# Supplementary material for: A folding motif formed with an expanded genetic alphabet
Source: Nat Chem. 2024 Jun 10;16(10):1715–22. doi: 10.1038/s41557-024-01552-7 (PMC11446821; doi:10.1038/s41557-024-01552-7)
Supplement: Supplementary file 2 — Statistical source data for supplementary figures. [file 41557_2024_1552_MOESM2_ESM.zip]

Archive with 7 entries (7 files):
- Source data for supplementary figures/Source data Figure S1.xls
- Source data for supplementary figures/Source data Figure S2.xls
- Source data for supplementary figures/Source data Figure S3.xls
- Source data for supplementary figures/Source data Figure S4.xls
- Source data for supplementary figures/Source data Figure S5.xls
- Source data for supplementary figures/Source data Figure S6.xls
- Source data for supplementary figures/Source data Figure S7.xls
