# Supplementary material for: A folding motif formed with an expanded genetic alphabet
Source: Nat Chem. 2024 Jun 10;16(10):1715–22. doi: 10.1038/s41557-024-01552-7 (PMC11446821; doi:10.1038/s41557-024-01552-7)
Supplement: Supplementary file 2 — Statistical source data for supplementary figures. [file 41557_2024_1552_MOESM2_ESM.zip › Source data for supplementary figures/Source data Figure S1.xls]

## Sheet: Fig S1a
				ZZZ (fZ-motif)
	pH	Group 1	Group 2	Group 3	Group 4	Group 5							Mean	Standard Deviation						Quinaldine Red for detect fZ-motif
	5	82	100	82	92	89							89	7.54983
	5.5	68	73	61	73	79							70.8	6.72309
	6	69	84	76	90	88							81.4	8.76356
	6.5	70	70	69	60	61							66	5.04975
	7	86	81	90	83	77							83.4	4.9295
	7.5	72	85	98	98	94							89.4	11.0815
	8	79	95	81	87	85							85.4	6.22896
	8.5	276	253	252	242	241							252.8	14.0961
	9	79	68	66	79	72							72.8	6.05805
	9.5	100	90	82	79	74							85	10.198
	10	74	64	68	78	73							71.4	5.45894
	11	96	106	95	89	91							95.4	6.58027
				Z-control 1
	pH	Group 1	Group 2	Group 3	Group 4	Group 5							Mean	Standard Deviation
	5	88	99	81	70	80							83.6	10.7378
	5.5	72	75	70	75	65							71.4	4.15933
	6	73	85	80	90	90							83.6	7.23187
	6.5	70	72	80	65	61							69.6	7.23187
	7	80	80	85	80	75							80	3.53553
	7.5	80	85	65	90	90							82	10.3682
	8	88	95	82	88	89							88.4	4.61519
	8.5	71	88	62	81	86							77.6	10.9224
	9	82	78	75	75	80							78	3.08221
	9.5	88	63	87	82	78							79.6	10.1143
	10	76	80	68	79	81							76.8	5.26308
	11	81	95	90	72	92							86	9.40744
