# Supplementary material for: A folding motif formed with an expanded genetic alphabet
Source: Nat Chem. 2024 Jun 10;16(10):1715–22. doi: 10.1038/s41557-024-01552-7 (PMC11446821; doi:10.1038/s41557-024-01552-7)
Supplement: Supplementary file 2 — Statistical source data for supplementary figures. [file 41557_2024_1552_MOESM2_ESM.zip › Source data for supplementary figures/Source data Figure S2.xls]

## Sheet: Fig S2b
						pH
Temp	5	5.5	6	6.5	7	7.5	8	8.5	9	9.5	10	11
36.721
36.7444										7.27214
36.7677
36.7816
36.8034
36.8078
36.8133							6.77073
36.814											7.51325
36.8268										7.26444
36.8499
36.8642
36.8705
36.8828						4.54708
36.8866
36.8903
36.8952
36.8959							6.76409
36.8961											7.50713
36.9084									7.66139
36.9099										7.26541
36.9122
36.9186			1.07463
36.9329
36.9476
36.9528
36.9652						4.54537
36.9737
36.9762
36.9775
36.979											7.50746
36.9793							6.76942
36.9807
36.9876
36.9906									7.65927
36.9945
36.9984								7.853
37.001			1.07589
37.0017				3.75713
37.0021
37.011										7.26835
37.0337
37.0358
37.0394		0.26337
37.0485						4.54364
37.049
37.0556
37.0585
37.0606
37.063
37.0695												8.28372
37.0701					4.56448
37.0736									7.65846
37.0749
37.0777
37.0797											7.51043
37.0806							6.77079	7.84831
37.0839				3.75238
37.0841			1.07554
37.0842
37.0944
37.1177										7.26842
37.1215		0.26368
37.1367
37.1372
37.1402
37.1416
37.146
37.1496						4.54249
37.1511												8.28518
37.1522					4.55991
37.156
37.1616
37.1636								7.85255
37.1669				3.75477
37.1671
37.1745									7.65975
37.1787
37.1819
37.1852			1.08008
37.1861											7.51138
37.1877							6.76792
37.2039
37.2043		0.26283
37.2196
37.2272										7.27119
37.2335												8.29069
37.2351					4.5627
37.2425
37.2432
37.2469
37.2495
37.2564						4.54438
37.2644								7.85271
37.2658
37.2677				3.7553
37.2679
37.2682
37.2778
37.2809									7.66357
37.2854
37.2869	0.08825
37.2917
37.2918			1.0802
37.2953											7.51129
37.2971
37.2975							6.76942
37.3049		0.26319
37.3197
37.3204										7.26553
37.3336												8.29986
37.3359					4.56116
37.3425
37.3491
37.3526
37.3535
37.3593
37.3594
37.3661						4.54232
37.3684	0.087
37.3709								7.85226
37.3742				3.75615
37.3755
37.3777
37.385
37.3882											7.51296
37.3903									7.65559
37.391							6.76886
37.395
37.3988										7.27227
37.4014			1.08322
37.4112		0.26308
37.4207
37.4254
37.438
37.4393												8.29764
37.4418
37.4423					4.56145
37.4456
37.4508	0.08743
37.4582
37.4585
37.4594						4.54372
37.4628
37.4636
37.4663											7.51398
37.4696							6.76923
37.4708
37.4802								7.85462
37.4814										7.26859
37.4833									7.65762
37.4835
37.4836				3.75674
37.4882
37.4945			1.0838
37.5032
37.5202		0.26372
37.5208
37.5239
37.534
37.5379						4.54223
37.5419
37.5464
37.5479												8.30343
37.5487											7.51504
37.5491
37.5508	0.08758
37.5515					4.55945
37.5516
37.5525							6.76989
37.5543
37.5559
37.5616									7.66075
37.5666
37.5729			1.08614
37.5732								7.85264
37.5764
37.5766				3.75884
37.5775										7.2679
37.5991
37.6064
37.613		0.26401
37.6172
37.6206						4.54415
37.6263
37.6299
37.6317
37.6342
37.6402												8.29594
37.6427
37.644									7.65952
37.6444					4.56176						7.51438
37.6476
37.6488							6.76874
37.6492
37.6514								7.85736
37.6545
37.6548				3.75944
37.6555			1.08818
37.6565	0.08761
37.6911		0.26427
37.7023
37.704
37.7087
37.7124
37.7167
37.7168						4.54102
37.7178												8.30493
37.7226					4.55734
37.7277
37.7319										7.26795
37.7339								7.86208
37.7369
37.7373				3.75837
37.7399									7.66106
37.7453
37.7516			1.08879
37.7531
37.7561
37.7649	0.08765
37.772
37.7734		0.26478
37.7859
37.7974
37.7983											7.51285
37.7997												8.30682
37.8036							6.77324
37.805					4.55887
37.8084
37.8126
37.8297								7.85966
37.8327
37.8332				3.76083
37.8484
37.8564
37.8572	0.08805
37.869		0.26523
37.8713						4.54193
37.8811
37.8819
37.894									7.66311
37.8949												8.3072
37.8979
37.8997
37.9008					4.55888
37.9059			1.09293
37.9211										7.27449
37.926
37.9348	0.08786
37.9419
37.9618
37.9626
37.9667
37.9838								7.85825
37.9866
37.9868											7.51548
37.987
37.9872				3.76467
37.9933							6.77278
38.0079
38.0166	0.08768
38.0228		0.26463
38.034
38.0453
38.0478												8.30977
38.0547					4.5591
38.0606						4.54502
38.0658
38.0709
38.0828									7.66188
38.0888
38.0889										7.27164
38.095			1.09315
38.103
38.1095
38.1118	0.08815
38.1302
38.1515
38.1542											7.52084
38.1552
38.1556
38.1617							6.77654
38.1725								7.85903
38.1752
38.176				3.76527
38.2112		0.26551
38.2129
38.2215
38.2287						4.5418
38.2352												8.31131
38.2386
38.2433					4.5609
38.2503									7.66502
38.2559
38.2567
38.2585
38.2629			1.09459
38.2646	0.08751
38.2815										7.27655
38.3017
38.3192
38.3232
38.3233
38.34								7.85862
38.3426
38.3436				3.76588
38.3462											7.51707
38.3482
38.3548							6.77235
38.3783		0.26601
38.3878
38.4015												8.31734
38.4052
38.4107					4.56293
38.4149
38.4215						4.54528
38.4311
38.438										7.2763
38.4425									7.66357
38.4433
38.4493
38.4519	0.08845
38.4554			1.09792
38.4578
38.4803
38.5021											7.52327
38.505
38.5116
38.5117							6.7799
38.5155
38.5236
38.5322								7.86364
38.5346
38.5358				3.76665
38.5466										7.28261
38.5614
38.5662
38.5701		0.26543
38.5781						4.54278
38.5786
38.5874
38.5892
38.5923												8.31527
38.5987									7.66756
38.6028					4.56507
38.6058
38.6096
38.6104											7.52624
38.6119			1.10045
38.6139
38.6181	0.08746
38.6206							6.78222
38.6638
38.6679
38.6698
38.6717
38.6868						4.5454				7.27756
38.6883								7.86668
38.6906
38.6919				3.77014
38.6959
38.7062
38.7071									7.67354
38.7144
38.7205			1.10358
38.7259		0.26621
38.7299
38.7337
38.7473												8.31789
38.7502											7.5284
38.7545
38.7588					4.56581
38.7613							6.77911
38.7764
38.7802
38.7967								7.87055
38.7989
38.8003				3.77241
38.8042
38.8088	0.08685
38.8098
38.8271										7.28112
38.8272						4.54461
38.834		0.26613
38.8361
38.8413
38.8462
38.8471									7.66951
38.8546
38.8549												8.32198
38.8607			1.10485
38.8671					4.57002
38.8706
38.89											7.53234
38.8951
38.902							6.78638
38.9164
38.9202
38.9366								7.86792
38.9387
38.9403				3.77452
38.95
38.9553
38.9637	0.0879
38.9677						4.54735
38.9737		0.26796
38.9763
38.9803
38.9871									7.67545
38.9939												8.31838
38.995
39.001			1.1083
39.0011
39.0069					4.56483
39.024										7.28094
39.0426
39.0566
39.0603
39.0629
39.0681
39.0712	0.08745
39.0767								7.87253
39.0786
39.0804				3.77706
39.0862											7.53329
39.0923
39.0994							6.78733
39.1134		0.26843
39.1193
39.1329												8.3263
39.1465
39.1469					4.56823
39.1638
39.1647						4.54102
39.1729
39.1836									7.67347
39.1867										7.28614
39.1918
39.1978			1.11015
39.2018
39.205
39.2101	0.08763
39.2313
39.2485											7.53243
39.2532
39.2554
39.2568
39.2626							6.78904
39.2731								7.87428
39.2749
39.2768				3.77555
39.309
39.3094		0.26768
39.3144
39.3277						4.54166
39.3279												8.33013
39.3356
39.3363
39.3408
39.3431					4.56881
39.346									7.67837
39.349	0.08849
39.3546
39.3592										7.28587
39.3605			1.11359
39.3771
39.4043
39.4158
39.4193
39.4203											7.53932
39.4283
39.4355							6.79335	7.87307
39.4371
39.4392				3.78338
39.4715		0.26784
39.4726
39.4756
39.4811
39.4891												8.33044
39.4954										7.28943
39.5003						4.54549
39.5054					4.568
39.5078
39.5131
39.5181									7.68456
39.527
39.5329			1.11723
39.5357
39.5409
39.5439	0.08821
39.5562											7.54059
39.5648
39.5722							6.79495
39.588
39.5915
39.6075								7.88045
39.6091
39.6113				3.78577
39.6171
39.62
39.6367						4.54358
39.6428										7.28867
39.6432		0.2698
39.644
39.6465
39.6541									7.68648
39.6599												8.33781
39.6602
39.6632
39.6691			1.11889
39.6773					4.57156
39.6888
39.6969
39.7031											7.54069
39.705	0.0883
39.7125
39.72							6.7985
39.7241
39.7275
39.7435								7.88615
39.7449
39.7473				3.78906
39.7643
39.7735
39.7789		0.27028
39.7815
39.7842						4.54425
39.7913
39.7949												8.34164
39.7962										7.29379
39.8012									7.68585
39.8106
39.8132					4.57324
39.8133
39.8165			1.12285
39.8426
39.856											7.5491
39.8662
39.8677
39.8713
39.8738							6.80296
39.8747
39.8758	0.08805
39.8906								7.88518
39.8918
39.8944				3.79059
39.906
39.9174
39.9257		0.27079
39.9276
39.9288										7.29748
39.9378						4.54431
39.9409												8.34253
39.9445
39.9456
39.9543									7.69499
39.9602					4.57486
39.9641
39.9698			1.12581
39.9756
39.9881											7.5523
39.9991
40.0027
40.0068							6.80484
40.0107	0.08824
40.0246
40.0279
40.0436								7.89378
40.0448
40.0475				3.79557
40.0498
40.0705						4.54592
40.0769
40.077
40.0784		0.27112
40.0796
40.0866									7.69428
40.0929												8.34912
40.0966
40.0995										7.29637
40.1024			1.12888
40.1131					4.57658
40.116
40.1469
40.1487
40.1566	0.08775
40.157
40.1584											7.55829
40.1602
40.1703
40.1759								7.89603
40.177
40.1781							6.81236
40.1798				3.79582
40.2104		0.2726
40.2106
40.2109
40.2203
40.2242												8.3521
40.2332										7.29988
40.2414						4.54681
40.2453					4.57659
40.2477
40.2494
40.257									7.70114
40.2674
40.2731			1.13019
40.281
40.2916											7.55755
40.3006
40.3042
40.3085	0.08864
40.3121							6.80638
40.3276
40.3307
40.3463								7.89791
40.3473
40.3503				3.7996
40.3538
40.3723
40.3752						4.541
40.3801
40.3805		0.27286
40.3812
40.3905									7.6984
40.3934												8.35791
40.3949										7.30268
40.4011
40.4068			1.13531
40.4108
40.4156					4.57506
40.4319
40.4397	0.08858
40.4432
40.4528											7.56153
40.4611
40.4642
40.4663
40.4743							6.81548
40.4797								7.90119
40.4805
40.4837				3.80421
40.5126
40.5136		0.27345
40.5152
40.5258												8.35478
40.5371						4.54384
40.5409
40.5428
40.5489					4.57963
40.5519									7.70086
40.5628
40.5635										7.30206
40.5685			1.13831
40.579
40.6011
40.6088	0.08843
40.6122
40.6208											7.55866
40.6226
40.6257
40.6352
40.6411								7.90281
40.6418
40.6433							6.80955
40.6451				3.80788
40.6728
40.6747		0.27412
40.6783
40.6835
40.686												8.36191
40.7009										7.30352
40.7058						4.54086
40.7101					4.58206
40.7112
40.7161
40.7201									7.7048
40.7314
40.7335
40.737			1.14118
40.7411	0.08808
40.75
40.7577											7.56379
40.7729
40.7811							6.81652
40.791
40.7939
40.8092								7.90693
40.8098
40.8133				3.81143
40.8206
40.8357
40.8398
40.8425		0.27507
40.8434						4.54326
40.8484
40.853												8.35966
40.8572									7.71089
40.8582										7.30486
40.8687
40.8732
40.8743			1.14576
40.8782					4.58321
40.8936
40.9013	0.08923
40.9079
40.9146											7.56789
40.9282
40.9306
40.9311
40.9389							6.81857
40.9463								7.90979
40.9467
40.9504				3.81404
40.9712
40.976
40.9778
40.9793		0.27681
40.9891												8.363
40.9937										7.30725
41.0009						4.54381
41.0057
41.0084
41.0143									7.71265
41.0152					4.58408
41.0261
41.0317			1.14854
41.0438
41.0497											7.57187
41.0606
41.0663
41.0681	0.0883
41.0748							6.81927
41.0854
41.0883
41.1034								7.9133
41.1037
41.1075				3.81482
41.1131
41.1284
41.1319
41.136		0.27712
41.1365						4.54639
41.1411
41.1451												8.36898
41.1495									7.71624
41.1508										7.30742
41.1616
41.1652
41.1671			1.15199
41.1721					4.58076
41.1967
41.2014
41.2042	0.08878
41.2063											7.57037
41.2207
41.2235
41.2238
41.2323							6.82417
41.2386								7.91456
41.2387
41.2426				3.81748
41.2495
41.2661
41.2699
41.2709		0.27804
41.272										7.30927
41.2792												8.36813
41.286
41.2938						4.5419
41.2981
41.3063									7.71036
41.3072					4.58371
41.3187
41.3229
41.3242			1.15456
41.327											7.57517
41.3452
41.3526
41.3538							6.82419
41.36	0.08824
41.3777
41.3804
41.3909
41.3953								7.91546
41.3954
41.3995				3.81984
41.4065
41.4151						4.54212
41.4191
41.4218
41.4272									7.71855
41.4274		0.2798
41.4289										7.31162
41.4349												8.37331
41.4398
41.4427
41.4453			1.15989
41.4639					4.58759
41.4803
41.4835											7.5747
41.4868
41.4941	0.08885
41.4987
41.5013
41.5025
41.5112							6.82689
41.5162								7.92141
41.5204				3.8258
41.5419
41.5476
41.548		0.28048
41.5549												8.37823
41.5722						4.54387
41.5759
41.5839									7.72057
41.5847					4.58737
41.5868
41.5968
41.6023			1.16279
41.6092										7.30826
41.6226
41.6424
41.6497	0.08916
41.6554
41.6581
41.6611
41.6631											7.57612
41.6727
41.6728								7.92049
41.677				3.83062
41.6831
41.692							6.82693
41.6974
41.7043		0.28202
41.7104												8.37612
41.7265
41.7275
41.7411					4.58713
41.7489										7.31056
41.7526						4.54291
41.756
41.762
41.7624
41.7637									7.72232
41.7696	0.08896
41.777
41.7824			1.16619
41.8012
41.8024											7.57435
41.8232
41.8321							6.83325
41.8354
41.838
41.8524
41.8526								7.9238
41.8569				3.83109
41.867
41.876
41.8838		0.28414
41.8889												8.37901
41.8925						4.54197
41.8956
41.8969
41.9032									7.72372
41.9167
41.9178
41.9193										7.3076
41.9209					4.59364
41.9221			1.17213
41.925	0.08933
41.932
41.9721
41.9722											7.57601
41.975
41.9775
41.9916
41.992								7.92657
41.9939
41.9963				3.83168
42.0029							6.83283
42.0144
42.0229		0.28368
42.0266
42.0273												8.3802
42.0371
42.0489										7.31007
42.0602					4.59004
42.0614
42.063						4.54053
42.0658
42.0732									7.72363
42.0871
42.0925			1.17595
42.0963
42.1014											7.58058
42.1021
42.1035	0.08921
42.1238
42.1329							6.83205
42.1452
42.1476
42.1615
42.162								7.92461
42.1664				3.83551
42.1665
42.1741
42.1832
42.1925		0.28556
42.1928						4.54227
42.1953
42.1961												8.3828
42.1964										7.31039
42.2026									7.7263
42.2086
42.2168
42.2221			1.17943
42.2301					4.59278
42.2347
42.2418	0.08893
42.2485											7.58245
42.2501
42.2717
42.2747
42.277
42.2809							6.83055
42.2907
42.2914								7.92832
42.2957				3.83951
42.3117
42.3138
42.3216		0.28701
42.3246												8.38141
42.328
42.3405						4.53858
42.3428
42.3499									7.71998
42.3503										7.30988
42.3593					4.59502
42.3622
42.3643
42.3696			1.18306
42.4019											7.58024
42.4034
42.4044
42.4105	0.08979
42.4221
42.4244
42.4259
42.4352							6.83534
42.4379
42.4386								7.928
42.443				3.84326
42.4579
42.4638
42.4674
42.4686		0.28788
42.4707												8.38706
42.4861										7.30774
42.4945						4.53978
42.4965
42.4977
42.5034									7.72573
42.5064					4.59284
42.5182
42.5234			1.18806
42.5319
42.5372											7.57991
42.5388	0.08938
42.5406
42.562
42.5714							6.84075
42.5757
42.578
42.5913
42.5922								7.92833
42.5966				3.84477
42.603
42.6103
42.6218		0.28946
42.6232												8.39024
42.6304						4.53803
42.6322
42.6389									7.72769
42.654
42.6544										7.31309
42.6592			1.19405
42.6599					4.59591
42.6656
42.678
42.6849	0.08961
42.705											7.58242
42.7094
42.7114
42.7136
42.7267
42.7277								7.92822
42.7306
42.7321				3.84825
42.7402							6.84217
42.7449
42.757		0.29038
42.7577												8.38515
42.7679
42.7711
42.79										7.30917
42.7953					4.59702
42.7989						4.53976
42.8004
42.801
42.8069									7.72696
42.8223
42.8275			1.19789
42.8304
42.8372	0.08978
42.8402											7.58381
42.8455
42.8666
42.8762							6.83932
42.8795
42.8816
42.8944
42.8956								7.93344
42.9				3.8521
42.9065
42.9117
42.9166
42.9244												8.38924
42.9246		0.29261
42.9347						4.53843
42.9359
42.9388										7.31086
42.9423									7.73143
42.9495
42.9579
42.9631			1.20057		4.59946
42.9649
42.9717	0.09074
42.9884											7.58965
42.9947
43.015
43.0157
43.0171
43.0254							6.84392
43.0297
43.0309								7.93391
43.0354				3.85325
43.0461
43.055
43.0588												8.3874
43.0597		0.29335
43.0776
43.0836						4.53963
43.0845
43.0908									7.73218
43.0984					4.59793
43.0997										7.31185
43.1067
43.11
43.1118			1.20686
43.1316
43.1383	0.0899
43.1488											7.58617
43.1561
43.1635
43.1656
43.1769
43.178
43.1794								7.93419
43.1839				3.85818
43.1868							6.84061
43.1935
43.2062												8.39278
43.2072
43.2078		0.29489
43.2156
43.2292										7.31388
43.2393
43.2447						4.53841
43.2453
43.2467					4.60133
43.2514									7.7326
43.266
43.2676
43.2726	0.08934
43.2727			1.21033
43.278											7.5849
43.2861
43.3068
43.3167							6.84729
43.3243
43.3262
43.3384
43.3399								7.93611
43.3445				3.85745
43.345
43.3529
43.3656												8.39133
43.368		0.29679
43.3689
43.3744						4.54155
43.3748
43.3807									7.7365
43.391										7.31331
43.3972
43.4007
43.4022			1.2181
43.4071					4.60163
43.4133
43.4199	0.09029
43.4392											7.58952
43.4483
43.4537
43.4556
43.4676
43.4688
43.4692								7.93508
43.4738				3.86436
43.4789							6.84774
43.4813
43.4939												8.3936
43.497		0.29877
43.5065
43.5105
43.5325										7.31401
43.5363					4.60138	4.54075
43.542
43.5421									7.7356
43.5589
43.5639			1.22218
43.5727
43.5792	0.09026
43.5803											7.58894
43.5903
43.6107
43.6152
43.6171
43.6208							6.8478
43.6288
43.6306								7.9396
43.6352				3.86643
43.6415
43.6478
43.6541												8.3919
43.6581		0.30075
43.6613
43.6778
43.678						4.53989
43.6833										7.31308
43.6834									7.7404
43.6925
43.6975					4.60501
43.7005
43.701
43.7054			1.22768
43.7075	0.09059
43.7306											7.58808
43.7415
43.7567
43.7584
43.7618
43.77
43.7719								7.94307
43.772							6.851
43.7765				3.86986
43.7818
43.7944												8.3947
43.7983
43.799		0.30342
43.8123
43.8285
43.8289						4.54134
43.8339									7.73532
43.8343										7.3148
43.8387					4.60609
43.8432
43.8513
43.8562			1.23375
43.8612
43.8676	0.09107
43.8811											7.58863
43.893
43.9073
43.909
43.9131
43.9203
43.9223								7.94397
43.9235							6.84961
43.9269				3.87216
43.9303
43.9312
43.9438												8.39562
43.9491
43.9492		0.30454
43.9522										7.31225
43.9608
43.9793
43.9801						4.53833
43.9846									7.74229
43.9891					4.61173
43.9986											7.58997
44.0014
44.0023
44.0072			1.23824
44.0078	0.09084
44.0112
44.0313
44.0417							6.85395
44.0581
44.0598
44.0668
44.0709
44.073								7.94121
44.0777				3.87447
44.0808
44.0934												8.3981
44.0971
44.0981						4.53636
44.0996		0.30673
44.1011
44.1022									7.7396
44.1201
44.123										7.30859
44.125			1.24557
44.1313
44.1396					4.6116
44.1507
44.157	0.09047
44.1689											7.58711
44.1758
44.1775
44.1826
44.1884
44.1906								7.9421
44.1953				3.88055
44.1977
44.2025
44.2102												8.40005
44.213							6.85261
44.2169		0.30954
44.2373
44.2477
44.2572					4.61299
44.2678
44.2691						4.53797
44.2696										7.31027
44.2727									7.74011
44.2776
44.291
44.2958			1.24798
44.3003
44.3066	0.09147
44.315											7.59116
44.3296
44.3465
44.348
44.3494
44.3587
44.36							6.84939
44.3611								7.93411
44.3658				3.87836
44.3669
44.3794												8.39719
44.3837
44.3871		0.31108
44.4075
44.4143
44.4158						4.53956
44.4171
44.419									7.73916
44.4233	0.09159
44.4275					4.61076
44.4294										7.30649
44.437
44.4376
44.4424			1.25552
44.4742											7.58434
44.4898
44.4929
44.4944
44.5049
44.5073								7.94276
44.5095
44.5121				3.88557
44.5202							6.84982
44.5246												8.40207
44.533		0.31254
44.5432
44.571
44.5737					4.61239
44.5739
44.5757						4.53775
44.5784									7.73668
44.5863
44.5924	0.09178
44.5928										7.3035
44.5973
44.6001
44.6021			1.26288
44.6371											7.5822
44.6524
44.6537
44.6538
44.6641
44.6667								7.9371
44.6704
44.6715				3.88614
44.6732
44.6828												8.39878
44.6841							6.85076
44.6904
44.6921		0.31604
44.7064
44.7122										7.30708
44.7193
44.7314
44.7329					4.61439
44.7372
44.7375	0.09226
44.7393						4.53783
44.7416									7.73943
44.7562											7.58539
44.7608
44.7655			1.26814
44.7735
44.7929
44.8039							6.85028
44.8157
44.817
44.8256
44.8271
44.8298								7.94292
44.8324
44.8346				3.88785
44.8445
44.8448												8.39718
44.8549		0.31798
44.8565
44.8589						4.53479
44.8607									7.7364
44.8663										7.30287
44.873
44.8802
44.8849			1.27464
44.8897
44.8957	0.09238
44.8959					4.61269
44.9097											7.58679
44.928
44.935
44.9363
44.9462
44.9473
44.949								7.94094
44.9507
44.9538				3.89026
44.9584							6.85015
44.9631												8.39528
44.9738		0.31926
44.9794
44.99
45.0104
45.0117										7.30538
45.0131						4.53825
45.0145									7.73919
45.015					4.61513
45.0182
45.0342
45.0389			1.28158
45.0516
45.0547											7.58514
45.0575	0.09252
45.0739
45.0889
45.0901
45.0931
45.0998
45.1027								7.93979
45.1034
45.1042							6.85441
45.1076				3.89468
45.1157												8.39174
45.1246
45.1272		0.32196
45.1301
45.1518										7.30274
45.1558
45.158
45.1587						4.53468
45.1597									7.73717
45.1686					4.61803
45.1699
45.1758	0.0925
45.1797
45.1843			1.28759
45.1943											7.5835
45.2144
45.2335
45.2341
45.2353
45.2448							6.85405
45.2475
45.2478								7.94361
45.2527				3.89601
45.2598												8.39091
45.2645
45.272		0.32555
45.2895
45.2957
45.299						4.53385
45.2995									7.73956
45.3112										7.3016
45.3136					4.61987
45.317
45.3198
45.3224
45.3244			1.29429
45.3283	0.09261
45.3532											7.58663
45.3741
45.3743
45.3752
45.3845
45.3863
45.3876								7.94006
45.3925				3.89938
45.3932
45.3986												8.39452
45.4045							6.85331
45.4115		0.32815
45.4178
45.4236
45.4394										7.30195
45.445
45.4533					4.61846
45.455
45.4585						4.53499			7.73931
45.4665
45.4723	0.09263
45.4791
45.481											7.58423
45.4837			1.30394
45.503
45.5217
45.5332							6.8552
45.5343
45.5433
45.5442
45.5466								7.9427
45.5516				3.90144
45.5517
45.5565												8.39454
45.5702		0.33047
45.5832
45.5846
45.5866									7.73742
45.5869						4.53056
45.6053
45.6062										7.30269
45.6074
45.611	0.0933
45.6115
45.612			1.31014
45.6122					4.62141
45.6473											7.58284
45.6614
45.6624
45.6702
45.6712
45.6713
45.6746								7.93882
45.6796				3.90586
45.6835												8.38968
45.6889
45.6979		0.33409
45.7004							6.85746
45.7181
45.7401					4.62159
45.7498
45.753									7.73767
45.7538						4.53414
45.7595
45.7631
45.7688	0.09301
45.7742
45.7787			1.31641
45.781										7.304
45.7859
45.8215											7.5851
45.8279
45.8289
45.8365
45.8375
45.841								7.93914
45.8456
45.846				3.90795
45.8487												8.39172
45.864		0.3378
45.8641
45.8758							6.85516
45.884
45.8901
45.8927
45.8958	0.09332
45.9056										7.30072
45.9064					4.62224
45.9102
45.9245
45.9275									7.73989
45.9288						4.53559
45.9457											7.58578
45.949
45.9535			1.32582
45.9705
45.9889
46.0006							6.85322
46.0026
46.0034
46.0098
46.0118
46.0155								7.94282
46.017
46.0205				3.90908
46.0219												8.38861
46.0381		0.34092
46.0474
46.0489
46.0518									7.73619
46.0535						4.53126
46.0553
46.0609	0.0933
46.069										7.29994
46.0733
46.0735
46.078			1.33506
46.0807					4.62182
46.1086											7.58408
46.127
46.1278
46.1332
46.1344
46.136
46.1397								7.94264
46.1448				3.91723
46.1453												8.38912
46.1526
46.1621		0.34398
46.1645							6.85549
46.1721
46.1802
46.1937										7.29964
46.1977
46.2049					4.62305
46.2122
46.2149									7.7404
46.217						4.53199
46.2285
46.2328											7.579
46.234	0.09436
46.237
46.2414			1.34246
46.2595
46.2776
46.2896							6.84998
46.2902
46.2909
46.2951
46.2989
46.3028								7.94336
46.3047
46.3072												8.38765
46.3079				3.91574
46.3159
46.3248		0.34662
46.3368
46.3373										7.29752
46.3393									7.73961
46.3411
46.3419						4.52973
46.3518
46.3573	0.09439
46.3617
46.3661			1.35084
46.3679					4.6266
46.3761											7.58117
46.4036
46.4147
46.4154
46.4186
46.4216
46.4232
46.4272								7.93812
46.4307												8.38173
46.4323				3.91844
46.4337							6.85553
46.4481
46.449		0.3499
46.4691
46.4803
46.4827									7.73646
46.4857						4.53481
46.4905										7.29699
46.4922					4.62597
46.494
46.5053
46.5097			1.3587
46.5137
46.5191	0.09442
46.5287											7.57798
46.5572
46.5583
46.5589
46.561
46.5665
46.5706								7.94044
46.5731												8.3846
46.5751
46.5757				3.9235
46.5872							6.85636
46.5921		0.35259
46.601
46.6184
46.6334
46.6355					4.63084
46.6356									7.74191
46.6372
46.639						4.53274
46.6398										7.29595
46.6425	0.09503
46.6429
46.6585
46.6628			1.36682
46.6776											7.58196
46.7069
46.7112
46.7118
46.7128
46.7191
46.7234								7.94415
46.7247
46.7248												8.38133
46.7286				3.92713
46.737							6.85574
46.7446		0.35707
46.7501
46.776
46.7795
46.7825
46.7846									7.7423
46.7848	0.09459
46.7882					4.63322
46.7885						4.53335
46.7974										7.29594
46.8002
46.8078
46.8121			1.37712
46.8346											7.57931
46.8604
46.8607
46.8609
46.865
46.868
46.8724								7.94097
46.8727												8.37843
46.8776				3.92997
46.8826
46.8932		0.3603
46.895							6.85694
46.9074
46.9083
46.9297										7.29458
46.9312
46.9322
46.9364	0.09523
46.9371					4.63438
46.94
46.9419									7.74051
46.9462						4.53403
46.9654
46.9665											7.58383
46.9696			1.386
46.9977
47.0152
47.0169
47.0178
47.0182
47.0251
47.0277							6.85303
47.0288												8.37211
47.0296								7.94383
47.0349				3.93539
47.0395
47.0502		0.36484
47.0707
47.0721
47.0739									7.74122
47.0786						4.53169
47.0791
47.0843	0.09572
47.092										7.29413
47.0942					4.63586
47.0977
47.1019			1.39565
47.1283											7.57887
47.1479
47.1499
47.1503
47.157
47.1599												8.37457
47.1605
47.1616								7.94255
47.1669				3.93665
47.1779
47.1819		0.3676
47.1905							6.85633
47.2016
47.2093
47.2261					4.63871
47.2306										7.29389
47.2325
47.2344
47.2352
47.2359									7.73731
47.2403	0.09672
47.2412						4.52941
47.26
47.2642			1.40424
47.2664											7.58117
47.2995
47.3088
47.3121
47.3124
47.3168
47.3189
47.3207												8.37006
47.3236								7.93742
47.3289				3.93751
47.3294							6.85644
47.3399
47.3436		0.37371
47.3605
47.3662
47.3712	0.09692
47.3728
47.3742									7.74253
47.3799						4.53081
47.3817										7.29144
47.3834
47.388					4.64088
47.3986
47.4027			1.41588
47.4171											7.58072
47.4461
47.4504
47.4507
47.4511
47.457
47.4579												8.36692
47.4619								7.94294
47.4672				3.94386
47.4683
47.481							6.85275
47.4815		0.37763
47.4909
47.5045
47.5239
47.5251									7.74262
47.5257										7.29051
47.5261					4.64327
47.527
47.5271
47.5312						4.53363
47.532	0.09708
47.5498
47.5539			1.4234
47.5606											7.58007
47.5956
47.5959
47.6015
47.6017
47.6078												8.3601
47.6126
47.6127								7.9369
47.6181				3.94447
47.6254							6.85563
47.6321		0.38106
47.6346
47.6353
47.6565										7.29212
47.6576
47.6642
47.6677
47.6688									7.73939
47.6692	0.09756
47.6753						4.53111
47.6769					4.64014
47.691											7.5763
47.6938
47.6978			1.43532
47.7267
47.7386
47.7437
47.7453
47.7455
47.7504												8.36131
47.7513
47.7564								7.94218
47.7566							6.85342
47.7618				3.94804
47.7652
47.7755		0.38549
47.7913
47.7984
47.7993									7.74129
47.8062						4.53049
47.8125										7.2873
47.8133
47.814
47.8188	0.09821
47.8204					4.64052
47.8246
47.8286			1.44673
47.8465											7.58029
47.8682
47.8759
47.876
47.8799												8.36008
47.8817
47.8832
47.8869								7.94137
47.8923				3.9509
47.9
47.9057		0.39076
47.913							6.8548
47.9209
47.9437
47.9509					4.64398
47.9543
47.955									7.7385
47.9566
47.9614	0.09785
47.9624						4.53016
47.9648										7.29315
47.9653
47.9805
47.9846			1.45608
47.9983											7.5762
48.0227
48.0317
48.0318
48.0345												8.35315
48.036
48.0372
48.0425								7.93985
48.048				3.9538
48.0526
48.061		0.39535
48.0658							6.85543
48.073
48.0854
48.0861
48.0909	0.09889
48.1064					4.64486
48.1065										7.28888
48.1067
48.1071									7.73872
48.1149						4.52948
48.1329
48.1369			1.46695
48.1395											7.57772
48.1737
48.1781
48.1839
48.1854												8.3505
48.1891
48.1945								7.94219
48.1946
48.2				3.95752
48.2079							6.85838
48.2127		0.39932
48.2144
48.2329
48.2406
48.2453	0.09882
48.248
48.2484									7.7399
48.2539
48.254										7.28443
48.2567						4.53047
48.2583					4.6488
48.2745
48.2785			1.4797
48.2866											7.57939
48.3141
48.3253
48.3254
48.3257												8.35166
48.326
48.3304
48.3359								7.9378
48.3414				3.96041
48.3424
48.3538		0.40585
48.3558							6.85685
48.3617
48.3762
48.3915
48.3954
48.3957									7.73778
48.3961	0.09874
48.3968
48.3972										7.28741
48.3995					4.65024
48.4044						4.52925
48.4221
48.426			1.48987
48.4293											7.57577
48.4602
48.4697
48.4719												8.34407
48.4726
48.4727
48.4774
48.4831								7.94383
48.486
48.4886				3.96521
48.4994							6.8585
48.5007		0.4103
48.5047
48.5176
48.5318
48.5364	0.10027
48.5379
48.5385
48.5386									7.74059
48.5387										7.28372
48.5466					4.65022
48.5477						4.5314
48.5653
48.5692			1.50251
48.5703											7.57808
48.6021
48.6116
48.6137												8.34416
48.6156
48.6158
48.6202
48.626								7.94251
48.6277
48.6316				3.96864
48.6413							6.85197
48.6433		0.41461
48.6459
48.6528
48.6728
48.6738										7.28207
48.6779
48.6798									7.74077
48.6825	0.09956
48.6893						4.52994
48.6894					4.65051
48.705											7.5747
48.7067
48.7106			1.51337
48.7423
48.7471
48.7539												8.33696
48.7568
48.7571
48.7612
48.7632
48.7672								7.9419
48.7727				3.9719
48.7768							6.85707
48.7809
48.7841		0.42028
48.7912
48.8109
48.8121										7.28189
48.8147									7.74087
48.8149
48.8198
48.8242	0.09973
48.8246						4.53215
48.8305					4.65261
48.8419
48.8429											7.57614
48.8457			1.52628
48.8762
48.8859
48.8878												8.33304
48.8918
48.8921
48.896
48.9018
48.902								7.93518
48.9076				3.97177
48.9155							6.85677
48.9187		0.42635
[truncated: 6,685 more rows]

## Sheet: Fig S2c
						pH
Temp	5	5.5	6	6.5	7	7.5	8	8.5	9	9.5	10	11
36.7444										-0.000691662
36.8133							-0.000592501
36.814											-0.000939928
36.8268										-0.000732385
36.8828						-5.86544e-06
36.8959							-0.000668805
36.8961											-0.00101
36.9084									-0.00029747
36.9099										-0.000773109
36.9186			-0.00136
36.9652						-4.33917e-06
36.979											-0.00108
36.9793							-0.000745108
36.9906									-0.00039383
36.9984								-0.000755491
37.001			-0.00143
37.0017				-0.00071644
37.011										-0.000813832
37.0394		4.61939e-05
37.0485						-2.81291e-06
37.0695												-0.00234
37.0701					-4.46096e-05
37.0736									-0.00049019
37.0797											-0.00114
37.0806							-0.000821412	-0.000840855
37.0839				-0.000807034
37.0841			-0.00151
37.1177										-0.000854555
37.1215		1.19882e-05
37.1496						-1.28664e-06
37.1511												-0.00237
37.1522					-9.39592e-05
37.1636								-0.00092622
37.1669				-0.000897628
37.1745									-0.00058655
37.1852			-0.00158
37.1861											-0.00121
37.1877							-0.000897715
37.2043		-2.22175e-05
37.2272										-0.000895278
37.2335												-0.00239
37.2351					-0.000143309
37.2564						2.39632e-07
37.2644								-0.00101
37.2677				-0.000988222
37.2809									-0.00068291
37.2869	2.7032e-06
37.2918			-0.00165
37.2953											-0.00128
37.2975							-0.000974019
37.3049		-5.64233e-05
37.3204										-0.000936001
37.3336												-0.00241
37.3359					-0.000192658
37.3661						1.7659e-06
37.3684	6.48604e-08
37.3709								-0.0011
37.3742				-0.00108
37.3882											-0.00135
37.3903									-0.00077927
37.391							-0.00105
37.3988										-0.000976724
37.4014			-0.00173
37.4112		-9.0629e-05
37.4393												-0.00243
37.4423					-0.000242008
37.4508	-2.57348e-06
37.4594						3.29217e-06
37.4663											-0.00142
37.4696							-0.00113
37.4802								-0.00118
37.4814										-0.00102
37.4833									-0.00087563
37.4836				-0.00117
37.4945			-0.0018
37.5202		-0.000124835
37.5379						4.81844e-06
37.5479												-0.00245
37.5487											-0.00149
37.5508	-5.21181e-06
37.5515					-0.000291357
37.5525							-0.0012
37.5616									-0.00097199
37.5729			-0.00188
37.5732								-0.00127
37.5766				-0.00126
37.5775										-0.00106
37.613		-0.00015904
37.6206						6.34471e-06
37.6402												-0.00248
37.644									-0.00107
37.6444					-0.000340707						-0.00155
37.6488							-0.00128
37.6514								-0.00135
37.6548				-0.00135
37.6555			-0.00195
37.6565	-7.85015e-06
37.6911		-0.000193246
37.7168						7.87098e-06
37.7178												-0.0025
37.7226					-0.000390057
37.7319										-0.0011
37.7339								-0.00144
37.7373				-0.00144
37.7399									-0.00116
37.7516			-0.00202
37.7649	-1.04885e-05
37.7734		-0.000227452
37.7983											-0.00162
37.7997												-0.00252
37.8036							-0.00136
37.805					-0.000439406
37.8297								-0.00152
37.8332				-0.00153
37.8572	-1.31268e-05
37.869		-0.000261658
37.8713						9.39725e-06
37.894									-0.00126
37.8949												-0.00254
37.9008					-0.000488756
37.9059			-0.0021
37.9211										-0.00114
37.9348	-1.57652e-05
37.9838								-0.00161
37.9868											-0.00169
37.9872				-0.00162
37.9933							-0.00143
38.0166	-1.84035e-05
38.0228		-0.000295863
38.0478												-0.00257
38.0547					-0.000538105
38.0606						1.09235e-05
38.0828									-0.00136
38.0889										-0.00118
38.095			-0.00217
38.1118	-2.10418e-05
38.1542											-0.00176
38.1617							-0.00151
38.1725								-0.00169
38.176				-0.00171
38.2112		-0.000330069
38.2287						1.24498e-05
38.2352												-0.00259
38.2433					-0.000587455
38.2503									-0.00145
38.2629			-0.00224
38.2646	-2.36802e-05
38.2815										-0.00122
38.34								-0.00178
38.3436				-0.0018
38.3462											-0.00183
38.3548							-0.00158
38.3783		-0.000364275
38.4015												-0.00261
38.4107					-0.000636804
38.4215						1.39761e-05
38.438										-0.00126
38.4425									-0.00155
38.4519	-2.63185e-05
38.4554			-0.00232
38.5021											-0.00189
38.5117							-0.00166
38.5322								-0.00187
38.5358				-0.00189
38.5466										-0.0013
38.5701		-0.000398481
38.5781						1.55023e-05
38.5923												-0.00263
38.5987									-0.00165
38.6028					-0.000686154
38.6104											-0.00196
38.6119			-0.00239
38.6181	-2.89568e-05
38.6206							-0.00174
38.6868						1.70286e-05				-0.00134
38.6883								-0.00195
38.6919				-0.00198
38.7071									-0.00174
38.7205			-0.00247
38.7259		-0.000432686
38.7473												-0.00266
38.7502											-0.00203
38.7588					-0.000735504
38.7613							-0.00181
38.7967								-0.00204
38.8003				-0.00208
38.8088	-3.15952e-05
38.8271										-0.00138
38.8272						1.85549e-05
38.834		-0.000466892
38.8471									-0.00184
38.8549												-0.00268
38.8607			-0.00254
38.8671					-0.000784853
38.89											-0.0021
38.902							-0.00189
38.9366								-0.00212
38.9403				-0.00217
38.9637	-3.42335e-05
38.9677						2.00811e-05
38.9737		-0.000501098
38.9871									-0.00194
38.9939												-0.0027
39.001			-0.00261
39.0069					-0.000834203
39.024										-0.00142
39.0712	-3.68718e-05
39.0767								-0.00221
39.0804				-0.00226
39.0862											-0.00217
39.0994							-0.00197
39.1134		-0.000535304
39.1329												-0.00272
39.1469					-0.000883552
39.1647						2.16074e-05
39.1836									-0.00203
39.1867										-0.00146
39.1978			-0.00269
39.2101	-3.95102e-05
39.2485											-0.00222
39.2626							-0.00204
39.2731								-0.00229
39.2768				-0.00235
39.3094		-0.000569509
39.3277						1.95875e-05
39.3279												-0.00274
39.3431					-0.000932902
39.346									-0.00211
39.349	-4.21485e-05
39.3592										-0.00145
39.3605			-0.00277
39.4203											-0.00225
39.4355							-0.00207	-0.00235
39.4392				-0.00244
39.4715		-0.000604585
39.4891												-0.00274
39.4954										-0.00145
39.5003						1.62921e-05
39.5054					-0.00099178
39.5181									-0.00217
39.5329			-0.00284
39.5439	-4.47868e-05
39.5562											-0.00228
39.5722							-0.0021
39.6075								-0.00239
39.6113				-0.0025
39.6367						3.58013e-05
39.6428										-0.00144
39.6432		-0.000641989
39.6541									-0.00218
39.6599												-0.0027
39.6691			-0.0029
39.6773					-0.00103
39.7031											-0.00229
39.705	-5.2082e-05
39.72							-0.00214
39.7435								-0.00242
39.7473				-0.00257
39.7789		-0.000673745
39.7842						5.41702e-05
39.7949												-0.0027
39.7962										-0.00141
39.8012									-0.00222
39.8132					-0.00107
39.8165			-0.00298
39.856											-0.00228
39.8738							-0.00218
39.8758	-5.16323e-05
39.8906								-0.00244
39.8944				-0.00263
39.9257		-0.000707926
39.9288										-0.00141
39.9378						7.08511e-05
39.9409												-0.00272
39.9543									-0.00226
39.9602					-0.0011
39.9698			-0.00306
39.9881											-0.00227
40.0068							-0.00221
40.0107	-5.35172e-05
40.0436								-0.00244
40.0475				-0.00269
40.0705						8.79232e-05
40.0784		-0.000739326
40.0866									-0.00224
40.0929												-0.0027
40.0995										-0.00136
40.1024			-0.00315
40.1131					-0.00114
40.1566	-5.62778e-05
40.1584											-0.00226
40.1759								-0.00245
40.1781							-0.00221
40.1798				-0.00274
40.2104		-0.000776617
40.2242												-0.00269
40.2332										-0.00134
40.2414						0.000103758
40.2453					-0.00116
40.257									-0.00224
40.2731			-0.00322
40.2916											-0.00226
40.3085	-6.27395e-05
40.3121							-0.00221
40.3463								-0.00244
40.3503				-0.00279
40.3752						0.000119929
40.3805		-0.000811537
40.3905									-0.00224
40.3934												-0.00263
40.3949										-0.00129
40.4068			-0.0033
40.4156					-0.00118
40.4397	-6.50851e-05
40.4528											-0.00223
40.4743							-0.00219
40.4797								-0.00243
40.4837				-0.00284
40.5136		-0.000847231
40.5258												-0.0026
40.5371						0.000132041
40.5489					-0.00119
40.5519									-0.00222
40.5635										-0.00124
40.5685			-0.00337
40.6088	-6.62863e-05
40.6208											-0.00217
40.6411								-0.00243
40.6433							-0.00217
40.6451				-0.00285
40.6747		-0.000886089
40.686												-0.00256
40.7009										-0.00118
40.7058						0.000143492
40.7101					-0.00119
40.7201									-0.0022
40.737			-0.00346
40.7411	-7.04012e-05
40.7577											-0.00211
40.7811							-0.00215
40.8092								-0.0024
40.8133				-0.00289
40.8425		-0.000927821
40.8434						0.000154384
40.853												-0.00251
40.8572									-0.00217
40.8582										-0.00114
40.8743			-0.00354
40.8782					-0.00119
40.9013	-7.30035e-05
40.9146											-0.00205
40.9389							-0.00212
40.9463								-0.00236
40.9504				-0.00292
40.9793		-0.000967346
40.9891												-0.00244
40.9937										-0.00107
41.0009						0.000154746
41.0143									-0.00214
41.0152					-0.00119
41.0317			-0.00363
41.0497											-0.00198
41.0681	-7.85508e-05
41.0748							-0.0021
41.1034								-0.00233
41.1075				-0.00295
41.136		-0.00101
41.1365						0.00016221
41.1451												-0.00237
41.1495									-0.00209
41.1508										-0.00102
41.1671			-0.00371
41.1721					-0.00119
41.2042	-8.26515e-05
41.2063											-0.00189
41.2323							-0.00204
41.2386								-0.00227
41.2426				-0.00297
41.2709		-0.00106
41.272										-0.000951363
41.2792												-0.00232
41.2938						0.000166733
41.3063									-0.00203
41.3072					-0.00121
41.3242			-0.00379
41.327											-0.00181
41.3538							-0.00201
41.36	-8.91621e-05
41.3953								-0.00221
41.3995				-0.00297
41.4151						0.000189277
41.4272									-0.00197
41.4274		-0.0011
41.4289										-0.000886136
41.4349												-0.00224
41.4453			-0.00388
41.4639					-0.00123
41.4835											-0.00172
41.4941	-8.90579e-05
41.5112							-0.00196
41.5162								-0.00214
41.5204				-0.00299
41.548		-0.00115
41.5549												-0.00217
41.5722						0.000191626
41.5839									-0.00192
41.5847					-0.00125
41.6023			-0.00397
41.6092										-0.00079917
41.6497	-8.97452e-05
41.6631											-0.00164
41.6728								-0.00204
41.677				-0.00299
41.692							-0.00188
41.7043		-0.00119
41.7104												-0.00208
41.7411					-0.00127
41.7489										-0.000704355
41.7526						0.000188988
41.7637									-0.00183
41.7696	-9.46012e-05
41.7824			-0.00405
41.8024											-0.00153
41.8321							-0.00181
41.8526								-0.00195
41.8569				-0.003
41.8838		-0.00124
41.8889												-0.00198
41.8925						0.000180533
41.9032									-0.00174
41.9193										-0.000589955
41.9209					-0.00126
41.9221			-0.00415
41.925	-9.73434e-05
41.9722											-0.00141
41.992								-0.00184
41.9963				-0.00299
42.0029							-0.00173
42.0229		-0.00129
42.0273												-0.00189
42.0489										-0.000508907
42.0602					-0.00126
42.063						0.000197975
42.0732									-0.00164
42.0925			-0.00424
42.1014											-0.00128
42.1035	-0.000101941
42.1329							-0.00165
42.162								-0.00175
42.1664				-0.00296
42.1925		-0.00134
42.1928						0.000224751
42.1961												-0.00178
42.1964										-0.000403713
42.2026									-0.00154
42.2221			-0.00434
42.2301					-0.00125
42.2418	-0.000109823
42.2485											-0.00118
42.2809							-0.00157
42.2914								-0.00163
42.2957				-0.00296
42.3216		-0.00138
42.3246												-0.00165
42.3405						0.000217881
42.3499									-0.00145
42.3503										-0.000321235
42.3593					-0.00124
42.3696			-0.00445
42.4019											-0.00107
42.4105	-0.000116108
42.4352							-0.0015
42.4386								-0.00152
42.443				-0.00295
42.4686		-0.00143
42.4707												-0.00153
42.4861										-0.000220287
42.4945						0.000233132
42.5034									-0.00136
42.5064					-0.00124
42.5234			-0.00455
42.5372											-0.000940816
42.5388	-0.000121694
42.5714							-0.00143
42.5922								-0.00143
42.5966				-0.00294
42.6218		-0.00149
42.6232												-0.0014
42.6304						0.000246797
42.6389									-0.00126
42.6544										-0.000134201
42.6592			-0.00465
42.6599					-0.00125
42.6849	-0.000125611
42.705											-0.000851588
42.7277								-0.00132
42.7321				-0.00293
42.7402							-0.00137
42.757		-0.00154
42.7577												-0.00129
42.79										-6.43789e-05
42.7953					-0.00124
42.7989						0.000252862
42.8069									-0.00119
42.8275			-0.00477
42.8372	-0.00012939
42.8402											-0.000757636
42.8762							-0.00131
42.8956								-0.00124
42.9				-0.00292
42.9244												-0.00119
42.9246		-0.0016
42.9347						0.000268369
42.9388										8.34519e-06
42.9423									-0.0011
42.9631			-0.00489		-0.00125
42.9717	-0.000132809
42.9884											-0.000677165
43.0254							-0.00128
43.0309								-0.00114
43.0354				-0.0029
43.0588												-0.00107
43.0597		-0.00166
43.0836						0.000260948
43.0908									-0.00103
43.0984					-0.00125
43.0997										6.11664e-05
43.1118			-0.005
43.1383	-0.000137704
43.1488											-0.000597183
43.1794								-0.00104
43.1839				-0.00289
43.1868							-0.0012
43.2062												-0.000981133
43.2078		-0.00172
43.2292										0.000116349
43.2447						0.000270507
43.2467					-0.00123
43.2514									-0.000942437
43.2726	-0.000142554
43.2727			-0.00512
43.278											-0.000531501
43.3167							-0.00115
43.3399								-0.000964094
43.3445				-0.00288
43.3656												-0.000854884
43.368		-0.00178
43.3744						0.000284469
43.3807									-0.000844903
43.391										0.000177188
43.4022			-0.00526
43.4071					-0.00122
43.4199	-0.000145541
43.4392											-0.000439886
43.4692								-0.000883691
43.4738				-0.00289
43.4789							-0.00107
43.4939												-0.000754908
43.497		-0.00185
43.5325										0.000232229
43.5363					-0.00121	0.000305756
43.5421									-0.000774706
43.5639			-0.00539
43.5792	-0.000150362
43.5803											-0.000343675
43.6208							-0.000983551
43.6306								-0.000815477
43.6352				-0.00289
43.6541												-0.000632072
43.6581		-0.00191
43.678						0.000323774
43.6833										0.00028936
43.6834									-0.00072013
43.6975					-0.00122
43.7054			-0.00553
43.7075	-0.000158963
43.7306											-0.000271586
43.7719								-0.000729147
43.772							-0.000924964
43.7765				-0.00288
43.7944												-0.000492383
43.799		-0.00198
43.8289						0.000314429
43.8339									-0.000653231
43.8343										0.000336247
43.8387					-0.00122
43.8562			-0.00567
43.8676	-0.000162301
43.8811											-0.000200664
43.9223								-0.000661811
43.9235							-0.00086431
43.9269				-0.00288
43.9438												-0.000387437
43.9492		-0.00204
43.9522										0.000384374
43.9801						0.000300161
43.9846									-0.000620116
43.9891					-0.00121
43.9986											-0.000138521
44.0072			-0.00581
44.0078	-0.00016894
44.0417							-0.000814289
44.073								-0.00060955
44.0777				-0.00287
44.0934												-0.000261005
44.0981						0.00030028
44.0996		-0.00211
44.1022									-0.000556093
44.123										0.000421491
44.125			-0.00595
44.1396					-0.00122
44.157	-0.000169803
44.1689											-8.39426e-05
44.1906								-0.000540756
44.1953				-0.00287
44.2102												-0.000142402
44.213							-0.000761994
44.2169		-0.00219
44.2572					-0.00123
44.2691						0.000294478
44.2696										0.000450666
44.2727									-0.000513751
44.2958			-0.0061
44.3066	-0.000174619
44.315											-4.55548e-05
44.36							-0.000697411
44.3611								-0.000504922
44.3658				-0.00288
44.3794												-1.77762e-05
44.3871		-0.00226
44.4158						0.000288862
44.419									-0.000478331
44.4233	-0.000181428
44.4275					-0.00124
44.4294										0.000492857
44.4424			-0.00626
44.4742											9.76766e-06
44.5073								-0.000454165
44.5121				-0.0029
44.5202							-0.000640894
44.5246												0.000104405
44.533		-0.00233
44.5737					-0.00125
44.5757						0.000294412
44.5784									-0.000429213
44.5924	-0.000190036
44.5928										0.000522361
44.6021			-0.00641
44.6371											6.39e-05
44.6667								-0.000391197
44.6715				-0.0029
44.6828												0.000232447
44.6841							-0.000606344
44.6921		-0.00242
44.7122										0.000571702
44.7329					-0.00129
44.7375	-0.000199302
44.7393						0.000295021
44.7416									-0.000405123
44.7562											0.000114092
44.7655			-0.00658
44.8039							-0.000548658
44.8298								-0.000361034
44.8346				-0.0029
44.8448												0.000366406
44.8549		-0.00251
44.8589						0.000287437
44.8607									-0.000376553
44.8663										0.000610055
44.8849			-0.00674
44.8957	-0.000206911
44.8959					-0.00131
44.9097											0.000147589
44.949								-0.000292385
44.9538				-0.0029
44.9584							-0.000495026
44.9631												0.000514609
44.9738		-0.00259
45.0117										0.000635458
45.0131						0.000281133
45.0145									-0.000341724
45.015					-0.00131
45.0389			-0.00691
45.0547											0.00018863
45.0575	-0.000213471
45.1027								-0.000260066
45.1042							-0.000419616
45.1076				-0.00291
45.1157												0.000658528
45.1272		-0.00268
45.1518										0.000679395
45.1587						0.000291451
45.1597									-0.000283431
45.1686					-0.00132
45.1758	-0.000224618
45.1843			-0.00708
45.1943											0.00022114
45.2448							-0.000366249
45.2478								-0.000219564
45.2527				-0.00291
45.2598												0.00077748
45.272		-0.00277
45.299						0.000295853
45.2995									-0.00023408
45.3112										0.000702655
45.3136					-0.00132
45.3244			-0.00725
45.3283	-0.000230399
45.3532											0.000272603
45.3876								-0.000170891
45.3925				-0.00291
45.3986												0.000905284
45.4045							-0.000335327
45.4115		-0.00286
45.4394										0.000716579
45.4533					-0.00132
45.4585						0.00030876			-0.00019147
45.4723	-0.000239636
45.481											0.000305394
45.4837			-0.00744
45.5332							-0.00031991
45.5466								-0.000128978
45.5516				-0.00292
45.5565												0.00106
45.5702		-0.00295
45.5866									-0.000147992
45.5869						0.000307622
45.6062										0.000761411
45.611	-0.000247142
45.612			-0.00763
45.6122					-0.00134
45.6473											0.000323682
45.6746								-8.85325e-05
45.6796				-0.00293
45.6835												0.00118
45.6979		-0.00305
45.7004							-0.000281283
45.7401					-0.00136
45.753									-0.000112534
45.7538						0.000315479
45.7688	-0.000256459
45.7787			-0.00781
45.781										0.000780047
45.8215											0.000330064
45.841								-7.49028e-05
45.846				-0.00294
45.8487												0.00133
45.864		-0.00314
45.8758							-0.000266261
45.8958	-0.000266646
45.9056										0.000804412
45.9064					-0.00136
45.9275									-9.09412e-05
45.9288						0.000306579
45.9457											0.000338973
45.9535			-0.008
46.0006							-0.000205007
46.0155								-5.45495e-05
46.0205				-0.00296
46.0219												0.00145
46.0381		-0.00323
46.0518									-7.00142e-05
46.0535						0.000307454
46.0609	-0.000268817
46.069										0.000820005
46.078			-0.00818
46.0807					-0.00136
46.1086											0.00036611
46.1397								-3.82693e-05
46.1448				-0.00297
46.1453												0.0016
46.1621		-0.00333
46.1645							-0.000192914
46.1937										0.000831392
46.2049					-0.00137
46.2149									-6.51446e-05
46.217						0.000282745
46.2328											0.000363872
46.234	-0.000273578
46.2414			-0.00839
46.2896							-0.000179248
46.3028								1.27003e-05
46.3072												0.00173
46.3079				-0.00298
46.3248		-0.00343
46.3373										0.000812973
46.3393									-5.44595e-05
46.3419						0.000269526
46.3573	-0.00027934
46.3661			-0.00859
46.3679					-0.00137
46.3761											0.000345242
46.4272								3.99194e-05
46.4307												0.00188
46.4323				-0.00301
46.4337							-0.000159317
46.449		-0.00354
46.4827									-6.79422e-05
46.4857						0.000249301
46.4905										0.000799194
46.4922					-0.00138
46.5097			-0.0088
46.5191	-0.000287464
46.5287											0.000330977
46.5706								2.18445e-05
46.5731												0.00201
46.5757				-0.00303
46.5872							-0.000157978
46.5921		-0.00365
46.6355					-0.00141
46.6356									-7.08084e-05
46.639						0.000223338
46.6398										0.000779528
46.6425	-0.000297662
46.6628			-0.00902
46.6776											0.000325621
46.7234								1.29919e-05
46.7248												0.00212
46.7286				-0.00305
46.737							-0.000144052
46.7446		-0.00376
46.7846									-7.91204e-05
46.7848	-0.000304328
46.7882					-0.00146
46.7885						0.000208459
46.7974										0.000770832
46.8121			-0.00922
46.8346											0.000307539
46.8724								1.57065e-05
46.8727												0.00222
46.8776				-0.00307
46.8932		-0.00387
46.895							-0.000143291
46.9297										0.00079688
46.9364	-0.000311556
46.9371					-0.00149
46.9419									-9.02323e-05
46.9462						0.000202786
46.9665											0.000298909
46.9696			-0.00944
47.0277							-0.000136486
47.0288												0.0023
47.0296								1.8587e-05
47.0349				-0.00309
47.0502		-0.00399
47.0739									-0.000100877
47.0786						0.000191569
47.0843	-0.000322127
47.092										0.000797641
47.0942					-0.00154
47.1019			-0.00965
47.1283											0.000290256
47.1599												0.00241
47.1616								5.38288e-05
47.1669				-0.00309
47.1819		-0.0041
47.1905							-0.000116847
47.2261					-0.00155
47.2306										0.000825507
47.2359									-0.000107705
47.2403	-0.000329926
47.2412						0.000169142
47.2642			-0.00986
47.2664											0.000298352
47.3207												0.00246
47.3236								5.39023e-05
47.3289				-0.00312
47.3294							-9.08369e-05
47.3436		-0.00422
47.3712	-0.000338341
47.3742									-0.000102911
47.3799						0.000160887
47.3817										0.000844092
47.388					-0.00157
47.4027			-0.01009
47.4171											0.000324915
47.4579												0.00256
47.4619								8.23518e-05
47.4672				-0.00313
47.481							-7.83073e-05
47.4815		-0.00434
47.5251									-0.000105913
47.5257										0.00087697
47.5261					-0.00159
47.5312						0.000143414
47.532	-0.00034853
47.5539			-0.01032
47.5606											0.00032683
47.6078												0.00265
47.6127								7.10526e-05
47.6181				-0.00315
47.6254							-5.28876e-05
47.6321		-0.00447
47.6565										0.000902399
47.6688									-9.26197e-05
47.6692	-0.000358938
47.6753						0.000144528
47.6769					-0.00161
47.691											0.000334073
47.6978			-0.01054
47.7504												0.00276
47.7564								9.69369e-05
47.7566							-2.07468e-05
47.7618				-0.00317
47.7755		-0.00459
47.7993									-0.000118525
47.8062						0.000120275
47.8125										0.000912117
47.8188	-0.000370033
47.8204					-0.00161
47.8286			-0.01077
47.8465											0.000334881
47.8799												0.00286
47.8869								0.000125308
47.8923				-0.00318
47.9057		-0.00472
47.913							-1.03272e-05
47.9509					-0.00164
47.955									-0.000111287
47.9614	-0.000382941
47.9624						0.000116214
47.9648										0.000940514
47.9846			-0.011
47.9983											0.000335915
48.0345												0.00296
48.0425								0.000133087
48.048				-0.00318
48.061		-0.00485
48.0658							-4.14889e-07
48.0909	-0.000394976
48.1064					-0.00166
48.1065										0.000995742
48.1071									-0.000103642
48.1149						0.000116164
48.1369			-0.01122
48.1395											0.000304147
48.1854												0.00303
48.1945								0.00014803
48.2				-0.00318
48.2079							2.42935e-05
48.2127		-0.00498
48.2453	-0.000409426
48.2484									-0.000107608
48.254										0.00103
48.2567						0.000101799
48.2583					-0.00167
48.2785			-0.01145
48.2866											0.000306728
48.3257												0.00309
48.3359								0.000178848
48.3414				-0.00317
48.3538		-0.00512
48.3558							2.89569e-05
48.3957									-8.20863e-05
48.3961	-0.000420626
48.3972										0.00106
48.3995					-0.00167
48.4044						0.000105806
48.426			-0.01167
48.4293											0.000333983
48.4719												0.00318
48.4831								0.000204087
48.4886				-0.00316
48.4994							3.7807e-05
48.5007		-0.00526
48.5364	-0.000433479
48.5386									-6.43599e-05
48.5387										0.00108
48.5466					-0.00167
48.5477						0.000111361
48.5692			-0.01189
48.5703											0.000340228
48.6137												0.00326
48.626								0.000224483
48.6316				-0.00315
48.6413							4.98483e-05
48.6433		-0.0054
48.6738										0.00113
48.6798									-6.20887e-05
48.6825	-0.000443332
48.6893						9.72096e-05
48.6894					-0.00165
48.705											0.000340621
48.7106			-0.01213
48.7539												0.00331
48.7672								0.000224059
48.7727				-0.00313
48.7768							7.40825e-05
48.7841		-0.00555
48.8121										0.00118
48.8147									-3.91181e-05
48.8242	-0.000452527
48.8246						0.000115749
48.8305					-0.00163
48.8429											0.000357558
48.8457			-0.01235
48.8878												0.00336
48.902								0.000224374
48.9076				-0.00313
48.9155							0.000110588
48.9187		-0.0057
48.9527									-3.05405e-05
48.9631						0.000114054
48.9643	-0.000467795
48.9652					-0.00162
48.9712										0.00123
48.984			-0.01258
49.0014											0.000376532
49.0248												0.00341
49.04								0.000241811
49.0457				-0.00311
49.0565		-0.00585
49.075							0.00014441
49.0981	-0.000481818
49.1031					-0.00161
49.1114									1.6074e-06
49.1223						0.000127496
49.1288										0.00128
49.143			-0.0128
49.1585											0.000412394
49.1823												0.00347
49.1987								0.000254749
49.2044				-0.00308
49.2148		-0.006
49.2331							0.000159794
49.2351	-0.000493929
49.2617					-0.00159
49.2633										0.00134
49.2687									2.91204e-05
49.2801						0.000121275
49.2926											0.000459374
49.3006			-0.01303
49.3385												0.00349
49.356								0.000271321
49.3617				-0.00306
49.368							0.000173222
49.3718		-0.00615
49.3925	-0.000509485
49.403									2.21954e-05
49.4147						0.000117871
49.4189					-0.00158
49.4276										0.00139
49.4351			-0.01324
49.4564											0.000491271
49.4718												0.00353
49.4902								0.000253734
49.496				-0.00304
49.5057		-0.00631
49.5328							0.000193158
49.5486	-0.000520186
49.553					-0.00158
49.5604										0.00143
49.567									3.50427e-05
49.5792						0.00010592
49.5887											0.000526299
49.5994			-0.01345
49.6346												0.00356
49.6542								0.000257933
49.66				-0.00302
49.6659							0.000199853
49.6694		-0.00647
49.6818	-0.000533441
49.6984										0.00149
49.6995									5.35633e-05
49.7121						8.61214e-05
49.7169					-0.00157
49.7263											0.00054041
49.7321			-0.01366
49.7661												0.00359
49.7867								0.000255536
49.7924				-0.00303
49.8015		-0.00663
49.8043							0.000228789
49.8372									8.07942e-05
49.841										0.00154
49.8445	-0.000547737
49.8492					-0.00157
49.8502						9.36392e-05
49.8684											0.000568146
49.8701			-0.01387
49.9028												0.00362
49.9243								0.000279948
49.9301				-0.003
49.939		-0.00679
49.9473							0.000243018
49.9759	-0.000567749
49.9796									0.000112632
49.9868					-0.00156
49.9898										0.00158
49.993						0.000102257
50.0127			-0.01406
50.0168											0.000609381
50.0441												0.00364
50.0667								0.000301574
50.0725				-0.00297
50.081		-0.00695
50.0966							0.000265095
50.1125	-0.000584567
50.1281									0.000136631
50.1291					-0.00155
50.142						0.000103758
50.1461										0.00163
50.1615			-0.01426
50.1725											0.000641783
50.1915												0.00366
50.2152								0.000292169
50.2211				-0.00294
50.2292		-0.00712
50.2532							0.000279905
50.2537	-0.000603761
50.2775					-0.00155
50.284									0.00011633
50.293										0.00167
50.2984						7.87648e-05
50.3177			-0.01444
50.319											0.000655545
50.3463												0.0037
50.371								0.000307245
50.377				-0.00292
50.3848		-0.00728
50.4006							0.000272321
50.4011	-0.000622414
50.4307									0.000129599
50.4332					-0.00153
50.4345										0.00173
50.4455						6.30441e-05
50.46											0.000719073
50.4646			-0.01462
50.4919												0.00372
50.5177								0.000299097
50.5236				-0.00289
50.5311		-0.00745
50.5425							0.000309794
50.5558	-0.000642472
50.5719									0.000145642
50.5798					-0.0015
50.5858										0.00177
50.5871						7.55168e-05
50.606			-0.0148
50.6109											0.000747461
50.632												0.00374
50.6588								0.00030257
50.6648				-0.00286
50.672		-0.00762
50.6943							0.000321247
50.7013	-0.000658668
50.7208					-0.00147
50.723									0.000174616
50.7341										0.0018
50.7386						8.83973e-05
50.7574			-0.01497
50.7587											0.000805391
50.782												0.00379
50.8099								0.000315322
50.8159				-0.00284
50.8227		-0.00779
50.8413	-0.000684188
50.843							0.00031454
50.8545										0.00182
50.871									0.000203167
50.8718					-0.00144
50.8787											0.000827926
50.8871						9.61238e-05
50.9056			-0.01512
50.9289												0.00381
50.9579								0.000320557
50.9637							0.000309229
50.9639				-0.00282
50.9704		-0.00797
50.9911									0.000215816
50.9912	-0.00070177
51.0002										0.00186
51.0075						9.80038e-05
51.0197					-0.00143
51.0239											0.000857911
51.026			-0.01528
51.0481												0.00381
51.0779								0.000313713
51.084				-0.00279
51.0902		-0.00815
51.1098							0.000297117
51.1365									0.000231887
51.138	-0.000719911
51.1396					-0.00143
51.1459										0.00188
51.1534						0.000122496
51.1691											0.000894618
51.1717			-0.01542
51.1925												0.00385
51.2233								0.000295963
51.2294				-0.00277
51.2353		-0.00833
51.2559							0.000291607
51.2572	-0.000745568
51.2819									0.000235977
51.2849					-0.00142
51.2993						0.000141046
51.3033										0.0019
51.3173			-0.01555
51.326											0.000923106
51.3368												0.00387
51.3687								0.000263087
51.3748				-0.00276
51.3804		-0.0085
51.4015	-0.000765321
51.4138							0.00030724
51.4302					-0.0014
51.439									0.000229782
51.4466										0.00194
51.4568						0.000177352
51.4689											0.000971771
51.4747			-0.01568
51.4927												0.00389
51.5258								0.000240462
51.5319				-0.00275
51.5371		-0.00869
51.5457	-0.000783699
51.5575							0.000305844
51.5821									0.000231418
51.5871					-0.00139
51.5972										0.00196
51.6003						0.000208255
51.618			-0.01579
51.619											0.00101
51.6347												0.00389
51.6688								0.000245505
51.675				-0.00272
51.6799		-0.00886
51.7015	-0.000808165
51.7086							0.000289014
51.7301					-0.00137
51.7324									0.000218201
51.7462										0.00195
51.751						0.000260804
51.7675											0.00104
51.7686			-0.01589
51.7839												0.00391
51.8191								0.000236053
51.8253				-0.00272
51.8298		-0.00904
51.8434	-0.000829813
51.858							0.000289649
51.8755										0.00195
51.8802					-0.00135
51.8811									0.000233746
51.8964											0.00105
51.9002						0.000315638
51.9176			-0.01598
51.9316												0.00393
51.9678								0.000182653
51.974				-0.0027
51.9782		-0.00923
51.9876							0.000283805
51.9926	-0.000852834
52.0101									0.000200804
52.0289					-0.00136
52.0296						0.000395429
52.0353										0.00196
52.0468			-0.01612
52.0557											0.00108
52.0596												0.00397
52.0968								0.000153613
52.103				-0.0027
52.107		-0.00946
52.1401	-0.000879546
52.1479							0.000275884
52.1577					-0.00138
52.1696									0.000220678
52.1717										0.00197
52.1896						0.00047221
52.1916											0.00112
52.2066			-0.01623
52.218												0.00399
52.2562								0.000137726
52.2625				-0.0027
52.2661		-0.00969
52.2681	-0.000912078
52.2846							0.000279023
52.3057									0.000225434
52.3123										0.00199
52.3171					-0.00135
52.3261						0.000567963
52.3318											0.00115
52.3429			-0.01632
52.353												0.00401
52.3923								0.000153203
52.3986				-0.00268
52.4019		-0.00992
52.4257							0.000279215
52.4263	-0.000945213
52.4461									0.000230571
52.453					-0.00136
52.4622										0.00198
52.4669						0.00066688
52.4812											0.00119
52.4836			-0.0164
52.4924												0.00404
52.5327								0.00016234
52.539				-0.00267
52.542		-0.01014
52.5613	-0.000976027
52.576							0.000254149
52.5858										0.00199
52.5933					-0.00134
52.5957									0.000224414
52.6043											0.00122
52.6169						0.000771826
52.6334			-0.01645
52.6408												0.00402
52.6822								0.000178272
52.6885				-0.00266
52.6912		-0.01037
52.6999							0.000245187
52.7006	-0.00101
52.719									0.000209798
52.7406						0.000881878
52.7427					-0.00133
52.7485										0.00197
52.7569			-0.01649
52.7632												0.00404
52.7665											0.00127
52.8055								0.000194279
52.8119				-0.00266
52.8142		-0.01059
52.849	-0.00104
52.8631							0.000224123
52.8659					-0.00133
52.8814									0.000208094
52.8843										0.00198
52.9019											0.00129
52.9035						0.000974381
52.9196			-0.01651
52.9244												0.00407
52.9678								0.00019299
52.9713	-0.00106
52.9743				-0.00267
52.9763		-0.0108
52.9993							0.000216413
53.017									0.000193945
53.0282					-0.00133
53.0379										0.00198
53.0395						0.00107
53.0551											0.0013
53.0554			-0.0165
53.059												0.00409
53.1034								0.000221726
53.1098				-0.00267
53.1115		-0.01102
53.1324	-0.0011
53.1534							0.000195948
53.1636					-0.00133
53.1703									0.000147119
53.1773										0.00195
53.1932						0.00117
53.194											0.00131
53.209			-0.01648
53.2112												0.0041
53.2567								0.000261404
53.2631				-0.00268
53.2645		-0.01124
53.2669	-0.00113
53.2932							0.000173343
53.3061										0.00193
53.3094									0.000117551
53.3168					-0.00134
53.3224											0.00132
53.3328						0.00128
53.3484			-0.01643
53.3493												0.00412
53.3958								0.000309851
53.4023				-0.00268
53.4033		-0.01146
53.419	-0.00117
53.4223							0.000160609
53.438									0.00010161
53.4558					-0.00134
53.4617						0.00138
53.4753										0.00194
53.4769												0.00413
53.4771			-0.01636
53.491											0.00129
53.5243								0.000365161
53.5308				-0.00268
53.5315		-0.01166
53.557	-0.00121
53.5842					-0.00135
53.592							0.000145569
53.6068									8.98743e-05
53.6115										0.00192
53.6267											0.00128
53.631						0.00147
53.6445												0.00413
53.6462			-0.01626
53.6845	-0.00124
53.6931								0.000430249
53.6996				-0.0027
53.7		-0.01186
53.7285							0.000106008
53.7427									8.48412e-05
53.7529					-0.00135
53.7591										0.00191
53.7674						0.00155
53.7739											0.0013
53.7794												0.00414
53.7824			-0.01614
53.8289								0.000482582
53.8355				-0.0027
53.8356		-0.01205
53.852	-0.00128
53.8766							8.68872e-05
53.8887					-0.00134
53.8901									5.80536e-05
53.9081										0.00192
53.9152						0.00166
53.9224											0.00129
53.9257												0.00417
53.9301			-0.01599
53.9763								0.000554917
53.9826		-0.01224
53.9829				-0.00271
53.9868	-0.00132
54.026							6.53864e-05
54.0359					-0.00134
54.0387									3.64675e-05
54.0413										0.00192
54.0552											0.00128
54.0643						0.00174
54.0732												0.00416
54.0789			-0.01584
54.1249								0.000611695
54.131		-0.01244
54.1316				-0.00272
54.1331	-0.00136
54.1596							3.56401e-05
54.1718									1.65813e-05
54.1844					-0.00133
54.192										0.00192
54.1977						0.00183
54.2053												0.00418
54.2054											0.00129
54.2122			-0.01563
54.2579								0.000676939
54.2637		-0.01263
54.2646				-0.00271
54.2805	-0.0014
54.3108							2.96728e-05
54.3173					-0.00133
54.3216										0.00192
54.3221									2.96064e-05
54.3346											0.00129
54.3485						0.00189
54.3545												0.0042
54.3628			-0.01543
54.4082								0.000766404
54.4124	-0.00144
54.4137		-0.0128
54.4149				-0.00272
54.4407							1.26648e-05
54.4514									7.0064e-05
54.4676					-0.00132
54.4782						0.00195
54.4829												0.0042
54.4924			-0.01518
54.5375								0.000831937
54.5427		-0.01299
54.5443				-0.00271
54.5616	-0.00149
54.5968					-0.00131
54.6262										0.00191
54.6382											0.0013
54.6899	-0.00153
54.7462							-1.2238e-05
54.7555									8.49265e-05
54.7571										0.00191
54.7687											0.00131
54.7831						0.002
54.7846												0.0042
54.7969			-0.01492
54.8415								0.000937131
54.846		-0.01316
54.8483				-0.0027
54.8775							-3.61238e-05
54.8862									8.64248e-05
54.9005					-0.0013
54.9143						0.00204
54.9144												0.00421
54.9192										0.0019
54.9279			-0.01463
54.9303											0.00133
54.9721								0.00101
54.9765		-0.01332
54.979				-0.0027
54.9915	-0.00157
55.0311					-0.00131
55.04							-4.15647e-05
55.0479									0.00012831
55.048										0.00188
55.0587											0.00133
55.0749												0.0042
55.0765						0.00207
55.0899			-0.01433
55.1212	-0.00162
55.1339								0.0011
55.1378		-0.01347
55.1407				-0.00269
55.1692							-6.51565e-05
55.1765									0.000176166
55.1805										0.00186
55.1908											0.00133
55.1927					-0.0013
55.2025												0.00419
55.2054						0.00209
55.2187			-0.01401
55.2624								0.0012
55.2661		-0.01363
55.2692				-0.00271
55.2816	-0.00166
55.3021							-7.04931e-05
55.3087									0.00023684
55.3211					-0.00129
55.3257										0.00186
55.3338												0.00419
55.3355											0.00131
55.3381						0.00212
55.3512			-0.01367
55.3946								0.00133
55.3981		-0.01376
55.4015				-0.00269
55.4091	-0.00171
55.4478							-9.11309e-05
55.4532					-0.00127
55.4537									0.000284445
55.4575										0.00187
55.4669											0.00134
55.4777												0.00418
55.4835						0.00213
55.4964			-0.0133
55.5395								0.00143
55.5404	-0.00175
55.5427		-0.0139
55.5464				-0.00269
55.5799							-7.86392e-05
55.5852									0.000387271
55.5981					-0.00127
55.6082												0.00417
55.6154						0.00213
55.6281			-0.01292
55.6288										0.00187
55.6376											0.00134
55.671								0.00153
55.6739		-0.01401
55.678				-0.00266
55.6841	-0.0018
55.7295					-0.00125
55.7517							-9.20602e-05
55.7562									0.00043816
55.778												0.00417
55.7805										0.00187
55.7869						0.00211
55.7888											0.00133
55.7994			-0.01254
55.8146	-0.00185
55.842								0.00162
55.8445		-0.01412
55.849				-0.00265
55.9003					-0.00124
55.9038							-0.000112947
55.9075									0.000528717
55.9282												0.00414
55.9325										0.00189
55.9387						0.00207
55.9403											0.00135
55.951			-0.01213
55.9843	-0.0019
55.9933								0.00171
55.9955		-0.01422
56.0003				-0.00265
56.0515					-0.00123
56.0562							-9.02892e-05
56.0593									0.000622214
56.0768										0.0019
56.0788												0.00415
56.0842											0.00133
56.0909						0.00204
56.103			-0.01172
56.1344	-0.00194
56.145								0.0018
56.1469		-0.01431
56.152				-0.00265
56.1979										0.00192
56.201							-9.39e-05
56.2031					-0.00121
56.2033									0.00071646
56.2048											0.00137
56.2218												0.00417
56.2353						0.00201
56.2473			-0.01131
56.2849	-0.002
56.2889								0.00191
56.2906		-0.01439
56.296				-0.00265
56.3224							-9.92556e-05
56.3241									0.000833158
56.3417												0.00416
56.3428										0.00195
56.347					-0.00119
56.3493											0.00136
56.3565						0.00197
56.3683			-0.01088
56.4098								0.00201
56.4111		-0.01449
56.4169				-0.00266
56.4278	-0.00204
56.4677					-0.00118		-8.49905e-05
56.4687									0.000949744
56.4852												0.00414
56.4853										0.00197
56.4913											0.00138
56.5015						0.0019
56.5132			-0.01046
56.5476	-0.0021
56.5544								0.00208
56.5554		-0.01459
56.5615				-0.00268
56.6106							-8.023e-05
56.6109									0.00107
56.6122					-0.00121
56.6264												0.00415
56.6442						0.00184
56.6488										0.002
56.6544											0.0014
56.6556			-0.01003
56.6911	-0.00216
56.6965								0.00218
56.6973		-0.01466
56.7037				-0.00268
56.7542					-0.0012
56.7742									0.00118
56.7746							-5.41086e-05
56.7864										0.00202
56.7885												0.00415
56.7915											0.00143
56.8079						0.00176
56.8192			-0.00959
56.8322	-0.00222
56.8597								0.00224
56.8602		-0.01473
56.8669				-0.00269
56.9115									0.00129
56.9126							-1.95353e-05
56.9174					-0.00119
56.9248												0.00413
56.9456						0.0017
56.9487										0.00207
56.9533											0.00149
56.9568			-0.00915
56.9941	-0.00228
56.997								0.00232
56.9972		-0.01478
57.0043				-0.00269
57.0546					-0.00117
57.0735									0.00141
57.0753							2.17923e-05
57.0818										0.00212
57.0855												0.00411
57.086											0.00154
57.1081						0.00163
57.119			-0.00872
57.1304	-0.00234
57.1588		-0.0148
57.159								0.00237
57.1662				-0.00268
57.2064									0.00152
57.2089							6.63964e-05
57.2164					-0.00116
57.2174												0.0041
57.2175										0.00217
57.2212											0.00162
57.2414						0.00156
57.2521			-0.00829
57.291	-0.0024
57.2914		-0.01482
57.2918								0.00242
57.2991				-0.00268
57.3417									0.00166
57.3449							0.000138938
57.3491					-0.0011
57.3518												0.00408
57.3555										0.00224
57.3588											0.00168
57.3772						0.0015
57.3877			-0.00785
57.4229	-0.00246
57.4265		-0.0148
57.4272								0.00245
57.4344				-0.00268
57.4795									0.00178
57.4833							0.000215213
57.4844					-0.00108
57.4875										0.0023
57.4886												0.00411
57.4904											0.00175
57.5154						0.00147
57.5257			-0.00748
57.5571	-0.00252
57.5639		-0.01484
57.5649								0.0025
57.5722				-0.00269
57.6113									0.00191
57.6157							0.000285266
57.6194												0.00413
57.622					-0.00105
57.6475						0.00142
57.654										0.00239
57.6562											0.00185
57.6577			-0.00713
57.6938	-0.00259
57.6954		-0.01486
57.6966								0.00252
57.704				-0.00269
57.7537					-0.000978736
57.7774									0.00207
57.7826							0.000364405
57.7842												0.00414
57.8076										0.00247
57.8094											0.00194
57.8141						0.00138
57.8241			-0.00677
57.8245	-0.00266
57.8611		-0.01487
57.8627								0.00257
57.8701				-0.00268
57.9196					-0.000929367
57.9308									0.00222
57.9365												0.00414
57.9367							0.000442892
57.9598										0.00253
57.9611											0.00203
57.968						0.00135
57.9778			-0.00642
57.9893	-0.00273
58.0142		-0.01485
58.0161								0.00261
58.0235				-0.00266
58.0728					-0.000885659
58.0826									0.00236
58.0872												0.00413
58.0894							0.000527679
58.103										0.00264
58.1038											0.00213
58.1203						0.00133
58.1299			-0.00608
58.1415	-0.0028
58.1657		-0.01482
58.1679								0.00266
58.1754				-0.00265
58.2246					-0.000817442
58.2255									0.00249
58.2276										0.00273
58.228											0.00225
58.229												0.00414
58.2329							0.00060724
58.2636						0.00131
58.273			-0.00575
58.2921	-0.00287
58.3082		-0.01477
58.3107								0.00271
58.3182				-0.00263
58.3499									0.00263
58.3525												0.00417
58.3578							0.000703575
58.3667										0.00283	0.00236
58.3673					-0.000774462
58.3883						0.00129
58.3976			-0.00544
58.4323		-0.0147
58.4339	-0.00294
58.4351								0.00275
58.4426				-0.0026
58.4887									0.00276
58.4903												0.00419
58.4915					-0.000708445
58.4974							0.000801771
58.5145											0.00245
58.515										0.00295
58.5276						0.00126
58.5367			-0.00515
58.5572	-0.003
58.5709		-0.01462
58.5739								0.00278
58.5815				-0.00257
58.6303					-0.000649573
58.6368									0.00289
58.6373												0.00419
58.6461							0.000897402
58.6537											0.00255
58.6547										0.00304
58.6761						0.00124
58.685			-0.00487
58.695	-0.00308
58.7186		-0.01452
58.7219								0.00282
58.7295				-0.00255
58.7756												0.00421
58.7762									0.00302
58.7782					-0.000576299
58.7862							0.000995292
58.8159						0.00123
58.8246			-0.00461
58.8419	-0.00315
58.8576		-0.01441
58.8612								0.00287
58.8688				-0.00251
58.8898											0.00266
58.8915										0.00314
58.9174					-0.000513421
58.9801	-0.00321
59.0102												0.00423
59.0125									0.00311
59.0237							0.0011
59.0296											0.00277
59.0318										0.00326
59.0529						0.00122
59.0614			-0.00436
59.0934		-0.01426
59.0976								0.00292
59.1052				-0.00249
59.1492												0.00425
59.1525									0.00321
59.1536					-0.000449922
59.1643							0.0012
59.179											0.00286
59.1816										0.00337
59.1933						0.00121
59.2017			-0.00412
59.2146	-0.00328
59.2331		-0.0141
59.2375								0.00297
59.2452				-0.00246
59.2935					-0.000402712
59.2976												0.00426
59.3017											0.00297
59.3021									0.0033
59.3047										0.00348
59.3146							0.00127
59.3433						0.00118
59.3515			-0.00391
59.3535	-0.00334
59.3823		-0.01392
59.387								0.00299
59.3947				-0.00243
59.4196												0.00425
59.4249									0.00338
59.4381							0.00136
59.4429					-0.000347383
59.4503											0.00306
59.4538										0.00361
59.4666						0.00119
59.4746			-0.00372
59.5018	-0.0034
59.5049		-0.01373
59.5099								0.00305
59.5176				-0.00242
59.5656					-0.000298836
59.5673												0.00427
59.5737									0.00345
59.5876							0.00145
59.6147											0.00315
59.6158						0.00119
59.6188										0.0037
59.6236			-0.00353
59.6237	-0.00347
59.6534		-0.01353
59.6586								0.00307
59.6664				-0.00238
59.7143					-0.000237058
59.7307												0.00433
59.7384									0.00353
59.7508											0.00326
59.7531							0.00152
59.7553										0.00381
59.7713	-0.00353
59.781						0.00117
59.7885			-0.00336
59.8177		-0.01331
59.8233								0.00311
59.831				-0.00234
59.8659												0.00436
59.8746									0.00362
59.8788					-0.000175818
59.8899							0.0016
59.9032											0.00337
59.9082										0.00391
59.9176						0.00114
59.925			-0.00321
59.9347	-0.0036
59.9536		-0.01306
59.9594								0.00313
59.9673				-0.00231
60.0149					-0.000120825
60.0175												0.00438
60.0273									0.00368
60.0338											0.00346
60.0392										0.00401
60.0433							0.00168
60.0698	-0.00365
60.0707						0.00114
60.0779			-0.00306
60.1059		-0.01281
60.1121								0.00314
60.1199				-0.00227
60.1472												0.00441
60.158									0.00374
60.1674					-6.16169e-05
60.1747							0.00175
60.1769											0.00354
60.1827										0.00409
60.2018						0.00112
60.2089			-0.0029
60.2212	-0.00372
60.2363		-0.01253
60.2428								0.00319
60.2506				-0.00221
60.2895												0.00443
60.298					-1.26719e-05
60.3012									0.00377
60.3186							0.0018
60.3234											0.00364
60.3297										0.00418
60.3455						0.00109
60.3509	-0.00378
60.3524			-0.00276
60.3793		-0.01223
60.386								0.00321
60.3939				-0.00217
60.4351												0.00443
60.4411					3.43433e-05
60.4479									0.00382
60.4521											0.00371
60.4588										0.00426
60.466							0.00187
60.4926						0.00107
60.493	-0.00383
60.4994			-0.00265
60.5256		-0.01192
60.5327								0.00325
60.5406				-0.00211
60.563												0.00446
60.5768									0.00384
60.5877					7.20413e-05
60.5955							0.00191
60.6054											0.0038
60.6126										0.00431
60.6219						0.00106
60.6284			-0.00254
60.6385	-0.00389
60.6542		-0.01161
60.6615								0.00329
60.6694				-0.00206
60.7153												0.00449
60.7164					0.000104697
60.7303									0.00388
60.743											0.00385
60.7497							0.00197
60.7507										0.00436
60.7664	-0.00394
60.7758						0.00105
60.7822			-0.00243
60.8073		-0.01127
60.815								0.00332
60.8229				-0.00202
60.8521												0.00448
60.8681									0.00389
60.8698					0.000142039
60.8882							0.00201
60.901											0.00394
60.9092										0.00443
60.914						0.00103
60.9187	-0.00399
60.9202			-0.00234
60.9448		-0.01093
60.9527								0.00333
60.9607				-0.00197
61.0074					0.000160408
61.0091												0.0045
61.0263									0.00393
61.0471							0.00205
61.051											0.004
61.0554	-0.00404
61.0597										0.00449
61.0727						0.00101
61.0787			-0.00227
61.1027		-0.01057
61.1109								0.00335
61.1189				-0.00191
61.1582												0.00454
61.1655					0.000169746
61.1765									0.00395
[truncated: 2,368 more rows]

## Sheet: Fig S2d
						pH
Temp	5	5.5	6	6.5	7	7.5	8	8.5	9	9.5	10	11
36.721										6.72486
36.7677											6.92587
36.7816							4.83635
36.8034										6.72246
36.8078						5.58087
36.8499											6.92232
36.8642							4.83456
36.8705									6.7227
36.8866										6.72322
36.8903						5.57411
36.8952								6.54842
36.9122			1.78292
36.9329											6.92528
36.9476							4.83414
36.9528									6.71492
36.9737						5.57928
36.9762					4.77453
36.9775								6.54418
36.9807				2.99517
36.9876										6.72342
36.9945			1.78367
37.0021		0.9718
37.0337											6.9216
37.0358									6.7191
37.049							4.83657
37.0556												7.3274
37.0585					4.77463
37.0606								6.54606
37.063				2.99091
37.0749						5.57853
37.0777			1.78248
37.0842		0.97159
37.0944										6.72185
37.1367									6.71765
37.1372												7.33301
37.1402											6.92036
37.1416					4.77489
37.146				2.99528
37.156							4.83416
37.1616								6.54993
37.1671		0.97196
37.1787			1.78125
37.1819						5.57774
37.2039										6.72213
37.2196												7.32919
37.2425					4.77507
37.2432									6.71871
37.2469				2.99434
37.2495											6.92753
37.2658							4.83322
37.2679		0.97127
37.2682								6.54706
37.2778	0.3278
37.2854			1.78157
37.2917						5.57935
37.2971										6.726
37.3197												7.33805
37.3425											6.92322
37.3491					4.77646
37.3526									6.71862
37.3535				2.99311
37.3593							4.83652
37.3594	0.3281
37.3742		0.97172
37.3755										6.72447
37.3777								6.5469
37.385						5.58063
37.395			1.78124
37.4207											6.92839
37.4254												7.33315
37.438							4.83595
37.4418	0.32806
37.4456									6.71434
37.4582										6.72682
37.4585					4.77712
37.4628				2.9962
37.4636						5.58029
37.4708								6.54707
37.4835		0.97211
37.4882			1.78248
37.5032											6.92758
37.5208							4.83556
37.5239									6.72181
37.534												7.33109
37.5419	0.32662
37.5464						5.58085
37.5491								6.55035
37.5516					4.77535
37.5543										6.72404
37.5559				2.99389
37.5666			1.78235
37.5764		0.9733
37.5991											6.92339
37.6064									6.72079
37.6172							4.83542
37.6263												7.3358
37.6299					4.77598
37.6317								6.5527
37.6342				2.99668
37.6427						5.58394
37.6476	0.32749
37.6492			1.78184
37.6545		0.97281
37.7023									6.71912
37.704												7.33442
37.7087										6.72643
37.7124					4.77592
37.7167				2.99474
37.7277								6.55048
37.7369		0.97287
37.7453			1.78344
37.7531											6.92747
37.7561	0.32808
37.772							4.83466
37.7859												7.33449
37.7974						5.58246
37.8084					4.77653
37.8126				2.99836
37.8327		0.97488
37.8484	0.32839
37.8564									6.71891
37.8811												7.32998
37.8819								6.55227
37.8979										6.73062
37.8997			1.78535
37.926	0.32814
37.9419											6.9302
37.9618							4.83405
37.9626					4.77644
37.9667				2.99768
37.9866		0.97257
37.987						5.58099
38.0079	0.32725
38.034												7.33609
38.0453									6.72342
38.0658										6.73302
38.0709								6.5534
38.0888			1.78525
38.103	0.32806
38.1095											6.92779
38.1302							4.83455
38.1515					4.77968
38.1552						5.58952
38.1556				3.00112
38.1752		0.97419
38.2129									6.72259
38.2215												7.33634
38.2386								6.55632
38.2559	0.32692
38.2567			1.78863
38.2585										6.72881
38.3017											6.93663
38.3192					4.78344
38.3232				3.00143
38.3233							4.83864
38.3426		0.97675
38.3482						5.58895
38.3878												7.33828
38.4052									6.72776
38.4149										6.73578
38.4311								6.56148
38.4433	0.32782
38.4493			1.78948
38.4578											6.9345
38.4803							4.83856
38.505						5.59607
38.5116					4.7855
38.5155				3.00364
38.5236										6.73598
38.5346		0.9776
38.5614									6.72715
38.5662											6.93692
38.5786												7.33692
38.5874								6.5618
38.5892							4.8361
38.6058			1.78966
38.6096	0.32828
38.6139						5.59814
38.6638										6.73456
38.6679					4.78987
38.6698									6.73489
38.6717				3.00492
38.6906		0.97857
38.6959								6.56521
38.7062											6.93938
38.7144			1.78947
38.7299							4.83428
38.7337												7.34499
38.7545						5.59766
38.7764					4.79148
38.7802				3.0077
38.7989		0.98016
38.8003	0.32887
38.8042										6.73701
38.8098									6.73401
38.8361								6.564
38.8413												7.34091
38.8462											6.94335
38.8546			1.79204
38.8706							4.83793
38.8951						5.59994
38.9164					4.78677
38.9202				3.00901
38.9387		0.98016
38.95									6.73851
38.9553	0.3291
38.9763								6.56845
38.9803												7.33953
38.995			1.79321
39.0011										6.74025
39.0426											6.94217
39.0566					4.79724
39.0603				3.01077
39.0629	0.33046
39.0681							4.83839
39.0786		0.98064
39.0923						5.60112
39.1193												7.34478
39.1465									6.73643
39.1638										6.74034
39.1729								6.56713
39.1918			1.79389
39.2018	0.32915
39.205											6.94671
39.2313							4.84121
39.2532					4.79775
39.2554						5.60718
39.2568				3.01435
39.2749		0.98322
39.309									6.73872
39.3144												7.34184
39.3356								6.57249
39.3363										6.74621
39.3408	0.32999
39.3546			1.7965
39.3771											6.9541
39.4043							4.84028
39.4158					4.79828
39.4193				3.01597
39.4283						5.61086
39.4371		0.98438
39.4726										6.74947
39.4756												7.34985
39.4811									6.74519
39.5078								6.5795
39.5131											6.95527
39.527			1.79871
39.5357	0.33046
39.5409							4.84401
39.5648						5.61063
39.588					4.80233
39.5915				3.02201
39.6091		0.98514
39.6171									6.74348
39.62										6.74921
39.644								6.57957
39.6465												7.35353
39.6602											6.95355
39.6632			1.80069
39.6888							4.84368
39.6969	0.33202
39.7125						5.61436
39.7241					4.80486
39.7275				3.02307
39.7449		0.98797
39.7643									6.74939
39.7735										6.75404
39.7815												7.34796
39.7913								6.58323
39.8106			1.80159
39.8133											6.96175
39.8426							4.84119
39.8662						5.61677
39.8677	0.33214
39.8713					4.80913
39.8747				3.02682
39.8918		0.98894
39.906										6.75472
39.9174									6.75266
39.9276												7.35458
39.9445								6.58612
39.9456											6.96455
39.9641			1.80312
39.9756							4.84273
39.9991						5.6208
40.0027	0.33247
40.0246					4.81507
40.0279				3.03075
40.0448		0.99128
40.0498									6.75545
40.0769										6.75815
40.077								6.58677
40.0796												7.35465
40.0966			1.80567
40.116											6.96879
40.1469							4.84527
40.1487	0.33368
40.157					4.81663
40.1602				3.03414
40.1703						5.62782
40.177		0.99128
40.2106										6.75966
40.2109												7.35743
40.2203									6.75813
40.2477								6.59431
40.2494											6.96904
40.2674			1.80778
40.281							4.8459
40.3006	0.33251
40.3042						5.62584
40.3276					4.81485
40.3307				3.03842
40.3473		0.99438
40.3538									6.76116
40.3723										6.76035
40.3801												7.35455
40.3812								6.59427
40.4011			1.80997
40.4108											6.97709
40.4319	0.33327
40.4432							4.84662
40.4611					4.81893
40.4642				3.03853
40.4663						5.62941
40.4805		0.99607
40.5126												7.35743
40.5152									6.76637
40.5409										6.76353
40.5428								6.5958
40.5628			1.81385
40.579											6.97538
40.6011	0.33515
40.6122							4.84519
40.6226					4.82757
40.6257				3.0431
40.6352						5.63187
40.6418		0.99631
40.6728												7.35689
40.6783										6.76218
40.6835									6.7675
40.7112								6.59922
40.7161											6.97397
40.7314			1.81468
40.7335	0.33486
40.75							4.84563
40.7729						5.63823
40.791					4.82714
40.7939				3.05005
40.8098		0.99959
40.8206									6.76503
40.8357										6.76651
40.8398												7.36167
40.8484								6.60128
40.8687			1.81513
40.8732											6.98213
40.8936	0.33522
40.9079							4.84709
40.9282					4.8302
40.9306						5.64072
40.9311				3.05048
40.9467		1.00019
40.9712										6.76585
40.976												7.36572
40.9778									6.77047
41.0057								6.60337
41.0084											6.98324
41.0261			1.81835
41.0438							4.84957
41.0606	0.33625
41.0663						5.64176
41.0854					4.8366
41.0883				3.05576
41.1037		1.00193
41.1131									6.7757
41.1284										6.76935
41.1319												7.36583
41.1411								6.60858
41.1616			1.8222
41.1652											6.98397
41.1967	0.33707
41.2014							4.84688
41.2207					4.83932
41.2235				3.0572
41.2238						5.6476
41.2387		1.00351
41.2495										6.76993
41.2661												7.36164
41.2699									6.78154
41.286											6.99108
41.2981								6.60961
41.3187			1.82356
41.3229							4.84836
41.3452						5.65301
41.3526	0.33798
41.3777					4.84374
41.3804				3.05803
41.3909									6.78179
41.3954		1.00582
41.4065										6.76959
41.4191								6.61392
41.4218												7.36525
41.4398			1.8256
41.4427											6.99156
41.4803							4.84951
41.4868	0.33831
41.4987					4.84732
41.5013				3.06362
41.5025						5.65386
41.5162		1.00827
41.5419												7.36817
41.5476									6.78617
41.5759								6.61812
41.5868										6.77341
41.5968			1.82913
41.6226											6.9923
41.6424	0.33831
41.6554					4.84821
41.6581				3.06897
41.6611							4.84845
41.6727		1.00895
41.6831						5.65781
41.6974												7.36968
41.7265										6.77218
41.7275									6.78661
41.756								6.61922
41.762											6.99203
41.7624	0.34011
41.777			1.8316
41.8012							4.84885
41.8232						5.65722
41.8354					4.85443
41.838				3.07291
41.8524		1.0099
41.867									6.78669
41.876												7.3679
41.8956								6.62112
41.8969										6.77608
41.9167			1.8328
41.9178	0.34076
41.932											6.99402
41.9721							4.84968
41.975					4.85641
41.9775				3.07263
41.9916		1.01469
41.9939						5.66328
42.0144												7.36985
42.0266										6.77088
42.0371									6.79232
42.0614											6.99658
42.0658								6.62196
42.0871			1.83589
42.0963	0.34153
42.1021							4.85108
42.1238						5.66546
42.1452					4.86215
42.1476				3.07766
42.1615		1.0162
42.1665									6.79441
42.1741										6.77014
42.1832												7.37069
42.1953								6.62573
42.2086											6.99741
42.2168			1.83782
42.2347	0.34231
42.2501							4.84954
42.2717						5.66345
42.2747					4.86511
42.277				3.08087
42.2907		1.01797
42.3117												7.36563
42.3138									6.78996
42.328										6.7718
42.3428								6.6222
42.3622											6.99626
42.3643			1.83876
42.4034	0.34313
42.4044							4.85289
42.4221					4.86805
42.4244				3.08267
42.4259						5.66673
42.4379		1.01819
42.4579												7.3668
42.4638										6.77276
42.4674									6.79658
42.4965								6.62462
42.4977											6.99627
42.5182			1.84146
42.5319	0.34333
42.5406							4.84852
42.562						5.67048
42.5757					4.86949
42.578				3.08708
42.5913		1.02007
42.603									6.79806
42.6103												7.36196
42.6322								6.62728		6.77614
42.654			1.84358
42.6656											7.00026
42.678	0.3446
42.7094							4.85024
42.7114					4.87521
42.7136				3.08875
42.7267		1.02256
42.7306						5.67498
42.7449												7.36732
42.7679										6.77372
42.7711									6.79918
42.8004								6.62893
42.801											7.00132
42.8223			1.84536
42.8304	0.34591
42.8455							4.8497
42.8666						5.6746
42.8795					4.87893
42.8816				3.09468
42.8944		1.02385
42.9065									6.80209
42.9117												7.36599
42.9166										6.77718
42.9359								6.63162
42.9495											7.00027
42.9579			1.84883
42.9649	0.34613
42.9947							4.85063
43.015					4.88047
43.0157						5.68144
43.0171				3.09408
43.0297		1.02631
43.0461												7.36628
43.055									6.80683
43.0776										6.7748
43.0845								6.63526
43.1067			1.85237
43.11											6.99832
43.1316	0.34754
43.1561							4.85073
43.1635					4.88406
43.1656				3.10085
43.1769						5.68064
43.178		1.0282
43.1935												7.36768
43.2072										6.7763
43.2156									6.80856
43.2393											7.00836
43.2453								6.6396
43.266	0.34903
43.2676			1.85166
43.2861							4.85072
43.3068						5.68147
43.3243					4.88884
43.3262				3.10529
43.3384		1.03123
43.345									6.81225
43.3529												7.36852
43.3689										6.77623
43.3748								6.63518
43.3972			1.85677
43.4007											7.00813
43.4133	0.34901
43.4483							4.85774
43.4537					4.89266
43.4556				3.10644
43.4676		1.03164
43.4688						5.68846
43.4813												7.36542
43.5065									6.81128
43.5105										6.77501
43.5363								6.64097
43.542											7.008
43.5589			1.85856
43.5727	0.35033
43.5903							4.85309
43.6107						5.68675
43.6152					4.89575
43.6171				3.11245
43.6288		1.03448
43.6415												7.36215
43.6478									6.81423
43.6613										6.77838
43.6778								6.64193
43.6925											7.00849
43.7005			1.85936
43.701	0.35047
43.7415							4.85824
43.7567					4.89887
43.7584				3.1148
43.7618						5.68904
43.77		1.03668
43.7818												7.36438
43.7983									6.81514
43.8123										6.77613
43.8285								6.64569
43.8432											7.00587
43.8513			1.86411
43.8612	0.35174
43.893							4.85563
43.9073					4.90375
43.909				3.11732
43.9131						5.69942
43.9203		1.03798
43.9303										6.77516
43.9312												7.36368
43.9491									6.81811
43.9608											7.00788
43.9793								6.64484
44.0014	0.35264
44.0023			1.86372
44.0112							4.85435
44.0313						5.69553
44.0581					4.90519
44.0598				3.12103
44.0668									6.81778
44.0709		1.04058
44.0808												7.3684
44.0971								6.64487
44.1011										6.78038
44.1201			1.86682
44.1313											7.00802
44.1507	0.35396
44.1758					4.9105
44.1775				3.12646
44.1826							4.85576
44.1884		1.04225
44.1977												7.36288
44.2025						5.69834
44.2373									6.81681
44.2477										6.7755
44.2678								6.6471
44.2776											7.00814
44.291			1.86922
44.3003	0.35366
44.3296							4.85629
44.3465					4.91296
44.348				3.12834
44.3494						5.69884
44.3587		1.04596
44.3669												7.36025
44.3837									6.81962
44.4075										6.77198
44.4143								6.64354
44.4171	0.35628
44.437											7.00982
44.4376			1.87221
44.4898							4.8569
44.4929					4.91414
44.4944				3.13179
44.5049		1.04864
44.5095						5.69913
44.5121												7.36222
44.5432									6.8183
44.571										6.77319
44.5739								6.64368
44.5863	0.35603
44.5973			1.87248
44.6001											7.00951
44.6524					4.91735
44.6537							4.85613
44.6538				3.13223
44.6641		1.04718
44.6704												7.35427
44.6732						5.70185
44.6904										6.772
44.7064									6.81873
44.7193											7.00938
44.7314	0.35838
44.7372								6.64619
44.7608			1.87519
44.7735							4.85715
44.7929						5.70711
44.8157					4.92224
44.817				3.13585
44.8256									6.81991
44.8271		1.05091
44.8324												7.35601
44.8445										6.77233
44.8565								6.64575
44.873											7.00805
44.8802			1.87803
44.8897	0.35879
44.928							4.85698
44.935					4.92407
44.9363				3.14151
44.9462		1.05186
44.9473						5.70754
44.9507												7.35535
44.9794									6.8233
44.99										6.772
45.0104								6.6515
45.0182											7.01336
45.0342			1.88058
45.0516	0.3598
45.0739							4.85855
45.0889					4.92833
45.0901				3.14345
45.0931						5.70968
45.0998		1.05457
45.1034												7.35256
45.1246									6.82206
45.1301										6.77435
45.1558								6.64974
45.158											7.01034
45.1699	0.36151
45.1797			1.88365
45.2144							4.85796
45.2335						5.71146
45.2341					4.93476
45.2353				3.14843
45.2448		1.05722
45.2475												7.35364
45.2645									6.82352
45.2895										6.77438
45.2957								6.64967
45.317											7.01402
45.3198			1.88433
45.3224	0.36107
45.3741					4.93568
45.3743							4.86003
45.3752				3.14862
45.3845		1.05943
45.3863												7.3481
45.3932						5.71649
45.4178										6.77204
45.4236									6.827
45.445											7.00645
45.455								6.65333
45.4665	0.36287
45.4791			1.8887
45.503							4.85629
45.5217						5.71498
45.5332					4.93702
45.5343				3.15423
45.5433		1.06171
45.5442												7.34965
45.5517									6.82674
45.5832								6.65194
45.5846										6.77206
45.6053	0.36448
45.6074			1.89051
45.6115											7.01121
45.6614					4.94234
45.6624				3.15539
45.6702							4.86169
45.6712		1.06204
45.6713												7.35065
45.6889						5.71838
45.7181									6.8245
45.7498								6.65465
45.7595										6.77404
45.7631	0.36474
45.7742			1.89193
45.7859											7.00997
45.8279					4.94682
45.8289				3.16102
45.8365												7.34641
45.8375		1.06489
45.8456							4.86012
45.8641						5.7171
45.884										6.77448
45.8901	0.36651
45.8927									6.828
45.9102											7.00874
45.9245								6.65547
45.949			1.89501
45.9705							4.86198
45.9889						5.71984
46.0026					4.94678
46.0034				3.16443
46.0098												7.34832
46.0118		1.06761
46.017									6.82754
46.0474										6.77344
46.0489								6.65404
46.0553	0.36696
46.0733											7.01089
46.0735			1.89839
46.127					4.9557
46.1278				3.16726
46.1332												7.3481
46.1344							4.86569
46.136		1.06961
46.1526						5.72594
46.1721										6.76946
46.1802									6.83282
46.1977											7.00794
46.2122								6.65661
46.2285	0.36764
46.237			1.89909
46.2595							4.86125
46.2776						5.72557
46.2902					4.95351
46.2909				3.17397
46.2951												7.34276
46.2989		1.07076
46.3047									6.82879
46.3159										6.77482
46.3368								6.65157
46.3411											7.01106
46.3518	0.3695
46.3617			1.90253
46.4036							4.86611
46.4147					4.95722
46.4154				3.17356
46.4186												7.34141
46.4216						5.73022
46.4232		1.07246
46.4481									6.8317
46.4691										6.77123
46.4803								6.65285
46.494											7.0118
46.5053			1.90661
46.5137	0.36982
46.5572							4.8665
46.5583					4.96758
46.5589				3.17912
46.561												7.34114
46.5665		1.07621
46.5751						5.7309
46.601									6.8332
46.6184										6.76904
46.6334								6.65397
46.6372	0.3712
46.6429											7.01508
46.6585			1.90823
46.7069							4.86834
46.7112					4.97192
46.7118				3.18117
46.7128												7.33637
46.7191		1.07678
46.7247						5.73327
46.7501									6.83585
46.776										6.77079
46.7795	0.37419
46.7825								6.65584
46.8002											7.01606
46.8078			1.90987
46.8604					4.96947
46.8607												7.34041
46.8609				3.18351
46.865							4.86824
46.868		1.0786
46.8826						5.73564
46.9074									6.83309
46.9083										6.77006
46.9312	0.37413
46.9322											7.01514
46.94								6.65585
46.9654			1.91345
46.9977							4.86972
47.0152						5.7406
47.0169												7.33884
47.0178					4.97721
47.0182				3.18777
47.0251		1.08025
47.0395									6.83707
47.0707										6.77196
47.0721								6.65528
47.0791	0.37464
47.0942											7.01283
47.0977			1.91589
47.1479												7.33886
47.1499					4.97745
47.1503				3.19285
47.157		1.08205
47.1605							4.86784
47.1779						5.74196
47.2016									6.83617
47.2093										6.77093
47.2325											7.01684
47.2344								6.65542
47.2352	0.37562
47.26			1.91691
47.2995							4.87428
47.3088												7.33764
47.3121					4.98101
47.3124				3.1922
47.3168						5.74271
47.3189		1.08335
47.3399									6.83967
47.3605										6.76941
47.3662	0.37814
47.3728								6.65843
47.3834											7.01497
47.3986			1.91973
47.4461												7.33643
47.4504					4.98342
47.4507				3.19913
47.4511							4.87135
47.457		1.08673
47.4683						5.74748
47.4909									6.83868
47.5045										6.77217
47.5239								6.6574
47.527	0.37795
47.5271											7.01122
47.5498			1.92242
47.5956							4.87774
47.5959												7.33251
47.6015					4.98512
47.6017				3.20026
47.6078		1.08816
47.6126						5.74887
47.6346									6.84023
47.6353										6.77339
47.6576											7.01459
47.6642	0.38076
47.6677								6.6572
47.6938			1.9261
47.7267							4.87348
47.7386												7.33005
47.7437						5.75171
47.7453					4.98774
47.7455				3.2036
47.7513		1.09192
47.7652									6.83834
47.7913										6.76997
47.7984								6.65794
47.8133											7.01416
47.814	0.3806
47.8246			1.9271
47.8682												7.32487
47.8759					4.9922
47.876				3.20835
47.8817		1.0927
47.8832							4.87564
47.9						5.75371
47.9209									6.8402
47.9437										6.77245
47.9543								6.65605
47.9566	0.38125
47.9653											7.01615
47.9805			1.93014
48.0227												7.3276
48.0317					4.99898
48.0318				3.21074
48.036							4.87524
48.0372		1.09529
48.0526						5.75705
48.073									6.84173
48.0854										6.77413
48.0861	0.38226
48.1065								6.65684
48.1067											7.01632
48.1329			1.93275
48.1737												7.32696
48.1781							4.87503
48.1839				3.21524	5.0006
48.1891		1.09772
48.1946						5.76145
48.2144									6.84368
48.2329										6.77572
48.2406	0.38487
48.248								6.65502
48.2539											7.01851
48.2745			1.9374
48.3141												7.3268
48.3253				3.2207
48.3254					5.00683
48.326							4.8717
48.3304		1.09949
48.3424						5.75847
48.3617									6.84325
48.3762										6.7742
48.3915	0.38569
48.3954								6.65749
48.3968											7.01613
48.4221			1.93566
48.4602												7.32421
48.4697							4.8681
48.4726				3.22217
48.4727					5.00745
48.4774		1.10006
48.486						5.76495
48.5047									6.84191
48.5176										6.77464
48.5318	0.38674
48.5379											7.01567
48.5385								6.65842
48.5653			1.94168
48.6021												7.31916
48.6116							4.86625
48.6156				3.22766
48.6158					5.01045
48.6202		1.10431
48.6277						5.76577
48.6459									6.84617
48.6528										6.7744
48.6728											7.0164
48.6779	0.38777
48.6798								6.65614
48.7067			1.9435
48.7423												7.31868
48.7471							4.86527
48.7568				3.23104
48.7571					5.01649
48.7612		1.10678
48.7632						5.77215
48.7809									6.84352
48.7912										6.77451
48.8109											7.01822
48.8149								6.65408
48.8198	0.38989
48.8419			1.94602
48.8762												7.31615
48.8859							4.86317
48.8918				3.23094
48.8921					5.01923
48.896		1.10706
48.9018						5.77568
48.919									6.84824
48.9502										6.77871
48.9531								6.66108
48.9599	0.3916
48.9695											7.02193
48.9802			1.94904
49.0132												7.31803
49.0299				3.23572
49.0302					5.02687
49.0339		1.10973
49.0453							4.85949
49.0611						5.77514
49.0777									6.84986
49.0938	0.39142
49.1078										6.77343
49.112								6.6602
49.1269											7.02407
49.1392			1.95186
49.1708												7.31956
49.1887				3.2412
49.1891					5.02662
49.1924		1.11304
49.2035							4.86135
49.2191						5.77784
49.2307	0.39331
49.2351									6.84996
49.2424										6.77524
49.2611											7.02278
49.2695								6.66
49.2968			1.95706
49.327												7.31655
49.3384							4.85686
49.346				3.24655
49.3465					5.0321
49.3496		1.11466
49.3539						5.78145
49.3694									6.85023
49.3882	0.39418
49.4039								6.6603
49.4068										6.7759
49.4251											7.02216
49.4314			1.95654
49.4603												7.30849
49.4804				3.24807
49.4809					5.03324
49.4837		1.11609
49.5032							4.85864
49.5186						5.78519
49.5335									6.84919
49.5396										6.77611
49.5444	0.39624
49.5576											7.02292
49.5681								6.66197
49.5957			1.96005
49.6232												7.31431
49.6364							4.85386
49.6444				3.24837
49.6451					5.04339
49.6476		1.11845
49.6516						5.78391
49.666									6.8506
49.6776	0.39719									6.7757
49.6953											7.02244
49.7007								6.66006
49.7285			1.96333
49.7547												7.30615
49.7748							4.84986
49.777				3.25498
49.7776					5.04113
49.7799		1.12008
49.7899						5.79151
49.8038									6.85069
49.8202										6.77411
49.8376											7.02193
49.8386								6.662
49.8404	0.39838
49.8665			1.96687
49.8914												7.30811
49.9147				3.26041
49.9155					5.04557
49.9175		1.123
49.9178							4.84998
49.9329						5.79387
49.9462									6.84879
49.9691										6.776
49.9719	0.39992
49.9811								6.65824
49.9862											7.02623
50.0091			1.96715
50.0327												7.30461
50.0572				3.26459
50.0579					5.04941
50.0597		1.12454
50.0671							4.84703
50.0821						5.79579
50.0948									6.85267
50.1086	0.4018
50.1253										6.77436
50.1299								6.65991
50.1421											7.02797
50.158			1.97103
50.1802												7.30376
50.2058				3.26447
50.2066					5.05391
50.2081		1.12582
50.2238							4.84377
50.2386						5.79959
50.2498	0.40122
50.2507									6.85297
50.2723										6.77428
50.2859								6.6583
50.2887											7.02664
50.3141			1.97307
50.335												7.30534
50.3617				3.26739
50.3626					5.05335
50.3638		1.12739
50.3712							4.84307
50.3859						5.80454
50.3973	0.4041
50.3975									6.85531
50.4138										6.77555
50.4299											7.02541
50.4328								6.65736
50.4611			1.97566
50.4806												7.30155
50.5085				3.27472
50.5094					5.05725
50.5103		1.1304
50.5131							4.84378
50.5276						5.80541
50.5387									6.85022
50.552	0.4047
50.5652										6.77242
50.5741								6.66176
50.581											7.02841
50.6026			1.9811
50.6208												7.29836
50.6497				3.27467
50.6507					5.06065
50.6514		1.13234
50.6649							4.84327
50.6794						5.80903
50.6898									6.85564
50.6975	0.406
50.7135										6.77672
50.7254								6.6613
50.7289											7.03197
50.754			1.98213
50.7708												7.29639
50.8009				3.27751
50.8019					5.06572
50.8023		1.13513
50.8137							4.84114
50.828						5.80504
50.8339										6.77323
50.8376	0.40724
50.8379									6.8561
50.849											7.03062
50.8735								6.66005
50.9023			1.98441
50.9177												7.29574
50.9344							4.83809
50.9486						5.80697
50.9489				3.28299
50.95					5.06698
50.9502		1.13637
50.958									6.85479
50.9796										6.77247
50.9876	0.40781
50.9938								6.65559
50.9945											7.03225
51.0226			1.98585
51.037												7.29252
51.0691				3.28637
51.0702		1.13755
51.0703					5.07297
51.0806							4.83314
51.0946						5.8063
51.1035									6.8565
51.1254										6.77431
51.1345	0.40871
51.1393								6.65792
51.1399											7.02919
51.1683			1.98973
51.1814												7.29149
51.2146				3.28693
51.2154		1.14019
51.2158					5.07422
51.2267							4.83361
51.2406						5.80662
51.249									6.85951
51.2537	0.41086
51.2828										6.77009
51.2849								6.66171
51.2969											7.02875
51.314			1.99222
51.3257												7.28968
51.36				3.29076
51.3607		1.14103
51.3613					5.0797
51.3846							4.831
51.398	0.41262
51.3983						5.80864
51.4061									6.85556
51.4261										6.77294
51.44											7.02843
51.4422								6.65544
51.4714			1.99396
51.4817												7.28511
51.5172				3.29179
51.5176		1.14365
51.5185					5.07783
51.5283							4.8314
51.542						5.80248
51.5423	0.41256
51.5492									6.85818
51.5768										6.7669
51.5854								6.65947
51.5903											7.03133
51.6147			1.99587
51.6237												7.2836
51.6603				3.29483
51.6605		1.14592
51.6617					5.08341
51.6794							4.82673
51.6929						5.80485
51.6982	0.41422
51.6996									6.85944
51.7259										6.76953
51.7359								6.66165
51.739											7.02906
51.7654			1.99888
51.7729												7.28565
51.8107		1.14892		3.30347
51.8121					5.08823
51.8289							4.82734
51.8402	0.41687
51.8423						5.80791
51.8484									6.85819
51.8551										6.76872
51.868											7.03382
51.8848								6.65912
51.9144			2.00122
51.9206												7.2778
51.9585							4.82818
51.9593		1.15047
51.9595				3.30537
51.961					5.08902
51.9718						5.80622
51.9774									6.85767
51.9893	0.41742
52.014								6.66162
52.015										6.76664
52.0275											7.03248
52.0437			2.0044
52.0487												7.2793
52.0881		1.15299
52.0885				3.30776
52.0901					5.09316
52.1188							4.82212
52.132						5.80791
52.137	0.41809								6.86058
52.1513										6.76914
52.1635											7.03724
52.1736								6.66099
52.2035			2.0063
52.2071												7.27759
52.2475		1.15342
52.2481				3.30972
52.2498					5.09864
52.2556							4.82076
52.265	0.4196
52.2686						5.80578
52.2731									6.85926
52.2921										6.76568
52.304											7.03244
52.3099								6.66545
52.3398			2.00888
52.3421												7.2772
52.3834		1.15531
52.3842				3.31206
52.3859					5.10118
52.3967							4.81922
52.4096						5.80375
52.4136									6.85507
52.4233	0.4203
52.4419										6.76965
52.4504								6.65735
52.4535											7.03172
52.4805			2.0114
52.4815												7.26987
52.5237		1.15713
52.5247				3.31539
52.5265					5.10223
52.547							4.82031
52.5583	0.42282
52.5598						5.80774
52.5632									6.86325
52.5655										6.76387
52.5768											7.03303
52.6002								6.66085
52.63												7.27094
52.6303			2.01621
52.6709							4.81728
52.6731		1.15964
52.6743				3.3204
52.6761					5.1105
52.6836						5.80715
52.6866									6.85949
52.6977	0.42264
52.7236								6.6604
52.7283										6.76474
52.7392											7.03379
52.7525												7.26756
52.7539			2.01664
52.7963		1.16078
52.7977				3.32107
52.7996					5.10983
52.8341							4.81475
52.8461	0.42508
52.8467						5.80738
52.849									6.8619
52.8641										6.76489
52.8747											7.03343
52.8862								6.66155
52.9137												7.26764
52.9166			2.0214
52.9585		1.16166
52.9601				3.32363
52.9621					5.11445
52.9685	0.4261
52.9704							4.81686
52.9828						5.80838
52.9846									6.86239
53.0178										6.76212
53.0219								6.66555
53.028											7.02682
53.0483												7.26679
53.0525			2.02397
53.0939		1.1641
53.0958				3.3282
53.0977					5.11742
53.1245							4.80858
53.1296	0.42731
53.1367						5.80736
53.138									6.85989
53.1572										6.7632
53.1672											7.02965
53.1754								6.65775
53.2005												7.2624
53.2061			2.0245
53.2471		1.1653
53.2491				3.33103
53.2512					5.12393
53.2642	0.43008
53.2643							4.81003
53.2765						5.80667
53.2772									6.86256
53.286										6.76508
53.2957											7.03052
53.3147								6.65976
53.3387												7.26182
53.3455			2.02566
53.3861		1.16898
53.3884				3.33348
53.3905					5.12467
53.3935							4.81146
53.4055						5.80695
53.4057									6.86433
53.4163	0.42881
53.4434								6.66199
53.4552										6.76561
53.4645											7.03242
53.4662												7.25994
53.4743			2.02942
53.5145		1.16995
53.5169				3.33466
53.5191					5.12982
53.5544	0.43089
53.5631							4.81001
53.5746									6.8638
53.575						5.81171
53.5914										6.76337
53.6004											7.02917
53.6124								6.66582
53.6339												7.261
53.6434			2.03152
53.682	0.4329
53.6831		1.17223
53.6858				3.34437
53.688					5.13382
53.6997							4.8084
53.7106									6.86592
53.7115						5.80968
53.7391										6.77039
53.7478											7.02611
53.7485								6.66831
53.7688												7.25789
53.7796			2.034
53.8189		1.1738
53.8218				3.3426
53.8241					5.14268
53.8478							4.81073
53.8495	0.43405
53.858									6.86816
53.8595						5.80937
53.8881										6.7667
53.896								6.66805
53.8964											7.02523
53.9151												7.25738
53.9273			2.03467
53.9661		1.17529
53.9692				3.34598
53.9716					5.14307
53.9844	0.43475
53.9972							4.80878
54.0067									6.86769
54.0088						5.81397
54.0214										6.76209
54.0294											7.02199
54.0448								6.66623
54.0627												7.2537
54.0762			2.03923
54.1146		1.17532
54.118				3.35062
54.1203					5.1482
54.1307	0.43482
54.1309							4.80636
54.1398									6.86711
54.1423						5.80952
54.1721										6.76396
54.178								6.66811
54.1798											7.01674
54.1948												7.25575
54.2095			2.04278
54.2475		1.17836
54.251				3.35451
54.2535					5.14715
54.2782	0.43608
54.282							4.80449
54.2902									6.86693
54.2934						5.81118
54.3017										6.7593
54.3091											7.01545
54.3286								6.66668
54.3441												7.25242
54.3602			2.044
54.3977		1.17862
54.4015				3.35592
54.404					5.15591
54.4102	0.43784
54.412							4.8041
54.4196									6.86988
54.4232						5.80774
54.458								6.66822
54.4724												7.25041
54.4898			2.04404
54.5269		1.18236
54.5308				3.35951
54.5334					5.15859
54.5594	0.43752
54.6063										6.75954
54.6131											7.00872
54.6877	0.43634
54.7175							4.79946
54.7237									6.86938
54.7285						5.81107
54.7373										6.76124
54.7438											7.00733
54.7624								6.66995
54.7743												7.24873
54.7944			2.05237
54.8306		1.18414
54.835				3.36541
54.8376					5.16879
54.8489							4.79775
54.8545									6.8704
54.8597						5.80881
54.8932								6.66862
54.8994										6.75949
54.9041												7.2425
54.9055											7.00435
54.9254			2.05247
54.9612		1.18548
54.9657				3.36854
54.9685					5.17015
54.9895	0.43571
55.0114							4.79407
55.0162									6.875
55.0221						5.8099
55.0282										6.75925
55.034											7.00215
55.0551								6.66859
55.0646												7.24067
55.0874			2.055
55.1192	0.43595
55.1227		1.1878
55.1275				3.37063
55.1303					5.17321
55.1406							4.7959
55.1448									6.8761
55.1512						5.81125
55.1608										6.76121
55.1663											6.99351
55.1838								6.67056
55.1922												7.24141
55.2162			2.05704
55.2512		1.18944
55.2561				3.37109
55.259					5.17726
55.2736							4.79291
55.2772									6.87945
55.2797	0.43605
55.284						5.8125
55.3061										6.76092
55.3112											6.99577
55.3163								6.67006
55.3236												7.24335
55.3488			2.06078
55.3833		1.19122
55.3885				3.37981
55.3914					5.18367
55.4073	0.43673
55.4192							4.79481
55.4221									6.87886
55.4296						5.8132
55.4378										6.75983
55.4427											6.98934
55.4614								6.67102
55.4675												7.24007
55.494			2.06395
55.5281		1.19246
55.5334				3.37865
55.5364					5.18595
55.5385	0.43719
55.5514							4.7915
55.5537									6.87978
55.5616						5.81272
55.593								6.67034
55.5981												7.23221
55.6092										6.75951
55.6137											6.9878
55.6257			2.06406
55.6595		1.19614
55.665				3.38297
55.668					5.19169
55.6824	0.43766
55.7232							4.79186
55.7248									6.88525
55.7333						5.81334
55.7609										6.7602
55.7642								6.67165
55.765											6.98735
55.7678												7.24135
55.7971			2.06785
55.8129	0.4376
55.8303		1.19551
55.8361				3.38624
55.8392					5.19062
55.8753							4.79179
55.8762									6.88198
55.8853						5.81086
55.913										6.75749
55.9157								6.67058
55.9167											6.98196
55.9181												7.23272
55.9487			2.07114
55.9815		1.19745
55.9826	0.43955
55.9875				3.38926
55.9906					5.18984
56.0278							4.7935
56.028									6.88711
56.0377						5.81251
56.0573										6.75733
56.0607											6.97822
56.0677								6.66514
56.0687												7.23466
56.1008			2.07229
56.1328	0.43915
56.1331		1.1985
56.1393				3.39043
56.1425					5.19583
56.172									6.88974
56.1725							4.78873
56.1783										6.7583
56.1815											6.97646
56.1823						5.81045
56.2117												7.23295
56.2118								6.66487
56.2451			2.07624
56.2769		1.20112
56.2834	0.44158			3.3955
56.2866					5.20024
56.2929									6.88139
56.294							4.78836
56.3036						5.81415
56.3233										6.75638
56.3261											6.97071
56.3317												7.23077
56.3328								6.6654
56.3661			2.07711
56.3976		1.20318
56.4042				3.39716
56.4076					5.1992
56.4263	0.44161
56.4375									6.88604
56.4393							4.78738
56.4488						5.81577
56.4658										6.76169
56.4684											6.97319
56.4752												7.23382
56.4776								6.66423
56.511			2.08135
56.5421		1.20478
56.5462	0.44367
56.5489				3.40387
56.5523					5.2044
56.5798									6.8849
56.5822							4.78497
56.5916						5.81625
56.6164												7.23258
56.6199								6.66274
56.6294										6.76112
56.6316											6.97103
56.6535			2.08437
56.6842		1.20654
56.6897	0.44514
56.6912				3.40678
56.6946					5.2033
56.7431									6.87927
56.7463							4.78394
56.7555						5.81286
56.767										6.75724
56.7689											6.96703
56.7785												7.22847
56.7834								6.65878
56.8171			2.08513
56.8309	0.44536
56.8473		1.20718
56.8545				3.4082
56.858					5.20539
56.8805									6.8815
56.8843							4.78259
56.8934						5.81037
56.9148												7.22724
56.9209								6.65944
56.9294										6.75485
56.9309											6.96383
56.9547			2.08811
56.9844		1.21145
56.9919				3.41391
56.9929	0.44738
56.9955					5.20758
57.0425									6.87898
57.0471							4.78133
57.0561						5.81553
57.0625										6.75124
57.0637											6.95928
57.0757												7.22501
57.083								6.65983
57.117			2.09093
57.1292	0.44758
57.1462		1.21223
57.1539				3.41297
57.1576					5.20757
57.1754									6.87755
57.1806							4.78092
57.1895						5.81108
57.1982										6.74829
57.1991											6.95625
57.2076												7.22438
57.216								6.65539
57.2501			2.09378
57.279		1.21242
57.2868				3.417
57.2899	0.4497
57.2905					5.20703
57.3109									6.87462
57.3167							4.77906
57.3254						5.81239
57.3362										6.75055
57.3369											6.95409
57.3419												7.22049
57.3516								6.65795
57.3857			2.09569
57.4142		1.21629
57.4218	0.44971
57.4223				3.42219
57.426					5.21055
57.4487									6.87558
57.4551							4.77594
57.4637						5.81096
57.4683										6.74477
57.4686											6.95151
57.4787												7.22351
57.4895								6.65507
57.5238			2.09725
57.5518		1.21613
57.5561	0.45033
57.5601				3.42558
57.5639					5.21103
57.5805									6.87585
57.5876							4.77821
57.5961						5.81138
57.6096												7.21857
57.6214								6.65141
57.6347										6.74519	6.94957
57.6558			2.09906
57.6834		1.21838
57.6919				3.42797
57.6928	0.45112
57.6958					5.21485
57.7466									6.87258
57.7545							4.77616
57.7628						5.81444
57.7745												7.21431
57.7877								6.65144
57.7881											6.94962
57.7885										6.74178
57.8223			2.10074
57.8236	0.45337
57.8494		1.21898
57.8581				3.42853
57.862					5.21624
57.9001									6.86689
57.9086							4.77394
57.9169						5.8131
57.9267												7.20704
57.9399											6.94414
57.9406										6.73748
57.9413								6.65288
57.976			2.10259
57.9885	0.45304
58.0026		1.22013
58.0115				3.43544
58.0155					5.21634
58.052									6.86803
58.0613							4.77692
58.0694						5.81437
58.0775												7.20807
58.0828											6.93822
58.0838										6.73444
58.0933								6.64737
58.1281			2.10643
58.1407	0.45505
58.1543		1.22285
58.1635				3.4368
58.1675					5.22164
58.1949									6.86674
58.2048							4.76964
58.2071											6.93675
58.2084										6.73805
58.2128						5.81366
58.2194												7.20719
58.2363								6.64407
58.2713			2.1078
58.2914	0.45519
58.2971		1.2249
58.3064				3.43965
58.3105					5.2213
58.3193									6.86655
58.3298							4.77455
58.3377						5.81326
58.3428												7.19959
58.346											6.93408
58.3476										6.73323
58.3608								6.64395
58.3959			2.11252
58.4213		1.22639
58.4308				3.44291
58.4332	0.45542
58.4349					5.225
58.4583									6.86389
58.4694							4.76942
58.4771						5.8147
58.4807												7.20133
58.494											6.93002
58.496										6.73488
58.4998								6.64289
58.535			2.11434
58.5566	0.45675
58.56		1.2262
58.5697				3.44656
58.5739					5.22506
58.6064									6.85949
58.6182							4.76958
58.6258						5.81128
58.6277												7.19991
58.6334											6.93016
58.6357										6.72625
58.6481								6.64502
58.6833			2.11784
58.6944	0.45681
58.7079		1.22832
58.7178				3.45252
58.7221					5.22514
58.7458									6.85992
58.7582							4.76959
58.7657						5.81173
58.7661												7.19248
58.7876								6.64056
58.823			2.12031
58.8413	0.45744
58.8471		1.23037
58.8573				3.45496
58.8616					5.22933
58.8697											6.92454
58.8725										6.72454
58.9796	0.45939
58.9822									6.85659
58.9958							4.7691
59.0007												7.18966
59.0031						5.81485
59.0097											6.92263
59.0128										6.72221
59.0242								6.63804
59.0598			2.12311
59.0833		1.23252
59.0937				3.46347
59.0981					5.23216
59.1223									6.85538
59.1364							4.76877
59.1397												7.18745
59.1436						5.81679
59.1592											6.92003
59.1627										6.71712
59.1644								6.63922
59.2001			2.12785
59.2142	0.46072
59.2231		1.23245
59.2338				3.46886
59.2382					5.23438
59.2719									6.85306
59.2821											6.91407
59.2858										6.71814
59.2867							4.76756
59.2882												7.17905
59.2938						5.81472
59.3141								6.63653
59.3499			2.12995
59.3531	0.46113
59.3725		1.23266
59.3834				3.47374
59.3879					5.23331
59.3948									6.85456
59.4102							4.76723					7.17871
59.4172						5.81557
59.4308											6.91129
59.4349										6.71282
59.4371								6.63082
59.4731			2.13228
59.4952		1.23589
59.5016	0.46233
59.5063				3.47823
59.5109					5.23608
59.5436									6.8496
59.5579												7.17189
59.5598							4.76146
59.5666						5.81393
59.5861								6.63203
59.5955											6.90864
59.5999										6.70995
59.6221			2.13286
59.6235	0.46184
59.6439		1.23717
59.6551				3.48199
59.6598					5.23642
59.7083									6.84855
59.7213												7.1706
59.7253							4.7644
59.7317											6.90455
59.7319						5.81143
59.7365										6.70701
59.7509								6.63257
59.7711	0.4642
59.7871			2.13602
59.8083		1.23721
59.8199				3.48782
59.8246					5.23932
59.8446									6.84706
59.8566												7.16548
59.8622							4.7593
59.8687						5.81469
59.8843											6.89757
59.8873								6.62864
59.8894										6.70635
59.9236			2.14023
59.9346	0.46413
59.9444		1.23826
59.9561				3.4866
59.9609					5.24228
59.9973									6.84858
60.0081												7.16223
60.015											6.89533
60.0156							4.75914
60.0204										6.70045
60.022						5.81364
60.0401								6.62577
60.0698	0.46549
60.0766			2.14165
60.0969		1.2413
60.1089				3.48859
60.1137					5.24067
60.1281									6.84307
60.1379												7.15437
60.1469							4.76056
60.1533						5.81472
60.1583											6.89715
60.164										6.70231
60.171								6.61833
60.2075			2.1441
60.2213	0.46603
60.2275		1.24183
60.2396				3.49323
60.2445					5.24291
60.2714									6.84442
60.2802												7.15307
60.2909							4.75956
60.2971						5.81542
60.305											6.8904
60.311										6.69331
60.3144								6.62336
60.351	0.46637
60.3511			2.14815
60.3706		1.24203
60.383				3.49657
60.3879					5.24022
60.4181									6.83869
60.4258												7.1454
60.4338											6.88653
60.4384							4.75579
60.4402										6.69299
60.4444						5.811
60.4613								6.61881
60.4932	0.46758
60.4981			2.1503
60.5172		1.24247
60.5297				3.49692
60.5347					5.24289
60.547									6.83918
60.5537												7.14007
60.5678							4.75754
60.5738						5.81342
60.5873											6.88129
60.5903								6.61772
60.594										6.69039
60.6272			2.15191
60.6388	0.46855
60.6459		1.24552
60.6586				3.49847
60.6637					5.24774
60.7006									6.8322
60.7061												7.13272
60.7221							4.75561
60.7251											6.88048
60.728						5.81332
60.7321										6.68547
60.7439								6.61375
60.7666	0.46861
60.781			2.15728
60.7993		1.24397
60.8122				3.50008
60.8173					5.2454
60.8384									6.83097
60.843												7.12987
60.8606							4.75329
60.8663						5.81153
60.8819								6.60994
60.8833											6.8753
60.8906										6.68111
60.919	0.46856		2.15751
60.9369		1.24803
60.95				3.5038
60.9552					5.24794
60.9967									6.82561
61												7.12275
61.0196							4.75098
61.0252						5.8123
61.0335											6.87134
61.0403								6.60987
61.0411										6.68028
61.0557	0.4697
61.0776			2.15998
61.0949		1.24747
61.1083				3.50734
61.1135					5.24987
61.1469									6.82599
61.1491												7.12048
[truncated: 2,361 more rows]

## Sheet: Fig S2e
						pH
Temp	5	5.5	6	6.5	7	7.5	8	8.5	9	9.5	10	11
36.721										-0.000816342
36.7677											-0.000639868
36.7816							-0.000111248
36.8034										-0.000860834
36.8078						-0.000658464
36.8499											-0.000727871
36.8642							-0.00013134
36.8705									-0.00034387
36.8866										-0.000905327
36.8903						-0.000757818
36.8952								-0.000796407
36.9122			-1.22525e-05
36.9329											-0.000815874
36.9476							-0.000151433
36.9528									-0.000444737
36.9737						-0.000857173
36.9762					-0.000256476
36.9775								-0.000878284
36.9807				-0.000205969
36.9876										-0.000949819
36.9945			-9.40341e-05
37.0021		-0.000159274
37.0337											-0.000903877
37.0358									-0.000545604
37.049							-0.000171525
37.0556												-0.000684966
37.0585					-0.000376879
37.0606								-0.00096016
37.063				-0.00032733
37.0749						-0.000956527
37.0777			-0.000175816
37.0842		-0.000217913
37.0944										-0.000994312
37.1367									-0.000646471
37.1372												-0.000714301
37.1402											-0.00099188
37.1416					-0.000497281
37.146				-0.000448692
37.156							-0.000191617
37.1616								-0.00104
37.1671		-0.000276552
37.1787			-0.000257597
37.1819						-0.00106
37.2039										-0.00104
37.2196												-0.000743636
37.2425					-0.000617684
37.2432									-0.000747339
37.2469				-0.000570053
37.2495											-0.00108
37.2658							-0.000211709
37.2679		-0.000335191
37.2682								-0.00112
37.2778	7.25364e-05
37.2854			-0.000339379
37.2917						-0.00116
37.2971										-0.00108
37.3197												-0.00077297
37.3425											-0.00117
37.3491					-0.000738086
37.3526									-0.000848206
37.3535				-0.000691414
37.3593							-0.000231802
37.3594	4.55529e-05
37.3742		-0.00039383
37.3755										-0.00113
37.3777								-0.00121
37.385						-0.00125
37.395			-0.000421161
37.4207											-0.00126
37.4254												-0.000802305
37.438							-0.000251894
37.4418	1.85694e-05
37.4456									-0.000949073
37.4582										-0.00117
37.4585					-0.000858488
37.4628				-0.000812776
37.4636						-0.00135
37.4708								-0.00129
37.4835		-0.000452468
37.4882			-0.000502942
37.5032											-0.00134
37.5208							-0.000271986
37.5239									-0.00105
37.534												-0.00083164
37.5419	-8.41411e-06
37.5464						-0.00145
37.5491								-0.00137
37.5516					-0.000978891
37.5543										-0.00122
37.5559				-0.000934137
37.5666			-0.000584724
37.5764		-0.000511107
37.5991											-0.00143
37.6064									-0.00115
37.6172							-0.000292078
37.6263												-0.000860974
37.6299					-0.0011
37.6317								-0.00145
37.6342				-0.00106
37.6427						-0.00155
37.6476	-3.53976e-05
37.6492			-0.000666506
37.6545		-0.000569746
37.7023									-0.00125
37.704												-0.000890309
37.7087										-0.00126
37.7124					-0.00122
37.7167				-0.00118
37.7277								-0.00153
37.7369		-0.000628385
37.7453			-0.000748287
37.7531											-0.00152
37.7561	-6.23811e-05
37.772							-0.000312171
37.7859												-0.000919643
37.7974						-0.00165
37.8084					-0.00134
37.8126				-0.0013
37.8327		-0.000687024
37.8484	-8.93646e-05
37.8564									-0.00135
37.8811												-0.000948978
37.8819								-0.00162
37.8979										-0.00131
37.8997			-0.000830069
37.926	-0.000116348
37.9419											-0.00161
37.9618							-0.000332263
37.9626					-0.00146
37.9667				-0.00142
37.9866		-0.000745663
37.987						-0.00175
38.0079	-0.000143332
38.034												-0.000978313
38.0453									-0.00145
38.0658										-0.00135
38.0709								-0.0017
38.0888			-0.00091185
38.103	-0.000170315
38.1095											-0.0017
38.1302							-0.000352355
38.1515					-0.00158
38.1552						-0.00185
38.1556				-0.00154
38.1752		-0.000804302
38.2129									-0.00155
38.2215												-0.00101
38.2386								-0.00178
38.2559	-0.000197299
38.2567			-0.000993632
38.2585										-0.00139
38.3017											-0.00178
38.3192					-0.0017
38.3232				-0.00166
38.3233							-0.000372448
38.3426		-0.000862941
38.3482						-0.00195
38.3878												-0.00104
38.4052									-0.00166
38.4149										-0.00144
38.4311								-0.00186
38.4433	-0.000224282
38.4493			-0.00108
38.4578											-0.00187
38.4803							-0.00039254
38.505						-0.00205
38.5116					-0.00182
38.5155				-0.00178
38.5236										-0.00148
38.5346		-0.000921579
38.5614									-0.00176
38.5662											-0.00196
38.5786												-0.00107
38.5874								-0.00194
38.5892							-0.000412632
38.6058			-0.00116
38.6096	-0.000251266
38.6139						-0.00215
38.6638										-0.00153
38.6679					-0.00194
38.6698									-0.00186
38.6717				-0.00191
38.6906		-0.000980218
38.6959								-0.00202
38.7062											-0.00205
38.7144			-0.00124
38.7299							-0.000432724
38.7337												-0.0011
38.7545						-0.00225
38.7764					-0.00206
38.7802				-0.00203
38.7989		-0.00104
38.8003	-0.000278249
38.8042										-0.00157
38.8098									-0.00196
38.8361								-0.00211
38.8413												-0.00112
38.8462											-0.00214
38.8546			-0.00132
38.8706							-0.000452817
38.8951						-0.00235
38.9164					-0.00218
38.9202				-0.00215
38.9387		-0.0011
38.95									-0.00206
38.9553	-0.000305233
38.9763								-0.00219
38.9803												-0.00115
38.995			-0.0014
39.0011										-0.00162
39.0426											-0.00222
39.0566					-0.0023
39.0603				-0.00227
39.0629	-0.000332216
39.0681							-0.000472909
39.0786		-0.00116
39.0923						-0.00245
39.1193												-0.00118
39.1465									-0.00216
39.1638										-0.00167
39.1729								-0.00227
39.1918			-0.00148
39.2018	-0.0003592
39.205											-0.0023
39.2313							-0.000493028
39.2532					-0.00242
39.2554						-0.00256
39.2568				-0.00239
39.2749		-0.00121
39.309									-0.00227
39.3144												-0.00121
39.3356								-0.00234
39.3363										-0.00167
39.3408	-0.000386183
39.3546			-0.00157
39.3771											-0.00235
39.4043							-0.000507897
39.4158					-0.00254
39.4193				-0.00251
39.4283						-0.00262
39.4371		-0.00128
39.4726										-0.00167
39.4756												-0.00122
39.4811									-0.00234
39.5078								-0.0024
39.5131											-0.0024
39.527			-0.00164
39.5357	-0.000413167
39.5409							-0.000510386
39.5648						-0.00269
39.588					-0.00265
39.5915				-0.0026
39.6091		-0.00133
39.6171									-0.00239
39.62										-0.00166
39.644								-0.00243
39.6465												-0.00122
39.6602											-0.00241
39.6632			-0.00171
39.6888							-0.000534467
39.6969	-0.000439607
39.7125						-0.00274
39.7241					-0.00276
39.7275				-0.00269
39.7449		-0.00138
39.7643									-0.00244
39.7735										-0.00164
39.7815												-0.0012
39.7913								-0.00247
39.8106			-0.00177
39.8133											-0.0024
39.8426							-0.000525173
39.8662						-0.00278
39.8677	-0.000464648
39.8713					-0.00284
39.8747				-0.00278
39.8918		-0.00143
39.906										-0.00162
39.9174									-0.00249
39.9276												-0.00119
39.9445								-0.00248
39.9456											-0.00242
39.9641			-0.00182
39.9756							-0.000515581
39.9991						-0.00283
40.0027	-0.000491283
40.0246					-0.00294
40.0279				-0.00285
40.0448		-0.00147
40.0498									-0.00252
40.0769										-0.00159
40.077								-0.00249
40.0796												-0.00117
40.0966			-0.00187
40.116											-0.0024
40.1469							-0.000514514
40.1487	-0.000513144
40.157					-0.00303
40.1602				-0.00294
40.1703						-0.00286
40.177		-0.00151
40.2106										-0.00156
40.2109												-0.00113
40.2203									-0.00253
40.2477								-0.00249
40.2494											-0.00239
40.2674			-0.00192
40.281							-0.000511724
40.3006	-0.000535237
40.3042						-0.00289
40.3276					-0.0031
40.3307				-0.00299
40.3473		-0.00155
40.3538									-0.00257
40.3723										-0.00152
40.3801												-0.00111
40.3812								-0.0025
40.4011			-0.00197
40.4108											-0.00235
40.4319	-0.000561604
40.4432							-0.000504123
40.4611					-0.00316
40.4642				-0.00305
40.4663						-0.0029
40.4805		-0.00159
40.5126												-0.00108
40.5152									-0.00259
40.5409										-0.00147
40.5428								-0.00252
40.5628			-0.002
40.579											-0.00232
40.6011	-0.00059108
40.6122							-0.000492252
40.6226					-0.00321
40.6257				-0.00311
40.6352						-0.00291
40.6418		-0.00162
40.6728												-0.00104
40.6783										-0.00141
40.6835									-0.0026
40.7112								-0.00249
40.7161											-0.00228
40.7314			-0.00204
40.7335	-0.000614447
40.75							-0.000503288
40.7729						-0.00291
40.791					-0.00326
40.7939				-0.00315
40.8098		-0.00166
40.8206									-0.00258
40.8357										-0.00135
40.8398												-0.00096408
40.8484								-0.00247
40.8687			-0.00208
40.8732											-0.00223
40.8936	-0.000634522
40.9079							-0.000486261
40.9282					-0.00329
40.9306						-0.00287
40.9311				-0.0032
40.9467		-0.00168
40.9712										-0.00131
40.976												-0.000891975
40.9778									-0.00258
41.0057								-0.00244
41.0084											-0.00216
41.0261			-0.0021
41.0438							-0.00048895
41.0606	-0.000653354
41.0663						-0.00286
41.0854					-0.00332
41.0883				-0.00324
41.1037		-0.0017
41.1131									-0.00255
41.1284										-0.00122
41.1319												-0.000824334
41.1411								-0.00241
41.1616			-0.00214
41.1652											-0.0021
41.1967	-0.00066721
41.2014							-0.000493307
41.2207					-0.00336
41.2235				-0.00327
41.2238						-0.00287
41.2387		-0.00173
41.2495										-0.00116
41.2661												-0.000755797
41.2699									-0.00254
41.286											-0.00202
41.2981								-0.00239
41.3187			-0.00217
41.3229							-0.000487814
41.3452						-0.00286
41.3526	-0.000683011
41.3777					-0.00339
41.3804				-0.0033
41.3909									-0.0025
41.3954		-0.00176
41.4065										-0.0011
41.4191								-0.00235
41.4218												-0.000695254
41.4398			-0.00219
41.4427											-0.00194
41.4803							-0.000473514
41.4868	-0.000700668
41.4987					-0.00343
41.5013				-0.00332
41.5025						-0.00286
41.5162		-0.00178
41.5419												-0.000640043
41.5476									-0.00247
41.5759								-0.00231
41.5868										-0.00101
41.5968			-0.00221
41.6226											-0.00184
41.6424	-0.000713599
41.6554					-0.00346
41.6581				-0.00334
41.6611							-0.000448615
41.6727		-0.00181
41.6831						-0.00283
41.6974												-0.000550989
41.7265										-0.000908257
41.7275									-0.00242
41.756								-0.00224
41.762											-0.00176
41.7624	-0.000732874
41.777			-0.00223
41.8012							-0.000437544
41.8232						-0.00278
41.8354					-0.00344
41.838				-0.00335
41.8524		-0.00184
41.867									-0.00238
41.876												-0.00045954
41.8956								-0.00216
41.8969										-0.000815481
41.9167			-0.00224
41.9178	-0.000750746
41.932											-0.00166
41.9721							-0.000420761
41.975					-0.00346
41.9775				-0.00335
41.9916		-0.00184
41.9939						-0.00273
42.0144												-0.000352435
42.0266										-0.000710223
42.0371									-0.0023
42.0614											-0.00156
42.0658								-0.00207
42.0871			-0.00224
42.0963	-0.000766698
42.1021							-0.000416828
42.1238						-0.00271
42.1452					-0.00347
42.1476				-0.00334
42.1615		-0.00186
42.1665									-0.00223
42.1741										-0.000625308
42.1832												-0.000237262
42.1953								-0.00199
42.2086											-0.00147
42.2168			-0.00225
42.2347	-0.000781285
42.2501							-0.000404201
42.2717						-0.00268
42.2747					-0.00346
42.277				-0.00334
42.2907		-0.00187
42.3117												-0.000151994
42.3138									-0.00217
42.328										-0.000547477
42.3428								-0.00194
42.3622											-0.0014
42.3643			-0.00226
42.4034	-0.000795469
42.4044							-0.000411117
42.4221					-0.00346
42.4244				-0.00334
42.4259						-0.00264
42.4379		-0.00188
42.4579												-7.00925e-05
42.4638										-0.000473163
42.4674									-0.00209
42.4965								-0.00187
42.4977											-0.00129
42.5182			-0.00227
42.5319	-0.000817035
42.5406							-0.000410581
42.562						-0.00259
42.5757					-0.00347
42.578				-0.00334
42.5913		-0.0019
42.603									-0.00202
42.6103												3.20602e-05
42.6322								-0.0018		-0.000414772
42.654			-0.00227
42.6656											-0.00122
42.678	-0.000830258
42.7094							-0.000404277
42.7114					-0.00346
42.7136				-0.00333
42.7267		-0.00191
42.7306						-0.00256
42.7449												0.000129381
42.7679										-0.000344637
42.7711									-0.00196
42.8004								-0.00174
42.801											-0.00112
42.8223			-0.00227
42.8304	-0.000845759
42.8455							-0.000384483
42.8666						-0.00251
42.8795					-0.00347
42.8816				-0.00333
42.8944		-0.00193
42.9065									-0.00189
42.9117												0.000218236
42.9166										-0.000285932
42.9359								-0.00167
42.9495											-0.00105
42.9579			-0.00228
42.9649	-0.000866401
42.9947							-0.00039596
43.015					-0.00347
43.0157						-0.00249
43.0171				-0.00332
43.0297		-0.00194
43.0461												0.000289116
43.055									-0.00181
43.0776										-0.00023918
43.0845								-0.00162
43.1067			-0.00228
43.11											-0.000969663
43.1316	-0.000875574
43.1561							-0.000399682
43.1635					-0.00345
43.1656				-0.00333
43.1769						-0.00243
43.178		-0.00195
43.1935												0.000389455
43.2072										-0.000194004
43.2156									-0.00175
43.2393											-0.000906498
43.2453								-0.00156
43.266	-0.000888123
43.2676			-0.00228
43.2861							-0.000411214
43.3068						-0.00238
43.3243					-0.00342
43.3262				-0.00332
43.3384		-0.00196
43.345									-0.00169
43.3529												0.00046674
43.3689										-0.000155365
43.3748								-0.00149
43.3972			-0.00229
43.4007											-0.000837302
43.4133	-0.000903122
43.4483							-0.000428495
43.4537					-0.00344
43.4556				-0.00332
43.4676		-0.00197
43.4688						-0.00235
43.4813												0.000545237
43.5065									-0.00164
43.5105										-9.1311e-05
43.5363								-0.00143
43.542											-0.000740747
43.5589			-0.00229
43.5727	-0.00091221
43.5903							-0.00042395
43.6107						-0.00231
43.6152					-0.00342
43.6171				-0.00334
43.6288		-0.00198
43.6415												0.000622907
43.6478									-0.00155
43.6613										-6.7909e-05
43.6778								-0.00135
43.6925											-0.000686209
43.7005			-0.00229
43.701	-0.000923098
43.7415							-0.000443018
43.7567					-0.00339
43.7584				-0.00334
43.7618						-0.00229
43.77		-0.00199
43.7818												0.000683611
43.7983									-0.00148
43.8123										-2.42437e-05
43.8285								-0.00127
43.8432											-0.000632971
43.8513			-0.0023
43.8612	-0.00093186
43.893							-0.000470413
43.9073					-0.00341
43.909				-0.00336
43.9131						-0.00226
43.9203		-0.002
43.9303										1.42769e-05
43.9312												0.000739208
43.9491									-0.00142
43.9608											-0.000590247
43.9793								-0.0012
44.0014	-0.000942189
44.0023			-0.00231
44.0112							-0.000489528
44.0313						-0.00224
44.0581					-0.00343
44.0598				-0.00336
44.0668									-0.00139
44.0709		-0.002
44.0808												0.000828182
44.0971								-0.00114
44.1011										4.26434e-05
44.1201			-0.00232
44.1313											-0.000576356
44.1507	-0.000961311
44.1758					-0.00343
44.1775				-0.00334
44.1826							-0.000509796
44.1884		-0.002
44.1977												0.000877662
44.2025						-0.00223
44.2373									-0.00134
44.2477										7.58606e-05
44.2678								-0.00108
44.2776											-0.00055478
44.291			-0.00233
44.3003	-0.000973096
44.3296							-0.000536847
44.3465					-0.00344
44.348				-0.00334
44.3494						-0.00223
44.3587		-0.002
44.3669												0.000914801
44.3837									-0.00131
44.4075										8.38739e-05
44.4143								-0.00104
44.4171	-0.000978522
44.437											-0.000521088
44.4376			-0.00234
44.4898							-0.000546309
44.4929					-0.00343
44.4944				-0.00336
44.5049		-0.002
44.5095						-0.00224
44.5121												0.000938099
44.5432									-0.00127
44.571										0.000101479
44.5739								-0.000984154
44.5863	-0.000987681
44.5973			-0.00235
44.6001											-0.000498426
44.6524					-0.00343
44.6537							-0.000580458
44.6538				-0.00336
44.6641		-0.00199
44.6704												0.000967314
44.6732						-0.00222
44.6904										0.000107707
44.7064									-0.00123
44.7193											-0.000470865
44.7314	-0.001
44.7372								-0.000945564
44.7608			-0.00236
44.7735							-0.000599813
44.7929						-0.00223
44.8157					-0.00343
44.817				-0.00336
44.8256									-0.0012
44.8271		-0.002
44.8324												0.000985735
44.8445										0.000124
44.8565								-0.000897518
44.873											-0.000433867
44.8802			-0.00237
44.8897	-0.00101
44.928							-0.000647606
44.935					-0.00342
44.9363				-0.00336
44.9462		-0.002
44.9473						-0.00224
44.9507												0.00101
44.9794									-0.00117
44.99										0.000138725
45.0104								-0.000857198
45.0182											-0.000411517
45.0342			-0.00238
45.0516	-0.00103
45.0739							-0.000663962
45.0889					-0.00341
45.0901				-0.00336
45.0931						-0.00223
45.0998		-0.00201
45.1034												0.00106
45.1246									-0.00111
45.1301										0.000161337
45.1558								-0.000796674
45.158											-0.00037808
45.1699	-0.00103
45.1797			-0.00239
45.2144							-0.00069895
45.2335						-0.00222
45.2341					-0.0034
45.2353				-0.00335
45.2448		-0.00201
45.2475												0.00111
45.2645									-0.00107
45.2895										0.000168608
45.2957								-0.000730512
45.317											-0.000348936
45.3198			-0.00239
45.3224	-0.00104
45.3741					-0.0034
45.3743							-0.000707153
45.3752				-0.00335
45.3845		-0.00201
45.3863												0.00117
45.3932						-0.00223
45.4178										0.000153412
45.4236									-0.00103
45.445											-0.000333777
45.455								-0.000672252
45.4665	-0.00104
45.4791			-0.0024
45.503							-0.000715872
45.5217						-0.00225
45.5332					-0.0034
45.5343				-0.00335
45.5433		-0.00202
45.5442												0.0012
45.5517									-0.000998682
45.5832								-0.00060665
45.5846										0.000141854
45.6053	-0.00106
45.6074			-0.00241
45.6115											-0.000328931
45.6614					-0.00342
45.6624				-0.00336
45.6702							-0.000702072
45.6712		-0.00201
45.6713												0.00122
45.6889						-0.00224
45.7181									-0.000966603
45.7498								-0.00055752
45.7595										0.000121671
45.7631	-0.00106
45.7742			-0.00241
45.7859											-0.000305123
45.8279					-0.00341
45.8289				-0.00335
45.8365												0.00124
45.8375		-0.00201
45.8456							-0.000671882
45.8641						-0.00226
45.884										0.000109625
45.8901	-0.00107
45.8927									-0.000940398
45.9102											-0.000266809
45.9245								-0.000522622
45.949			-0.00243
45.9705							-0.000630107
45.9889						-0.00227
46.0026					-0.0034
46.0034				-0.00336
46.0098												0.00127
46.0118		-0.00201
46.017									-0.000931849
46.0474										9.18089e-05
46.0489								-0.000492053
46.0553	-0.00108
46.0733											-0.000272722
46.0735			-0.00244
46.127					-0.00341
46.1278				-0.00338
46.1332												0.00129
46.1344							-0.000580424
46.136		-0.00202
46.1526						-0.00228
46.1721										7.33879e-05
46.1802									-0.000919697
46.1977											-0.000283459
46.2122								-0.000428862
46.2285	-0.0011
46.237			-0.00246
46.2595							-0.000549953
46.2776						-0.00232
46.2902					-0.00342
46.2909				-0.00337
46.2951												0.00132
46.2989		-0.00202
46.3047									-0.000915903
46.3159										4.21313e-05
46.3368								-0.000417143
46.3411											-0.000307051
46.3518	-0.00111
46.3617			-0.00247
46.4036							-0.000481543
46.4147					-0.00345
46.4154				-0.00338
46.4186												0.00134
46.4216						-0.00233
46.4232		-0.00202
46.4481									-0.000923549
46.4691										1.91038e-05
46.4803								-0.000401226
46.494											-0.000338679
46.5053			-0.00248
46.5137	-0.00112
46.5572							-0.000442752
46.5583					-0.00346
46.5589				-0.0034
46.561												0.00134
46.5665		-0.00203
46.5751						-0.00235
46.601									-0.000927274
46.6184										-2.68611e-06
46.6334								-0.00039706
46.6372	-0.00112
46.6429											-0.000349308
46.6585			-0.00251
46.7069							-0.000372307
46.7112					-0.00348
46.7118				-0.00342
46.7128												0.00134
46.7191		-0.00203
46.7247						-0.0024
46.7501									-0.000937274
46.776										-2.31342e-05
46.7795	-0.00113
46.7825								-0.000386954
46.8002											-0.000362335
46.8078			-0.00252
46.8604					-0.00348
46.8607												0.00135
46.8609				-0.00343
46.865							-0.0003034
46.868		-0.00203
46.8826						-0.00243
46.9074									-0.000933734
46.9083										-6.78165e-05
46.9312	-0.00114
46.9322											-0.000375851
46.94								-0.000380443
46.9654			-0.00253
46.9977							-0.000219429
47.0152						-0.00245
47.0169												0.00134
47.0178					-0.00352
47.0182				-0.00343
47.0251		-0.00203
47.0395									-0.000924395
47.0707										-8.97795e-05
47.0721								-0.000371773
47.0791	-0.00115
47.0942											-0.000384327
47.0977			-0.00255
47.1479												0.00136
47.1499					-0.00353
47.1503				-0.00345
47.157		-0.00204
47.1605							-0.000121226
47.1779						-0.00248
47.2016									-0.000920088
47.2093										-8.90541e-05
47.2325											-0.000394803
47.2344								-0.000352274
47.2352	-0.00116
47.26			-0.00257
47.2995							-2.7807e-05
47.3088												0.00136
47.3121					-0.00354
47.3124				-0.00347
47.3168						-0.0025
47.3189		-0.00205
47.3399									-0.00089436
47.3605										-0.000101339
47.3662	-0.00116
47.3728								-0.000312982
47.3834											-0.000419362
47.3986			-0.00257
47.4461												0.00139
47.4504					-0.00354
47.4507				-0.00348
47.4511							8.00284e-05
47.457		-0.00205
47.4683						-0.00252
47.4909									-0.000879898
47.5045										-0.0001006
47.5239								-0.000288672
47.527	-0.00118
47.5271											-0.000446797
47.5498			-0.00258
47.5956							0.000195024
47.5959												0.00141
47.6015					-0.00355
47.6017				-0.00348
47.6078		-0.00205
47.6126						-0.00256
47.6346									-0.000863985
47.6353										-0.000100446
47.6576											-0.000458158
47.6642	-0.00118
47.6677								-0.000252257
47.6938			-0.00259
47.7267							0.0003106
47.7386												0.00141
47.7437						-0.0026
47.7453					-0.00354
47.7455				-0.00349
47.7513		-0.00205
47.7652									-0.000865491
47.7913										-0.000103762
47.7984								-0.000234756
47.8133											-0.000483781
47.814	-0.00119
47.8246			-0.00259
47.8682												0.00143
47.8759					-0.00353
47.876				-0.0035
47.8817		-0.00205
47.8832							0.000412776
47.9						-0.00262
47.9209									-0.000832101
47.9437										-0.000103466
47.9543								-0.000226714
47.9566	-0.0012
47.9653											-0.000505747
47.9805			-0.00261
48.0227												0.00144
48.0317					-0.00354
48.0318				-0.00351
48.036							0.000516285
48.0372		-0.00205
48.0526						-0.00265
48.073									-0.00082174
48.0854										-0.000122112
48.0861	-0.00121
48.1065								-0.000213544
48.1067											-0.000555197
48.1329			-0.00262
48.1737												0.00148
48.1781							0.000616076
48.1839				-0.00349	-0.00354
48.1891		-0.00206
48.1946						-0.00267
48.2144									-0.000821404
48.2329										-0.00011477
48.2406	-0.00121
48.248								-0.00020877
48.2539											-0.000560531
48.2745			-0.00263
48.3141												0.0015
48.3253				-0.0035
48.3254					-0.00353
48.326							0.000741252
48.3304		-0.00206
48.3424						-0.00266
48.3617									-0.000807406
48.3762										-0.000103992
48.3915	-0.00122
48.3954								-0.000177108
48.3968											-0.000588532
48.4221			-0.00263
48.4602												0.00151
48.4697							0.000858912
48.4726				-0.0035
48.4727					-0.00353
48.4774		-0.00205
48.486						-0.00264
48.5047									-0.000783966
48.5176										-0.000109889
48.5318	-0.00122
48.5379											-0.000592902
48.5385								-0.000166731
48.5653			-0.00264
48.6021												0.00154
48.6116							0.00097487
48.6156				-0.00349
48.6158					-0.00352
48.6202		-0.00205
48.6277						-0.0026
48.6459									-0.00078155
48.6528										-9.96942e-05
48.6728											-0.000585296
48.6779	-0.00123
48.6798								-0.000175446
48.7067			-0.00264
48.7423												0.00155
48.7471							0.00109
48.7568				-0.00349
48.7571					-0.00351
48.7612		-0.00205
48.7632						-0.00256
48.7809									-0.000752736
48.7912										-9.8018e-05
48.8109											-0.000581266
48.8149								-0.000149483
48.8198	-0.00123
48.8419			-0.00265
48.8762												0.00157
48.8859							0.00117
48.8918				-0.00347
48.8921					-0.0035
48.896		-0.00205
48.9018						-0.00249
48.919									-0.000752243
48.9502										-5.27572e-05
48.9531								-0.000151963
48.9599	-0.00123
48.9695											-0.000572165
48.9802			-0.00264
49.0132												0.0016
49.0299				-0.00346
49.0302					-0.00348
49.0339		-0.00205
49.0453							0.00129
49.0611						-0.00242
49.0777									-0.000732961
49.0938	-0.00123
49.1078										-4.34708e-05
49.112								-0.000140365
49.1269											-0.000561885
49.1392			-0.00264
49.1708												0.00162
49.1887				-0.00346
49.1891					-0.00346
49.1924		-0.00205
49.2035							0.00138
49.2191						-0.00236
49.2307	-0.00124
49.2351									-0.000714187
49.2424										-1.58108e-05
49.2611											-0.000570984
49.2695								-0.000121347
49.2968			-0.00265
49.327												0.00165
49.3384							0.00145
49.346				-0.00347
49.3465					-0.00346
49.3496		-0.00206
49.3539						-0.00229
49.3694									-0.00069367
49.3882	-0.00124
49.4039								-0.000116555
49.4068										2.99953e-05
49.4251											-0.000583919
49.4314			-0.00265
49.4603												0.00169
49.4804				-0.00346
49.4809					-0.00347
49.4837		-0.00206
49.5032							0.00153
49.5186						-0.00221
49.5335									-0.000691707
49.5396										5.66809e-05
49.5444	-0.00125
49.5576											-0.000617456
49.5681								-0.000115685
49.5957			-0.00264
49.6232												0.00171
49.6364							0.0016
49.6444				-0.00344
49.6451					-0.00346
49.6476		-0.00205
49.6516						-0.00211
49.666									-0.000665816
49.6776	-0.00125									0.000101029
49.6953											-0.000621344
49.7007								-0.000132672
49.7285			-0.00264
49.7547												0.00171
49.7748							0.00167
49.777				-0.00343
49.7776					-0.00347
49.7799		-0.00204
49.7899						-0.00201
49.8038									-0.000633767
49.8202										0.000118838
49.8376											-0.000607653
49.8386								-0.000110249
49.8404	-0.00125
49.8665			-0.00264
49.8914												0.00174
49.9147				-0.00342
49.9155					-0.00345
49.9175		-0.00203
49.9178							0.00172
49.9329						-0.00192
49.9462									-0.000628305
49.9691										0.000165405
49.9719	-0.00125
49.9811								-0.000102902
49.9862											-0.000613137
50.0091			-0.00264
50.0327												0.00174
50.0572				-0.00339
50.0579					-0.00345
50.0597		-0.00202
50.0671							0.00175
50.0821						-0.00182
50.0948									-0.000616143
50.1086	-0.00125
50.1253										0.000213433
50.1299								-0.000105906
50.1421											-0.000609602
50.158			-0.00264
50.1802												0.00176
50.2058				-0.00338
50.2066					-0.00344
50.2081		-0.00201
50.2238							0.00179
50.2386						-0.00172
50.2498	-0.00125
50.2507									-0.000605107
50.2723										0.000247281
50.2859								-0.00010871
50.2887											-0.000583177
50.3141			-0.00264
50.335												0.00177
50.3617				-0.00335
50.3626					-0.00342
50.3638		-0.00199
50.3712							0.00178
50.3859						-0.00162
50.3973	-0.00126
50.3975									-0.000597639
50.4138										0.000285728
50.4299											-0.000538459
50.4328								-0.0001267
50.4611			-0.00264
50.4806												0.00178
50.5085				-0.00332
50.5094					-0.00339
50.5103		-0.00199
50.5131							0.00181
50.5276						-0.00151
50.5387									-0.000565735
50.552	-0.00126
50.5652										0.0003323
50.5741								-0.000112757
50.581											-0.000500982
50.6026			-0.00263
50.6208												0.00182
50.6497				-0.0033
50.6507					-0.00338
50.6514		-0.00197
50.6649							0.0018
50.6794						-0.00139
50.6898									-0.000548495
50.6975	-0.00126
50.7135										0.000358073
50.7254								-9.89237e-05
50.7289											-0.000472508
50.754			-0.00262
50.7708												0.00184
50.8009				-0.00327
50.8019					-0.00337
50.8023		-0.00196
50.8137							0.00178
50.828						-0.00128
50.8339										0.000372269
50.8376	-0.00126
50.8379									-0.000540398
50.849											-0.000449502
50.8735								-9.72854e-05
50.9023			-0.00261
50.9177												0.00185
50.9344							0.00175
50.9486						-0.0012
50.9489				-0.00324
50.95					-0.00337
50.9502		-0.00196
50.958									-0.000533466
50.9796										0.000386842
50.9876	-0.00126
50.9938								-0.000102572
50.9945											-0.000418675
51.0226			-0.00261
51.037												0.00184
51.0691				-0.00324
51.0702		-0.00195
51.0703					-0.00337
51.0806							0.00172
51.0946						-0.00109
51.1035									-0.000528874
51.1254										0.000375377
51.1345	-0.00126
51.1393								-0.000127051
51.1399											-0.000361541
51.1683			-0.00258
51.1814												0.00184
51.2146				-0.00322
51.2154		-0.00193
51.2158					-0.00339
51.2267							0.00169
51.2406						-0.000984865
51.249									-0.00052243
51.2537	-0.00126
51.2828										0.000376773
51.2849								-0.000152044
51.2969											-0.000296214
51.314			-0.00257
51.3257												0.00185
51.36				-0.0032
51.3607		-0.00193
51.3613					-0.00339
51.3846							0.00166
51.398	-0.00126
51.3983						-0.000896994
51.4061									-0.000526946
51.4261										0.000397041
51.44											-0.000218082
51.4422								-0.000156716
51.4714			-0.00256
51.4817												0.00186
51.5172				-0.0032
51.5176		-0.00191
51.5185					-0.00341
51.5283							0.00163
51.542						-0.000807444
51.5423	-0.00125
51.5492									-0.000511949
51.5768										0.000405915
51.5854								-0.000157741
51.5903											-0.000124419
51.6147			-0.00255
51.6237												0.00186
51.6603				-0.00318
51.6605		-0.0019
51.6617					-0.00341
51.6794							0.0016
51.6929						-0.00073202
51.6982	-0.00125
51.6996									-0.000511852
51.7259										0.000413255
51.7359								-0.000180868
51.739											-4.23139e-05
51.7654			-0.00254
51.7729												0.00185
51.8107		-0.00188		-0.00315
51.8121					-0.00344
51.8289							0.00158
51.8402	-0.00125
51.8423						-0.000631067
51.8484									-0.00052721
51.8551										0.000438753
51.868											5.73352e-05
51.8848								-0.000205275
51.9144			-0.00252
51.9206												0.00183
51.9585							0.00156
51.9593		-0.00188
51.9595				-0.00314
51.961					-0.00346
51.9718						-0.000548758
51.9774									-0.000536138
51.9893	-0.00124
52.014								-0.000234263
52.015										0.00044555
52.0275											0.000165088
52.0437			-0.00254
52.0487												0.00181
52.0881		-0.00187
52.0885				-0.00316
52.0901					-0.00351
52.1188							0.00154
52.132						-0.000465187
52.137	-0.00122								-0.000546031
52.1513										0.000453523
52.1635											0.000284687
52.1736								-0.000256567
52.2035			-0.00253
52.2071												0.00184
52.2475		-0.00186
52.2481				-0.00316
52.2498					-0.00354
52.2556							0.00153
52.265	-0.00119
52.2686						-0.000396629
52.2731									-0.000566088
52.2921										0.000457684
52.304											0.000406029
52.3099								-0.000284294
52.3398			-0.00253
52.3421												0.00184
52.3834		-0.00185
52.3842				-0.00314
52.3859					-0.0036
52.3967							0.00151
52.4096						-0.000322207
52.4136									-0.000591072
52.4233	-0.00116
52.4419										0.00045133
52.4504								-0.000310254
52.4535											0.000561479
52.4805			-0.00252
52.4815												0.00185
52.5237		-0.00185
52.5247				-0.00313
52.5265					-0.00364
52.547							0.00151
52.5583	-0.00113
52.5598						-0.000280872
52.5632									-0.000624711
52.5655										0.000449941
52.5768											0.000702724
52.6002								-0.00034033
52.63												0.00183
52.6303			-0.00253
52.6709							0.00148
52.6731		-0.00184
52.6743				-0.00315
52.6761					-0.00369
52.6836						-0.000248179
52.6866									-0.000640455
52.6977	-0.0011
52.7236								-0.000355654
52.7283										0.000441562
52.7392											0.000845837
52.7525												0.00182
52.7539			-0.00253
52.7963		-0.00183
52.7977				-0.00316
52.7996					-0.00373
52.8341							0.00147
52.8461	-0.00107
52.8467						-0.000217504
52.849									-0.000670474
52.8641										0.000438103
52.8747											0.000978938
52.8862								-0.00037257
52.9137												0.00183
52.9166			-0.00252
52.9585		-0.00183
52.9601				-0.00316
52.9621					-0.00379
52.9685	-0.00103
52.9704							0.00146
52.9828						-0.000202577
52.9846									-0.00071876
53.0178										0.00042854
53.0219								-0.000385351
53.028											0.00111
53.0483												0.00178
53.0525			-0.00252
53.0939		-0.00182
53.0958				-0.00316
53.0977					-0.0038
53.1245							0.00145
53.1296	-0.000999334
53.1367						-0.000196105
53.138									-0.000755979
53.1572										0.000421482
53.1672											0.00126
53.1754								-0.000386166
53.2005												0.00177
53.2061			-0.00252
53.2471		-0.00181
53.2491				-0.00317
53.2512					-0.0038
53.2642	-0.000968338
53.2643							0.0014
53.2765						-0.000199094
53.2772									-0.000785839
53.286										0.000424924
53.2957											0.0014
53.3147								-0.000380453
53.3387												0.00176
53.3455			-0.00253
53.3861		-0.0018
53.3884				-0.00316
53.3905					-0.00381
53.3935							0.00137
53.4055						-0.000207916
53.4057									-0.000842591
53.4163	-0.000933221
53.4434								-0.000370714
53.4552										0.00040128
53.4645											0.00153
53.4662												0.00174
53.4743			-0.00254
53.5145		-0.00179
53.5169				-0.00316
53.5191					-0.00383
53.5544	-0.000906205
53.5631							0.00134
53.5746									-0.000857698
53.575						-0.000214218
53.5914										0.000397183
53.6004											0.00167
53.6124								-0.000356759
53.6339												0.00171
53.6434			-0.00254
53.682	-0.000873794
53.6831		-0.00179
53.6858				-0.00317
53.688					-0.00381
53.6997							0.00132
53.7106									-0.000880752
53.7115						-0.000233966
53.7391										0.000369855
53.7478											0.00177
53.7485								-0.000316453
53.7688												0.00168
53.7796			-0.00254
53.8189		-0.00178
53.8218				-0.00319
53.8241					-0.00382
53.8478							0.00131
53.8495	-0.000846192
53.858									-0.000899234
53.8595						-0.000250659
53.8881										0.000334116
53.896								-0.000278236
53.8964											0.00189
53.9151												0.00164
53.9273			-0.00255
53.9661		-0.00178
53.9692				-0.00319
53.9716					-0.00379
53.9844	-0.000826215
53.9972							0.00129
54.0067									-0.000900517
54.0088						-0.000251968
54.0214										0.000330816
54.0294											0.00201
54.0448								-0.000239049
54.0627												0.00161
54.0762			-0.00255
54.1146		-0.00176
54.118				-0.00319
54.1203					-0.00377
54.1307	-0.000806983
54.1309							0.00129
54.1398									-0.000888838
54.1423						-0.00025027
54.1721										0.00032183
54.178								-0.00017513
54.1798											0.00214
54.1948												0.0016
54.2095			-0.00255
54.2475		-0.00176
54.251				-0.0032
54.2535					-0.00372
54.2782	-0.000788349
54.282							0.00127
54.2902									-0.000872058
54.2934						-0.000242435
54.3017										0.000351169
54.3091											0.00225
54.3286								-0.000130081
54.3441												0.00158
54.3602			-0.00255
54.3977		-0.00176
54.4015				-0.00318
54.404					-0.00366
54.4102	-0.000769802
54.412							0.00126
54.4196									-0.000849919
54.4232						-0.000223191
54.458								-7.58179e-05
54.4724												0.00155
54.4898			-0.00255
54.5269		-0.00175
54.5308				-0.00319
54.5334					-0.00359
54.5594	-0.000764295
54.6063										0.000377537
54.6131											0.00237
54.6877	-0.000753526
54.7175							0.00125
54.7237									-0.000805353
54.7285						-0.000221844
54.7373										0.000392873
54.7438											0.00246
54.7624								-2.25676e-05
54.7743												0.00155
54.7944			-0.00255
54.8306		-0.00176
54.835				-0.00321
54.8376					-0.00352
54.8489							0.00124
54.8545									-0.000758646
54.8597						-0.000205721
54.8932								3.14343e-05
54.8994										0.000437937
54.9041												0.00152
54.9055											0.00255
54.9254			-0.00255
54.9612		-0.00176
54.9657				-0.00322
54.9685					-0.00343
54.9895	-0.000740782
55.0114							0.00123
55.0162									-0.000721954
55.0221						-0.000197878
55.0282										0.000464763
55.034											0.0026
55.0551								0.00010234
55.0646												0.00151
55.0874			-0.00254
55.1192	-0.000730577
55.1227		-0.00176
55.1275				-0.00323
55.1303					-0.00336
55.1406							0.00122
55.1448									-0.00066174
55.1512						-0.000192677
55.1608										0.000516048
55.1663											0.00266
55.1838								0.000150756
55.1922												0.0015
55.2162			-0.00252
55.2512		-0.00175
55.2561				-0.00322
55.259					-0.00328
55.2736							0.00122
55.2772									-0.000555213
55.2797	-0.000725706
55.284						-0.00017056
55.3061										0.000562134
55.3112											0.00272
55.3163								0.000226193
55.3236												0.00154
55.3488			-0.00251
55.3833		-0.00174
55.3885				-0.00322
55.3914					-0.00317
55.4073	-0.000722877
55.4192							0.0012
55.4221									-0.000487596
55.4296						-0.000169618
55.4378										0.000639602
55.4427											0.00278
55.4614								0.000308317
55.4675												0.00155
55.494			-0.00251
55.5281		-0.00173
55.5334				-0.00323
55.5364					-0.0031
55.5385	-0.000720689
55.5514							0.0012
55.5537									-0.000396404
55.5616						-0.000161418
55.593								0.000403355
55.5981												0.00157
55.6092										0.000690768
55.6137											0.00283
55.6257			-0.0025
55.6595		-0.00173
55.665				-0.00322
55.668					-0.003
55.6824	-0.000722389
55.7232							0.00119
55.7248									-0.000313537
55.7333						-0.000151003
55.7609										0.0007555
55.7642								0.000489853
55.765											0.00286
55.7678												0.00161
55.7971			-0.00251
55.8129	-0.00072255
55.8303		-0.00172
55.8361				-0.00321
55.8392					-0.00291
55.8753							0.00118
55.8762									-0.000220424
55.8853						-0.000149844
55.913										0.000818163
55.9157								0.000558684
55.9167											0.00292
55.9181												0.00163
55.9487			-0.00251
55.9815		-0.00171
55.9826	-0.000726841
55.9875				-0.00321
55.9906					-0.0028
56.0278							0.0012
56.028									-9.6918e-05
56.0377						-0.000127997
56.0573										0.00090633
56.0607											0.00294
56.0677								0.000648189
56.0687												0.00166
56.1008			-0.00251
56.1328	-0.000736926
56.1331		-0.0017
56.1393				-0.00322
56.1425					-0.0027
56.172									1.26316e-05
56.1725							0.0012
56.1783										0.000984566
56.1815											0.00295
56.1823						-0.000104033
56.2117												0.00171
56.2118								0.000744654
56.2451			-0.00251
56.2769		-0.00169
56.2834	-0.00073765			-0.00322
56.2866					-0.0026
56.2929									0.000127793
56.294							0.00118
56.3036						-9.34448e-05
56.3233										0.00106
56.3261											0.00294
56.3317												0.00176
56.3328								0.000837276
56.3661			-0.00251
56.3976		-0.00169
56.4042				-0.00324
56.4076					-0.0025
56.4263	-0.000749243
56.4375									0.00024867
56.4393							0.00116
56.4488						-0.000110704
56.4658										0.00116
56.4684											0.00293
56.4752												0.0018
56.4776								0.000901932
56.511			-0.00252
56.5421		-0.00168
56.5462	-0.000768805
56.5489				-0.00329
56.5523					-0.00241
56.5798									0.000367902
56.5822							0.00115
56.5916						-0.000108781
56.6164												0.00187
56.6199								0.000960545
56.6294										0.00121
56.6316											0.00294
56.6535			-0.00253
56.6842		-0.00167
56.6897	-0.000788741
56.6912				-0.00332
56.6946					-0.00234
56.7431									0.000467594
56.7463							0.00112
56.7555						-0.000107895
56.767										0.00129
56.7689											0.00293
56.7785												0.00193
56.7834								0.00104
56.8171			-0.00252
56.8309	-0.000810486
56.8473		-0.00166
56.8545				-0.00336
56.858					-0.00225
56.8805									0.000587345
56.8843							0.00111
56.8934						-0.00011926
56.9148												0.00202
56.9209								0.00111
56.9294										0.00138
56.9309											0.00292
56.9547			-0.00252
56.9844		-0.00164
56.9919				-0.0034
56.9929	-0.000823885
56.9955					-0.00217
57.0425									0.0007099
57.0471							0.00108
57.0561						-9.99218e-05
57.0625										0.00147
57.0637											0.00293
57.0757												0.00208
57.083								0.00116
57.117			-0.00252
57.1292	-0.000846683
57.1462		-0.00162
57.1539				-0.00346
57.1576					-0.00207
57.1754									0.000835225
57.1806							0.00108
57.1895						-0.00010152
57.1982										0.00157
57.1991											0.00294
57.2076												0.00216
57.216								0.00123
57.2501			-0.00253
57.279		-0.00159
57.2868				-0.00348
57.2899	-0.000870402
57.2905					-0.002
57.3109									0.000936064
57.3167							0.00107
57.3254						-8.23092e-05
57.3362										0.00169
57.3369											0.00297
57.3419												0.00224
57.3516								0.00129
57.3857			-0.00252
57.4142		-0.00158
57.4218	-0.000892269
57.4223				-0.0035
57.426					-0.00192
57.4487									0.00106
57.4551							0.00106
57.4637						-8.13087e-05
57.4683										0.00177
57.4686											0.00297
57.4787												0.00234
57.4895								0.00137
57.5238			-0.00253
57.5518		-0.00157
57.5561	-0.000904499
57.5601				-0.00353
57.5639					-0.00188
57.5805									0.00116
57.5876							0.00106
57.5961						-7.22499e-05
57.6096												0.00245
57.6214								0.00142
57.6347										0.00188	0.00298
57.6558			-0.00254
57.6834		-0.00155
57.6919				-0.00356
57.6928	-0.000908303
57.6958					-0.00181
57.7466									0.00127
57.7545							0.00108
57.7628						-4.76719e-05
57.7745												0.00258
57.7877								0.00147
57.7881											0.003
57.7885										0.00198
57.8223			-0.00255
57.8236	-0.00091108
57.8494		-0.00152
57.8581				-0.00358
57.862					-0.00175
57.9001									0.00135
57.9086							0.00107
57.9169						-3.92413e-05
57.9267												0.00271
57.9399											0.00305
57.9406										0.00207
57.9413								0.00152
57.976			-0.00255
57.9885	-0.000910969
58.0026		-0.00151
58.0115				-0.00357
58.0155					-0.00171
58.052									0.00144
58.0613							0.00108
58.0694						-3.55002e-05
58.0775												0.00284
58.0828											0.00306
58.0838										0.00216
58.0933								0.00156
58.1281			-0.00257
58.1407	-0.000906464
58.1543		-0.00148
58.1635				-0.00357
58.1675					-0.00167
58.1949									0.00153
58.2048							0.00108
58.2071											0.0031
58.2084										0.00226
58.2128						-2.70792e-05
58.2194												0.00297
58.2363								0.00161
58.2713			-0.00258
58.2914	-0.000896261
58.2971		-0.00147
58.3064				-0.00356
58.3105					-0.00164
58.3193									0.00163
58.3298							0.0011
58.3377						-2.01778e-05
58.3428												0.00314
58.346											0.00313
58.3476										0.00235
58.3608								0.00165
58.3959			-0.00257
58.4213		-0.00145
58.4308				-0.00355
58.4332	-0.000885602
58.4349					-0.00163
58.4583									0.00169
58.4694							0.00109
58.4771						-2.68374e-06
58.4807												0.00325
58.494											0.00318
58.496										0.00244
58.4998								0.00168
58.535			-0.00259
58.5566	-0.000867343
58.56		-0.00143
58.5697				-0.00354
58.5739					-0.00162
58.6064									0.00176
58.6182							0.0011
58.6258						3.48862e-05
58.6277												0.0034
58.6334											0.00322
58.6357										0.00255
58.6481								0.0017
58.6833			-0.00259
58.6944	-0.000861303
58.7079		-0.0014
58.7178				-0.00351
58.7221					-0.0016
58.7458									0.0018
58.7582							0.00109
58.7657						6.17188e-05
58.7661												0.00353
58.7876								0.00177
58.823			-0.00258
58.8413	-0.000846533
58.8471		-0.00138
58.8573				-0.00347
58.8616					-0.00157
58.8697											0.00326
58.8725										0.00264
58.9796	-0.000835777
58.9822									0.00183
58.9958							0.00109
59.0007												0.00365
59.0031						7.87316e-05
59.0097											0.0033
59.0128										0.00272
59.0242								0.00182
59.0598			-0.00259
59.0833		-0.00137
59.0937				-0.00344
59.0981					-0.00157
59.1223									0.00188
59.1364							0.00109
59.1397												0.0038
59.1436						8.43765e-05
59.1592											0.00335
59.1627										0.00279
59.1644								0.00187
59.2001			-0.00257
59.2142	-0.000817959
59.2231		-0.00136
59.2338				-0.0034
59.2382					-0.00155
59.2719									0.00189
59.2821											0.00336
59.2858										0.00283
59.2867							0.00108
59.2882												0.00391
59.2938						8.93836e-05
59.3141								0.00191
59.3499			-0.00256
59.3531	-0.000808101
59.3725		-0.00135
59.3834				-0.00337
59.3879					-0.00156
59.3948									0.0019
59.4102							0.00107					0.00402
59.4172						8.00759e-05
59.4308											0.00338
59.4349										0.00286
59.4371								0.00195
59.4731			-0.00256
59.4952		-0.00133
59.5016	-0.000807334
59.5063				-0.00333
59.5109					-0.00155
59.5436									0.00193
59.5579												0.00411
59.5598							0.00106
59.5666						0.000101622
59.5861								0.002
59.5955											0.00341
59.5999										0.0029
59.6221			-0.00254
59.6235	-0.000792491
59.6439		-0.00131
59.6551				-0.00328
59.6598					-0.00155
59.7083									0.00195
59.7213												0.00423
59.7253							0.00107
59.7317											0.00345
59.7319						0.000135583
59.7365										0.00295
59.7509								0.00207
59.7711	-0.000781553
59.7871			-0.00252
59.8083		-0.0013
59.8199				-0.00323
59.8246					-0.00153
59.8446									0.00198
59.8566												0.00434
59.8622							0.00107
59.8687						0.000129343
59.8843											0.00348
59.8873								0.00211
59.8894										0.00301
59.9236			-0.0025
59.9346	-0.000770008
59.9444		-0.00129
59.9561				-0.00316
59.9609					-0.00149
59.9973									0.00198
60.0081												0.00443
60.015											0.00352
60.0156							0.00107
60.0204										0.00306
60.022						0.000154749
60.0401								0.00214
60.0698	-0.000766741
60.0766			-0.00248
60.0969		-0.00127
60.1089				-0.0031
60.1137					-0.00147
60.1281									0.00199
60.1379												0.00455
60.1469							0.00107
60.1533						0.00018372
60.1583											0.00358
60.164										0.00308
60.171								0.00218
60.2075			-0.00246
60.2213	-0.000757392
60.2275		-0.00126
60.2396				-0.00304
60.2445					-0.00145
60.2714									0.002
60.2802												0.00461
60.2909							0.00109
60.2971						0.000223146
60.305											0.00362
60.311										0.00313
60.3144								0.0022
60.351	-0.000744987
60.3511			-0.00243
60.3706		-0.00124
60.383				-0.00299
60.3879					-0.00142
60.4181									0.00199
60.4258												0.00468
60.4338											0.00364
60.4384							0.00108
60.4402										0.00316
60.4444						0.000255578
60.4613								0.00227
60.4932	-0.000735299
60.4981			-0.00238
60.5172		-0.00124
60.5297				-0.00293
60.5347					-0.00141
60.547									0.002
60.5537												0.00474
60.5678							0.00106
60.5738						0.00026793
60.5873											0.00368
60.5903								0.00232
60.594										0.0032
60.6272			-0.00234
60.6388	-0.000726179
60.6459		-0.00121
60.6586				-0.00285
60.6637					-0.0014
60.7006									0.00202
60.7061												0.00484
60.7221							0.00106
60.7251											0.00371
60.728						0.000294018
60.7321										0.00324
60.7439								0.00234
60.7666	-0.000713496
60.781			-0.0023
60.7993		-0.0012
60.8122				-0.00278
60.8173					-0.00138
60.8384									0.00202
60.843												0.00491
60.8606							0.00103
60.8663						0.000317674
60.8819								0.0024
60.8833											0.00375
60.8906										0.00328
60.919	-0.000704091		-0.00226
60.9369		-0.00119
60.95				-0.00272
60.9552					-0.00139
60.9967									0.00203
61												0.00497
61.0196							0.00103
61.0252						0.000343957
61.0335											0.00378
61.0403								0.00245
61.0411										0.00331
61.0557	-0.00069031
61.0776			-0.00221
61.0949		-0.00119
61.1083				-0.00264
61.1135					-0.00138
61.1469									0.00202
61.1491												0.00505
[truncated: 2,361 more rows]
