# Supplementary material for: A folding motif formed with an expanded genetic alphabet
Source: Nat Chem. 2024 Jun 10;16(10):1715–22. doi: 10.1038/s41557-024-01552-7 (PMC11446821; doi:10.1038/s41557-024-01552-7)
Supplement: Supplementary file 2 — Statistical source data for supplementary figures. [file 41557_2024_1552_MOESM2_ESM.zip › Source data for supplementary figures/Source data Figure S3.xls]

## Sheet: Fig S3b
						pH
Temp	5	5.5	6	6.5	7	7.5	8	8.5	9	9.5	10	11
36.7172
36.7406										3.65078e-05
36.7639
36.7777
36.7937
36.804
36.8095							4.52563e-05
36.8102											0.00027884
36.817										-5.75991e-05
36.84
36.8401
36.8446
36.8451
36.8544
36.8667
36.8675												--
36.8692												--
36.879						0.00104						--
36.8806												--
36.8861							-5.6593e-05					--
36.8864											0.000200959	--
36.8892												--
36.8908										-0.000151706		--
36.8914												--
36.9046									0.000137948			--
36.9084												--
36.9138												--
36.9148			-9.73403e-05									--
36.9161												--
36.9208												--
36.9213												--
36.9284												--
36.9355												--
36.943												--
36.9453												--
36.9499												--
36.9528												--
36.9545												--
36.9555						0.000804211						--
36.9599											0.000123077	--
36.9601							-0.000158442					--
36.9622												--
36.9655												--
36.9678												--
36.9724												--
36.9726												--
36.977												--
36.9809									3.5495e-05		--	--
36.9848											--	--
36.985											--	--
36.9855										-0.000245813	--	--
36.9896											--	--
36.9912			-0.000120897								--	--
36.9944											--	--
36.9946								9.17667e-05			--	--
36.9948											--	--
36.997											--	--
36.9979				-0.00020145							--	--
36.9983											--	--
37.0083											--	--
37.0117											--	--
37.0167											--	--
37.0187											--	--
37.0234												--
37.0258												--
37.0287												--
37.0294						0.000569001						--
37.0304												--
37.0336												--
37.0356		-3.01382e-05										--
37.036												--
37.0391												--
37.0415												--
37.0488												--
37.0494												--
37.0518												--
37.0522												--
37.0533												--
37.0543											4.5195e-05	--
37.0545									-6.69584e-05
37.0551							-0.000260292
37.058
37.0586
37.0612
37.064
37.0644
37.065			-0.000144453
37.0657												-0.000451371
37.0663					-0.000916342
37.0709								-1.12088e-05
37.0732
37.0742				-0.000285478
37.0745
37.0797
37.0813										-0.00033992
37.0838			--	--	--	--	--	--	--	--	--	--
37.0853			--	--	--	--	--	--	--	--	--	--
37.0888			--	--	--	--	--	--	--	--	--	--
37.0892			--	--	--	--	--	--	--	--	--	--
37.099			--	--	--	--	--	--	--	--	--	--
37.1019			--	--	--	--	--	--	--	--	--	--
37.1039			--	--	--	--	--	--	--	--	--	--
37.1065			--	--	--	--	--	--	--	--	--	--
37.1098			--	--	--	--	--	--	--	--	--	--
37.1112			--	--	--	--	--	--	--	--	--	--
37.1118		-4.91231e-05	--	--	--	--	--	--	--	--	--	--
37.1122			--	--	--	--	--	--	--	--	--	--
37.1129			--	--	--	--	--	--	--	--	--	--
37.1194			--	--	--	--	--	--	--	--	--	--
37.1224			--	--	--	--	--	--	--	--	--	--
37.1225			--	--	--	--	--	--	--	--	--	--
37.1232
37.1241						0.000333791
37.127
37.1275
37.1283
37.1336
37.1347
37.1361
37.1365
37.1382
37.1402
37.1405
37.1414												-0.000301928
37.1425					-0.0011
37.1445								-0.000114184
37.1454
37.1467												--
37.1478				-0.000369506								--
37.148												--
37.149									-0.000169412			--
37.1498											-3.26868e-05	--
37.1511							-0.000362141					--
37.1533												--
37.1558												--
37.1597			-0.00016801									--
37.1615										-0.000434027		--
37.1792												--
37.1797												--
37.1801												--
37.1833												--
37.1839												--
37.1843												--
37.1847			--	--	--	--	--	--	--	--	--	--
37.1852		-6.8108e-05	--	--	--	--	--	--	--	--	--	--
37.1858			--	--	--	--	--	--	--	--	--	--
37.1859			--	--	--	--	--	--	--	--	--	--
37.193			--	--	--	--	--	--	--	--	--	--
37.1959			--	--	--	--	--	--	--	--	--	--
37.1987			--	--	--	--	--	--	--	--	--	--
37.1999			--	--	--	--	--	--	--	--	--	--
37.2007			--	--	--	--	--	--	--	--	--	--
37.2018			--	--	--	--	--	--	--	--	--	--
37.2068			--	--	--	--	--	--	--	--	--	--
37.2083			--	--	--	--	--	--	--	--	--	--
37.2111			--	--	--	--	--	--	--	--	--	--
37.212			--	--	--	--	--	--	--	--	--	--
37.2137			--	--	--	--	--	--	--	--	--	--
37.214			--	--	--	--	--	--	--	--	--	--
37.2146												-0.000152485
37.2161					-0.00127
37.2168
37.2171
37.22						9.85811e-05
37.2215
37.2221
37.2258
37.2291
37.2292
37.2298											-0.000110569
37.2316							-0.00046399
37.2318
37.239								-0.00021716
37.2411
37.2423				-0.000453533
37.2425											--	--
37.2446									-0.000271865		--	--
37.2453										-0.000528134	--	--
37.2491											--	--
37.2554			-0.000191566								--	--
37.2591											--	--
37.2618											--	--
37.2643											--	--
37.2647											--	--
37.2676											--	--
37.2716											--	--
37.2741											--	--
37.2744											--	--
37.2751											--	--
37.2777											--	--
37.2795		-8.70929e-05									--	--
37.2802
37.2831	3.35069e-06
37.284
37.2849
37.2869
37.287
37.288
37.2881
37.291
37.2945
37.296
37.3003						-0.000136629
37.3048
37.308
37.3083
37.3084												-3.04119e-06
37.3092												--
37.3098												--
37.3105					-0.00145							--
37.312												--
37.3122												--
37.3127												--
37.3133											-0.00018845	--
37.3157							-0.000565839					--
37.3171												--
37.3235												--
37.3246												--
37.3247									-0.000374318			--
37.3281										-0.000622241		--
37.3293												--
37.3346								-0.000320135				--
37.3351												--
37.3356			-0.000215123		--	--	--	--	--	--	--	--
37.3365					--	--	--	--	--	--	--	--
37.3379				-0.000537561	--	--	--	--	--	--	--	--
37.3426					--	--	--	--	--	--	--	--
37.3464					--	--	--	--	--	--	--	--
37.3479					--	--	--	--	--	--	--	--
37.3483					--	--	--	--	--	--	--	--
37.3498					--	--	--	--	--	--	--	--
37.3502					--	--	--	--	--	--	--	--
37.3551					--	--	--	--	--	--	--	--
37.3588	-7.89554e-06				--	--	--	--	--	--	--	--
37.3601					--	--	--	--	--	--	--	--
37.3651					--	--	--	--	--	--	--	--
37.367					--	--	--	--	--	--	--	--
37.3676					--	--	--	--	--	--	--	--
37.3699					--	--	--	--	--	--	--	--
37.3706												--
37.3707												--
37.3715												--
37.3731												--
37.3732												--
37.3749		-0.000106078										--
37.3756												--
37.3785												--
37.3842						-0.000371839						--
37.3894												--
37.3914												--
37.3922												--
37.3927												--
37.3928												--
37.3929												--
37.3958											-0.000266332	--
37.3972
37.3987							-0.000667689
37.4033												0.000146402
37.4034
37.4037
37.4046
37.406					-0.00163
37.4084									-0.000476772
37.4131
37.4146								-0.000423111
37.4151
37.4164
37.4179
37.418				-0.000621589
37.4189
37.4195			-0.00023868
37.422											--	--
37.4229											--	--
37.4249											--	--
37.4291											--	--
37.4304											--	--
37.4308											--	--
37.4319	-1.91418e-05										--	--
37.4383										-0.000716348	--	--
37.4387											--	--
37.4487											--	--
37.4498											--	--
37.4508											--	--
37.4531											--	--
37.4533											--	--
37.4538											--	--
37.4539											--	--
37.454
37.4548		-0.000125063
37.4556
37.4598
37.4602
37.4671						-0.000607049
37.4688
37.4713
37.4731
37.4754
37.4758
37.4766
37.4776
37.4784
37.4809
37.4827												0.000295845
37.4833												--
37.4836												--
37.486					-0.00181							--
37.4882												--
37.491									-0.000579225			--
37.4949												--
37.4958												--
37.4983								-0.000526086				--
37.4988												--
37.5												--
37.5015												--
37.5016				-0.000705616								--
37.5022			-0.000262236									--
37.5032												--
37.5057											-0.000344214	--
37.5092							-0.000769538					--
37.5167			--	--	--	--	--	--	--	--	--	--
37.5212			--	--	--	--	--	--	--	--	--	--
37.5217			--	--	--	--	--	--	--	--	--	--
37.5241			--	--	--	--	--	--	--	--	--	--
37.5256	-3.0388e-05		--	--	--	--	--	--	--	--	--	--
37.5329			--	--	--	--	--	--	--	--	--	--
37.5334			--	--	--	--	--	--	--	--	--	--
37.5347			--	--	--	--	--	--	--	--	--	--
37.5359			--	--	--	--	--	--	--	--	--	--
37.5367			--	--	--	--	--	--	--	--	--	--
37.5383		-0.000144048	--	--	--	--	--	--	--	--	--	--
37.539			--	--	--	--	--	--	--	--	--	--
37.5392			--	--	--	--	--	--	--	--	--	--
37.5403			--	--	--	--	--	--	--	--	--	--
37.5407			--	--	--	--	--	--	--	--	--	--
37.549			--	--	--	--	--	--	--	--	--	--
37.5519
37.5524
37.5547
37.5583
37.5592
37.5634
37.5635
37.5636
37.5658												0.000445289
37.5669
37.5671
37.5696					-0.00199
37.5707
37.5774						-0.000842259
37.5808								-0.000629062
37.5822
37.5824											--	--
37.584											--	--
37.5842				-0.000789644							--	--
37.5854											--	--
37.5885											--	--
37.5886											--	--
37.5919											--	--
37.601									-0.000681678		--	--
37.6038											--	--
37.6061											--	--
37.6115											--	--
37.6124			-0.000285793								--	--
37.6151										-0.000810455	--	--
37.6152											--	--
37.6158											--	--
37.6191											--	--
37.6204	-4.16342e-05
37.6207		-0.000163033
37.6217
37.6219
37.6286
37.6311
37.6339
37.6352
37.6366
37.6371
37.6423
37.6454
37.6478												0.000594732
37.6493
37.6495
37.6521					-0.00217
37.6549												--
37.6646												--
37.6682												--
37.6694												--
37.6736												--
37.6804												--
37.6806												--
37.6819											-0.000422096	--
37.6831												--
37.6865							-0.000871387					--
37.687												--
37.6909								-0.000732037				--
37.691												--
37.6923												--
37.6939												--
37.6942				-0.000873672								--
37.6998	-5.28804e-05		--	--	--	--	--	--	--	--	--	--
37.7036			--	--	--	--	--	--	--	--	--	--
37.7099			--	--	--	--	--	--	--	--	--	--
37.7108			--	--	--	--	--	--	--	--	--	--
37.7117			--	--	--	--	--	--	--	--	--	--
37.7166			--	--	--	--	--	--	--	--	--	--
37.7169			--	--	--	--	--	--	--	--	--	--
37.717			--	--	--	--	--	--	--	--	--	--
37.7257			--	--	--	--	--	--	--	--	--	--
37.729			--	--	--	--	--	--	--	--	--	--
37.7305		-0.000182017	--	--	--	--	--	--	--	--	--	--
37.7316			--	--	--	--	--	--	--	--	--	--
37.7395			--	--	--	--	--	--	--	--	--	--
37.7398			--	--	--	--	--	--	--	--	--	--
37.7432			--	--	--	--	--	--	--	--	--	--
37.7464			--	--	--	--	--	--	--	--	--	--
37.7469
37.7544						-0.00108
37.757												0.000744176
37.7592
37.7593
37.7617
37.762					-0.00235
37.7624
37.7652
37.7692
37.7695										-0.000904562
37.774
37.7744
37.7774									-0.000784132
37.7829	-6.41267e-05
37.7892			-0.000309349
37.7907												--
37.7938												--
37.8073												--
37.8098												--
37.8126												--
37.8177												--
37.8208												--
37.8259												--
37.8351												--
37.8358											-0.000499978	--
37.8414							-0.000973237					--
37.8444												--
37.8453												--
37.8459												--
37.8501												--
37.856												--
37.8569									--	--	--	--
37.8645									--	--	--	--
37.8648	-7.53729e-05								--	--	--	--
37.8672								-0.000835013	--	--	--	--
37.8685									--	--	--	--
37.8702									--	--	--	--
37.8705									--	--	--	--
37.8707				-0.000957699					--	--	--	--
37.8709									--	--	--	--
37.8721									--	--	--	--
37.8786									--	--	--	--
37.8932									--	--	--	--
37.894									--	--	--	--
37.9019									--	--	--	--
37.9032									--	--	--	--
37.9052									--	--	--	--
37.9065		-0.000201002
37.9078
37.909						-0.00131
37.9158
37.9183
37.9195
37.9229
37.9271
37.9315									-0.000886585
37.9321												0.000893619
37.9353
37.9354
37.9373
37.9383					-0.00253
37.9436			-0.000332906
37.9463
37.9505											--	--
37.9539											--	--
37.9613											--	--
37.9652											--	--
37.9694										-0.000998669	--	--
37.971											--	--
37.9739	-8.66191e-05										--	--
37.9741											--	--
37.9873											--	--
37.9902											--	--
37.9984											--	--
38.0002											--	--
38.0006											--	--
38.0043											--	--
38.0103											--	--
38.0109											--	--
38.0213								-0.000937988				--
38.0223												--
38.0241												--
38.0248				-0.00104								--
38.0351											-0.000577859	--
38.0355												--
38.036												--
38.0418							-0.00108					--
38.0541												--
38.0557												--
38.0591												--
38.0603		-0.000219987										--
38.0618												--
38.0628												--
38.0635												--
38.0699												--
38.0702
38.0714
38.0767
38.0785
38.0851												0.00104
38.0891
38.0892
38.0921
38.0923					-0.0027
38.0936
38.1042
38.1091						-0.00155
38.1152
38.1192
38.1273
38.1311									-0.000989038
38.1372											--	--
38.1398											--	--
38.1403											--	--
38.1434			-0.000356462								--	--
38.149	-9.78653e-05										--	--
38.1505										-0.00109	--	--
38.1531											--	--
38.1606											--	--
38.1694											--	--
38.1709											--	--
38.1725											--	--
38.1919											--	--
38.1976											--	--
38.1999											--	--
38.2039											--	--
38.2074											--	--
38.2101												--
38.2108												--
38.2155											-0.000655741	--
38.2169												--
38.2208								-0.00104				--
38.2215												--
38.2234							-0.00118					--
38.2243				-0.00113								--
38.2317												--
38.2375												--
38.2438												--
38.2504												--
38.2506												--
38.2549												--
38.2583												--
38.2593		-0.000238972										--
38.2611
38.2694
38.2713
38.2722
38.2743
38.2757
38.2831												0.00119
38.2883
38.2903						-0.00178
38.2916					-0.00288
38.2932
38.2943										-0.00119
38.2958
38.3001
38.3018	-0.000109112
38.3033
38.3117									-0.00109			--
38.3145												--
38.3182												--
38.3244			-0.000380019									--
38.3362												--
38.3374												--
38.341												--
38.349												--
38.3506												--
38.3522												--
38.3589											-0.000733623	--
38.3611												--
38.3634												--
38.3676							-0.00128					--
38.3781												--
38.3807												--
38.3846									--	--	--	--
38.387									--	--	--	--
38.3902									--	--	--	--
38.3906									--	--	--	--
38.3938									--	--	--	--
38.394									--	--	--	--
38.4014								-0.00114	--	--	--	--
38.4019									--	--	--	--
38.4039									--	--	--	--
38.405				-0.00121					--	--	--	--
38.4059									--	--	--	--
38.4154									--	--	--	--
38.4165									--	--	--	--
38.418									--	--	--	--
38.43									--	--	--	--
38.4343						-0.00202			--	--	--	--
38.4353
38.4387
38.4394
38.4396		-0.000257957								-0.00128
38.4415
38.4439
38.4488
38.4553									-0.00119
38.4559
38.4594
38.4621
38.4625												0.00134
38.4683			-0.000403575
38.4686
38.4721					-0.00306
38.4819
38.4835												--
38.4844												--
38.4912												--
38.4918												--
38.495												--
38.4998	-0.000120358											--
38.5037											-0.000811505	--
38.5067												--
38.5133							-0.00138					--
38.5162												--
38.517												--
38.5215												--
38.5244												--
38.5283												--
38.5295												--
38.5317												--
38.5341											--	--
38.5387											--	--
38.5389											--	--
38.54										-0.00138	--	--
38.545								-0.00125			--	--
38.5453											--	--
38.5474											--	--
38.5486				-0.00129							--	--
38.5597											--	--
38.5599											--	--
38.5609											--	--
38.563											--	--
38.5787											--	--
38.5797						-0.00225					--	--
38.5821											--	--
38.5826											--	--
38.5829		-0.000276942
38.5843
38.585
38.5856
38.5878
38.589
38.5913
38.5992
38.6003									-0.0013
38.6039											-0.000889387
38.605												0.00149
38.6073
38.6074
38.6095
38.6119
38.612
38.6135			-0.000427132					--	--	--	--	--
38.6141							-0.00148	--	--	--	--	--
38.6155					-0.00324			--	--	--	--	--
38.6268								--	--	--	--	--
38.6292								--	--	--	--	--
38.6317								--	--	--	--	--
38.6359								--	--	--	--	--
38.6389								--	--	--	--	--
38.639								--	--	--	--	--
38.6392								--	--	--	--	--
38.6479								--	--	--	--	--
38.6584								--	--	--	--	--
38.6599								--	--	--	--	--
38.6633								--	--	--	--	--
38.6663								--	--	--	--	--
38.6695								--	--	--	--	--
38.6705											--	--
38.6709										-0.00147	--	--
38.6717											--	--
38.6733											--	--
38.6789											--	--
38.679	-0.000131604										--	--
38.6803						-0.00249					--	--
38.6846											--	--
38.6894											--	--
38.6899								-0.00135			--	--
38.69											--	--
38.6902											--	--
38.6922											--	--
38.6935				-0.00138							--	--
38.7006									-0.0014		--	--
38.7079											--	--
38.7139			-0.000450688
38.7234
38.7269
38.7275		-0.000295927
38.7284
38.7294
38.7298
38.7343											-0.000967268
38.7353
38.7356
38.7384
38.7389
38.7398
38.7438
38.7453							-0.00158
38.7489												0.00164
38.7522									--	--	--	--
38.7566									--	--	--	--
38.7567									--	--	--	--
38.7604					-0.00342				--	--	--	--
38.762									--	--	--	--
38.7665									--	--	--	--
38.7667									--	--	--	--
38.7693									--	--	--	--
38.7695									--	--	--	--
38.7698									--	--	--	--
38.7714									--	--	--	--
38.7736									--	--	--	--
38.7791									--	--	--	--
38.7901									--	--	--	--
38.7902								-0.00145	--	--	--	--
38.7924									--	--	--	--
38.7938				-0.00146							--	--
38.7939											--	--
38.8019											--	--
38.806											--	--
38.8112						-0.00272					--	--
38.813											--	--
38.8151											--	--
38.8152											--	--
38.8201											--	--
38.8214	-0.00014285										--	--
38.8236											--	--
38.827											--	--
38.8275		-0.000314912									--	--
38.8289										-0.00156	--	--
38.83											--	--
38.8311									-0.0015		--	--
38.8348
38.8387
38.8439
38.8447			-0.000474245
38.848
38.8484												0.00179
38.8567
38.8568
38.8598
38.8606					-0.0036
38.8654
38.8688
38.8715
38.8724
38.8726
38.882
38.8918											-0.00105	--
38.8963												--
38.8969												--
38.9005												--
38.9012												--
38.9038							-0.00169					--
38.9043												--
38.9089												--
38.9095												--
38.9145												--
38.9194												--
38.9205												--
38.9207								-0.00156				--
38.9228												--
38.9244				-0.00155								--
38.9269												--
38.9271
38.9474
38.9518
38.9539
38.9569
38.9574
38.9578		-0.000333897
38.9604
38.9645
38.9653	-0.000154096
38.9695						-0.00296
38.9724
38.9728
38.9741
38.978												0.00194
38.9781
38.9842											--	--
38.987											--	--
38.9871											--	--
38.9889									-0.0016		--	--
38.991					-0.00378						--	--
38.996											--	--
38.9968											--	--
39.0018											--	--
39.0028			-0.000497801								--	--
39.0071										-0.00166	--	--
39.0174											--	--
39.0223											--	--
39.0256											--	--
39.0257											--	--
39.0258											--	--
39.0305											--	--
39.0437												--
39.0511												--
39.0524												--
39.0545												--
39.0564												--
39.0584												--
39.0621												--
39.0648	-0.000165343											--
39.0671												--
39.0695											-0.00112	--
39.0754												--
39.0781												--
39.0785								-0.00166				--
39.0804												--
39.0822				-0.00163								--
39.0825							-0.00179					--
39.0968
39.1022
39.1046
39.1047
39.1115
39.115
39.1152		-0.000352882
39.118
39.1211
39.1247
39.1249
39.1257
39.1296
39.1315
39.1346												0.00209
39.1445
39.1446										--	--	--
39.1479						-0.00319				--	--	--
39.1487					-0.00396					--	--	--
39.1506										--	--	--
39.1518										--	--	--
39.1561										--	--	--
39.1592										--	--	--
39.1667									-0.00171	--	--	--
39.175										--	--	--
39.1802										--	--	--
39.1809			-0.000521358							--	--	--
39.186										--	--	--
39.1867										--	--	--
39.1943	-0.000176589									--	--	--
39.195										--	--	--
39.1992										--	--	--
39.1999												--
39.2025												--
39.2031										-0.00175		--
39.2213												--
39.2321												--
39.2364												--
39.24												--
39.2448												--
39.2477												--
39.2542												--
39.2556												--
39.2563								-0.00176				--
39.2581												--
39.2592												--
39.26				-0.00171								--
39.2648											-0.0012	--
39.2718
39.279							-0.00189
39.2811
39.2825
39.289
39.2919
39.2926
39.2927		-0.000371866
39.2956
39.2977
39.3
39.3089
39.3112												0.00224
39.3197
39.3219
39.3221
39.3253											--	--
39.3263					-0.00413						--	--
39.3366											--	--
39.3417											--	--
39.3426											--	--
39.344						-0.00343					--	--
39.3461											--	--
39.3508	-0.000187835										--	--
39.3519											--	--
39.3623									-0.00181		--	--
39.3627											--	--
39.3646										-0.00185	--	--
39.3709											--	--
39.3759											--	--
39.3768			-0.000544914								--	--
39.3825											--	--
39.3904												--
39.3936												--
39.397												--
39.4097												--
39.4104												--
39.4258											-0.00128	--
39.4274												--
39.4321												--
39.4337												--
39.4356												--
39.436												--
39.4373												--
39.4401												--
39.441							-0.00199					--
39.4508												--
39.4518								-0.00186				--
39.4527											--	--
39.4534											--	--
39.4555				-0.0018							--	--
39.4593											--	--
39.461											--	--
39.4611											--	--
39.4636											--	--
39.4804											--	--
39.4843											--	--
39.4864										-0.00194	--	--
39.4865											--	--
39.4878		-0.000390851									--	--
39.4879											--	--
39.4909											--	--
39.4918											--	--
39.504											--	--
39.5041
39.5053												0.00239
39.5057						-0.00366
39.5072
39.5133
39.5171
39.5173
39.519
39.5217					-0.00431
39.5235									-0.00191
39.5272	-0.000199081
39.5317
39.5319
39.5324
39.5383			-0.000568471
39.5472											-0.00136
39.5514								--	--	--	--	--
39.5539								--	--	--	--	--
39.5558								--	--	--	--	--
39.5563								--	--	--	--	--
39.5573								--	--	--	--	--
39.5631							-0.00209	--	--	--	--	--
39.5695								--	--	--	--	--
39.574								--	--	--	--	--
39.5825								--	--	--	--	--
39.5865								--	--	--	--	--
39.5884								--	--	--	--	--
39.5934								--	--	--	--	--
39.5946								--	--	--	--	--
39.5969								--	--	--	--	--
39.6012								--	--	--	--	--
39.6017								--	--	--	--	--
39.6082											--	--
39.6118											--	--
39.6129								-0.00197			--	--
39.6134											--	--
39.6145											--	--
39.6167				-0.00188							--	--
39.6174										-0.00203	--	--
39.6277						-0.0039					--	--
39.6288											--	--
39.6306											--	--
39.6349											--	--
39.635											--	--
39.6451									-0.00201		--	--
39.6452											--	--
39.6486		-0.000409836									--	--
39.6488											--	--
39.6519
39.6536
39.6542
39.6601			-0.000592027
39.6633
39.6649
39.6653												0.00254
39.6728
39.6747
39.6778											-0.00143
39.6779
39.6783
39.6827					-0.00449
39.687
39.6925
39.6945							-0.00219
39.7045									--	--	--	--
39.7099									--	--	--	--
39.7131									--	--	--	--
39.7151									--	--	--	--
39.7159									--	--	--	--
39.7185									--	--	--	--
39.7212	-0.000210328								--	--	--	--
39.7226									--	--	--	--
39.7291									--	--	--	--
39.732									--	--	--	--
39.7324									--	--	--	--
39.7332									--	--	--	--
39.7345								-0.00207	--	--	--	--
39.7359									--	--	--	--
39.7383				-0.00197					--	--	--	--
39.739									--	--	--	--
39.7552										-0.00213
39.7588						-0.00413
39.7595
39.7659
39.7666
39.7699		-0.000428821
39.7702
39.7723
39.7726
39.7734
39.7758									-0.00211
39.7802
39.7852
39.786												0.00269
39.7862
39.7909
39.7911			-0.000616495									--
39.7993												--
39.7996												--
39.8015												--
39.8034												--
39.8042					-0.00467							--
39.8047												--
39.8071												--
39.8083												--
39.8138												--
39.8151											-0.00151	--
39.8251												--
39.8327							-0.00229					--
39.8363												--
39.8405												--
39.8416												--
39.846									--	--	--	--
39.8493									--	--	--	--
39.8495									--	--	--	--
39.8505									--	--	--	--
39.8532									--	--	--	--
39.8637									--	--	--	--
39.8652								-0.00217	--	--	--	--
39.8665									--	--	--	--
39.869				-0.00204					--	--	--	--
39.8691									--	--	--	--
39.8731									--	--	--	--
39.8765									--	--	--	--
39.8811	-0.000221574								--	--	--	--
39.8967						-0.00437			--	--	--	--
39.8969									--	--	--	--
39.8972									--	--	--	--
39.9004		-0.000444977
39.9008
39.9024
39.9035
39.904
39.9054
39.9118
39.9134									-0.00221
39.9157												0.00287
39.9166
39.923
39.9281										-0.00222
39.9288			-0.000647508
39.9298
39.9301
39.9347
39.9348					-0.00484							--
39.9398												--
39.9407												--
39.9415												--
39.9443												--
39.9449												--
39.945												--
39.9657												--
39.9667												--
39.9749												--
39.9778												--
39.9789												--
39.9836												--
39.9869												--
39.9875											-0.00158	--
39.9906												--
39.9938									--	--	--	--
39.9984									--	--	--	--
40.001									--	--	--	--
40.0017	-0.00023282								--	--	--	--
40.0027								-0.00227	--	--	--	--
40.0039									--	--	--	--
40.0061							-0.00238		--	--	--	--
40.0066				-0.00212					--	--	--	--
40.0138									--	--	--	--
40.0229									--	--	--	--
40.0345									--	--	--	--
40.0376		-0.000469653							--	--	--	--
40.0381									--	--	--	--
40.0389									--	--	--	--
40.0412									--	--	--	--
40.0414									--	--	--	--
40.0419
40.0429
40.0491
40.0522												0.00304
40.0538
40.0602
40.0646
40.0656										-0.00231
40.067
40.0674
40.0694
40.0698						-0.00461
40.0722					-0.005
40.0763
40.0815
40.0821
40.0859									-0.00231			--
40.0871												--
40.0959												--
40.1017			-0.000673653									--
40.1019												--
40.1128												--
40.1131												--
40.1151												--
40.1167												--
40.1235												--
40.1245											-0.00166	--
40.1314	-0.000241168											--
40.1362												--
40.144							-0.00248					--
40.1502												--
40.1507												--
40.1563									--	--	--	--
40.1595									--	--	--	--
40.1599									--	--	--	--
40.16									--	--	--	--
40.163									--	--	--	--
40.1733									--	--	--	--
40.1752								-0.00238	--	--	--	--
40.1763									--	--	--	--
40.178									--	--	--	--
40.1786									--	--	--	--
40.1791				-0.0022					--	--	--	--
40.1864									--	--	--	--
40.1897									--	--	--	--
40.2013									--	--	--	--
40.2066									--	--	--	--
40.2068									--	--	--	--
40.2074						-0.00486
40.2098		-0.000488944
40.2102
40.2104
40.2137
40.2166
40.2195
40.2231									-0.00241
40.2236												0.00323
40.226
40.2334
40.2392			-0.000697542
40.2397
40.2421										-0.0024
40.2446					-0.00515
40.2495
40.2502												--
40.2531												--
40.2537												--
40.2583												--
40.26												--
40.2679	-0.000248805											--
40.2727												--
40.2859												--
40.2872												--
40.2899												--
40.2936												--
40.2968												--
40.3001												--
40.3005											-0.00174	--
40.3103												--
40.3124								-0.00248				--
40.3131								--	--	--	--	--
40.3134								--	--	--	--	--
40.3163				-0.00228				--	--	--	--	--
40.321							-0.00258	--	--	--	--	--
40.3259								--	--	--	--	--
40.3265								--	--	--	--	--
40.3359								--	--	--	--	--
40.336								--	--	--	--	--
40.3438								--	--	--	--	--
40.3465								--	--	--	--	--
40.3467		-0.000508442						--	--	--	--	--
40.3475								--	--	--	--	--
40.3503								--	--	--	--	--
40.3508								--	--	--	--	--
40.3528								--	--	--	--	--
40.3537								--	--	--	--	--
40.3597												0.00343
40.3626
40.3628
40.3684
40.3728
40.3762
40.3766
40.3817					-0.00528
40.3827
40.3842						-0.00513
40.3901
40.3906
40.3911										-0.00249
40.3994									-0.00251
40.4069
40.4086
40.41												--
40.4157			-0.00071816									--
40.4217												--
40.4247												--
40.4261												--
40.4284												--
40.4313												--
40.4391	-0.000258458											--
40.4393												--
40.4489											-0.00181	--
40.4624												--
40.4632												--
40.47												--
40.4704							-0.00268					--
40.4731												--
40.4748												--
40.4761									--	--	--	--
40.4844									--	--	--	--
40.4845									--	--	--	--
40.4863									--	--	--	--
40.4868									--	--	--	--
40.4886								-0.00258	--	--	--	--
40.4894									--	--	--	--
40.4925				-0.00235					--	--	--	--
40.4968									--	--	--	--
40.5019									--	--	--	--
40.5092									--	--	--	--
40.5114									--	--	--	--
40.5187									--	--	--	--
40.5197									--	--	--	--
40.5214									--	--	--	--
40.5225		-0.000526126							--	--	--	--
40.5234
40.5237
40.5268
40.5313
40.5332						-0.00538
40.5346												0.00362
40.5386
40.5389
40.5413										-0.00258
40.548									-0.0026
40.552
40.5525
40.5569
40.5577					-0.00542
40.5589
40.5646			-0.000736051
40.5663												--
40.5674												--
40.5725												--
40.5746												--
40.5752	-0.000264628											--
40.5762												--
40.583												--
40.59												--
40.5962												--
40.5987											-0.00189	--
40.6117												--
40.613												--
40.6187												--
40.6211							-0.00277					--
40.6218												--
40.6244												--
40.6246									--	--	--	--
40.6326									--	--	--	--
40.6342									--	--	--	--
40.6344									--	--	--	--
40.6347									--	--	--	--
40.6372								-0.00267	--	--	--	--
40.6379									--	--	--	--
40.6412				-0.00241					--	--	--	--
40.6515									--	--	--	--
40.6596									--	--	--	--
40.6614									--	--	--	--
40.662									--	--	--	--
40.6681									--	--	--	--
40.669									--	--	--	--
40.6708		-0.000540737							--	--	--	--
40.6718									--	--	--	--
40.6741
40.6753
40.6812
40.6822												0.00383
40.6837						-0.00564
40.6843
40.6869
40.6891
40.6967										-0.00266
40.698									-0.0027
40.7003
40.7009
40.7063					-0.00553
40.7092
40.7119
40.7147
40.7148			-0.000753472									--
40.7216												--
40.7244												--
40.7253												--
40.7302												--
40.7423												--
40.7433												--
40.7458												--
40.75	-0.000276256											--
40.7536											-0.00197	--
40.7615												--
40.7687												--
40.7688												--
40.7718												--
40.7744												--
40.7769							-0.00287					--
40.7791
40.7844
40.7871								-0.00277
40.7877
40.7891
40.7893
40.7911				-0.00247
40.8061
40.8071
40.8099
40.8165
40.8179
40.8204		-0.000553299
40.8216
40.8251
40.8311												0.00407
40.832											--	--
40.8341											--	--
40.835											--	--
40.8363											--	--
40.8365											--	--
40.8392						-0.00591					--	--
40.8443											--	--
40.85											--	--
40.8506											--	--
40.853									-0.00279		--	--
40.8561					-0.00561						--	--
40.8575										-0.00275	--	--
40.8643											--	--
40.8646											--	--
40.8701			-0.000777786								--	--
40.8724											--	--
40.8758												--
40.8786												--
40.8793												--
40.8796												--
40.8898												--
40.8918												--
40.8974	-0.000284001											--
40.9071												--
40.9139											-0.00204	--
40.9164												--
40.924												--
40.927												--
40.9293												--
40.9298												--
40.9382							-0.00297					--
40.9392												--
40.9422								-0.00286			--	--
40.9426											--	--
40.9462				-0.00254							--	--
40.9494											--	--
40.9496											--	--
40.9543											--	--
40.958											--	--
40.9591											--	--
40.9661											--	--
40.9718											--	--
40.9727											--	--
40.9751		-0.000561696									--	--
40.9765											--	--
40.9771											--	--
40.98											--	--
40.9805										-0.00282	--	--
40.981
40.9813
40.985												0.0043
40.9912
40.9951
40.9967
41.0002						-0.00618
41.0048
41.005
41.0054
41.011					-0.00569
41.0135									-0.00288
41.019
41.0254
41.0305
41.0309			-0.000801798
41.0322												--
41.0354												--
41.0365											-0.00211	--
41.0386												--
41.0392												--
41.0396												--
41.0453												--
41.0462	-0.000291406											--
41.0531												--
41.0615							-0.00306					--
41.0617												--
41.072												--
41.0723												--
41.0767												--
41.0847												--
41.0875												--
41.0885									--	--	--	--
41.0897									--	--	--	--
41.0995									--	--	--	--
41.0999									--	--	--	--
41.1026								-0.00296	--	--	--	--
41.1028									--	--	--	--
41.1029									--	--	--	--
41.1067				-0.0026					--	--	--	--
41.1133									--	--	--	--
41.1194									--	--	--	--
41.1233						-0.00645			--	--	--	--
41.1278									--	--	--	--
41.1298									--	--	--	--
41.1312									--	--	--	--
41.133									--	--	--	--
41.1352									--	--	--	--
41.1353		-0.000576812
41.1363									-0.00297
41.1367
41.1369
41.1403
41.1443												0.00454
41.1484
41.1514
41.1539			-0.000824222
41.1574
41.1594										-0.0029
41.1613
41.1622
41.1649
41.1656
41.1714					-0.00577
41.1737												--
41.1791												--
41.1911												--
41.1925												--
41.1993												--
41.2	-0.000298511											--
41.2042												--
41.2075												--
41.2099												--
41.2103												--
41.2122												--
41.2148											-0.0022	--
41.222												--
41.2253								-0.00304				--
41.2256												--
41.2294				-0.00266								--
41.2324
41.2398
41.2409							-0.00316
41.2504
41.2506
41.253
41.2555
41.2564
41.2577		-0.000597106
41.2593
41.2628
41.2629
41.2661												0.00478
41.2665
41.273
41.2738
41.2784											--	--
41.2834											--	--
41.2853										-0.00297	--	--
41.2874											--	--
41.2881											--	--
41.294					-0.00582						--	--
41.2947											--	--
41.2979											--	--
41.2993											--	--
41.3016											--	--
41.3023						-0.00674					--	--
41.3066											--	--
41.3126											--	--
41.3148									-0.00306		--	--
41.3257											--	--
41.3272											--	--
41.3327			-0.000838642									--
41.3349												--
41.3362												--
41.3388												--
41.3403											-0.00227	--
41.3405												--
41.3518												--
41.3586												--
41.3593	-0.000302504											--
41.3652												--
41.3672							-0.00325					--
41.3759												--
41.3762												--
41.3776												--
41.3862												--
41.3889												--
41.3906											--	--
41.3918											--	--
41.3951											--	--
41.4003											--	--
41.4038								-0.00313			--	--
41.4039											--	--
41.4041											--	--
41.408				-0.00271							--	--
41.4096											--	--
41.4153											--	--
41.4167											--	--
41.4235											--	--
41.4284						-0.00702					--	--
41.4303											--	--
41.432										-0.00304	--	--
41.4324											--	--
41.4338
41.4359		-0.000605141
41.4376
41.4405									-0.00315
41.4412
41.4423
41.4433												0.00503
41.4457
41.4519
41.4532
41.4586			-0.000846924
41.4599
41.4638
41.4656
41.4661
41.4663
41.4724					-0.00586							--
41.4736												--
41.4797												--
41.481	-0.000307204											--
41.4834												--
41.4865											-0.00234	--
41.4893												--
41.5024												--
41.5031												--
41.5056												--
41.5113												--
41.5119												--
41.5143							-0.00334					--
41.5146												--
41.5161												--
41.5222												--
41.5225
41.5258
41.5294								-0.00322
41.5336				-0.00276
41.5369
41.5378
41.5506
41.555
41.5592
41.5612		-0.00062301
41.5631
41.5639
41.564
41.5667
41.5681												0.00525
41.5699
41.5726											--	--
41.5753						-0.00731					--	--
41.5773											--	--
41.579											--	--
41.5864										-0.00311	--	--
41.5869									-0.00322		--	--
41.591											--	--
41.5918											--	--
41.5941											--	--
41.5979					-0.0059						--	--
41.5999											--	--
41.6051											--	--
41.6053			-0.000865132								--	--
41.6055											--	--
41.6094											--	--
41.6123											--	--
41.6137												--
41.6268												--
41.6382												--
41.6404											-0.00242	--
41.6494												--
41.6508												--
41.6581	-0.000307423											--
41.6585												--
41.6603												--
41.6611												--
41.6624												--
41.665												--
41.6692							-0.00344					--
41.672												--
41.6757												--
41.6759								-0.00331				--
41.6761
41.6765
41.6801				-0.0028
41.6914
41.6976
41.7004
41.7048
41.7054
41.7073		-0.000636031
41.7093
41.713
41.7134												0.00548
41.7137
41.7173
41.719
41.7234
41.7239											--	--
41.7298						-0.00761					--	--
41.7333											--	--
41.7372											--	--
41.738											--	--
41.7397										-0.00319	--	--
41.7407											--	--
41.741									-0.0033		--	--
41.7442					-0.00591						--	--
41.7512											--	--
41.7528											--	--
41.7543											--	--
41.7587											--	--
41.7597			-0.000880662								--	--
41.7627											--	--
41.7663											--	--
41.7718												--
41.7755												--
41.7828	-0.000312722											--
41.792												--
41.7932											-0.00249	--
41.8033												--
41.8127												--
41.8139												--
41.8153												--
41.8164												--
41.8176												--
41.8228							-0.00352					--
41.8258												--
41.8289												--
41.8293												--
41.8297												--
41.83								-0.00339
41.8342				-0.00284
41.8381
41.8433
41.8439
41.8534
41.8578
41.8593
41.8611		-0.000641072
41.8632
41.8645
41.8651
41.8664												0.00572
41.867
41.8744
41.8769
41.8771											--	--
41.8832						-0.0079					--	--
41.8864											--	--
41.891											--	--
41.8918											--	--
41.894									-0.00339		--	--
41.8967										-0.00326	--	--
41.8982					-0.00593						--	--
41.905											--	--
41.9076											--	--
41.9095											--	--
41.9108											--	--
41.9113											--	--
41.9129			-0.000898755								--	--
41.9148											--	--
41.919											--	--
41.9208												--
41.9244												--
41.928	-0.000314222											--
41.9495												--
41.9497											-0.00256	--
41.9561												--
41.9658												--
41.9683												--
41.9692												--
41.9713												--
41.974												--
41.9786												--
41.9803							-0.00362					--
41.9825												--
41.9829								-0.00347				--
41.9831												--
41.9854
41.9858
41.9871				-0.00289
41.9966
42.0002
42.0053
42.0102
42.0121
42.0137		-0.000649168
42.0146
42.016
42.0177
42.0182												0.00596
42.0197
42.0297
42.0335
42.0404						-0.0082					--	--
42.0414											--	--
42.0433											--	--
42.0436											--	--
42.0445											--	--
42.0507									-0.00347		--	--
42.051					-0.00594						--	--
42.0576											--	--
42.0627											--	--
42.0637										-0.00333	--	--
42.0646											--	--
42.0666											--	--
42.0699			-0.000913041								--	--
42.0706											--	--
42.0738											--	--
42.0756											--	--
42.0758												--
42.0761												--
42.0809	-0.000319045											--
42.1126												--
42.1161											-0.00264	--
42.1169												--
42.1227												--
42.1251												--
42.1257												--
42.135												--
42.1357												--
42.1386												--
42.139												--
42.1396								-0.00356				--
42.1402												--
42.1438				-0.00294								--
42.1478							-0.00371
42.1487
42.1519
42.1523
42.1609
42.1628
42.1664
42.1685
42.1697
42.1701		-0.000659043
42.1725
42.1738												0.00619
42.1763
42.1776
42.1813
42.1861
42.1999										-0.0034	--	--
42.2											--	--
42.2001											--	--
42.2009											--	--
42.2076					-0.00594	-0.0085					--	--
42.2101											--	--
42.2121											--	--
42.2139											--	--
42.2173									-0.00355		--	--
42.2179											--	--
42.2256											--	--
42.2309											--	--
42.2316											--	--
42.2323											--	--
42.2327	-0.000324689										--	--
42.2364											--	--
42.2369			-0.000924332									--
42.242												--
42.252											-0.00272	--
42.2536												--
42.2752												--
42.2759												--
42.2791												--
42.2844							-0.0038					--
42.2872												--
42.2878												--
42.2882												--
42.2895												--
42.2918												--
42.2922												--
42.3014												--
42.3019												--
42.3046
42.3055
42.3062								-0.00363
42.3105				-0.00297
42.3142
42.3173
42.3254
42.3263
42.3299
42.3349
42.336
42.3364		-0.000663596
42.3389
42.3392												0.00642
42.3427
42.344						-0.00881
42.3463											--	--
42.3521										-0.00347	--	--
42.3523											--	--
42.3533									-0.00362		--	--
42.364											--	--
42.3663											--	--
42.3673											--	--
42.3676											--	--
42.3678											--	--
42.3716											--	--
42.3731			-0.000934133								--	--
42.3741					-0.00592						--	--
42.3778											--	--
42.3802											--	--
42.3811											--	--
42.3829											--	--
42.3881	-0.000326664											--
42.3959												--
42.4037											-0.00279	--
42.4063												--
42.4149												--
42.4255												--
42.4274												--
42.4277												--
42.4279												--
42.4281												--
42.437							-0.0039					--
42.4372												--
42.4395												--
42.44												--
42.4413												--
42.4421								-0.00371				--
42.4424
42.4465				-0.003
42.4534
42.4613
42.4693
42.4695
42.4704
42.4707
42.4712
42.472		-0.000674488
42.4742												0.00668
42.4747
42.4786
42.4879
42.488
42.4911
42.4935										-0.00354	--	--
42.4963						-0.00913					--	--
42.4984											--	--
42.502											--	--
42.503											--	--
42.505											--	--
42.5052									-0.0037		--	--
42.5099					-0.0059						--	--
42.5159											--	--
42.5175											--	--
42.5186											--	--
42.52											--	--
42.5227											--	--
42.5253			-0.000942712								--	--
42.5296											--	--
42.5305											--	--
42.5446											-0.00286	--
42.5465												--
42.548												--
42.5535	-0.000329169											--
42.5667												--
42.5682												--
42.5693												--
42.5776												--
42.5788							-0.00399					--
42.5798												--
42.5804												--
42.5809												--
42.5889												--
42.5931												--
42.594								-0.00379				--
42.5941												--
42.5984				-0.00303
42.6056
42.6074
42.6104
42.6122
42.6224
42.6236		-0.000685926
42.625												0.00692
42.6262
42.6264
42.6289
42.6303
42.6343
42.6345
42.6378						-0.00944
42.6395
42.6396											--	--
42.6463									-0.00378		--	--
42.6536											--	--
42.6547											--	--
42.6565										-0.00361	--	--
42.6588											--	--
42.6614											--	--
42.6617					-0.00587						--	--
42.663											--	--
42.6666			-0.000964953								--	--
42.6674											--	--
42.6678											--	--
42.6679											--	--
42.6705											--	--
42.6809											--	--
42.6815											--	--
42.6884	-0.000334024											--
42.7071											-0.00294	--
42.7076												--
42.7116												--
42.7188												--
42.7207												--
42.7209												--
42.7297												--
42.7305												--
42.7328												--
42.734												--
42.735								-0.00387				--
42.7394				-0.00306								--
42.7421												--
42.7423							-0.00408					--
42.743												--
42.7435
42.7522
42.7563
42.7567
42.7632
42.7643		-0.000691445
42.765												0.00719
42.7672
42.7692
42.7712
42.7713
42.7732
42.7772
42.7802
42.7916
42.7935										-0.00367
42.7944										--	--	--
42.7955										--	--	--
42.8011						-0.00975				--	--	--
42.8025										--	--	--
42.8026					-0.00584					--	--	--
42.8045										--	--	--
42.8075										--	--	--
42.8082										--	--	--
42.8091									-0.00385	--	--	--
42.8206										--	--	--
42.8244										--	--	--
42.8249										--	--	--
42.8296			-0.000970941							--	--	--
42.8322										--	--	--
42.833										--	--	--
[truncated: 14,385 more rows]

## Sheet: Fig S3c
						pH
Temp	5	5.5	6	6.5	7	7.5	8	8.5	9	9.5	10	11
36.7172
36.7406										3.65078e-05
36.7639
36.7777
36.7937
36.804
36.8095							4.52563e-05
36.8102											0.00027884
36.817										-5.75991e-05
36.84
36.8401
36.8446
36.8451
36.8544
36.8667
36.8675
36.8692
36.879						0.00104
36.8806
36.8861							-5.6593e-05
36.8864											0.000200959
36.8892
36.8908										-0.000151706
36.8914
36.9046									0.000137948
36.9084
36.9138
36.9148			-9.73403e-05
36.9161
36.9208
36.9213
36.9284
36.9355
36.943
36.9453
36.9499
36.9528
36.9545
36.9555						0.000804211
36.9599											0.000123077
36.9601							-0.000158442
36.9622
36.9655
36.9678
36.9724
36.9726
36.977
36.9809									3.5495e-05
36.9848
36.985
36.9855										-0.000245813
36.9896
36.9912			-0.000120897
36.9944
36.9946								9.17667e-05
36.9948
36.997
36.9979				-0.00020145
36.9983
37.0083
37.0117
37.0167
37.0187
37.0234
37.0258
37.0287
37.0294						0.000569001
37.0304
37.0336
37.0356		-3.01382e-05
37.036
37.0391
37.0415
37.0488
37.0494
37.0518
37.0522
37.0533
37.0543											4.5195e-05
37.0545									-6.69584e-05
37.0551							-0.000260292
37.058
37.0586
37.0612
37.064
37.0644
37.065			-0.000144453
37.0657												-0.000451371
37.0663					-0.000916342
37.0709								-1.12088e-05
37.0732
37.0742				-0.000285478
37.0745
37.0797
37.0813										-0.00033992
37.0838
37.0853
37.0888
37.0892
37.099
37.1019
37.1039
37.1065
37.1098
37.1112
37.1118		-4.91231e-05
37.1122
37.1129
37.1194
37.1224
37.1225
37.1232
37.1241						0.000333791
37.127
37.1275
37.1283
37.1336
37.1347
37.1361
37.1365
37.1382
37.1402
37.1405
37.1414												-0.000301928
37.1425					-0.0011
37.1445								-0.000114184
37.1454
37.1467
37.1478				-0.000369506
37.148
37.149									-0.000169412
37.1498											-3.26868e-05
37.1511							-0.000362141
37.1533
37.1558
37.1597			-0.00016801
37.1615										-0.000434027
37.1792
37.1797
37.1801
37.1833
37.1839
37.1843
37.1847
37.1852		-6.8108e-05
37.1858
37.1859
37.193
37.1959
37.1987
37.1999
37.2007
37.2018
37.2068
37.2083
37.2111
37.212
37.2137
37.214
37.2146												-0.000152485
37.2161					-0.00127
37.2168
37.2171
37.22						9.85811e-05
37.2215
37.2221
37.2258
37.2291
37.2292
37.2298											-0.000110569
37.2316							-0.00046399
37.2318
37.239								-0.00021716
37.2411
37.2423				-0.000453533
37.2425
37.2446									-0.000271865
37.2453										-0.000528134
37.2491
37.2554			-0.000191566
37.2591
37.2618
37.2643
37.2647
37.2676
37.2716
37.2741
37.2744
37.2751
37.2777
37.2795		-8.70929e-05
37.2802
37.2831	3.35069e-06
37.284
37.2849
37.2869
37.287
37.288
37.2881
37.291
37.2945
37.296
37.3003						-0.000136629
37.3048
37.308
37.3083
37.3084												-3.04119e-06
37.3092
37.3098
37.3105					-0.00145
37.312
37.3122
37.3127
37.3133											-0.00018845
37.3157							-0.000565839
37.3171
37.3235
37.3246
37.3247									-0.000374318
37.3281										-0.000622241
37.3293
37.3346								-0.000320135
37.3351
37.3356			-0.000215123
37.3365
37.3379				-0.000537561
37.3426
37.3464
37.3479
37.3483
37.3498
37.3502
37.3551
37.3588	-7.89554e-06
37.3601
37.3651
37.367
37.3676
37.3699
37.3706
37.3707
37.3715
37.3731
37.3732
37.3749		-0.000106078
37.3756
37.3785
37.3842						-0.000371839
37.3894
37.3914
37.3922
37.3927
37.3928
37.3929
37.3958											-0.000266332
37.3972
37.3987							-0.000667689
37.4033												0.000146402
37.4034
37.4037
37.4046
37.406					-0.00163
37.4084									-0.000476772
37.4131
37.4146								-0.000423111
37.4151
37.4164
37.4179
37.418				-0.000621589
37.4189
37.4195			-0.00023868
37.422
37.4229
37.4249
37.4291
37.4304
37.4308
37.4319	-1.91418e-05
37.4383										-0.000716348
37.4387
37.4487
37.4498
37.4508
37.4531
37.4533
37.4538
37.4539
37.454
37.4548		-0.000125063
37.4556
37.4598
37.4602
37.4671						-0.000607049
37.4688
37.4713
37.4731
37.4754
37.4758
37.4766
37.4776
37.4784
37.4809
37.4827												0.000295845
37.4833
37.4836
37.486					-0.00181
37.4882
37.491									-0.000579225
37.4949
37.4958
37.4983								-0.000526086
37.4988
37.5
37.5015
37.5016				-0.000705616
37.5022			-0.000262236
37.5032
37.5057											-0.000344214
37.5092							-0.000769538
37.5167
37.5212
37.5217
37.5241
37.5256	-3.0388e-05
37.5329
37.5334
37.5347
37.5359
37.5367
37.5383		-0.000144048
37.539
37.5392
37.5403
37.5407
37.549
37.5519
37.5524
37.5547
37.5583
37.5592
37.5634
37.5635
37.5636
37.5658												0.000445289
37.5669
37.5671
37.5696					-0.00199
37.5707
37.5774						-0.000842259
37.5808								-0.000629062
37.5822
37.5824
37.584
37.5842				-0.000789644
37.5854
37.5885
37.5886
37.5919
37.601									-0.000681678
37.6038
37.6061
37.6115
37.6124			-0.000285793
37.6151										-0.000810455
37.6152
37.6158
37.6191
37.6204	-4.16342e-05
37.6207		-0.000163033
37.6217
37.6219
37.6286
37.6311
37.6339
37.6352
37.6366
37.6371
37.6423
37.6454
37.6478												0.000594732
37.6493
37.6495
37.6521					-0.00217
37.6549
37.6646
37.6682
37.6694
37.6736
37.6804
37.6806
37.6819											-0.000422096
37.6831
37.6865							-0.000871387
37.687
37.6909								-0.000732037
37.691
37.6923
37.6939
37.6942				-0.000873672
37.6998	-5.28804e-05
37.7036
37.7099
37.7108
37.7117
37.7166
37.7169
37.717
37.7257
37.729
37.7305		-0.000182017
37.7316
37.7395
37.7398
37.7432
37.7464
37.7469
37.7544						-0.00108
37.757												0.000744176
37.7592
37.7593
37.7617
37.762					-0.00235
37.7624
37.7652
37.7692
37.7695										-0.000904562
37.774
37.7744
37.7774									-0.000784132
37.7829	-6.41267e-05
37.7892			-0.000309349
37.7907
37.7938
37.8073
37.8098
37.8126
37.8177
37.8208
37.8259
37.8351
37.8358											-0.000499978
37.8414							-0.000973237
37.8444
37.8453
37.8459
37.8501
37.856
37.8569
37.8645
37.8648	-7.53729e-05
37.8672								-0.000835013
37.8685
37.8702
37.8705
37.8707				-0.000957699
37.8709
37.8721
37.8786
37.8932
37.894
37.9019
37.9032
37.9052
37.9065		-0.000201002
37.9078
37.909						-0.00131
37.9158
37.9183
37.9195
37.9229
37.9271
37.9315									-0.000886585
37.9321												0.000893619
37.9353
37.9354
37.9373
37.9383					-0.00253
37.9436			-0.000332906
37.9463
37.9505
37.9539
37.9613
37.9652
37.9694										-0.000998669
37.971
37.9739	-8.66191e-05
37.9741
37.9873
37.9902
37.9984
38.0002
38.0006
38.0043
38.0103
38.0109
38.0213								-0.000937988
38.0223
38.0241
38.0248				-0.00104
38.0351											-0.000577859
38.0355
38.036
38.0418							-0.00108
38.0541
38.0557
38.0591
38.0603		-0.000219987
38.0618
38.0628
38.0635
38.0699
38.0702
38.0714
38.0767
38.0785
38.0851												0.00104
38.0891
38.0892
38.0921
38.0923					-0.0027
38.0936
38.1042
38.1091						-0.00155
38.1152
38.1192
38.1273
38.1311									-0.000989038
38.1372
38.1398
38.1403
38.1434			-0.000356462
38.149	-9.78653e-05
38.1505										-0.00109
38.1531
38.1606
38.1694
38.1709
38.1725
38.1919
38.1976
38.1999
38.2039
38.2074
38.2101
38.2108
38.2155											-0.000655741
38.2169
38.2208								-0.00104
38.2215
38.2234							-0.00118
38.2243				-0.00113
38.2317
38.2375
38.2438
38.2504
38.2506
38.2549
38.2583
38.2593		-0.000238972
38.2611
38.2694
38.2713
38.2722
38.2743
38.2757
38.2831												0.00119
38.2883
38.2903						-0.00178
38.2916					-0.00288
38.2932
38.2943										-0.00119
38.2958
38.3001
38.3018	-0.000109112
38.3033
38.3117									-0.00109
38.3145
38.3182
38.3244			-0.000380019
38.3362
38.3374
38.341
38.349
38.3506
38.3522
38.3589											-0.000733623
38.3611
38.3634
38.3676							-0.00128
38.3781
38.3807
38.3846
38.387
38.3902
38.3906
38.3938
38.394
38.4014								-0.00114
38.4019
38.4039
38.405				-0.00121
38.4059
38.4154
38.4165
38.418
38.43
38.4343						-0.00202
38.4353
38.4387
38.4394
38.4396		-0.000257957								-0.00128
38.4415
38.4439
38.4488
38.4553									-0.00119
38.4559
38.4594
38.4621
38.4625												0.00134
38.4683			-0.000403575
38.4686
38.4721					-0.00306
38.4819
38.4835
38.4844
38.4912
38.4918
38.495
38.4998	-0.000120358
38.5037											-0.000811505
38.5067
38.5133							-0.00138
38.5162
38.517
38.5215
38.5244
38.5283
38.5295
38.5317
38.5341
38.5387
38.5389
38.54										-0.00138
38.545								-0.00125
38.5453
38.5474
38.5486				-0.00129
38.5597
38.5599
38.5609
38.563
38.5787
38.5797						-0.00225
38.5821
38.5826
38.5829		-0.000276942
38.5843
38.585
38.5856
38.5878
38.589
38.5913
38.5992
38.6003									-0.0013
38.6039											-0.000889387
38.605												0.00149
38.6073
38.6074
38.6095
38.6119
38.612
38.6135			-0.000427132
38.6141							-0.00148
38.6155					-0.00324
38.6268
38.6292
38.6317
38.6359
38.6389
38.639
38.6392
38.6479
38.6584
38.6599
38.6633
38.6663
38.6695
38.6705
38.6709										-0.00147
38.6717
38.6733
38.6789
38.679	-0.000131604
38.6803						-0.00249
38.6846
38.6894
38.6899								-0.00135
38.69
38.6902
38.6922
38.6935				-0.00138
38.7006									-0.0014
38.7079
38.7139			-0.000450688
38.7234
38.7269
38.7275		-0.000295927
38.7284
38.7294
38.7298
38.7343											-0.000967268
38.7353
38.7356
38.7384
38.7389
38.7398
38.7438
38.7453							-0.00158
38.7489												0.00164
38.7522
38.7566
38.7567
38.7604					-0.00342
38.762
38.7665
38.7667
38.7693
38.7695
38.7698
38.7714
38.7736
38.7791
38.7901
38.7902								-0.00145
38.7924
38.7938				-0.00146
38.7939
38.8019
38.806
38.8112						-0.00272
38.813
38.8151
38.8152
38.8201
38.8214	-0.00014285
38.8236
38.827
38.8275		-0.000314912
38.8289										-0.00156
38.83
38.8311									-0.0015
38.8348
38.8387
38.8439
38.8447			-0.000474245
38.848
38.8484												0.00179
38.8567
38.8568
38.8598
38.8606					-0.0036
38.8654
38.8688
38.8715
38.8724
38.8726
38.882
38.8918											-0.00105
38.8963
38.8969
38.9005
38.9012
38.9038							-0.00169
38.9043
38.9089
38.9095
38.9145
38.9194
38.9205
38.9207								-0.00156
38.9228
38.9244				-0.00155
38.9269
38.9271
38.9474
38.9518
38.9539
38.9569
38.9574
38.9578		-0.000333897
38.9604
38.9645
38.9653	-0.000154096
38.9695						-0.00296
38.9724
38.9728
38.9741
38.978												0.00194
38.9781
38.9842
38.987
38.9871
38.9889									-0.0016
38.991					-0.00378
38.996
38.9968
39.0018
39.0028			-0.000497801
39.0071										-0.00166
39.0174
39.0223
39.0256
39.0257
39.0258
39.0305
39.0437
39.0511
39.0524
39.0545
39.0564
39.0584
39.0621
39.0648	-0.000165343
39.0671
39.0695											-0.00112
39.0754
39.0781
39.0785								-0.00166
39.0804
39.0822				-0.00163
39.0825							-0.00179
39.0968
39.1022
39.1046
39.1047
39.1115
39.115
39.1152		-0.000352882
39.118
39.1211
39.1247
39.1249
39.1257
39.1296
39.1315
39.1346												0.00209
39.1445
39.1446
39.1479						-0.00319
39.1487					-0.00396
39.1506
39.1518
39.1561
39.1592
39.1667									-0.00171
39.175
39.1802
39.1809			-0.000521358
39.186
39.1867
39.1943	-0.000176589
39.195
39.1992
39.1999
39.2025
39.2031										-0.00175
39.2213
39.2321
39.2364
39.24
39.2448
39.2477
39.2542
39.2556
39.2563								-0.00176
39.2581
39.2592
39.26				-0.00171
39.2648											-0.0012
39.2718
39.279							-0.00189
39.2811
39.2825
39.289
39.2919
39.2926
39.2927		-0.000371866
39.2956
39.2977
39.3
39.3089
39.3112												0.00224
39.3197
39.3219
39.3221
39.3253
39.3263					-0.00413
39.3366
39.3417
39.3426
39.344						-0.00343
39.3461
39.3508	-0.000187835
39.3519
39.3623									-0.00181
39.3627
39.3646										-0.00185
39.3709
39.3759
39.3768			-0.000544914
39.3825
39.3904
39.3936
39.397
39.4097
39.4104
39.4258											-0.00128
39.4274
39.4321
39.4337
39.4356
39.436
39.4373
39.4401
39.441							-0.00199
39.4508
39.4518								-0.00186
39.4527
39.4534
39.4555				-0.0018
39.4593
39.461
39.4611
39.4636
39.4804
39.4843
39.4864										-0.00194
39.4865
39.4878		-0.000390851
39.4879
39.4909
39.4918
39.504
39.5041
39.5053												0.00239
39.5057						-0.00366
39.5072
39.5133
39.5171
39.5173
39.519
39.5217					-0.00431
39.5235									-0.00191
39.5272	-0.000199081
39.5317
39.5319
39.5324
39.5383			-0.000568471
39.5472											-0.00136
39.5514
39.5539
39.5558
39.5563
39.5573
39.5631							-0.00209
39.5695
39.574
39.5825
39.5865
39.5884
39.5934
39.5946
39.5969
39.6012
39.6017
39.6082
39.6118
39.6129								-0.00197
39.6134
39.6145
39.6167				-0.00188
39.6174										-0.00203
39.6277						-0.0039
39.6288
39.6306
39.6349
39.635
39.6451									-0.00201
39.6452
39.6486		-0.000409836
39.6488
39.6519
39.6536
39.6542
39.6601			-0.000592027
39.6633
39.6649
39.6653												0.00254
39.6728
39.6747
39.6778											-0.00143
39.6779
39.6783
39.6827					-0.00449
39.687
39.6925
39.6945							-0.00219
39.7045
39.7099
39.7131
39.7151
39.7159
39.7185
39.7212	-0.000210328
39.7226
39.7291
39.732
39.7324
39.7332
39.7345								-0.00207
39.7359
39.7383				-0.00197
39.739
39.7552										-0.00213
39.7588						-0.00413
39.7595
39.7659
39.7666
39.7699		-0.000428821
39.7702
39.7723
39.7726
39.7734
39.7758									-0.00211
39.7802
39.7852
39.786												0.00269
39.7862
39.7909
39.7911			-0.000616495
39.7993
39.7996
39.8015
39.8034
39.8042					-0.00467
39.8047
39.8071
39.8083
39.8138
39.8151											-0.00151
39.8251
39.8327							-0.00229
39.8363
39.8405
39.8416
39.846
39.8493
39.8495
39.8505
39.8532
39.8637
39.8652								-0.00217
39.8665
39.869				-0.00204
39.8691
39.8731
39.8765
39.8811	-0.000221574
39.8967						-0.00437
39.8969
39.8972
39.9004		-0.000444977
39.9008
39.9024
39.9035
39.904
39.9054
39.9118
39.9134									-0.00221
39.9157												0.00287
39.9166
39.923
39.9281										-0.00222
39.9288			-0.000647508
39.9298
39.9301
39.9347
39.9348					-0.00484
39.9398
39.9407
39.9415
39.9443
39.9449
39.945
39.9657
39.9667
39.9749
39.9778
39.9789
39.9836
39.9869
39.9875											-0.00158
39.9906
39.9938
39.9984
40.001
40.0017	-0.00023282
40.0027								-0.00227
40.0039
40.0061							-0.00238
40.0066				-0.00212
40.0138
40.0229
40.0345
40.0376		-0.000469653
40.0381
40.0389
40.0412
40.0414
40.0419
40.0429
40.0491
40.0522												0.00304
40.0538
40.0602
40.0646
40.0656										-0.00231
40.067
40.0674
40.0694
40.0698						-0.00461
40.0722					-0.005
40.0763
40.0815
40.0821
40.0859									-0.00231
40.0871
40.0959
40.1017			-0.000673653
40.1019
40.1128
40.1131
40.1151
40.1167
40.1235
40.1245											-0.00166
40.1314	-0.000241168
40.1362
40.144							-0.00248
40.1502
40.1507
40.1563
40.1595
40.1599
40.16
40.163
40.1733
40.1752								-0.00238
40.1763
40.178
40.1786
40.1791				-0.0022
40.1864
40.1897
40.2013
40.2066
40.2068
40.2074						-0.00486
40.2098		-0.000488944
40.2102
40.2104
40.2137
40.2166
40.2195
40.2231									-0.00241
40.2236												0.00323
40.226
40.2334
40.2392			-0.000697542
40.2397
40.2421										-0.0024
40.2446					-0.00515
40.2495
40.2502
40.2531
40.2537
40.2583
40.26
40.2679	-0.000248805
40.2727
40.2859
40.2872
40.2899
40.2936
40.2968
40.3001
40.3005											-0.00174
40.3103
40.3124								-0.00248
40.3131
40.3134
40.3163				-0.00228
40.321							-0.00258
40.3259
40.3265
40.3359
40.336
40.3438
40.3465
40.3467		-0.000508442
40.3475
40.3503
40.3508
40.3528
40.3537
40.3597												0.00343
40.3626
40.3628
40.3684
40.3728
40.3762
40.3766
40.3817					-0.00528
40.3827
40.3842						-0.00513
40.3901
40.3906
40.3911										-0.00249
40.3994									-0.00251
40.4069
40.4086
40.41
40.4157			-0.00071816
40.4217
40.4247
40.4261
40.4284
40.4313
40.4391	-0.000258458
40.4393
40.4489											-0.00181
40.4624
40.4632
40.47
40.4704							-0.00268
40.4731
40.4748
40.4761
40.4844
40.4845
40.4863
40.4868
40.4886								-0.00258
40.4894
40.4925				-0.00235
40.4968
40.5019
40.5092
40.5114
40.5187
40.5197
40.5214
40.5225		-0.000526126
40.5234
40.5237
40.5268
40.5313
40.5332						-0.00538
40.5346												0.00362
40.5386
40.5389
40.5413										-0.00258
40.548									-0.0026
40.552
40.5525
40.5569
40.5577					-0.00542
40.5589
40.5646			-0.000736051
40.5663
40.5674
40.5725
40.5746
40.5752	-0.000264628
40.5762
40.583
40.59
40.5962
40.5987											-0.00189
40.6117
40.613
40.6187
40.6211							-0.00277
40.6218
40.6244
40.6246
40.6326
40.6342
40.6344
40.6347
40.6372								-0.00267
40.6379
40.6412				-0.00241
40.6515
40.6596
40.6614
40.662
40.6681
40.669
40.6708		-0.000540737
40.6718
40.6741
40.6753
40.6812
40.6822												0.00383
40.6837						-0.00564
40.6843
40.6869
40.6891
40.6967										-0.00266
40.698									-0.0027
40.7003
40.7009
40.7063					-0.00553
40.7092
40.7119
40.7147
40.7148			-0.000753472
40.7216
40.7244
40.7253
40.7302
40.7423
40.7433
40.7458
40.75	-0.000276256
40.7536											-0.00197
40.7615
40.7687
40.7688
40.7718
40.7744
40.7769							-0.00287
40.7791
40.7844
40.7871								-0.00277
40.7877
40.7891
40.7893
40.7911				-0.00247
40.8061
40.8071
40.8099
40.8165
40.8179
40.8204		-0.000553299
40.8216
40.8251
40.8311												0.00407
40.832
40.8341
40.835
40.8363
40.8365
40.8392						-0.00591
40.8443
40.85
40.8506
40.853									-0.00279
40.8561					-0.00561
40.8575										-0.00275
40.8643
40.8646
40.8701			-0.000777786
40.8724
40.8758
40.8786
40.8793
40.8796
40.8898
40.8918
40.8974	-0.000284001
40.9071
40.9139											-0.00204
40.9164
40.924
40.927
40.9293
40.9298
40.9382							-0.00297
40.9392
40.9422								-0.00286
40.9426
40.9462				-0.00254
40.9494
40.9496
40.9543
40.958
40.9591
40.9661
40.9718
40.9727
40.9751		-0.000561696
40.9765
40.9771
40.98
40.9805										-0.00282
40.981
40.9813
40.985												0.0043
40.9912
40.9951
40.9967
41.0002						-0.00618
41.0048
41.005
41.0054
41.011					-0.00569
41.0135									-0.00288
41.019
41.0254
41.0305
41.0309			-0.000801798
41.0322
41.0354
41.0365											-0.00211
41.0386
41.0392
41.0396
41.0453
41.0462	-0.000291406
41.0531
41.0615							-0.00306
41.0617
41.072
41.0723
41.0767
41.0847
41.0875
41.0885
41.0897
41.0995
41.0999
41.1026								-0.00296
41.1028
41.1029
41.1067				-0.0026
41.1133
41.1194
41.1233						-0.00645
41.1278
41.1298
41.1312
41.133
41.1352
41.1353		-0.000576812
41.1363									-0.00297
41.1367
41.1369
41.1403
41.1443												0.00454
41.1484
41.1514
41.1539			-0.000824222
41.1574
41.1594										-0.0029
41.1613
41.1622
41.1649
41.1656
41.1714					-0.00577
41.1737
41.1791
41.1911
41.1925
41.1993
41.2	-0.000298511
41.2042
41.2075
41.2099
41.2103
41.2122
41.2148											-0.0022
41.222
41.2253								-0.00304
41.2256
41.2294				-0.00266
41.2324
41.2398
41.2409							-0.00316
41.2504
41.2506
41.253
41.2555
41.2564
41.2577		-0.000597106
41.2593
41.2628
41.2629
41.2661												0.00478
41.2665
41.273
41.2738
41.2784
41.2834
41.2853										-0.00297
41.2874
41.2881
41.294					-0.00582
41.2947
41.2979
41.2993
41.3016
41.3023						-0.00674
41.3066
41.3126
41.3148									-0.00306
41.3257
41.3272
41.3327			-0.000838642
41.3349
41.3362
41.3388
41.3403											-0.00227
41.3405
41.3518
41.3586
41.3593	-0.000302504
41.3652
41.3672							-0.00325
41.3759
41.3762
41.3776
41.3862
41.3889
41.3906
41.3918
41.3951
41.4003
41.4038								-0.00313
41.4039
41.4041
41.408				-0.00271
41.4096
41.4153
41.4167
41.4235
41.4284						-0.00702
41.4303
41.432										-0.00304
41.4324
41.4338
41.4359		-0.000605141
41.4376
41.4405									-0.00315
41.4412
41.4423
41.4433												0.00503
41.4457
41.4519
41.4532
41.4586			-0.000846924
41.4599
41.4638
41.4656
41.4661
41.4663
41.4724					-0.00586
41.4736
41.4797
41.481	-0.000307204
41.4834
41.4865											-0.00234
41.4893
41.5024
41.5031
41.5056
41.5113
41.5119
41.5143							-0.00334
41.5146
41.5161
41.5222
41.5225
41.5258
41.5294								-0.00322
41.5336				-0.00276
41.5369
41.5378
41.5506
41.555
41.5592
41.5612		-0.00062301
41.5631
41.5639
41.564
41.5667
41.5681												0.00525
41.5699
41.5726
41.5753						-0.00731
41.5773
41.579
41.5864										-0.00311
41.5869									-0.00322
41.591
41.5918
41.5941
41.5979					-0.0059
41.5999
41.6051
41.6053			-0.000865132
41.6055
41.6094
41.6123
41.6137
41.6268
41.6382
41.6404											-0.00242
41.6494
41.6508
41.6581	-0.000307423
41.6585
41.6603
41.6611
41.6624
41.665
41.6692							-0.00344
41.672
41.6757
41.6759								-0.00331
41.6761
41.6765
41.6801				-0.0028
41.6914
41.6976
41.7004
41.7048
41.7054
41.7073		-0.000636031
41.7093
41.713
41.7134												0.00548
41.7137
41.7173
41.719
41.7234
41.7239
41.7298						-0.00761
41.7333
41.7372
41.738
41.7397										-0.00319
41.7407
41.741									-0.0033
41.7442					-0.00591
41.7512
41.7528
41.7543
41.7587
41.7597			-0.000880662
41.7627
41.7663
41.7718
41.7755
41.7828	-0.000312722
41.792
41.7932											-0.00249
41.8033
41.8127
41.8139
41.8153
41.8164
41.8176
41.8228							-0.00352
41.8258
41.8289
41.8293
41.8297
41.83								-0.00339
41.8342				-0.00284
41.8381
41.8433
41.8439
41.8534
41.8578
41.8593
41.8611		-0.000641072
41.8632
41.8645
41.8651
41.8664												0.00572
41.867
41.8744
41.8769
41.8771
41.8832						-0.0079
41.8864
41.891
41.8918
41.894									-0.00339
41.8967										-0.00326
41.8982					-0.00593
41.905
41.9076
41.9095
41.9108
41.9113
41.9129			-0.000898755
41.9148
41.919
41.9208
41.9244
41.928	-0.000314222
41.9495
41.9497											-0.00256
41.9561
41.9658
41.9683
41.9692
41.9713
41.974
41.9786
41.9803							-0.00362
41.9825
41.9829								-0.00347
41.9831
41.9854
41.9858
41.9871				-0.00289
41.9966
42.0002
42.0053
42.0102
42.0121
42.0137		-0.000649168
42.0146
42.016
42.0177
42.0182												0.00596
42.0197
42.0297
42.0335
42.0404						-0.0082
42.0414
42.0433
42.0436
42.0445
42.0507									-0.00347
42.051					-0.00594
42.0576
42.0627
42.0637										-0.00333
42.0646
42.0666
42.0699			-0.000913041
42.0706
42.0738
42.0756
42.0758
42.0761
42.0809	-0.000319045
42.1126
42.1161											-0.00264
42.1169
42.1227
42.1251
42.1257
42.135
42.1357
42.1386
42.139
42.1396								-0.00356
42.1402
42.1438				-0.00294
42.1478							-0.00371
42.1487
42.1519
42.1523
42.1609
42.1628
42.1664
42.1685
42.1697
42.1701		-0.000659043
42.1725
42.1738												0.00619
42.1763
42.1776
42.1813
42.1861
42.1999										-0.0034
42.2
42.2001
42.2009
42.2076					-0.00594	-0.0085
42.2101
42.2121
42.2139
42.2173									-0.00355
42.2179
42.2256
42.2309
42.2316
42.2323
42.2327	-0.000324689
42.2364
42.2369			-0.000924332
42.242
42.252											-0.00272
42.2536
42.2752
42.2759
42.2791
42.2844							-0.0038
42.2872
42.2878
42.2882
42.2895
42.2918
42.2922
42.3014
42.3019
42.3046
42.3055
42.3062								-0.00363
42.3105				-0.00297
42.3142
42.3173
42.3254
42.3263
42.3299
42.3349
42.336
42.3364		-0.000663596
42.3389
42.3392												0.00642
42.3427
42.344						-0.00881
42.3463
42.3521										-0.00347
42.3523
42.3533									-0.00362
42.364
42.3663
42.3673
42.3676
42.3678
42.3716
42.3731			-0.000934133
42.3741					-0.00592
42.3778
42.3802
42.3811
42.3829
42.3881	-0.000326664
42.3959
42.4037											-0.00279
42.4063
42.4149
42.4255
42.4274
42.4277
42.4279
42.4281
42.437							-0.0039
42.4372
42.4395
42.44
42.4413
42.4421								-0.00371
42.4424
42.4465				-0.003
42.4534
42.4613
42.4693
42.4695
42.4704
42.4707
42.4712
42.472		-0.000674488
42.4742												0.00668
42.4747
42.4786
42.4879
42.488
42.4911
42.4935										-0.00354
42.4963						-0.00913
42.4984
42.502
42.503
42.505
42.5052									-0.0037
42.5099					-0.0059
42.5159
42.5175
42.5186
42.52
42.5227
42.5253			-0.000942712
42.5296
42.5305
42.5446											-0.00286
42.5465
42.548
42.5535	-0.000329169
42.5667
42.5682
42.5693
42.5776
42.5788							-0.00399
42.5798
42.5804
42.5809
42.5889
42.5931
42.594								-0.00379
42.5941
42.5984				-0.00303
42.6056
42.6074
42.6104
42.6122
42.6224
42.6236		-0.000685926
42.625												0.00692
42.6262
42.6264
42.6289
42.6303
42.6343
42.6345
42.6378						-0.00944
42.6395
42.6396
42.6463									-0.00378
42.6536
42.6547
42.6565										-0.00361
42.6588
42.6614
42.6617					-0.00587
42.663
42.6666			-0.000964953
42.6674
42.6678
42.6679
42.6705
42.6809
42.6815
42.6884	-0.000334024
42.7071											-0.00294
42.7076
42.7116
42.7188
42.7207
42.7209
42.7297
42.7305
42.7328
42.734
42.735								-0.00387
42.7394				-0.00306
42.7421
42.7423							-0.00408
42.743
42.7435
42.7522
42.7563
42.7567
42.7632
42.7643		-0.000691445
42.765												0.00719
42.7672
42.7692
42.7712
42.7713
42.7732
42.7772
42.7802
42.7916
42.7935										-0.00367
42.7944
42.7955
42.8011						-0.00975
42.8025
42.8026					-0.00584
42.8045
42.8075
42.8082
42.8091									-0.00385
42.8206
42.8244
42.8249
42.8296			-0.000970941
42.8322
42.833
[truncated: 14,385 more rows]

## Sheet: Fig S3d
						pH
Temp	5	5.5	6	6.5	7	7.5	8	8.5	9	9.5	10	11
36.7172
36.7406
36.7639
36.7777
36.7937
36.804
36.8095
36.8102
36.817
36.84
36.8401
36.8446									4.0226
36.8451
36.8544
36.8667
36.8675
36.8692										5.28755
36.879
36.8806
36.8861
36.8864
36.8892
36.8908
36.8914
36.9046
36.9084
36.9138
36.9148
36.9161
36.9208									4.02122
36.9213
36.9284
36.9355								3.79796
36.943
36.9453										5.28934
36.9499											5.69414
36.9528
36.9545
36.9555
36.9599
36.9601
36.9622
36.9655
36.9678
36.9724
36.9726							3.36972
36.977
36.9809
36.9848
36.985
36.9855
36.9896
36.9912
36.9944									4.0256
36.9946
36.9948
36.997						2.77813
36.9979
36.9983
37.0083
37.0117								3.79968
37.0167												--
37.0187										5.29198		--
37.0234												--
37.0258											5.69334	--
37.0287												--
37.0294												--
37.0304												--
37.0336					1.90604							--
37.0356												--
37.036												--
37.0391												--
37.0415												--
37.0488							3.36976					--
37.0494												--
37.0518												--
37.0522												--
37.0533							--	--	--	--	--	--
37.0543							--	--	--	--	--	--
37.0545							--	--	--	--	--	--
37.0551							--	--	--	--	--	--
37.058							--	--	--	--	--	--
37.0586							--	--	--	--	--	--
37.0612							--	--	--	--	--	--
37.064				1.08351			--	--	--	--	--	--
37.0644							--	--	--	--	--	--
37.065							--	--	--	--	--	--
37.0657							--	--	--	--	--	--
37.0663							--	--	--	--	--	--
37.0709							--	--	--	--	--	--
37.0732						2.77693	--	--	--	--	--	--
37.0742							--	--	--	--	--	--
37.0745							--	--	--	--	--	--
37.0797			0.65444									--
37.0813												--
37.0838												--
37.0853								3.79935				--
37.0888									4.02658			--
37.0892												--
37.099											5.69666	--
37.1019												--
37.1039												--
37.1065												--
37.1098					1.90857							--
37.1112												--
37.1118												--
37.1122												--
37.1129										5.29111		--
37.1194												--
37.1224							3.37021
37.1225
37.1232												6.52929
37.1241
37.127
37.1275
37.1283
37.1336
37.1347
37.1361
37.1365
37.1382
37.1402				1.08243
37.1405
37.1414
37.1425
37.1445									--	--	--	--
37.1454									--	--	--	--
37.1467						2.78063			--	--	--	--
37.1478									--	--	--	--
37.148									--	--	--	--
37.149									--	--	--	--
37.1498									--	--	--	--
37.1511									--	--	--	--
37.1533									--	--	--	--
37.1558			0.65548						--	--	--	--
37.1597									--	--	--	--
37.1615									--	--	--	--
37.1792									--	--	--	--
37.1797								3.79754	--	--	--	--
37.1801									--	--	--	--
37.1833					1.90724				--	--	--	--
37.1839
37.1843									4.0278
37.1847
37.1852
37.1858
37.1859		0.4676
37.193											5.69252
37.1959
37.1987												6.52954
37.1999
37.2007
37.2018
37.2068
37.2083										5.2902
37.2111
37.212
37.2137				1.08259				--	--	--	--	--
37.214								--	--	--	--	--
37.2146								--	--	--	--	--
37.2161								--	--	--	--	--
37.2168							3.37331	--	--	--	--	--
37.2171								--	--	--	--	--
37.22								--	--	--	--	--
37.2215								--	--	--	--	--
37.2221								--	--	--	--	--
37.2258								--	--	--	--	--
37.2291								--	--	--	--	--
37.2292			0.65491					--	--	--	--	--
37.2298								--	--	--	--	--
37.2316								--	--	--	--	--
37.2318								--	--	--	--	--
37.239								--	--	--	--	--
37.2411						2.77868
37.2423
37.2425
37.2446
37.2453
37.2491
37.2554
37.2591
37.2618		0.46625
37.2643									4.02545
37.2647
37.2676
37.2716												6.52916
37.2741
37.2744
37.2751								3.80159
37.2777					1.90656							--
37.2795												--
37.2802												--
37.2831												--
37.284												--
37.2849												--
37.2869												--
37.287												--
37.288											5.69486	--
37.2881										5.28943		--
37.291												--
37.2945												--
37.296												--
37.3003												--
37.3048												--
37.308				1.08186								--
37.3083								--	--	--	--	--
37.3084								--	--	--	--	--
37.3092								--	--	--	--	--
37.3098								--	--	--	--	--
37.3105								--	--	--	--	--
37.312								--	--	--	--	--
37.3122							3.37074	--	--	--	--	--
37.3127								--	--	--	--	--
37.3133								--	--	--	--	--
37.3157								--	--	--	--	--
37.3171								--	--	--	--	--
37.3235			0.65466					--	--	--	--	--
37.3246								--	--	--	--	--
37.3247								--	--	--	--	--
37.3281								--	--	--	--	--
37.3293								--	--	--	--	--
37.3346
37.3351		0.46736
37.3356
37.3365						2.7817
37.3379
37.3426
37.3464
37.3479									4.02553
37.3483
37.3498
37.3502
37.3551								3.80109
37.3588
37.3601
37.3651												6.52757
37.367
37.3676											5.69558	--
37.3699												--
37.3706												--
37.3707												--
37.3715										5.291		--
37.3731					1.90873							--
37.3732	0.29783											--
37.3749												--
37.3756												--
37.3785												--
37.3842												--
37.3894												--
37.3914												--
37.3922							3.37136					--
37.3927												--
37.3928												--
37.3929							--	--	--	--	--	--
37.3958							--	--	--	--	--	--
37.3972							--	--	--	--	--	--
37.3987							--	--	--	--	--	--
37.4033							--	--	--	--	--	--
37.4034				1.08386			--	--	--	--	--	--
37.4037							--	--	--	--	--	--
37.4046							--	--	--	--	--	--
37.406							--	--	--	--	--	--
37.4084							--	--	--	--	--	--
37.4131							--	--	--	--	--	--
37.4146							--	--	--	--	--	--
37.4151							--	--	--	--	--	--
37.4164						2.7805	--	--	--	--	--	--
37.4179							--	--	--	--	--	--
37.418							--	--	--	--	--	--
37.4189			0.65501									--
37.4195												--
37.422												--
37.4229												--
37.4249												--
37.4291		0.46722										--
37.4304									4.02393			--
37.4308												--
37.4319												--
37.4383												--
37.4387								3.79946				--
37.4487	0.29866											--
37.4498												--
37.4508											5.69272	--
37.4531					1.90696							--
37.4533												--
37.4538
37.4539										5.29103
37.454
37.4548
37.4556
37.4598												6.52909
37.4602
37.4671
37.4688
37.4713
37.4731
37.4754
37.4758							3.36767
37.4766
37.4776
37.4784
37.4809							--	--	--	--	--	--
37.4827							--	--	--	--	--	--
37.4833				1.0833			--	--	--	--	--	--
37.4836							--	--	--	--	--	--
37.486							--	--	--	--	--	--
37.4882							--	--	--	--	--	--
37.491							--	--	--	--	--	--
37.4949							--	--	--	--	--	--
37.4958							--	--	--	--	--	--
37.4983							--	--	--	--	--	--
37.4988			0.65417				--	--	--	--	--	--
37.5						2.77903	--	--	--	--	--	--
37.5015							--	--	--	--	--	--
37.5016							--	--	--	--	--	--
37.5022							--	--	--	--	--	--
37.5032							--	--	--	--	--	--
37.5057
37.5092
37.5167
37.5212								3.79939
37.5217	0.29853
37.5241		0.46613
37.5256
37.5329											5.69646
37.5334
37.5347
37.5359
37.5367					1.90785
37.5383
37.539												6.52871
37.5392
37.5403									4.02941
37.5407											--	--
37.549											--	--
37.5519											--	--
37.5524											--	--
37.5547											--	--
37.5583							3.37385				--	--
37.5592											--	--
37.5634											--	--
37.5635											--	--
37.5636										5.29432	--	--
37.5658											--	--
37.5669				1.08293							--	--
37.5671											--	--
37.5696											--	--
37.5707											--	--
37.5774											--	--
37.5808							--	--	--	--	--	--
37.5822			0.65503				--	--	--	--	--	--
37.5824						2.78262	--	--	--	--	--	--
37.584							--	--	--	--	--	--
37.5842							--	--	--	--	--	--
37.5854							--	--	--	--	--	--
37.5885							--	--	--	--	--	--
37.5886							--	--	--	--	--	--
37.5919							--	--	--	--	--	--
37.601							--	--	--	--	--	--
37.6038		0.46601					--	--	--	--	--	--
37.6061							--	--	--	--	--	--
37.6115							--	--	--	--	--	--
37.6124							--	--	--	--	--	--
37.6151							--	--	--	--	--	--
37.6152	0.29899						--	--	--	--	--	--
37.6158
37.6191					1.90874
37.6204
37.6207
37.6217
37.6219												6.52175
37.6286
37.6311								3.80285
37.6339
37.6352
37.6366
37.6371
37.6423											5.69676
37.6454
37.6478
37.6493				1.0829
37.6495								--	--	--	--	--
37.6521								--	--	--	--	--
37.6549								--	--	--	--	--
37.6646			0.65498					--	--	--	--	--
37.6682							3.37674	--	--	--	--	--
37.6694								--	--	--	--	--
37.6736								--	--	--	--	--
37.6804								--	--	--	--	--
37.6806								--	--	--	--	--
37.6819								--	--	--	--	--
37.6831								--	--	--	--	--
37.6865								--	--	--	--	--
37.687		0.46653						--	--	--	--	--
37.6909								--	--	--	--	--
37.691								--	--	--	--	--
37.6923						2.78278		--	--	--	--	--
37.6939
37.6942
37.6998
37.7036												6.5234
37.7099	0.29948
37.7108
37.7117
37.7166									4.02552
37.7169
37.717
37.7257
37.729					1.91142
37.7305
37.7316
37.7395										5.29149
37.7398
37.7432					--	--	--	--	--	--	--	--
37.7464					--	--	--	--	--	--	--	--
37.7469					--	--	--	--	--	--	--	--
37.7544					--	--	--	--	--	--	--	--
37.757					--	--	--	--	--	--	--	--
37.7592				1.08483	--	--	--	--	--	--	--	--
37.7593					--	--	--	--	--	--	--	--
37.7617					--	--	--	--	--	--	--	--
37.762					--	--	--	--	--	--	--	--
37.7624					--	--	--	--	--	--	--	--
37.7652					--	--	--	--	--	--	--	--
37.7692		0.46708			--	--	--	--	--	--	--	--
37.7695					--	--	--	--	--	--	--	--
37.774					--	--	--	--	--	--	--	--
37.7744			0.65577		--	--	--	--	--	--	--	--
37.7774					--	--	--	--	--	--	--	--
37.7829
37.7892	0.29799
37.7907
37.7938
37.8073								3.79938
37.8098
37.8126												6.52415
37.8177											5.6971
37.8208
37.8259
37.8351
37.8358
37.8414
37.8444							3.37728
37.8453
37.8459
37.8501											--	--
37.856											--	--
37.8569											--	--
37.8645											--	--
37.8648											--	--
37.8672											--	--
37.8685						2.78475					--	--
37.8702											--	--
37.8705									4.0289		--	--
37.8707											--	--
37.8709											--	--
37.8721	0.29769										--	--
37.8786		0.46809									--	--
37.8932										5.29113	--	--
37.894											--	--
37.9019											--	--
37.9032						--	--	--	--	--	--	--
37.9052					1.90949	--	--	--	--	--	--	--
37.9065						--	--	--	--	--	--	--
37.9078						--	--	--	--	--	--	--
37.909						--	--	--	--	--	--	--
37.9158						--	--	--	--	--	--	--
37.9183						--	--	--	--	--	--	--
37.9195						--	--	--	--	--	--	--
37.9229						--	--	--	--	--	--	--
37.9271						--	--	--	--	--	--	--
37.9315						--	--	--	--	--	--	--
37.9321						--	--	--	--	--	--	--
37.9353				1.0842		--	--	--	--	--	--	--
37.9354						--	--	--	--	--	--	--
37.9373						--	--	--	--	--	--	--
37.9383						--	--	--	--	--	--	--
37.9436
37.9463
37.9505			0.65602
37.9539	0.29815
37.9613								3.8025
37.9652
37.9694
37.971											5.69759
37.9739
37.9741
37.9873												6.52494
37.9902
37.9984							3.37489
38.0002
38.0006
38.0043
38.0103							--	--	--	--	--	--
38.0109							--	--	--	--	--	--
38.0213							--	--	--	--	--	--
38.0223						2.78305	--	--	--	--	--	--
38.0241							--	--	--	--	--	--
38.0248							--	--	--	--	--	--
38.0351							--	--	--	--	--	--
38.0355							--	--	--	--	--	--
38.036							--	--	--	--	--	--
38.0418							--	--	--	--	--	--
38.0541		0.46718					--	--	--	--	--	--
38.0557							--	--	--	--	--	--
38.0591					1.91036		--	--	--	--	--	--
38.0603							--	--	--	--	--	--
38.0618							--	--	--	--	--	--
38.0628	0.29811						--	--	--	--	--	--
38.0635											--	--
38.0699									4.02782		--	--
38.0702											--	--
38.0714											--	--
38.0767											--	--
38.0785											--	--
38.0851											--	--
38.0891				1.08386							--	--
38.0892											--	--
38.0921										5.29338	--	--
38.0923											--	--
38.0936											--	--
38.1042			0.6553								--	--
38.1091											--	--
38.1152											--	--
38.1192											--	--
38.1273
38.1311
38.1372
38.1398												6.52526
38.1403
38.1434
38.149
38.1505
38.1531
38.1606								3.80492
38.1694											5.69792
38.1709
38.1725
38.1919
38.1976							3.37892
38.1999
38.2039										--	--	--
38.2074		0.46678								--	--	--
38.2101										--	--	--
38.2108										--	--	--
38.2155										--	--	--
38.2169										--	--	--
38.2208										--	--	--
38.2215						2.78611				--	--	--
38.2234										--	--	--
38.2243										--	--	--
38.2317										--	--	--
38.2375	0.29758									--	--	--
38.2438										--	--	--
38.2504									4.02856	--	--	--
38.2506										--	--	--
38.2549										--	--	--
38.2583					1.91024						--	--
38.2593											--	--
38.2611											--	--
38.2694											--	--
38.2713											--	--
38.2722										5.29197	--	--
38.2743											--	--
38.2757											--	--
38.2831											--	--
38.2883				1.08613							--	--
38.2903											--	--
38.2916											--	--
38.2932											--	--
38.2943											--	--
38.2958											--	--
38.3001											--	--
38.3018
38.3033			0.65604
38.3117
38.3145
38.3182
38.3244
38.3362
38.3374												6.52564
38.341								3.80254
38.349											5.69477
38.3506
38.3522
38.3589
38.3611
38.3634
38.3676
38.3781							3.37902				--	--
38.3807											--	--
38.3846											--	--
38.387											--	--
38.3902	0.29949										--	--
38.3906											--	--
38.3938									4.03051		--	--
38.394											--	--
38.4014											--	--
38.4019						2.78695					--	--
38.4039											--	--
38.405											--	--
38.4059		0.46668									--	--
38.4154										5.29753	--	--
38.4165											--	--
38.418											--	--
38.43						--	--	--	--	--	--	--
38.4343						--	--	--	--	--	--	--
38.4353						--	--	--	--	--	--	--
38.4387					1.91128	--	--	--	--	--	--	--
38.4394						--	--	--	--	--	--	--
38.4396						--	--	--	--	--	--	--
38.4415						--	--	--	--	--	--	--
38.4439						--	--	--	--	--	--	--
38.4488						--	--	--	--	--	--	--
38.4553						--	--	--	--	--	--	--
38.4559						--	--	--	--	--	--	--
38.4594						--	--	--	--	--	--	--
38.4621						--	--	--	--	--	--	--
38.4625						--	--	--	--	--	--	--
38.4683						--	--	--	--	--	--	--
38.4686				1.08673		--	--	--	--	--	--	--
38.4721
38.4819
38.4835			0.65768
38.4844								3.80619
38.4912
38.4918											5.70071
38.495
38.4998
38.5037
38.5067
38.5133
38.5162												6.52055
38.517
38.5215							3.38462
38.5244
38.5283
38.5295											--	--
38.5317											--	--
38.5341											--	--
38.5387									4.03184		--	--
38.5389											--	--
38.54											--	--
38.545											--	--
38.5453						2.78981					--	--
38.5474											--	--
38.5486											--	--
38.5597											--	--
38.5599										5.29755	--	--
38.5609											--	--
38.563											--	--
38.5787											--	--
38.5797											--	--
38.5821					1.91147	--	--	--	--	--	--	--
38.5826						--	--	--	--	--	--	--
38.5829						--	--	--	--	--	--	--
38.5843						--	--	--	--	--	--	--
38.585						--	--	--	--	--	--	--
38.5856		0.46728				--	--	--	--	--	--	--
38.5878	0.29831					--	--	--	--	--	--	--
38.589						--	--	--	--	--	--	--
38.5913						--	--	--	--	--	--	--
38.5992						--	--	--	--	--	--	--
38.6003						--	--	--	--	--	--	--
38.6039						--	--	--	--	--	--	--
38.605						--	--	--	--	--	--	--
38.6073						--	--	--	--	--	--	--
38.6074						--	--	--	--	--	--	--
38.6095						--	--	--	--	--	--	--
38.6119
38.612				1.08741
38.6135
38.6141
38.6155
38.6268			0.65633
38.6292								3.80658
38.6317
38.6359											5.69923
38.6389									4.03514
38.639
38.6392
38.6479
38.6584												6.51849
38.6599										5.29881
38.6633
38.6663							3.38448	--	--	--	--	--
38.6695								--	--	--	--	--
38.6705								--	--	--	--	--
38.6709								--	--	--	--	--
38.6717								--	--	--	--	--
38.6733								--	--	--	--	--
38.6789								--	--	--	--	--
38.679								--	--	--	--	--
38.6803								--	--	--	--	--
38.6846								--	--	--	--	--
38.6894								--	--	--	--	--
38.6899								--	--	--	--	--
38.69						2.78889		--	--	--	--	--
38.6902								--	--	--	--	--
38.6922								--	--	--	--	--
38.6935								--	--	--	--	--
38.7006												--
38.7079												--
38.7139												--
38.7234												--
38.7269					1.91473							--
38.7275												--
38.7284		0.46781										--
38.7294								3.80499				--
38.7298												--
38.7343												--
38.7353												--
38.7356											5.69986	--
38.7384												--
38.7389												--
38.7398												--
38.7438												--
38.7453											--	--
38.7489											--	--
38.7522											--	--
38.7566											--	--
38.7567				1.0874							--	--
38.7604											--	--
38.762											--	--
38.7665							3.38641				--	--
38.7667	0.29891										--	--
38.7693									4.03418		--	--
38.7695											--	--
38.7698											--	--
38.7714			0.65749								--	--
38.7736											--	--
38.7791											--	--
38.7901										5.3012	--	--
38.7902						2.79265
38.7924
38.7938
38.7939
38.8019												6.51934
38.806
38.8112
38.813
38.8151
38.8152
38.8201
38.8214
38.8236
38.827					1.91731
38.8275
38.8289
38.83												--
38.8311												--
38.8348												--
38.8387												--
38.8439												--
38.8447												--
38.848												--
38.8484												--
38.8567												--
38.8568				1.08965								--
38.8598								3.80907				--
38.8606												--
38.8654											5.70135	--
38.8688												--
38.8715			0.65769									--
38.8724												--
38.8726		0.46853
38.882
38.8918
38.8963
38.8969							3.3878
38.9005
38.9012												6.51831
38.9038
38.9043
38.9089	0.29934
38.9095
38.9145
38.9194
38.9205						2.79527
38.9207
38.9228
38.9244											--	--
38.9269									4.03788		--	--
38.9271											--	--
38.9474										5.29956	--	--
38.9518											--	--
38.9539											--	--
38.9569											--	--
38.9574					1.91791						--	--
38.9578											--	--
38.9604											--	--
38.9645											--	--
38.9653											--	--
38.9695											--	--
38.9724		0.46898									--	--
38.9728											--	--
38.9741											--	--
38.978												--
38.9781												--
38.9842												--
38.987												--
38.9871				1.08977								--
38.9889												--
38.991												--
38.996												--
38.9968												--
39.0018			0.65902									--
39.0028												--
39.0071												--
39.0174								3.81235				--
39.0223											5.69712	--
39.0256												--
39.0257												--
39.0258
39.0305												6.51196
39.0437
39.0511
39.0524	0.29988
39.0545							3.38889
39.0564
39.0584
39.0621
39.0648
39.0671
39.0695
39.0754
39.0781						2.79341
39.0785
39.0804
39.0822											--	--
39.0825											--	--
39.0968											--	--
39.1022		0.46902									--	--
39.1046									4.0389		--	--
39.1047											--	--
39.1115											--	--
39.115					1.91861						--	--
39.1152											--	--
39.118											--	--
39.1211											--	--
39.1247										5.30107	--	--
39.1249											--	--
39.1257											--	--
39.1296											--	--
39.1315											--	--
39.1346
39.1445
39.1446				1.08986
39.1479
39.1487
39.1506
39.1518	0.30091
39.1561
39.1592			0.65941
39.1667
39.175
39.1802
39.1809
39.186
39.1867												6.51101
39.1943
39.195								3.80982				--
39.1992											5.70112	--
39.1999												--
39.2025												--
39.2031												--
39.2213												--
39.2321							3.38948					--
39.2364												--
39.24												--
39.2448												--
39.2477												--
39.2542												--
39.2556						2.7981						--
39.2563												--
39.2581												--
39.2592		0.469										--
39.26											--	--
39.2648											--	--
39.2718											--	--
39.279											--	--
39.2811	0.29941										--	--
39.2825											--	--
39.289											--	--
39.2919											--	--
39.2926					1.92068						--	--
39.2927											--	--
39.2956											--	--
39.2977											--	--
39.3									4.03744		--	--
39.3089											--	--
39.3112											--	--
39.3197										5.30503	--	--
39.3219
39.3221				1.09279
39.3253
39.3263
39.3366			0.65985
39.3417
39.3426
39.344
39.3461
39.3508
39.3519
39.3623
39.3627												6.50856
39.3646
39.3709
39.3759
39.3768												--
39.3825												--
39.3904								3.81411				--
39.3936											5.70061	--
39.397												--
39.4097												--
39.4104												--
39.4258												--
39.4274							3.39328					--
39.4321												--
39.4337												--
39.4356												--
39.436		0.47036										--
39.4373	0.29939											--
39.4401												--
39.441												--
39.4508						2.79526					--	--
39.4518											--	--
39.4527											--	--
39.4534											--	--
39.4555											--	--
39.4593											--	--
39.461									4.04305		--	--
39.4611											--	--
39.4636											--	--
39.4804										5.30461	--	--
39.4843											--	--
39.4864											--	--
39.4865											--	--
39.4878											--	--
39.4879					1.92355						--	--
39.4909											--	--
39.4918					--	--	--	--	--	--	--	--
39.504					--	--	--	--	--	--	--	--
39.5041					--	--	--	--	--	--	--	--
39.5053					--	--	--	--	--	--	--	--
39.5057					--	--	--	--	--	--	--	--
39.5072					--	--	--	--	--	--	--	--
39.5133					--	--	--	--	--	--	--	--
39.5171					--	--	--	--	--	--	--	--
39.5173				1.09441	--	--	--	--	--	--	--	--
39.519					--	--	--	--	--	--	--	--
39.5217					--	--	--	--	--	--	--	--
39.5235					--	--	--	--	--	--	--	--
39.5272					--	--	--	--	--	--	--	--
39.5317			0.66056		--	--	--	--	--	--	--	--
39.5319					--	--	--	--	--	--	--	--
39.5324					--	--	--	--	--	--	--	--
39.5383
39.5472
39.5514								3.81342
39.5539											5.70123
39.5558
39.5563												6.50845
39.5573
39.5631
39.5695
39.574
39.5825									4.04676
39.5865
39.5884							3.39597
39.5934
39.5946
39.5969
39.6012											--	--
39.6017										5.31176	--	--
39.6082											--	--
39.6118						2.80232					--	--
39.6129											--	--
39.6134	0.30005										--	--
39.6145											--	--
39.6167											--	--
39.6174											--	--
39.6277											--	--
39.6288											--	--
39.6306		0.46963									--	--
39.6349											--	--
39.635											--	--
39.6451											--	--
39.6452											--	--
39.6486												--
39.6488					1.9226							--
39.6519												--
39.6536												--
39.6542												--
39.6601												--
39.6633												--
39.6649												--
39.6653												--
39.6728								3.81818				--
39.6747											5.70367	--
39.6778												--
39.6779												--
39.6783				1.09618								--
39.6827												--
39.687												--
39.6925			0.65966
39.6945
39.7045
39.7099							3.39665
39.7131									4.04686
39.7151
39.7159												6.50904
39.7185
39.7212
39.7226
39.7291
39.732										5.31093
39.7324
39.7332						2.79997
39.7345
39.7359
39.7383						--	--	--	--	--	--	--
39.739						--	--	--	--	--	--	--
39.7552						--	--	--	--	--	--	--
39.7588						--	--	--	--	--	--	--
39.7595						--	--	--	--	--	--	--
39.7659						--	--	--	--	--	--	--
39.7666						--	--	--	--	--	--	--
39.7699						--	--	--	--	--	--	--
39.7702					1.92701	--	--	--	--	--	--	--
39.7723						--	--	--	--	--	--	--
39.7726						--	--	--	--	--	--	--
39.7734						--	--	--	--	--	--	--
39.7758						--	--	--	--	--	--	--
39.7802						--	--	--	--	--	--	--
39.7852						--	--	--	--	--	--	--
39.786						--	--	--	--	--	--	--
39.7862
39.7909		0.46829
39.7911
39.7993
39.7996				1.09402
39.8015
39.8034								3.82204
39.8042
39.8047											5.70228
39.8071	0.30093
39.8083
39.8138			0.66202
39.8151
39.8251
39.8327
39.8363												6.50286
39.8405							3.39991				--	--
39.8416											--	--
39.846											--	--
39.8493											--	--
39.8495											--	--
39.8505									4.04876		--	--
39.8532											--	--
39.8637						2.80468					--	--
39.8652											--	--
39.8665											--	--
39.869											--	--
39.8691										5.31143	--	--
39.8731											--	--
39.8765											--	--
39.8811											--	--
39.8967											--	--
39.8969						--	--	--	--	--	--	--
39.8972						--	--	--	--	--	--	--
39.9004						--	--	--	--	--	--	--
39.9008					1.92987	--	--	--	--	--	--	--
39.9024						--	--	--	--	--	--	--
39.9035						--	--	--	--	--	--	--
39.904						--	--	--	--	--	--	--
39.9054						--	--	--	--	--	--	--
39.9118		0.47021				--	--	--	--	--	--	--
39.9134						--	--	--	--	--	--	--
39.9157						--	--	--	--	--	--	--
39.9166						--	--	--	--	--	--	--
39.923						--	--	--	--	--	--	--
39.9281						--	--	--	--	--	--	--
39.9288						--	--	--	--	--	--	--
39.9298						--	--	--	--	--	--	--
39.9301				1.09709
39.9347
39.9348
39.9398
39.9407								3.82095
39.9415											5.70726
39.9443			0.66178
39.9449
39.945
39.9657												6.50217
39.9667	0.29988
39.9749
39.9778							3.40221
39.9789
39.9836
39.9869
39.9875										--	--	--
39.9906										--	--	--
39.9938										--	--	--
39.9984										--	--	--
40.001						2.80813				--	--	--
40.0017										--	--	--
40.0027										--	--	--
40.0039										--	--	--
40.0061										--	--	--
40.0066										--	--	--
40.0138										--	--	--
40.0229									4.05381	--	--	--
40.0345										--	--	--
40.0376										--	--	--
40.0381					1.93199					--	--	--
40.0389										--	--	--
40.0412										5.31311	--	--
40.0414											--	--
40.0419		0.47056									--	--
40.0429											--	--
40.0491											--	--
40.0522											--	--
40.0538											--	--
40.0602											--	--
40.0646											--	--
40.0656											--	--
40.067											--	--
40.0674				1.09815							--	--
40.0694											--	--
40.0698											--	--
40.0722											--	--
40.0763											--	--
40.0815			0.66224
40.0821
40.0859
40.0871	0.30101
40.0959
40.1017
40.1019												6.49499
40.1128
40.1131								3.82403			5.70449
40.1151
40.1167
40.1235
40.1245
40.1314
40.1362
40.144
40.1502							3.40531				--	--
40.1507											--	--
40.1563											--	--
40.1595											--	--
40.1599											--	--
40.16									4.05455		--	--
40.163											--	--
40.1733						2.81097					--	--
40.1752											--	--
40.1763											--	--
40.178										5.32155	--	--
40.1786		0.47094									--	--
40.1791											--	--
40.1864											--	--
40.1897											--	--
40.2013											--	--
40.2066						--	--	--	--	--	--	--
40.2068						--	--	--	--	--	--	--
40.2074						--	--	--	--	--	--	--
40.2098						--	--	--	--	--	--	--
40.2102						--	--	--	--	--	--	--
40.2104					1.93365	--	--	--	--	--	--	--
40.2137						--	--	--	--	--	--	--
40.2166	0.30107					--	--	--	--	--	--	--
40.2195						--	--	--	--	--	--	--
40.2231						--	--	--	--	--	--	--
40.2236						--	--	--	--	--	--	--
40.226						--	--	--	--	--	--	--
40.2334						--	--	--	--	--	--	--
40.2392						--	--	--	--	--	--	--
40.2397				1.09974		--	--	--	--	--	--	--
40.2421						--	--	--	--	--	--	--
40.2446
40.2495											5.70777
40.2502								3.82834
40.2531
40.2537			0.66282
40.2583
40.26
40.2679
40.2727												6.49603
40.2859
40.2872							3.40853
40.2899
40.2936
40.2968
40.3001
40.3005
40.3103						2.81136				--	--	--
40.3124										--	--	--
40.3131										--	--	--
40.3134										--	--	--
40.3163										--	--	--
40.321										--	--	--
40.3259										--	--	--
40.3265										--	--	--
40.3359										--	--	--
40.336									4.05583	--	--	--
40.3438										--	--	--
40.3465										--	--	--
40.3467										--	--	--
40.3475					1.93516					--	--	--
40.3503		0.47152								--	--	--
40.3508										--	--	--
40.3528	0.30093										--	--
40.3537										5.32129	--	--
40.3597											--	--
40.3626											--	--
40.3628											--	--
40.3684											--	--
40.3728											--	--
40.3762											--	--
40.3766				1.09873							--	--
40.3817											--	--
40.3827											--	--
40.3842											--	--
40.3901											--	--
40.3906			0.66374								--	--
40.3911											--	--
40.3994											--	--
40.4069
40.4086												6.49324
40.41
40.4157
40.4217
40.4247											5.70815
40.4261								3.82529
40.4284
40.4313
40.4391
40.4393
40.4489
40.4624
40.4632							3.40957
40.47
40.4704
40.4731											--	--
40.4748											--	--
40.4761											--	--
40.4844											--	--
40.4845									4.05783		--	--
40.4863						2.81399					--	--
40.4868		0.47182									--	--
40.4886											--	--
40.4894											--	--
40.4925											--	--
40.4968											--	--
40.5019										5.32026	--	--
40.5092											--	--
40.5114											--	--
40.5187											--	--
40.5197											--	--
40.5214						--	--	--	--	--	--	--
40.5225						--	--	--	--	--	--	--
40.5234					1.93862	--	--	--	--	--	--	--
40.5237	0.30202					--	--	--	--	--	--	--
40.5268						--	--	--	--	--	--	--
40.5313						--	--	--	--	--	--	--
40.5332						--	--	--	--	--	--	--
40.5346						--	--	--	--	--	--	--
40.5386						--	--	--	--	--	--	--
40.5389						--	--	--	--	--	--	--
40.5413						--	--	--	--	--	--	--
40.548						--	--	--	--	--	--	--
40.552						--	--	--	--	--	--	--
40.5525				1.10198		--	--	--	--	--	--	--
40.5569						--	--	--	--	--	--	--
40.5577						--	--	--	--	--	--	--
40.5589
40.5646
40.5663			0.66544
40.5674
40.5725											5.70569
40.5746								3.82589
40.5752
40.5762
40.583												6.48801
40.59
40.5962
40.5987
40.6117							3.41431
40.613
40.6187
40.6211
40.6218											--	--
40.6244											--	--
40.6246											--	--
40.6326											--	--
40.6342											--	--
40.6344									4.0636		--	--
40.6347						2.81517					--	--
40.6372											--	--
40.6379											--	--
40.6412											--	--
40.6515										5.32271	--	--
40.6596	0.30149										--	--
40.6614											--	--
40.662		0.47239									--	--
40.6681											--	--
40.669											--	--
40.6708						--	--	--	--	--	--	--
40.6718					1.94006	--	--	--	--	--	--	--
40.6741						--	--	--	--	--	--	--
40.6753						--	--	--	--	--	--	--
40.6812						--	--	--	--	--	--	--
40.6822						--	--	--	--	--	--	--
40.6837						--	--	--	--	--	--	--
40.6843						--	--	--	--	--	--	--
40.6869						--	--	--	--	--	--	--
40.6891						--	--	--	--	--	--	--
40.6967						--	--	--	--	--	--	--
40.698						--	--	--	--	--	--	--
40.7003						--	--	--	--	--	--	--
40.7009				1.10265		--	--	--	--	--	--	--
40.7063						--	--	--	--	--	--	--
40.7092						--	--	--	--	--	--	--
40.7119
40.7147			0.66476
40.7148
40.7216											5.71254
40.7244								3.83046
40.7253
40.7302												6.48215
40.7423
40.7433
40.7458
40.75
40.7536
40.7615							3.41314
40.7687
40.7688
40.7718
40.7744											--	--
40.7769											--	--
40.7791											--	--
40.7844						2.82035					--	--
40.7871											--	--
40.7877											--	--
40.7891											--	--
40.7893									4.06706		--	--
40.7911											--	--
40.8061										5.32461	--	--
40.8071											--	--
40.8099		0.4715									--	--
40.8165											--	--
40.8179											--	--
40.8204											--	--
40.8216					1.9431						--	--
40.8251					--	--	--	--	--	--	--	--
40.8311					--	--	--	--	--	--	--	--
40.832					--	--	--	--	--	--	--	--
40.8341	0.30192				--	--	--	--	--	--	--	--
40.835					--	--	--	--	--	--	--	--
40.8363					--	--	--	--	--	--	--	--
40.8365					--	--	--	--	--	--	--	--
40.8392					--	--	--	--	--	--	--	--
40.8443					--	--	--	--	--	--	--	--
40.85					--	--	--	--	--	--	--	--
40.8506				1.10561	--	--	--	--	--	--	--	--
40.853					--	--	--	--	--	--	--	--
40.8561					--	--	--	--	--	--	--	--
40.8575					--	--	--	--	--	--	--	--
40.8643			0.66616		--	--	--	--	--	--	--	--
40.8646					--	--	--	--	--	--	--	--
40.8701
40.8724
40.8758											5.71005
40.8786												6.47984
40.8793								3.82984
40.8796
40.8898
40.8918
40.8974
40.9071
40.9139
40.9164							3.41526
40.924
40.927
40.9293
40.9298
40.9382											--	--
40.9392						2.82258					--	--
40.9422											--	--
40.9426											--	--
40.9462											--	--
40.9494											--	--
40.9496									4.07221		--	--
40.9543											--	--
40.958											--	--
40.9591		0.47337									--	--
40.9661										5.32911	--	--
40.9718											--	--
40.9727											--	--
40.9751											--	--
40.9765					1.9446						--	--
40.9771											--	--
40.98					--	--	--	--	--	--	--	--
40.9805					--	--	--	--	--	--	--	--
40.981					--	--	--	--	--	--	--	--
40.9813	0.30226				--	--	--	--	--	--	--	--
40.985					--	--	--	--	--	--	--	--
40.9912					--	--	--	--	--	--	--	--
40.9951					--	--	--	--	--	--	--	--
40.9967					--	--	--	--	--	--	--	--
41.0002					--	--	--	--	--	--	--	--
41.0048					--	--	--	--	--	--	--	--
41.005					--	--	--	--	--	--	--	--
41.0054				1.1073	--	--	--	--	--	--	--	--
41.011					--	--	--	--	--	--	--	--
41.0135					--	--	--	--	--	--	--	--
41.019			0.66791		--	--	--	--	--	--	--	--
41.0254					--	--	--	--	--	--	--	--
41.0305
41.0309
41.0322												6.48018
41.0354											5.70766
41.0365
41.0386
41.0392
41.0396								3.83399
41.0453
41.0462
41.0531
41.0615
41.0617
41.072
41.0723									4.0736
41.0767							3.41511
41.0847											--	--
41.0875											--	--
41.0885										5.3353	--	--
41.0897											--	--
41.0995						2.82476					--	--
41.0999											--	--
41.1026											--	--
41.1028											--	--
41.1029											--	--
41.1067											--	--
41.1133		0.47399									--	--
41.1194											--	--
41.1233											--	--
41.1278											--	--
41.1298	0.30205										--	--
41.1312											--	--
41.133												--
41.1352												--
41.1353												--
41.1363												--
41.1367					1.94893							--
41.1369												--
41.1403												--
41.1443												--
41.1484												--
41.1514												--
41.1539												--
41.1574											5.71247	--
41.1594												--
41.1613												--
41.1622								3.83728				--
41.1649												--
41.1656				1.10807
41.1714
41.1737
41.1791			0.66736
41.1911												6.47453
41.1925
41.1993							3.41946
41.2
41.2042
41.2075
41.2099
41.2103
41.2122
41.2148
41.222						2.8248
41.2253
41.2256											--	--
41.2294											--	--
41.2324											--	--
41.2398											--	--
41.2409											--	--
41.2504											--	--
41.2506									4.07926		--	--
41.253											--	--
41.2555											--	--
41.2564											--	--
41.2577											--	--
41.2593					1.95072						--	--
41.2628											--	--
41.2629											--	--
41.2661											--	--
41.2665										5.33432	--	--
41.273		0.47407
41.2738
41.2784
41.2834	0.30302
41.2853
41.2874
41.2881				1.10863
41.294
41.2947
41.2979
41.2993
41.3016			0.66793
41.3023
41.3066
41.3126												6.47118
41.3148
41.3257												--
41.3272												--
41.3327												--
41.3349											5.71431	--
41.3362												--
41.3388												--
41.3403												--
41.3405								3.83853				--
41.3518												--
41.3586												--
41.3593												--
41.3652												--
41.3672												--
41.3759												--
41.3762									4.07801			--
41.3776							3.42018					--
41.3862											--	--
41.3889											--	--
41.3906											--	--
41.3918										5.33553	--	--
41.3951		0.47409									--	--
41.4003						2.82814					--	--
41.4038											--	--
41.4039											--	--
41.4041											--	--
41.408											--	--
41.4096											--	--
41.4153											--	--
41.4167											--	--
41.4235											--	--
41.4284											--	--
41.4303											--	--
41.432												--
41.4324												--
41.4338												--
41.4359												--
41.4376					1.95452							--
41.4405												--
41.4412												--
41.4423	0.30198											--
41.4433												--
41.4457												--
41.4519												--
41.4532												--
41.4586												--
41.4599											5.71063	--
41.4638												--
41.4656												--
41.4661								3.83769
41.4663				1.113
41.4724
41.4736
41.4797			0.67015
41.481
41.4834
41.4865
41.4893												6.46452
41.5024
41.5031							3.4246
41.5056
41.5113
41.5119
41.5143
41.5146
41.5161											--	--
41.5222											--	--
41.5225									4.08245		--	--
41.5258						2.83084					--	--
41.5294											--	--
41.5336											--	--
41.5369											--	--
41.5378										5.34073	--	--
41.5506											--	--
41.555											--	--
41.5592											--	--
41.5612											--	--
41.5631					1.9584						--	--
41.5639	0.30188										--	--
41.564											--	--
41.5667											--	--
41.5681												--
41.5699												--
41.5726		0.47463										--
41.5753												--
41.5773												--
41.579												--
41.5864												--
41.5869												--
41.591												--
41.5918				1.1129								--
41.5941												--
41.5979												--
41.5999												--
41.6051			0.66959									--
41.6053												--
41.6055											5.71351	--
41.6094
41.6123								3.84392
41.6137												6.46074
41.6268
41.6382
41.6404
41.6494							3.42418
41.6508
41.6581
41.6585
41.6603
41.6611
41.6624
41.665
41.6692
41.672						2.83284
41.6757											--	--
41.6759											--	--
41.6761											--	--
41.6765									4.08659		--	--
41.6801											--	--
41.6914										5.34243	--	--
41.6976		0.4756									--	--
41.7004											--	--
41.7048											--	--
41.7054											--	--
41.7073											--	--
41.7093					1.95715						--	--
41.713											--	--
41.7134											--	--
41.7137											--	--
41.7173											--	--
41.719
41.7234
41.7239
41.7298
41.7333
41.7372
41.738				1.11445
41.7397
41.7407	0.30357
41.741
41.7442
41.7512			0.66989
41.7528
41.7543
41.7587											5.70874	6.45731
41.7597
41.7627									--	--	--	--
41.7663								3.84504	--	--	--	--
41.7718									--	--	--	--
41.7755									--	--	--	--
41.7828									--	--	--	--
41.792									--	--	--	--
41.7932									--	--	--	--
41.8033							3.42687		--	--	--	--
41.8127									--	--	--	--
41.8139									--	--	--	--
41.8153									--	--	--	--
41.8164									--	--	--	--
41.8176									--	--	--	--
41.8228									--	--	--	--
41.8258						2.83508			--	--	--	--
41.8289									--	--	--	--
41.8293									4.09139		--	--
41.8297											--	--
41.83											--	--
41.8342											--	--
41.8381											--	--
41.8433		0.47595									--	--
41.8439										5.34356	--	--
41.8534											--	--
41.8578											--	--
41.8593											--	--
41.8611											--	--
41.8632					1.95931						--	--
41.8645											--	--
41.8651	0.30383										--	--
41.8664											--	--
41.867											--	--
41.8744
41.8769
41.8771
41.8832
41.8864
41.891
41.8918				1.11561
41.894
41.8967
41.8982
41.905			0.67228
41.9076
41.9095
41.9108											5.71579
41.9113												6.45302
41.9129
41.9148									--	--	--	--
41.919								3.8466	--	--	--	--
41.9208									--	--	--	--
41.9244									--	--	--	--
41.928									--	--	--	--
41.9495									--	--	--	--
41.9497									--	--	--	--
41.9561							3.43022		--	--	--	--
41.9658									--	--	--	--
41.9683									--	--	--	--
41.9692									--	--	--	--
41.9713									--	--	--	--
41.974									--	--	--	--
41.9786						2.83868			--	--	--	--
41.9803									--	--	--	--
41.9825									--	--	--	--
41.9829											--	--
41.9831											--	--
41.9854											--	--
41.9858									4.09242		--	--
41.9871											--	--
41.9966		0.47576									--	--
42.0002										5.34803	--	--
42.0053											--	--
42.0102	0.30441										--	--
42.0121											--	--
42.0137											--	--
42.0146											--	--
42.016					1.96476						--	--
42.0177											--	--
42.0182											--	--
42.0197											--	--
42.0297
42.0335
42.0404
42.0414
42.0433
42.0436
42.0445				1.11927
42.0507
42.051
42.0576			0.67224
42.0627												6.44637
42.0637
42.0646
42.0666											5.71365
42.0699
42.0706
42.0738									--	--	--	--
42.0756								3.85118	--	--	--	--
42.0758									--	--	--	--
42.0761									--	--	--	--
42.0809									--	--	--	--
42.1126							3.43435		--	--	--	--
42.1161									--	--	--	--
42.1169									--	--	--	--
42.1227									--	--	--	--
42.1251									--	--	--	--
42.1257									--	--	--	--
42.135						2.84272			--	--	--	--
42.1357									--	--	--	--
42.1386									--	--	--	--
42.139									--	--	--	--
42.1396									--	--	--	--
42.1402											--	--
42.1438											--	--
42.1478											--	--
42.1487		0.47755									--	--
42.1519											--	--
42.1523									4.09563		--	--
42.1609											--	--
42.1628	0.30358										--	--
42.1664										5.34894	--	--
42.1685											--	--
42.1697											--	--
42.1701											--	--
42.1725					1.96734						--	--
42.1738											--	--
42.1763											--	--
42.1776											--	--
42.1813
42.1861
42.1999
42.2
42.2001
42.2009				1.12036
42.2076
42.2101
42.2121
42.2139			0.67365
42.2173
42.2179												6.44385
42.2256
42.2309
42.2316
42.2323											5.71342
42.2327										--	--	--
42.2364										--	--	--
42.2369										--	--	--
42.242								3.85437		--	--	--
42.252										--	--	--
42.2536										--	--	--
42.2752										--	--	--
42.2759										--	--	--
42.2791							3.43485			--	--	--
42.2844										--	--	--
42.2872										--	--	--
42.2878										--	--	--
42.2882									4.09951	--	--	--
42.2895										--	--	--
42.2918										--	--	--
42.2922										--	--	--
42.3014						2.8423					--	--
42.3019										5.35691	--	--
42.3046		0.47719									--	--
42.3055											--	--
42.3062											--	--
42.3105											--	--
42.3142	0.30435										--	--
42.3173											--	--
42.3254											--	--
42.3263											--	--
42.3299											--	--
42.3349											--	--
42.336											--	--
42.3364											--	--
42.3389					1.96952						--	--
42.3392											--	--
42.3427												--
42.344												--
42.3463												--
42.3521												--
42.3523												--
42.3533												--
42.364												--
42.3663												--
42.3673				1.12178								--
42.3676											5.7113	--
42.3678												--
42.3716												--
42.3731												--
42.3741												--
42.3778								3.85363				--
42.3802			0.67507									--
42.3811
42.3829												6.44381
42.3881
42.3959
42.4037
42.4063
42.4149							3.4395
42.4255
42.4274
42.4277
42.4279
42.4281
42.437
42.4372						2.84318
42.4395
42.44									4.1051
42.4413											--	--
42.4421											--	--
42.4424											--	--
42.4465											--	--
42.4534										5.35298	--	--
42.4613											--	--
42.4693											--	--
42.4695	0.30492										--	--
42.4704		0.47601									--	--
42.4707											--	--
42.4712											--	--
42.472											--	--
42.4742											--	--
42.4747					1.97262						--	--
42.4786											--	--
42.4879											--	--
42.488
42.4911
42.4935
42.4963
42.4984
42.502
42.503				1.12325
42.505
42.5052
42.5099
42.5159			0.6743
42.5175												6.43424
42.5186											5.71586
42.52
42.5227
42.5253
42.5296								3.85636		--	--	--
42.5305										--	--	--
42.5446										--	--	--
42.5465										--	--	--
42.548										--	--	--
42.5535										--	--	--
42.5667							3.44041			--	--	--
42.5682										--	--	--
42.5693										--	--	--
42.5776										--	--	--
42.5788										--	--	--
42.5798										--	--	--
42.5804										--	--	--
42.5809									4.10785	--	--	--
42.5889						2.84671				--	--	--
42.5931										--	--	--
42.594											--	--
42.5941										5.35408	--	--
42.5984											--	--
42.6056		0.47703									--	--
42.6074											--	--
42.6104											--	--
42.6122											--	--
42.6224											--	--
42.6236											--	--
42.625											--	--
42.6262											--	--
42.6264					1.97471						--	--
42.6289											--	--
42.6303											--	--
42.6343											--	--
42.6345	0.30461										--	--
42.6378
42.6395
42.6396
42.6463
42.6536
42.6547				1.1242
42.6565
42.6588											5.71287
42.6614
42.6617
42.663
42.6666
42.6674			0.67712
42.6678
42.6679												6.42565
42.6705								3.85583
42.6809								--	--	--	--	--
42.6815								--	--	--	--	--
42.6884								--	--	--	--	--
42.7071								--	--	--	--	--
42.7076							3.44446	--	--	--	--	--
42.7116								--	--	--	--	--
42.7188								--	--	--	--	--
42.7207								--	--	--	--	--
42.7209								--	--	--	--	--
42.7297						2.85004		--	--	--	--	--
42.7305								--	--	--	--	--
42.7328								--	--	--	--	--
42.734								--	--	--	--	--
42.735								--	--	--	--	--
42.7394								--	--	--	--	--
42.7421								--	--	--	--	--
42.7423											--	--
42.743											--	--
42.7435									4.11555		--	--
42.7522											--	--
42.7563										5.35404	--	--
42.7567		0.47737									--	--
42.7632											--	--
42.7643											--	--
42.765											--	--
42.7672					1.97638						--	--
42.7692	0.30499										--	--
42.7712											--	--
42.7713											--	--
42.7732											--	--
42.7772											--	--
42.7802											--	--
42.7916
42.7935
42.7944
42.7955				1.12665
42.8011
42.8025
42.8026
42.8045
42.8075												6.4198
42.8082			0.67642
42.8091
42.8206											5.71364
42.8244
42.8249
42.8296
42.8322
42.833								3.86413			--	--
[truncated: 14,385 more rows]

## Sheet: Fig S3e
						pH
Temp	5	5.5	6	6.5	7	7.5	8	8.5	9	9.5	10	11
36.7172
36.7406
36.7639
36.7777
36.7937
36.804
36.8095
36.8102
36.817
36.84
36.8401
36.8446									0.000136649
36.8451
36.8544											--	--
36.8667											--	--
36.8675											--	--
36.8692										-0.000283713	--	--
36.879											--	--
36.8806											--	--
36.8861											--	--
36.8864											--	--
36.8892											--	--
36.8908											--	--
36.8914											--	--
36.9046											--	--
36.9084											--	--
36.9138											--	--
36.9148											--	--
36.9161											--	--
36.9208									2.78957e-05			--
36.9213												--
36.9284												--
36.9355								-0.000295633				--
36.943												--
36.9453										-0.000353649		--
36.9499											-0.000516859	--
36.9528												--
36.9545												--
36.9555												--
36.9599												--
36.9601												--
36.9622												--
36.9655												--
36.9678												--
36.9724												--
36.9726							-0.000995052			--	--	--
36.977										--	--	--
36.9809										--	--	--
36.9848										--	--	--
36.985										--	--	--
36.9855										--	--	--
36.9896										--	--	--
36.9912										--	--	--
36.9944									-8.08575e-05	--	--	--
36.9946										--	--	--
36.9948										--	--	--
36.997						-0.000691455				--	--	--
36.9979										--	--	--
36.9983										--	--	--
37.0083										--	--	--
37.0117								-0.000355901		--	--	--
37.0167												--
37.0187										-0.000423585		--
37.0234												--
37.0258											-0.000519249	--
37.0287												--
37.0294												--
37.0304												--
37.0336					-0.00015876							--
37.0356												--
37.036												--
37.0391												--
37.0415												--
37.0488							-0.00104					--
37.0494												--
37.0518												--
37.0522												--
37.0533							--	--	--	--	--	--
37.0543							--	--	--	--	--	--
37.0545							--	--	--	--	--	--
37.0551							--	--	--	--	--	--
37.058							--	--	--	--	--	--
37.0586							--	--	--	--	--	--
37.0612							--	--	--	--	--	--
37.064				-0.000164735			--	--	--	--	--	--
37.0644							--	--	--	--	--	--
37.065							--	--	--	--	--	--
37.0657							--	--	--	--	--	--
37.0663							--	--	--	--	--	--
37.0709							--	--	--	--	--	--
37.0732						-0.000747428	--	--	--	--	--	--
37.0742							--	--	--	--	--	--
37.0745							--	--	--	--	--	--
37.0797			-7.9324e-05									--
37.0813												--
37.0838												--
37.0853								-0.000416168				--
37.0888									-0.000189611			--
37.0892												--
37.099											-0.000521639	--
37.1019												--
37.1039												--
37.1065												--
37.1098					-0.000239434							--
37.1112												--
37.1118												--
37.1122												--
37.1129										-0.00049352		--
37.1194												--
37.1224							-0.00108
37.1225
37.1232												-0.000260802
37.1241
37.127
37.1275
37.1283
37.1336
37.1347
37.1361
37.1365
37.1382
37.1402				-0.000211328
37.1405
37.1414
37.1425
37.1445									--	--	--	--
37.1454									--	--	--	--
37.1467						-0.000803402			--	--	--	--
37.1478									--	--	--	--
37.148									--	--	--	--
37.149									--	--	--	--
37.1498									--	--	--	--
37.1511									--	--	--	--
37.1533									--	--	--	--
37.1558			-0.000103192						--	--	--	--
37.1597									--	--	--	--
37.1615									--	--	--	--
37.1792									--	--	--	--
37.1797								-0.000476436	--	--	--	--
37.1801									--	--	--	--
37.1833					-0.000320109				--	--	--	--
37.1839
37.1843									-0.000298364
37.1847
37.1852
37.1858
37.1859		-4.53029e-05
37.193											-0.000524029
37.1959
37.1987												-0.000123092
37.1999
37.2007
37.2018
37.2068
37.2083										-0.000563456
37.2111
37.212
37.2137				-0.000257922				--	--	--	--	--
37.214								--	--	--	--	--
37.2146								--	--	--	--	--
37.2161								--	--	--	--	--
37.2168							-0.00113	--	--	--	--	--
37.2171								--	--	--	--	--
37.22								--	--	--	--	--
37.2215								--	--	--	--	--
37.2221								--	--	--	--	--
37.2258								--	--	--	--	--
37.2291								--	--	--	--	--
37.2292			-0.000127061					--	--	--	--	--
37.2298								--	--	--	--	--
37.2316								--	--	--	--	--
37.2318								--	--	--	--	--
37.239								--	--	--	--	--
37.2411						-0.000859375
37.2423
37.2425
37.2446
37.2453
37.2491
37.2554
37.2591
37.2618		-5.81273e-05
37.2643									-0.000407117
37.2647
37.2676
37.2716												1.46169e-05
37.2741
37.2744
37.2751								-0.000536704
37.2777					-0.000400784							--
37.2795												--
37.2802												--
37.2831												--
37.284												--
37.2849												--
37.2869												--
37.287												--
37.288											-0.00052642	--
37.2881										-0.000633392		--
37.291												--
37.2945												--
37.296												--
37.3003												--
37.3048												--
37.308				-0.000304515								--
37.3083								--	--	--	--	--
37.3084								--	--	--	--	--
37.3092								--	--	--	--	--
37.3098								--	--	--	--	--
37.3105								--	--	--	--	--
37.312								--	--	--	--	--
37.3122							-0.00117	--	--	--	--	--
37.3127								--	--	--	--	--
37.3133								--	--	--	--	--
37.3157								--	--	--	--	--
37.3171								--	--	--	--	--
37.3235			-0.000150929					--	--	--	--	--
37.3246								--	--	--	--	--
37.3247								--	--	--	--	--
37.3281								--	--	--	--	--
37.3293								--	--	--	--	--
37.3346
37.3351		-7.09517e-05
37.3356
37.3365						-0.000915349
37.3379
37.3426
37.3464
37.3479									-0.00051587
37.3483
37.3498
37.3502
37.3551								-0.000596972
37.3588
37.3601
37.3651												0.000152326
37.367
37.3676											-0.00052881	--
37.3699												--
37.3706												--
37.3707												--
37.3715										-0.000703327		--
37.3731					-0.000481459							--
37.3732	-5.76543e-05											--
37.3749												--
37.3756												--
37.3785												--
37.3842												--
37.3894												--
37.3914												--
37.3922							-0.00121					--
37.3927												--
37.3928												--
37.3929							--	--	--	--	--	--
37.3958							--	--	--	--	--	--
37.3972							--	--	--	--	--	--
37.3987							--	--	--	--	--	--
37.4033							--	--	--	--	--	--
37.4034				-0.000351108			--	--	--	--	--	--
37.4037							--	--	--	--	--	--
37.4046							--	--	--	--	--	--
37.406							--	--	--	--	--	--
37.4084							--	--	--	--	--	--
37.4131							--	--	--	--	--	--
37.4146							--	--	--	--	--	--
37.4151							--	--	--	--	--	--
37.4164						-0.000971322	--	--	--	--	--	--
37.4179							--	--	--	--	--	--
37.418							--	--	--	--	--	--
37.4189			-0.000174798									--
37.4195												--
37.422												--
37.4229												--
37.4249												--
37.4291		-8.37761e-05										--
37.4304									-0.000624623			--
37.4308												--
37.4319												--
37.4383												--
37.4387								-0.00065724				--
37.4487	-6.40517e-05											--
37.4498												--
37.4508											-0.0005312	--
37.4531					-0.000562134							--
37.4533												--
37.4538
37.4539										-0.000773263
37.454
37.4548
37.4556
37.4598												0.000290035
37.4602
37.4671
37.4688
37.4713
37.4731
37.4754
37.4758							-0.00126
37.4766
37.4776
37.4784
37.4809							--	--	--	--	--	--
37.4827							--	--	--	--	--	--
37.4833				-0.000397701			--	--	--	--	--	--
37.4836							--	--	--	--	--	--
37.486							--	--	--	--	--	--
37.4882							--	--	--	--	--	--
37.491							--	--	--	--	--	--
37.4949							--	--	--	--	--	--
37.4958							--	--	--	--	--	--
37.4983							--	--	--	--	--	--
37.4988			-0.000198666				--	--	--	--	--	--
37.5						-0.00103	--	--	--	--	--	--
37.5015							--	--	--	--	--	--
37.5016							--	--	--	--	--	--
37.5022							--	--	--	--	--	--
37.5032							--	--	--	--	--	--
37.5057
37.5092
37.5167
37.5212								-0.000717507
37.5217	-7.04491e-05
37.5241		-9.66005e-05
37.5256
37.5329											-0.00053359
37.5334
37.5347
37.5359
37.5367					-0.000642809
37.5383
37.539												0.000427745
37.5392
37.5403									-0.000733376
37.5407											--	--
37.549											--	--
37.5519											--	--
37.5524											--	--
37.5547											--	--
37.5583							-0.0013				--	--
37.5592											--	--
37.5634											--	--
37.5635											--	--
37.5636										-0.000843198	--	--
37.5658											--	--
37.5669				-0.000444294							--	--
37.5671											--	--
37.5696											--	--
37.5707											--	--
37.5774											--	--
37.5808							--	--	--	--	--	--
37.5822			-0.000222534				--	--	--	--	--	--
37.5824						-0.00108	--	--	--	--	--	--
37.584							--	--	--	--	--	--
37.5842							--	--	--	--	--	--
37.5854							--	--	--	--	--	--
37.5885							--	--	--	--	--	--
37.5886							--	--	--	--	--	--
37.5919							--	--	--	--	--	--
37.601							--	--	--	--	--	--
37.6038		-0.000109425					--	--	--	--	--	--
37.6061							--	--	--	--	--	--
37.6115							--	--	--	--	--	--
37.6124							--	--	--	--	--	--
37.6151							--	--	--	--	--	--
37.6152	-7.68465e-05						--	--	--	--	--	--
37.6158
37.6191					-0.000723483
37.6204
37.6207
37.6217
37.6219												0.000565454
37.6286
37.6311								-0.000777775
37.6339
37.6352
37.6366
37.6371
37.6423											-0.00053598
37.6454
37.6478
37.6493				-0.000490887
37.6495								--	--	--	--	--
37.6521								--	--	--	--	--
37.6549								--	--	--	--	--
37.6646			-0.000246403					--	--	--	--	--
37.6682							-0.00135	--	--	--	--	--
37.6694								--	--	--	--	--
37.6736								--	--	--	--	--
37.6804								--	--	--	--	--
37.6806								--	--	--	--	--
37.6819								--	--	--	--	--
37.6831								--	--	--	--	--
37.6865								--	--	--	--	--
37.687		-0.000122249						--	--	--	--	--
37.6909								--	--	--	--	--
37.691								--	--	--	--	--
37.6923						-0.00114		--	--	--	--	--
37.6939
37.6942
37.6998
37.7036												0.000703163
37.7099	-8.32438e-05
37.7108
37.7117
37.7166									-0.000842129
37.7169
37.717
37.7257
37.729					-0.000804158
37.7305
37.7316
37.7395										-0.000913134
37.7398
37.7432					--	--	--	--	--	--	--	--
37.7464					--	--	--	--	--	--	--	--
37.7469					--	--	--	--	--	--	--	--
37.7544					--	--	--	--	--	--	--	--
37.757					--	--	--	--	--	--	--	--
37.7592				-0.00053748	--	--	--	--	--	--	--	--
37.7593					--	--	--	--	--	--	--	--
37.7617					--	--	--	--	--	--	--	--
37.762					--	--	--	--	--	--	--	--
37.7624					--	--	--	--	--	--	--	--
37.7652					--	--	--	--	--	--	--	--
37.7692		-0.000135074			--	--	--	--	--	--	--	--
37.7695					--	--	--	--	--	--	--	--
37.774					--	--	--	--	--	--	--	--
37.7744			-0.000270271		--	--	--	--	--	--	--	--
37.7774					--	--	--	--	--	--	--	--
37.7829
37.7892	-8.96412e-05
37.7907
37.7938
37.8073								-0.000838043
37.8098
37.8126												0.000840873
37.8177											-0.00053837
37.8208
37.8259
37.8351
37.8358
37.8414
37.8444							-0.00139
37.8453
37.8459
37.8501											--	--
37.856											--	--
37.8569											--	--
37.8645											--	--
37.8648											--	--
37.8672											--	--
37.8685						-0.0012					--	--
37.8702											--	--
37.8705									-0.000950883		--	--
37.8707											--	--
37.8709											--	--
37.8721	-9.60386e-05										--	--
37.8786		-0.000147898									--	--
37.8932										-0.00098307	--	--
37.894											--	--
37.9019											--	--
37.9032						--	--	--	--	--	--	--
37.9052					-0.000884833	--	--	--	--	--	--	--
37.9065						--	--	--	--	--	--	--
37.9078						--	--	--	--	--	--	--
37.909						--	--	--	--	--	--	--
37.9158						--	--	--	--	--	--	--
37.9183						--	--	--	--	--	--	--
37.9195						--	--	--	--	--	--	--
37.9229						--	--	--	--	--	--	--
37.9271						--	--	--	--	--	--	--
37.9315						--	--	--	--	--	--	--
37.9321						--	--	--	--	--	--	--
37.9353				-0.000584073		--	--	--	--	--	--	--
37.9354						--	--	--	--	--	--	--
37.9373						--	--	--	--	--	--	--
37.9383						--	--	--	--	--	--	--
37.9436
37.9463
37.9505			-0.000294139
37.9539	-0.000102436
37.9613								-0.000898311
37.9652
37.9694
37.971											-0.00054076
37.9739
37.9741
37.9873												0.000978582
37.9902
37.9984							-0.00143
38.0002
38.0006
38.0043
38.0103							--	--	--	--	--	--
38.0109							--	--	--	--	--	--
38.0213							--	--	--	--	--	--
38.0223						-0.00125	--	--	--	--	--	--
38.0241							--	--	--	--	--	--
38.0248							--	--	--	--	--	--
38.0351							--	--	--	--	--	--
38.0355							--	--	--	--	--	--
38.036							--	--	--	--	--	--
38.0418							--	--	--	--	--	--
38.0541		-0.000160723					--	--	--	--	--	--
38.0557							--	--	--	--	--	--
38.0591					-0.000965508		--	--	--	--	--	--
38.0603							--	--	--	--	--	--
38.0618							--	--	--	--	--	--
38.0628	-0.000108833						--	--	--	--	--	--
38.0635											--	--
38.0699									-0.00106		--	--
38.0702											--	--
38.0714											--	--
38.0767											--	--
38.0785											--	--
38.0851											--	--
38.0891				-0.000630667							--	--
38.0892											--	--
38.0921										-0.00105	--	--
38.0923											--	--
38.0936											--	--
38.1042			-0.000318008								--	--
38.1091											--	--
38.1152											--	--
38.1192											--	--
38.1273
38.1311
38.1372
38.1398												0.00112
38.1403
38.1434
38.149
38.1505
38.1531
38.1606								-0.000958578
38.1694											-0.000543151
38.1709
38.1725
38.1919
38.1976							-0.00148
38.1999
38.2039										--	--	--
38.2074		-0.000173547								--	--	--
38.2101										--	--	--
38.2108										--	--	--
38.2155										--	--	--
38.2169										--	--	--
38.2208										--	--	--
38.2215						-0.00131				--	--	--
38.2234										--	--	--
38.2243										--	--	--
38.2317										--	--	--
38.2375	-0.000115231									--	--	--
38.2438										--	--	--
38.2504									-0.00117	--	--	--
38.2506										--	--	--
38.2549										--	--	--
38.2583					-0.00105						--	--
38.2593											--	--
38.2611											--	--
38.2694											--	--
38.2713											--	--
38.2722										-0.00112	--	--
38.2743											--	--
38.2757											--	--
38.2831											--	--
38.2883				-0.00067726							--	--
38.2903											--	--
38.2916											--	--
38.2932											--	--
38.2943											--	--
38.2958											--	--
38.3001											--	--
38.3018
38.3033			-0.000341876
38.3117
38.3145
38.3182
38.3244
38.3362
38.3374												0.00125
38.341								-0.00102
38.349											-0.000545541
38.3506
38.3522
38.3589
38.3611
38.3634
38.3676
38.3781							-0.00152				--	--
38.3807											--	--
38.3846											--	--
38.387											--	--
38.3902	-0.000121628										--	--
38.3906											--	--
38.3938									-0.00128		--	--
38.394											--	--
38.4014											--	--
38.4019						-0.00136					--	--
38.4039											--	--
38.405											--	--
38.4059		-0.000186371									--	--
38.4154										-0.00119	--	--
38.4165											--	--
38.418											--	--
38.43						--	--	--	--	--	--	--
38.4343						--	--	--	--	--	--	--
38.4353						--	--	--	--	--	--	--
38.4387					-0.00113	--	--	--	--	--	--	--
38.4394						--	--	--	--	--	--	--
38.4396						--	--	--	--	--	--	--
38.4415						--	--	--	--	--	--	--
38.4439						--	--	--	--	--	--	--
38.4488						--	--	--	--	--	--	--
38.4553						--	--	--	--	--	--	--
38.4559						--	--	--	--	--	--	--
38.4594						--	--	--	--	--	--	--
38.4621						--	--	--	--	--	--	--
38.4625						--	--	--	--	--	--	--
38.4683						--	--	--	--	--	--	--
38.4686				-0.000723853		--	--	--	--	--	--	--
38.4721
38.4819
38.4835			-0.000365745
38.4844								-0.00108
38.4912
38.4918											-0.000547931
38.495
38.4998
38.5037
38.5067
38.5133
38.5162												0.00139
38.517
38.5215							-0.00157
38.5244
38.5283
38.5295											--	--
38.5317											--	--
38.5341											--	--
38.5387									-0.00139		--	--
38.5389											--	--
38.54											--	--
38.545											--	--
38.5453						-0.00142					--	--
38.5474											--	--
38.5486											--	--
38.5597											--	--
38.5599										-0.00126	--	--
38.5609											--	--
38.563											--	--
38.5787											--	--
38.5797											--	--
38.5821					-0.00121	--	--	--	--	--	--	--
38.5826						--	--	--	--	--	--	--
38.5829						--	--	--	--	--	--	--
38.5843						--	--	--	--	--	--	--
38.585						--	--	--	--	--	--	--
38.5856		-0.000199196				--	--	--	--	--	--	--
38.5878	-0.000128025					--	--	--	--	--	--	--
38.589						--	--	--	--	--	--	--
38.5913						--	--	--	--	--	--	--
38.5992						--	--	--	--	--	--	--
38.6003						--	--	--	--	--	--	--
38.6039						--	--	--	--	--	--	--
38.605						--	--	--	--	--	--	--
38.6073						--	--	--	--	--	--	--
38.6074						--	--	--	--	--	--	--
38.6095						--	--	--	--	--	--	--
38.6119
38.612				-0.000770446
38.6135
38.6141
38.6155
38.6268			-0.000389613
38.6292								-0.00114
38.6317
38.6359											-0.000550321
38.6389									-0.00149
38.639
38.6392
38.6479
38.6584												0.00153
38.6599										-0.00133
38.6633
38.6663							-0.00161	--	--	--	--	--
38.6695								--	--	--	--	--
38.6705								--	--	--	--	--
38.6709								--	--	--	--	--
38.6717								--	--	--	--	--
38.6733								--	--	--	--	--
38.6789								--	--	--	--	--
38.679								--	--	--	--	--
38.6803								--	--	--	--	--
38.6846								--	--	--	--	--
38.6894								--	--	--	--	--
38.6899								--	--	--	--	--
38.69						-0.00148		--	--	--	--	--
38.6902								--	--	--	--	--
38.6922								--	--	--	--	--
38.6935								--	--	--	--	--
38.7006												--
38.7079												--
38.7139												--
38.7234												--
38.7269					-0.00129							--
38.7275												--
38.7284		-0.00021202										--
38.7294								-0.0012				--
38.7298												--
38.7343												--
38.7353												--
38.7356											-0.000552711	--
38.7384												--
38.7389												--
38.7398												--
38.7438												--
38.7453											--	--
38.7489											--	--
38.7522											--	--
38.7566											--	--
38.7567				-0.000817039							--	--
38.7604											--	--
38.762											--	--
38.7665							-0.00165				--	--
38.7667	-0.000134423										--	--
38.7693									-0.0016		--	--
38.7695											--	--
38.7698											--	--
38.7714			-0.000413481								--	--
38.7736											--	--
38.7791											--	--
38.7901										-0.0014	--	--
38.7902						-0.00153
38.7924
38.7938
38.7939
38.8019												0.00167
38.806
38.8112
38.813
38.8151
38.8152
38.8201
38.8214
38.8236
38.827					-0.00137
38.8275
38.8289
38.83												--
38.8311												--
38.8348												--
38.8387												--
38.8439												--
38.8447												--
38.848												--
38.8484												--
38.8567												--
38.8568				-0.000863632								--
38.8598								-0.00126				--
38.8606												--
38.8654											-0.000555101	--
38.8688												--
38.8715			-0.00043735									--
38.8724												--
38.8726		-0.000224845
38.882
38.8918
38.8963
38.8969							-0.0017
38.9005
38.9012												0.0018
38.9038
38.9043
38.9089	-0.00014082
38.9095
38.9145
38.9194
38.9205						-0.00159
38.9207
38.9228
38.9244											--	--
38.9269									-0.00171		--	--
38.9271											--	--
38.9474										-0.00147	--	--
38.9518											--	--
38.9539											--	--
38.9569											--	--
38.9574					-0.00145						--	--
38.9578											--	--
38.9604											--	--
38.9645											--	--
38.9653											--	--
38.9695											--	--
38.9724		-0.000237669									--	--
38.9728											--	--
38.9741											--	--
38.978												--
38.9781												--
38.9842												--
38.987												--
38.9871				-0.000910225								--
38.9889												--
38.991												--
38.996												--
38.9968												--
39.0018			-0.000461218									--
39.0028												--
39.0071												--
39.0174								-0.00132				--
39.0223											-0.000557492	--
39.0256												--
39.0257												--
39.0258
39.0305												0.00194
39.0437
39.0511
39.0524	-0.000147218
39.0545							-0.00174
39.0564
39.0584
39.0621
39.0648
39.0671
39.0695
39.0754
39.0781						-0.00164
39.0785
39.0804
39.0822											--	--
39.0825											--	--
39.0968											--	--
39.1022		-0.000250493									--	--
39.1046									-0.00182		--	--
39.1047											--	--
39.1115											--	--
39.115					-0.00153						--	--
39.1152											--	--
39.118											--	--
39.1211											--	--
39.1247										-0.00154	--	--
39.1249											--	--
39.1257											--	--
39.1296											--	--
39.1315											--	--
39.1346
39.1445
39.1446				-0.000956818
39.1479
39.1487
39.1506
39.1518	-0.000153615
39.1561
39.1592			-0.000485087
39.1667
39.175
39.1802
39.1809
39.186
39.1867												0.00208
39.1943
39.195								-0.00138				--
39.1992											-0.000559882	--
39.1999												--
39.2025												--
39.2031												--
39.2213												--
39.2321							-0.00179					--
39.2364												--
39.24												--
39.2448												--
39.2477												--
39.2542												--
39.2556						-0.0017						--
39.2563												--
39.2581												--
39.2592		-0.000263318										--
39.26											--	--
39.2648											--	--
39.2718											--	--
39.279											--	--
39.2811	-0.000160012										--	--
39.2825											--	--
39.289											--	--
39.2919											--	--
39.2926					-0.00161						--	--
39.2927											--	--
39.2956											--	--
39.2977											--	--
39.3									-0.00193		--	--
39.3089											--	--
39.3112											--	--
39.3197										-0.00161	--	--
39.3219
39.3221				-0.001
39.3253
39.3263
39.3366			-0.000508955
39.3417
39.3426
39.344
39.3461
39.3508
39.3519
39.3623
39.3627												0.00222
39.3646
39.3709
39.3759
39.3768												--
39.3825												--
39.3904								-0.00144				--
39.3936											-0.000562272	--
39.397												--
39.4097												--
39.4104												--
39.4258												--
39.4274							-0.00183					--
39.4321												--
39.4337												--
39.4356												--
39.436		-0.000276142										--
39.4373	-0.00016641											--
39.4401												--
39.441												--
39.4508						-0.00175					--	--
39.4518											--	--
39.4527											--	--
39.4534											--	--
39.4555											--	--
39.4593											--	--
39.461									-0.00204		--	--
39.4611											--	--
39.4636											--	--
39.4804										-0.00168	--	--
39.4843											--	--
39.4864											--	--
39.4865											--	--
39.4878											--	--
39.4879					-0.00169						--	--
39.4909											--	--
39.4918					--	--	--	--	--	--	--	--
39.504					--	--	--	--	--	--	--	--
39.5041					--	--	--	--	--	--	--	--
39.5053					--	--	--	--	--	--	--	--
39.5057					--	--	--	--	--	--	--	--
39.5072					--	--	--	--	--	--	--	--
39.5133					--	--	--	--	--	--	--	--
39.5171					--	--	--	--	--	--	--	--
39.5173				-0.00105	--	--	--	--	--	--	--	--
39.519					--	--	--	--	--	--	--	--
39.5217					--	--	--	--	--	--	--	--
39.5235					--	--	--	--	--	--	--	--
39.5272					--	--	--	--	--	--	--	--
39.5317			-0.000532823		--	--	--	--	--	--	--	--
39.5319					--	--	--	--	--	--	--	--
39.5324					--	--	--	--	--	--	--	--
39.5383
39.5472
39.5514								-0.0015
39.5539											-0.000564662
39.5558
39.5563												0.00236
39.5573
39.5631
39.5695
39.574
39.5825									-0.00215
39.5865
39.5884							-0.00187
39.5934
39.5946
39.5969
39.6012											--	--
39.6017										-0.00175	--	--
39.6082											--	--
39.6118						-0.00181					--	--
39.6129											--	--
39.6134	-0.000172807										--	--
39.6145											--	--
39.6167											--	--
39.6174											--	--
39.6277											--	--
39.6288											--	--
39.6306		-0.000288967									--	--
39.6349											--	--
39.635											--	--
39.6451											--	--
39.6452											--	--
39.6486												--
39.6488					-0.00177							--
39.6519												--
39.6536												--
39.6542												--
39.6601												--
39.6633												--
39.6649												--
39.6653												--
39.6728								-0.00156				--
39.6747											-0.000567052	--
39.6778												--
39.6779												--
39.6783				-0.0011								--
39.6827												--
39.687												--
39.6925			-0.000556692
39.6945
39.7045
39.7099							-0.00192
39.7131									-0.00223
39.7151
39.7159												0.00249
39.7185
39.7212
39.7226
39.7291
39.732										-0.00181
39.7324
39.7332						-0.00187
39.7345
39.7359
39.7383						--	--	--	--	--	--	--
39.739						--	--	--	--	--	--	--
39.7552						--	--	--	--	--	--	--
39.7588						--	--	--	--	--	--	--
39.7595						--	--	--	--	--	--	--
39.7659						--	--	--	--	--	--	--
39.7666						--	--	--	--	--	--	--
39.7699						--	--	--	--	--	--	--
39.7702					-0.00185	--	--	--	--	--	--	--
39.7723						--	--	--	--	--	--	--
39.7726						--	--	--	--	--	--	--
39.7734						--	--	--	--	--	--	--
39.7758						--	--	--	--	--	--	--
39.7802						--	--	--	--	--	--	--
39.7852						--	--	--	--	--	--	--
39.786						--	--	--	--	--	--	--
39.7862
39.7909		-0.000301791
39.7911
39.7993
39.7996				-0.00114
39.8015
39.8034								-0.00162
39.8042
39.8047											-0.000557632
39.8071	-0.000179204
39.8083
39.8138			-0.00058056
39.8151
39.8251
39.8327
39.8363												0.00263
39.8405							-0.00196				--	--
39.8416											--	--
39.846											--	--
39.8493											--	--
39.8495											--	--
39.8505									-0.00232		--	--
39.8532											--	--
39.8637						-0.00193					--	--
39.8652											--	--
39.8665											--	--
39.869											--	--
39.8691										-0.00189	--	--
39.8731											--	--
39.8765											--	--
39.8811											--	--
39.8967											--	--
39.8969						--	--	--	--	--	--	--
39.8972						--	--	--	--	--	--	--
39.9004						--	--	--	--	--	--	--
39.9008					-0.00193	--	--	--	--	--	--	--
39.9024						--	--	--	--	--	--	--
39.9035						--	--	--	--	--	--	--
39.904						--	--	--	--	--	--	--
39.9054						--	--	--	--	--	--	--
39.9118		-0.000314615				--	--	--	--	--	--	--
39.9134						--	--	--	--	--	--	--
39.9157						--	--	--	--	--	--	--
39.9166						--	--	--	--	--	--	--
39.923						--	--	--	--	--	--	--
39.9281						--	--	--	--	--	--	--
39.9288						--	--	--	--	--	--	--
39.9298						--	--	--	--	--	--	--
39.9301				-0.00119
39.9347
39.9348
39.9398
39.9407								-0.00168
39.9415											-0.000552057
39.9443			-0.000603561
39.9449
39.945
39.9657												0.00276
39.9667	-0.000185602
39.9749
39.9778							-0.00199
39.9789
39.9836
39.9869
39.9875										--	--	--
39.9906										--	--	--
39.9938										--	--	--
39.9984										--	--	--
40.001						-0.00198				--	--	--
40.0017										--	--	--
40.0027										--	--	--
40.0039										--	--	--
40.0061										--	--	--
40.0066										--	--	--
40.0138										--	--	--
40.0229									-0.00241	--	--	--
40.0345										--	--	--
40.0376										--	--	--
40.0381					-0.00201					--	--	--
40.0389										--	--	--
40.0412										-0.00195	--	--
40.0414											--	--
40.0419		-0.000333015									--	--
40.0429											--	--
40.0491											--	--
40.0522											--	--
40.0538											--	--
40.0602											--	--
40.0646											--	--
40.0656											--	--
40.067											--	--
40.0674				-0.00124							--	--
40.0694											--	--
40.0698											--	--
40.0722											--	--
40.0763											--	--
40.0815			-0.000629493
40.0821
40.0859
40.0871	-0.000191999
40.0959
40.1017
40.1019												0.00289
40.1128
40.1131								-0.00174			-0.000562542
40.1151
40.1167
40.1235
40.1245
40.1314
40.1362
40.144
40.1502							-0.00204				--	--
40.1507											--	--
40.1563											--	--
40.1595											--	--
40.1599											--	--
40.16									-0.00252		--	--
40.163											--	--
40.1733						-0.00205					--	--
40.1752											--	--
40.1763											--	--
40.178										-0.00203	--	--
40.1786		-0.000344866									--	--
40.1791											--	--
40.1864											--	--
40.1897											--	--
40.2013											--	--
40.2066						--	--	--	--	--	--	--
40.2068						--	--	--	--	--	--	--
40.2074						--	--	--	--	--	--	--
40.2098						--	--	--	--	--	--	--
40.2102						--	--	--	--	--	--	--
40.2104					-0.00208	--	--	--	--	--	--	--
40.2137						--	--	--	--	--	--	--
40.2166	-0.000199241					--	--	--	--	--	--	--
40.2195						--	--	--	--	--	--	--
40.2231						--	--	--	--	--	--	--
40.2236						--	--	--	--	--	--	--
40.226						--	--	--	--	--	--	--
40.2334						--	--	--	--	--	--	--
40.2392						--	--	--	--	--	--	--
40.2397				-0.00128		--	--	--	--	--	--	--
40.2421						--	--	--	--	--	--	--
40.2446
40.2495											-0.000547386
40.2502								-0.00179
40.2531
40.2537			-0.000654074
40.2583
40.26
40.2679
40.2727												0.00302
40.2859
40.2872							-0.00209
40.2899
40.2936
40.2968
40.3001
40.3005
40.3103						-0.00209				--	--	--
40.3124										--	--	--
40.3131										--	--	--
40.3134										--	--	--
40.3163										--	--	--
40.321										--	--	--
40.3259										--	--	--
40.3265										--	--	--
40.3359										--	--	--
40.336									-0.00261	--	--	--
40.3438										--	--	--
40.3465										--	--	--
40.3467										--	--	--
40.3475					-0.00214					--	--	--
40.3503		-0.000359678								--	--	--
40.3508										--	--	--
40.3528	-0.000210906										--	--
40.3537										-0.00208	--	--
40.3597											--	--
40.3626											--	--
40.3628											--	--
40.3684											--	--
40.3728											--	--
40.3762											--	--
40.3766				-0.00132							--	--
40.3817											--	--
40.3827											--	--
40.3842											--	--
40.3901											--	--
40.3906			-0.000672529								--	--
40.3911											--	--
40.3994											--	--
40.4069
40.4086												0.00316
40.41
40.4157
40.4217
40.4247											-0.000541394
40.4261								-0.00187
40.4284
40.4313
40.4391
40.4393
40.4489
40.4624
40.4632							-0.00212
40.47
40.4704
40.4731											--	--
40.4748											--	--
40.4761											--	--
40.4844											--	--
40.4845									-0.0027		--	--
40.4863						-0.00216					--	--
40.4868		-0.000371351									--	--
40.4886											--	--
40.4894											--	--
40.4925											--	--
40.4968											--	--
40.5019										-0.00213	--	--
40.5092											--	--
40.5114											--	--
40.5187											--	--
40.5197											--	--
40.5214						--	--	--	--	--	--	--
40.5225						--	--	--	--	--	--	--
40.5234					-0.00221	--	--	--	--	--	--	--
40.5237	-0.000218916					--	--	--	--	--	--	--
40.5268						--	--	--	--	--	--	--
40.5313						--	--	--	--	--	--	--
40.5332						--	--	--	--	--	--	--
40.5346						--	--	--	--	--	--	--
40.5386						--	--	--	--	--	--	--
40.5389						--	--	--	--	--	--	--
40.5413						--	--	--	--	--	--	--
40.548						--	--	--	--	--	--	--
40.552						--	--	--	--	--	--	--
40.5525				-0.00136		--	--	--	--	--	--	--
40.5569						--	--	--	--	--	--	--
40.5577						--	--	--	--	--	--	--
40.5589
40.5646
40.5663			-0.00069431
40.5674
40.5725											-0.000513821
40.5746								-0.00192
40.5752
40.5762
40.583												0.00329
40.59
40.5962
40.5987
40.6117							-0.00215
40.613
40.6187
40.6211
40.6218											--	--
40.6244											--	--
40.6246											--	--
40.6326											--	--
40.6342											--	--
40.6344									-0.00279		--	--
40.6347						-0.00221					--	--
40.6372											--	--
40.6379											--	--
40.6412											--	--
40.6515										-0.00218	--	--
40.6596	-0.000227905										--	--
40.6614											--	--
40.662		-0.000379297									--	--
40.6681											--	--
40.669											--	--
40.6708						--	--	--	--	--	--	--
40.6718					-0.00227	--	--	--	--	--	--	--
40.6741						--	--	--	--	--	--	--
40.6753						--	--	--	--	--	--	--
40.6812						--	--	--	--	--	--	--
40.6822						--	--	--	--	--	--	--
40.6837						--	--	--	--	--	--	--
40.6843						--	--	--	--	--	--	--
40.6869						--	--	--	--	--	--	--
40.6891						--	--	--	--	--	--	--
40.6967						--	--	--	--	--	--	--
40.698						--	--	--	--	--	--	--
40.7003						--	--	--	--	--	--	--
40.7009				-0.00141		--	--	--	--	--	--	--
40.7063						--	--	--	--	--	--	--
40.7092						--	--	--	--	--	--	--
40.7119
40.7147			-0.000712534
40.7148
40.7216											-0.000480547
40.7244								-0.00197
40.7253
40.7302												0.00344
40.7423
40.7433
40.7458
40.75
40.7536
40.7615							-0.00216
40.7687
40.7688
40.7718
40.7744											--	--
40.7769											--	--
40.7791											--	--
40.7844						-0.00224					--	--
40.7871											--	--
40.7877											--	--
40.7891											--	--
40.7893									-0.00287		--	--
40.7911											--	--
40.8061										-0.00222	--	--
40.8071											--	--
40.8099		-0.000385758									--	--
40.8165											--	--
40.8179											--	--
40.8204											--	--
40.8216					-0.00234						--	--
40.8251					--	--	--	--	--	--	--	--
40.8311					--	--	--	--	--	--	--	--
40.832					--	--	--	--	--	--	--	--
40.8341	-0.00023865				--	--	--	--	--	--	--	--
40.835					--	--	--	--	--	--	--	--
40.8363					--	--	--	--	--	--	--	--
40.8365					--	--	--	--	--	--	--	--
40.8392					--	--	--	--	--	--	--	--
40.8443					--	--	--	--	--	--	--	--
40.85					--	--	--	--	--	--	--	--
40.8506				-0.00145	--	--	--	--	--	--	--	--
40.853					--	--	--	--	--	--	--	--
40.8561					--	--	--	--	--	--	--	--
40.8575					--	--	--	--	--	--	--	--
40.8643			-0.000734072		--	--	--	--	--	--	--	--
40.8646					--	--	--	--	--	--	--	--
40.8701
40.8724
40.8758											-0.000449822
40.8786												0.00359
40.8793								-0.00203
40.8796
40.8898
40.8918
40.8974
40.9071
40.9139
40.9164							-0.00219
40.924
40.927
40.9293
40.9298
40.9382											--	--
40.9392						-0.00228					--	--
40.9422											--	--
40.9426											--	--
40.9462											--	--
40.9494											--	--
40.9496									-0.00296		--	--
40.9543											--	--
40.958											--	--
40.9591		-0.000400092									--	--
40.9661										-0.00227	--	--
40.9718											--	--
40.9727											--	--
40.9751											--	--
40.9765					-0.0024						--	--
40.9771											--	--
40.98					--	--	--	--	--	--	--	--
40.9805					--	--	--	--	--	--	--	--
40.981					--	--	--	--	--	--	--	--
40.9813	-0.000245208				--	--	--	--	--	--	--	--
40.985					--	--	--	--	--	--	--	--
40.9912					--	--	--	--	--	--	--	--
40.9951					--	--	--	--	--	--	--	--
40.9967					--	--	--	--	--	--	--	--
41.0002					--	--	--	--	--	--	--	--
41.0048					--	--	--	--	--	--	--	--
41.005					--	--	--	--	--	--	--	--
41.0054				-0.00148	--	--	--	--	--	--	--	--
41.011					--	--	--	--	--	--	--	--
41.0135					--	--	--	--	--	--	--	--
41.019			-0.000751571		--	--	--	--	--	--	--	--
41.0254					--	--	--	--	--	--	--	--
41.0305
41.0309
41.0322												0.00374
41.0354											-0.000414518
41.0365
41.0386
41.0392
41.0396								-0.00209
41.0453
41.0462
41.0531
41.0615
41.0617
41.072
41.0723									-0.00303
41.0767							-0.00223
41.0847											--	--
41.0875											--	--
41.0885										-0.00229	--	--
41.0897											--	--
41.0995						-0.00232					--	--
41.0999											--	--
41.1026											--	--
41.1028											--	--
41.1029											--	--
41.1067											--	--
41.1133		-0.000416388									--	--
41.1194											--	--
41.1233											--	--
41.1278											--	--
41.1298	-0.000252714										--	--
41.1312											--	--
41.133												--
41.1352												--
41.1353												--
41.1363												--
41.1367					-0.00247							--
41.1369												--
41.1403												--
41.1443												--
41.1484												--
41.1514												--
41.1539												--
41.1574											-0.00039082	--
41.1594												--
41.1613												--
41.1622								-0.00214				--
41.1649												--
41.1656				-0.00153
41.1714
41.1737
41.1791			-0.000774394
41.1911												0.00387
41.1925
41.1993							-0.00227
41.2
41.2042
41.2075
41.2099
41.2103
41.2122
41.2148
41.222						-0.00237
41.2253
41.2256											--	--
41.2294											--	--
41.2324											--	--
41.2398											--	--
41.2409											--	--
41.2504											--	--
41.2506									-0.00311		--	--
41.253											--	--
41.2555											--	--
41.2564											--	--
41.2577											--	--
41.2593					-0.00252						--	--
41.2628											--	--
41.2629											--	--
41.2661											--	--
41.2665										-0.0023	--	--
41.273		-0.000428624
41.2738
41.2784
41.2834	-0.000260143
41.2853
41.2874
41.2881				-0.00156
41.294
41.2947
41.2979
41.2993
41.3016			-0.000799795
41.3023
41.3066
41.3126												0.00399
41.3148
41.3257												--
41.3272												--
41.3327												--
41.3349											-0.000362024	--
41.3362												--
41.3388												--
41.3403												--
41.3405								-0.00219				--
41.3518												--
41.3586												--
41.3593												--
41.3652												--
41.3672												--
41.3759												--
41.3762									-0.00317			--
41.3776							-0.00229					--
41.3862											--	--
41.3889											--	--
41.3906											--	--
41.3918										-0.00231	--	--
41.3951		-0.000441974									--	--
41.4003						-0.00239					--	--
41.4038											--	--
41.4039											--	--
41.4041											--	--
41.408											--	--
41.4096											--	--
41.4153											--	--
41.4167											--	--
41.4235											--	--
41.4284											--	--
41.4303											--	--
41.432												--
41.4324												--
41.4338												--
41.4359												--
41.4376					-0.00257							--
41.4405												--
41.4412												--
41.4423	-0.000264836											--
41.4433												--
41.4457												--
41.4519												--
41.4532												--
41.4586												--
41.4599											-0.000321868	--
41.4638												--
41.4656												--
41.4661								-0.00225
41.4663				-0.00159
41.4724
41.4736
41.4797			-0.000813166
41.481
41.4834
41.4865
41.4893												0.00411
41.5024
41.5031							-0.00231
41.5056
41.5113
41.5119
41.5143
41.5146
41.5161											--	--
41.5222											--	--
41.5225									-0.00323		--	--
41.5258						-0.00242					--	--
41.5294											--	--
41.5336											--	--
41.5369											--	--
41.5378										-0.0023	--	--
41.5506											--	--
41.555											--	--
41.5592											--	--
41.5612											--	--
41.5631					-0.00263						--	--
41.5639	-0.000267097										--	--
41.564											--	--
41.5667											--	--
41.5681												--
41.5699												--
41.5726		-0.000448502										--
41.5753												--
41.5773												--
41.579												--
41.5864												--
41.5869												--
41.591												--
41.5918				-0.00163								--
41.5941												--
41.5979												--
41.5999												--
41.6051			-0.00082931									--
41.6053												--
41.6055											-0.00026785	--
41.6094
41.6123								-0.00231
41.6137												0.00423
41.6268
41.6382
41.6404
41.6494							-0.00233
41.6508
41.6581
41.6585
41.6603
41.6611
41.6624
41.665
41.6692
41.672						-0.00245
41.6757											--	--
41.6759											--	--
41.6761											--	--
41.6765									-0.00329		--	--
41.6801											--	--
41.6914										-0.00232	--	--
41.6976		-0.000457336									--	--
41.7004											--	--
41.7048											--	--
41.7054											--	--
41.7073											--	--
41.7093					-0.00268						--	--
41.713											--	--
41.7134											--	--
41.7137											--	--
41.7173											--	--
41.719
41.7234
41.7239
41.7298
41.7333
41.7372
41.738				-0.00166
41.7397
41.7407	-0.000276089
41.741
41.7442
41.7512			-0.000852526
41.7528
41.7543
41.7587											-0.000243147	0.00436
41.7597
41.7627									--	--	--	--
41.7663								-0.00237	--	--	--	--
41.7718									--	--	--	--
41.7755									--	--	--	--
41.7828									--	--	--	--
41.792									--	--	--	--
41.7932									--	--	--	--
41.8033							-0.00238		--	--	--	--
41.8127									--	--	--	--
41.8139									--	--	--	--
41.8153									--	--	--	--
41.8164									--	--	--	--
41.8176									--	--	--	--
41.8228									--	--	--	--
41.8258						-0.0025			--	--	--	--
41.8289									--	--	--	--
41.8293									-0.00335		--	--
41.8297											--	--
41.83											--	--
41.8342											--	--
41.8381											--	--
41.8433		-0.000462838									--	--
41.8439										-0.00233	--	--
41.8534											--	--
41.8578											--	--
41.8593											--	--
41.8611											--	--
41.8632					-0.00272						--	--
41.8645											--	--
41.8651	-0.000283989										--	--
41.8664											--	--
41.867											--	--
41.8744
41.8769
41.8771
41.8832
41.8864
41.891
41.8918				-0.00169
41.894
41.8967
41.8982
41.905			-0.000870306
41.9076
41.9095
41.9108											-0.000195822
41.9113												0.00448
41.9129
41.9148									--	--	--	--
41.919								-0.00244	--	--	--	--
41.9208									--	--	--	--
41.9244									--	--	--	--
41.928									--	--	--	--
41.9495									--	--	--	--
41.9497									--	--	--	--
41.9561							-0.00242		--	--	--	--
41.9658									--	--	--	--
41.9683									--	--	--	--
41.9692									--	--	--	--
41.9713									--	--	--	--
41.974									--	--	--	--
41.9786						-0.00252			--	--	--	--
41.9803									--	--	--	--
41.9825									--	--	--	--
41.9829											--	--
41.9831											--	--
41.9854											--	--
41.9858									-0.00342		--	--
41.9871											--	--
41.9966		-0.000476135									--	--
42.0002										-0.00232	--	--
42.0053											--	--
42.0102	-0.000290661										--	--
42.0121											--	--
42.0137											--	--
42.0146											--	--
42.016					-0.00276						--	--
42.0177											--	--
42.0182											--	--
42.0197											--	--
42.0297
42.0335
42.0404
42.0414
42.0433
42.0436
42.0445				-0.00172
42.0507
42.051
42.0576			-0.000889647
42.0627												0.0046
42.0637
42.0646
42.0666											-0.000155675
42.0699
42.0706
42.0738									--	--	--	--
42.0756								-0.00248	--	--	--	--
42.0758									--	--	--	--
42.0761									--	--	--	--
42.0809									--	--	--	--
42.1126							-0.00246		--	--	--	--
42.1161									--	--	--	--
42.1169									--	--	--	--
42.1227									--	--	--	--
42.1251									--	--	--	--
42.1257									--	--	--	--
42.135						-0.00255			--	--	--	--
42.1357									--	--	--	--
42.1386									--	--	--	--
42.139									--	--	--	--
42.1396									--	--	--	--
42.1402											--	--
42.1438											--	--
42.1478											--	--
42.1487		-0.000488872									--	--
42.1519											--	--
42.1523									-0.00348		--	--
42.1609											--	--
42.1628	-0.000300211										--	--
42.1664										-0.00231	--	--
42.1685											--	--
42.1697											--	--
42.1701											--	--
42.1725					-0.00282						--	--
42.1738											--	--
42.1763											--	--
42.1776											--	--
42.1813
42.1861
42.1999
42.2
42.2001
42.2009				-0.00176
42.2076
42.2101
42.2121
42.2139			-0.000909936
42.2173
42.2179												0.00471
42.2256
42.2309
42.2316
42.2323											-9.56403e-05
42.2327										--	--	--
42.2364										--	--	--
42.2369										--	--	--
42.242								-0.00254		--	--	--
42.252										--	--	--
42.2536										--	--	--
42.2752										--	--	--
42.2759										--	--	--
42.2791							-0.00249			--	--	--
42.2844										--	--	--
42.2872										--	--	--
42.2878										--	--	--
42.2882									-0.00352	--	--	--
42.2895										--	--	--
42.2918										--	--	--
42.2922										--	--	--
42.3014						-0.00259					--	--
42.3019										-0.00229	--	--
42.3046		-0.000502286									--	--
42.3055											--	--
42.3062											--	--
42.3105											--	--
42.3142	-0.00030748										--	--
42.3173											--	--
42.3254											--	--
42.3263											--	--
42.3299											--	--
42.3349											--	--
42.336											--	--
42.3364											--	--
42.3389					-0.00286						--	--
42.3392											--	--
42.3427												--
42.344												--
42.3463												--
42.3521												--
42.3523												--
42.3533												--
42.364												--
42.3663												--
42.3673				-0.00179								--
42.3676											-1.89807e-05	--
42.3678												--
42.3716												--
42.3731												--
42.3741												--
42.3778								-0.0026				--
42.3802			-0.000930748									--
42.3811
42.3829												0.00482
42.3881
42.3959
42.4037
42.4063
42.4149							-0.00253
42.4255
42.4274
42.4277
42.4279
42.4281
42.437
42.4372						-0.00261
42.4395
42.44									-0.00357
42.4413											--	--
42.4421											--	--
42.4424											--	--
42.4465											--	--
42.4534										-0.00229	--	--
42.4613											--	--
42.4693											--	--
42.4695	-0.000323613										--	--
42.4704		-0.000512032									--	--
42.4707											--	--
42.4712											--	--
42.472											--	--
42.4742											--	--
42.4747					-0.0029						--	--
42.4786											--	--
42.4879											--	--
42.488
42.4911
42.4935
42.4963
42.4984
42.502
42.503				-0.00181
42.505
42.5052
42.5099
42.5159			-0.000947163
42.5175												0.00495
42.5186											2.89006e-05
42.52
42.5227
42.5253
42.5296								-0.00267		--	--	--
42.5305										--	--	--
42.5446										--	--	--
42.5465										--	--	--
42.548										--	--	--
42.5535										--	--	--
42.5667							-0.00256			--	--	--
42.5682										--	--	--
42.5693										--	--	--
42.5776										--	--	--
42.5788										--	--	--
42.5798										--	--	--
42.5804										--	--	--
42.5809									-0.00361	--	--	--
42.5889						-0.00264				--	--	--
42.5931										--	--	--
42.594											--	--
42.5941										-0.00226	--	--
42.5984											--	--
42.6056		-0.000526279									--	--
42.6074											--	--
42.6104											--	--
42.6122											--	--
42.6224											--	--
42.6236											--	--
42.625											--	--
42.6262											--	--
42.6264					-0.00295						--	--
42.6289											--	--
42.6303											--	--
42.6343											--	--
42.6345	-0.000330831										--	--
42.6378
42.6395
42.6396
42.6463
42.6536
42.6547				-0.00185
42.6565
42.6588											9.70507e-05
42.6614
42.6617
42.663
42.6666
42.6674			-0.000963426
42.6678
42.6679												0.00508
42.6705								-0.00273
42.6809								--	--	--	--	--
42.6815								--	--	--	--	--
42.6884								--	--	--	--	--
42.7071								--	--	--	--	--
42.7076							-0.0026	--	--	--	--	--
42.7116								--	--	--	--	--
42.7188								--	--	--	--	--
42.7207								--	--	--	--	--
42.7209								--	--	--	--	--
42.7297						-0.00266		--	--	--	--	--
42.7305								--	--	--	--	--
42.7328								--	--	--	--	--
42.734								--	--	--	--	--
42.735								--	--	--	--	--
42.7394								--	--	--	--	--
42.7421								--	--	--	--	--
42.7423											--	--
42.743											--	--
42.7435									-0.00365		--	--
42.7522											--	--
42.7563										-0.00223	--	--
42.7567		-0.000538584									--	--
42.7632											--	--
42.7643											--	--
42.765											--	--
42.7672					-0.00299						--	--
42.7692	-0.000340359										--	--
42.7712											--	--
42.7713											--	--
42.7732											--	--
42.7772											--	--
42.7802											--	--
42.7916
42.7935
42.7944
42.7955				-0.00188
42.8011
42.8025
42.8026
42.8045
42.8075												0.0052
42.8082			-0.000981637
42.8091
42.8206											0.000168259
42.8244
42.8249
42.8296
42.8322
42.833								-0.00279			--	--
[truncated: 14,385 more rows]
