# Supplementary material for: A folding motif formed with an expanded genetic alphabet
Source: Nat Chem. 2024 Jun 10;16(10):1715–22. doi: 10.1038/s41557-024-01552-7 (PMC11446821; doi:10.1038/s41557-024-01552-7)
Supplement: Supplementary file 2 — Statistical source data for supplementary figures. [file 41557_2024_1552_MOESM2_ESM.zip › Source data for supplementary figures/Source data Figure S4.xls]

## Sheet: Fig S4a
				Concentration
Temp	2 uM	1 uM	500 nM	250 nM	125 nM	62.5 nM	31.25	15.6 nM
36.9308						0.10168
36.9439
36.9504
37.0342							0.10889
37.0645						0.10187
37.0775		0.02502
37.0839
37.0876				0.08836
37.1151					0.09229
37.1678							0.1092
37.2106
37.2133						0.102
37.2206				0.08827
37.2261	0.01503
37.2274								0.0957
37.2325
37.248					0.09224
37.3165							0.10931
37.3433
37.354						0.102
37.3604								0.09572
37.3667
37.3686				0.08825
37.373
37.3961					0.09249
37.457							0.10996
37.4853						0.10227
37.491
37.4977
37.5041
37.5083								0.09614
37.5085				0.08835
37.536					0.09255
37.5881							0.11041
37.6306
37.639				0.08855		0.10259
37.6482								0.0964
37.6513
37.6577
37.6665					0.09274
37.7416							0.11091
37.7609
37.7787								0.09689
37.7824						0.10284
37.7919				0.08854
37.7946
37.8009
37.8195					0.09299
37.8849							0.11155
37.9135
37.9316								0.09748
37.9346				0.0889
37.9397						0.10326
37.9517
37.9579		0.02522
37.9621					0.09338
38.042							0.11237
38.0558			0.04704
38.0705						0.10356
38.0742								0.09803
38.0824
38.0886			0.04732
38.091				0.08928
38.1185					0.09374
38.1727							0.11295
38.2119
38.2211				0.08937
38.2255						0.10386
38.2306								0.09861
38.2372			0.0472
38.2433
38.2487					0.09392
38.3275							0.11359
38.3418
38.3607								0.0992
38.3683						0.10429
38.3752				0.08975
38.3799			0.04723
38.386
38.4028					0.09436
38.4702							0.11437
38.4955
38.5118						0.10489
38.5148								0.09985
38.5173			0.04739	0.08997
38.5232
38.5293
38.5449					0.09474
38.6135							0.11491
38.6374
38.6569								0.10056
38.6575						0.10527
38.66				0.09032
38.6687			0.04752
38.6747
38.6876					0.09497
38.7589							0.11567
38.7798
38.7993						0.1058
38.7996								0.10118
38.8048				0.09068
38.8104			0.04757
38.8164
38.8325					0.09549
38.9006							0.11645
38.9243
38.9444								0.10166
38.946				0.09101
38.9511						0.10637
38.962			0.04777
38.968
38.9736					0.09596
39.0523							0.11693
39.0651		0.02562
39.0838						0.10682
39.0855								0.10242
39.0945			0.04785
39.0969		0.02556		0.09147
39.1005
39.1245					0.09634
39.1848							0.11768
39.2158
39.2288				0.09173
39.2364								0.10302
39.2395						0.10726
39.2501			0.048
39.256		0.02555
39.2565					0.09677
39.3403							0.11824
39.3474
39.3683								0.10396
39.3837				0.09211
39.3938						0.10771
39.4042			0.04808
39.4101		0.02557
39.4114					0.09719
39.4944							0.11893
39.502	0.01513
39.5183						0.10836
39.5232								0.10438
39.5286		0.0256
39.5345			0.04826
39.5372				0.09238
39.5648					0.09781
39.6188							0.11964
39.6551
39.661				0.09302
39.6753						0.10888
39.6766								0.10503
39.6854		0.02561	0.04843
39.6887					0.09815
39.6912
39.7756							0.12027
39.7787
39.8004								0.10586
39.8171				0.09348
39.8184						0.10932
39.8283		0.0257	0.04859
39.8342
39.8448					0.0988
39.9186							0.121
39.9345
39.9566								0.10662
39.9595				0.09397
39.9699						0.11
39.9797		0.02569	0.0488
39.9855
39.9872					0.09932
40.0699							0.12152
40.0765
40.0989								0.10736
40.1102				0.09429
40.1179		0.02581	0.04889			0.1105
40.1275
40.1332
40.1379					0.0997
40.2177							0.12247
40.2269	0.01535
40.2496								0.10804
40.2535						0.11119
40.2573				0.09484
40.2629		0.02587	0.04909
40.2686
40.285					0.10028
40.3531							0.12305
40.3737	0.01525
40.3901						0.1116
40.3922				0.09537
40.3967								0.10856
40.3994		0.02593	0.04941
40.4051
40.4199					0.10094
40.4896							0.1237
40.5083
40.528	0.01533			0.09567
40.5315								0.10936
40.5433			0.04962			0.11218
40.5524		0.026
40.5558					0.10141
40.558
40.6426							0.12449
40.6439	0.01522
40.6674								0.11008
40.6804				0.09619
40.6969						0.11273
40.7058		0.0261	0.04983
40.7082					0.1018
40.7114
40.7959	0.01536
40.796							0.12501
40.8197								0.11081
40.8231						0.11332
40.8319
40.8331		0.02618	0.05001	0.09669
40.8375
40.8609					0.10239
40.9221	0.01529						0.12582
40.9483
40.9587				0.09722
40.9647						0.11403
40.9724								0.11145
40.9733		0.0263	0.05016
40.9789
40.9865					0.10298
41.0635	0.01532						0.12669
41.0736
41.098								0.11224
41.0995				0.09769
41.1158						0.11458
41.1242		0.02635	0.0504
41.1273					0.10363
41.1298
41.2141	0.01535
41.2144							0.12737
41.2387								0.11281
41.2498				0.09816
41.2629						0.11512
41.2712		0.0264	0.05052
41.2767
41.2776					0.1042
41.3614	0.01544						0.12809
41.3641
41.389								0.1137
41.3961				0.09874
41.42						0.11582
41.4239		0.02654	0.05089		0.10471
41.4282
41.4336
41.5101	0.01538
41.5183							0.12877
41.5353								0.11434
41.5489						0.11638
41.5524		0.02657		0.09928
41.5568			0.05111
41.5623
41.5802					0.10534
41.647	0.01544						0.12956
41.6661
41.6805				0.09964
41.6889						0.11701
41.6916								0.11504
41.6967			0.05138
41.7021		0.02667
41.7083					0.10592
41.7869	0.01547						0.13048
41.7939
41.8196								0.11592
41.8198				0.10027
41.8379			0.05148			0.11756
41.8456		0.02683
41.8476					0.10645
41.851
41.9329	0.01548
41.9358							0.13129
41.9589								0.11665
41.968				0.10089
41.9814						0.11837
41.9889		0.02687	0.0518
41.9942
41.9958					0.10708
42.079	0.01558						0.13198
42.0808
42.1071								0.11739
42.1107				0.10139
42.1227						0.11895
42.13		0.027	0.05211
42.1353
42.1385					0.10771
42.2202	0.01553						0.13275
42.2232
42.2498								0.11812
42.2512				0.10182
42.2677						0.11949
42.2749		0.0271	0.05223
42.2791					0.10836
42.2802
42.3634	0.0156
42.3651							0.13373
42.3903								0.1189
42.3954				0.10253
42.3986						0.12013
42.4056		0.02717
42.4109			0.05261
42.4233					0.10906
42.4958	0.01561						0.13451
42.5074
42.5256				0.10316
42.5345								0.11976
42.5535					0.10962
42.5664			0.05284			0.12097
42.5732		0.02732
42.5785
42.6372	0.01568
42.6634							0.13529
42.6646								0.12044
42.6925				0.10368
42.7051						0.12175
42.7118			0.05306
42.717		0.02748
42.7204					0.11023
42.802	0.01568						0.13631
42.8038
42.8305				0.10419
42.8315								0.12156
42.8416						0.12245
42.8482		0.02746	0.05339
42.8533
42.8584					0.11108
42.9384	0.01575						0.13712
42.9415
42.9662				0.10481
42.9695								0.12227
42.9929						0.12317
42.9942		0.02756	0.05366		0.11173
42.9992
43.0044
43.077	0.01574
43.0894							0.13792
43.1052								0.12307
43.1166				0.10557
43.1219						0.12367
43.1282			0.05395
43.1333		0.02777
43.1446					0.11239
43.2184	0.01587						0.13874
43.2271
43.245				0.10606
43.2556								0.12387
43.2727						0.12454
43.273		0.0278	0.05421		0.11301
43.2787
43.2838
43.3552	0.01582
43.3689							0.1398
43.384								0.12466
43.3949				0.10692
43.4167						0.12517
43.4225			0.05443
43.4229		0.02802			0.11381
43.4276
43.5048	0.01584
43.5127							0.14071
43.5339								0.12564
43.5381				0.10753
43.5594						0.12604
43.5652		0.02806
43.5661			0.05476		0.11459
43.5702
43.6477	0.01593
43.6554							0.14156
43.677								0.12633
43.6802				0.10818
43.7082					0.11512
43.7093		0.02821	0.05508			0.12651
43.7149
43.7199	0.01597
43.7894
43.8051							0.14257
43.8191								0.1273
43.8292				0.10882
43.8467						0.1274
43.8521			0.05546
43.8571		0.02823
43.8572					0.11603
43.9381	0.01608
43.9422							0.14354
43.9658				0.10939
43.9681								0.12827
43.9938					0.1167
43.9982		0.02841				0.1281
44.0034			0.05557
44.0084
44.0745	0.01615
44.0936							0.14439
44.1047								0.12915
44.1165				0.11007
44.1445					0.11751
44.1447		0.02855	0.05595			0.12897
44.1498
44.1547	0.01608
44.2249
44.24							0.14516
44.2553								0.12997
44.2622				0.1108
44.2783						0.12969
44.2833
44.2881		0.0287	0.05621
44.2903					0.11827
44.3703	0.01613
44.3734							0.14629
44.3951				0.11143
44.4011								0.13081
44.4232					0.11906
44.426		0.02878	0.05648			0.13072
44.4308
44.4356	0.01624
44.5029
44.5209							0.14725
44.5339								0.13167
44.542				0.11233
44.558						0.13155
44.5626			0.0569
44.5674		0.02903
44.5701					0.11995
44.6494	0.01627
44.6527							0.14829
44.6732				0.11317
44.6808								0.13281
44.7013					0.12087
44.7073		0.02906				0.13226
44.7118			0.0572
44.7166
44.7804	0.0163
44.8019							0.14935
44.812								0.13401
44.8218				0.11377
44.8459						0.13311
44.8499		0.02925	0.05747		0.12166
44.8502
44.8549	0.01635
44.9286
44.9403							0.15031
44.9596				0.11461
44.9605								0.13488
44.9877					0.12247
45.0054						0.13391
45.0096		0.02934	0.05784
45.0143
45.0661	0.01637
45.0983								0.136
45.0997							0.15131
45.1183				0.11532
45.1425						0.13494
45.1464		0.02944			0.12329
45.1465			0.05809
45.1512
45.2245	0.01654
45.2366							0.15238
45.2546				0.1161
45.257								0.13689
45.2785						0.13577
45.2824			0.0585
45.2827		0.02962			0.1239
45.287	0.01659
45.3606
45.3725							0.15339
45.3899				0.11691
45.3933								0.13777
45.418					0.12495
45.4278						0.13654
45.4314		0.02982	0.05882
45.436
45.4955	0.0166
45.5215							0.15442
45.5285								0.13876
45.5383				0.11764
45.5664					0.12576
45.571			0.05931			0.13754
45.5746		0.02992
45.5791	0.0166
45.6436
45.6647							0.15545
45.6769								0.13982
45.6808				0.11856
45.709					0.12686
45.7247						0.13841
45.728		0.03008	0.0596
45.7326
45.7859	0.01673
45.8181							0.15659
45.8194								0.14101
45.8336				0.11927
45.8588						0.13946
45.8618		0.03016			0.1277
45.862			0.06001
45.8665
45.9384	0.01678
45.9521							0.15754
45.967				0.12024
45.9722								0.14207
45.9951					0.12865
46.0101						0.14035
46.0132		0.03033	0.06037
46.0176	0.01679
46.0714
46.1032							0.15887
46.1056								0.14328
46.1175				0.12108
46.1457					0.12959
46.151						0.14127
46.1539		0.03053	0.06067
46.1584
46.2216	0.01692
46.244							0.15991
46.256								0.14413
46.2577				0.12202
46.2858					0.13063
46.2948		0.03061	0.0611			0.14223
46.2975
46.3019	0.01693
46.3615
46.3876							0.161
46.3962								0.14524
46.4006				0.12298
46.4288					0.13169
46.4385						0.14339
46.4411		0.03088	0.06151
46.4455	0.01705
46.5042
46.5312							0.16205
46.5391								0.14639
46.5436				0.1239
46.5718					0.13269
46.595		0.03098				0.14425
46.5974			0.06189
46.6017	0.01701
46.6468
46.6821								0.14745
46.6874							0.16343
46.6992				0.12475
46.7236						0.14532
46.7258
46.7274		0.03114	0.06221		0.13365
46.7302	0.01706
46.8021
46.8159							0.16453
46.8271				0.12589
46.8376								0.14873
46.8553					0.13481
46.8739						0.14623
46.8759		0.03139	0.06267
46.8802	0.01718
46.9297
46.9655								0.14992
46.966							0.16582
46.9765				0.12687
47.0048					0.13606
47.013						0.14749
47.0149		0.0314	0.06326
47.0192	0.01718
47.0789
47.105							0.16731
47.1149				0.1276
47.115								0.15109
47.1432					0.13692
47.1636						0.14852
47.1653		0.03169	0.06356
47.1696	0.01723
47.2169
47.2533								0.15238
47.2554							0.16838
47.2647				0.12868
47.293					0.13832
47.3067						0.1497
47.3083		0.03187	0.06408
47.3125	0.0174
47.3664
47.3983							0.16984
47.4031								0.15351
47.407				0.12974
47.4353					0.13951
47.4466						0.15082
47.448		0.03199	0.06454
47.4522	0.01738
47.5085
47.5381							0.17092
47.5454								0.1551
47.5461				0.13079
47.5744					0.14078
47.5963						0.15167
47.5975		0.03216	0.06493
47.6017	0.01754
47.6473
47.6845								0.15614
47.6876							0.17194
47.695				0.13168
47.7233					0.14192
47.728			0.06548			0.15274
47.7292		0.03238
47.7332	0.01758
47.7958
47.8192							0.17324
47.826				0.13267
47.8333								0.15715
47.8544					0.14303
47.8971						0.15403
47.8981		0.03265	0.06586
47.9021	0.01762
47.9266
47.9644								0.15863
47.9881							0.17483
47.9942				0.13392
48.0226					0.14453
48.0252						0.15516
48.026		0.03281	0.06633
48.03	0.01778
48.0945
48.116							0.17615
48.1216				0.13491
48.1325								0.16004
48.1499					0.14596
48.1763						0.15625
48.1769		0.03298	0.06708
48.1809	0.01785
48.2215
48.2599								0.16126
48.2669							0.17757
48.2719				0.13612
48.3002					0.1471
48.319						0.1574
48.3194		0.0333	0.06757
48.3234	0.01782
48.3715
48.4095							0.17883
48.4101								0.16263
48.4138				0.13731
48.4421					0.14847
48.4774						0.15865
48.4777		0.03345	0.06813
48.4816	0.01798
48.5131
48.552								0.16402
48.5677							0.18025
48.5714				0.13854
48.5997					0.14979
48.6216						0.15988
48.6217		0.0337	0.06865
48.6256	0.01812
48.6703
48.7096								0.16542
48.7117							0.18161
48.7148				0.13958
48.7431					0.15132
48.7531						0.16098
48.757		0.03397	0.06909
48.8134	0.01814
48.8431							0.18331
48.8456				0.14081
48.8529								0.1669
48.874					0.15274
48.8988
48.899						0.1621
48.9026		0.03413	0.06969
48.944	0.01817
48.9837								0.16814
48.9888							0.18462
48.9906				0.14207
49.019					0.15399
49.0465
49.0469						0.16363
49.0503		0.03444	0.07037
49.0887	0.01837
49.1288								0.16981
49.1365							0.18616
49.1377				0.14324
49.1661					0.15562
49.1811
49.1816						0.16489
49.1849		0.03458	0.0709
49.2355	0.01845
49.2711							0.18736
49.2717				0.14451
49.2758								0.17131
49.3001					0.1569
49.324
49.3247						0.16631
49.3278		0.03492	0.07149
49.3693	0.01852
49.4099								0.1727
49.414				0.14592			0.18855
49.4425					0.15835
49.4774
49.4782						0.16761
49.4811
49.5113		0.03506	0.07219
49.5521	0.01857							0.17429
49.5667				0.14716
49.5674							0.19052
49.5952					0.15997
49.6278
49.6288						0.16909
49.6315
49.6636		0.03537	0.07293
49.7048	0.01864							0.1756
49.7165				0.1486
49.7178							0.19185
49.745					0.16151
49.778
49.7792						0.17042
49.7817			0.07364
49.8131		0.03559
49.8546	0.01879							0.17758
49.8661				0.15001
49.868							0.19351
49.8945					0.16317
49.9121
49.9135			0.07427			0.17182
49.9158
49.9623		0.03588
49.9996	0.01891			0.15134
50.0021							0.19508
50.0041								0.17917
50.0281					0.16485
50.0594
50.0609			0.07508			0.17324
50.063
50.0956		0.03618
50.1376	0.019							0.18077
50.1462				0.15295
50.1494							0.19683
50.1747					0.1663
50.1929
50.1945			0.07588			0.17459
50.1965
50.2419		0.03645
50.2791	0.01914			0.15421
50.2829							0.19837
50.2842								0.18244
50.3076					0.16797
50.3517
50.3535			0.07664			0.1761
50.3552
50.3746		0.0369
50.4171	0.01912							0.18407
50.4373				0.15569
50.4417							0.19985
50.4658					0.16948
50.4893			0.07758
50.4913						0.17754
50.4928
50.5323		0.03704
50.5742	0.01929			0.15727
50.5752								0.18555
50.5793							0.20143
50.6028					0.17128
50.6367			0.0783
50.6388						0.17915
50.6402
50.6691		0.03729
50.7122	0.01936							0.18742
50.721				0.15882
50.7267							0.2029
50.7495					0.17304
50.7971			0.07896
50.7994						0.18078
50.8005		0.03764
50.8155
50.8589	0.01942							0.189
50.8807				0.16049
50.8871							0.20497
50.9093					0.17468
50.9453			0.0798
50.9477						0.18238
50.9486		0.03779
50.9749
51.0186	0.01961							0.19115
51.0282				0.16218
51.0352							0.20651
51.0568					0.17641
51.0926			0.08048
51.0952						0.18375
51.0959		0.03821
51.1221
51.1661	0.01972							0.19281
51.1749				0.1637
51.1825							0.2084
51.2035					0.17835
51.229			0.08135
51.2318						0.1856
51.2323		0.03863
51.2684
51.3108	0.01983			0.16544
51.3127								0.19435
51.319							0.21025
51.3393					0.1801
51.3763			0.08219
51.3792						0.18707
51.3795		0.03886
51.404
51.4486	0.02002							0.19629
51.4573				0.16713
51.4662							0.21185
51.4859					0.18181
51.5161			0.08279
51.5192		0.03917				0.1887
51.5193
51.5503
51.5952	0.02018							0.1982
51.5966				0.16861
51.606							0.21367
51.6252					0.18366
51.6727			0.08378
51.676		0.03959				0.19063
51.6892
51.7344								0.20011
51.7525	0.02024			0.17038
51.7627							0.21555
51.7812					0.18531
51.806
51.8092			0.08473
51.8094		0.04004				0.19246
51.8449
51.8853	0.02038			0.17232
51.8903								0.20198
51.896							0.21756
51.9139					0.18691
51.9684
51.9716			0.08553
51.972		0.04043				0.19431
51.9773
52.023	0.02051							0.20399
52.0469				0.17428
52.0583							0.21994
52.0756					0.18914
52.1111
52.1143			0.08647
52.1149		0.04081				0.19598
52.1386
52.1847	0.02069							0.20626
52.1891				0.17616
52.201							0.22168
52.2177					0.19073
52.2653
52.2684			0.08731
52.2693		0.04122				0.19777
52.2805
52.3268	0.02078							0.2084
52.3426				0.17784
52.3552							0.22361
52.3712					0.19262
52.3994
52.4024			0.08834
52.4035		0.04144				0.19985
52.4337
52.476	0.02098			0.18003
52.4803								0.21027
52.4893							0.22579
52.5047					0.19489
52.5424
52.5455			0.08937
52.5467		0.04192				0.20158
52.5669	0.02119
52.6137								0.21246
52.6185				0.18192
52.6324							0.22764
52.6472					0.1967
52.6867
52.6897			0.09022
52.6911		0.04239				0.20333
52.709	0.02127
52.7562								0.2147
52.7621				0.18377
52.7766							0.22962
52.7908					0.1986
52.8369			0.09112
52.8398
52.8414		0.0429				0.20518
52.8524	0.02149
52.8997								0.21656
52.9116				0.18572
52.9268							0.23188
52.9403					0.20068
52.9791			0.09232
52.9821
52.9839		0.04337				0.20699
53.0016	0.02167
53.0493								0.2189
53.0533				0.18765
53.069							0.23396
53.082					0.20264
53.1429			0.09341
53.1452
53.1481		0.04371
53.1501	0.02174					0.20912
53.1909								0.22096
53.2187				0.18988
53.2351							0.23628
53.2474					0.2049
53.2881			0.09463
53.291
53.2932		0.04423				0.21098
53.3079	0.02199
53.3562								0.22342
53.3609				0.19208
53.378							0.23877
53.3897					0.20684
53.4279			0.09574
53.4307
53.4331		0.04464				0.21289
53.4499	0.02222
53.4985								0.22584
53.5001				0.19425
53.5178							0.24101
53.5288					0.20917
53.5673			0.09711
53.5701
53.5727		0.04525				0.21487
53.5888	0.0223
53.6376								0.2281
53.6389				0.1962
53.6572							0.24301
53.6677					0.21115
53.7066			0.098
53.7094		0.04566
53.7121						0.21689
53.7273	0.02257
53.7764								0.23001
53.7776				0.19848
53.7965							0.24554
53.8064					0.21313
53.8582		0.04621	0.09931
53.8609
53.8639						0.2191
53.8657	0.02283
53.9151								0.23268
53.9285				0.20054
53.9481							0.24789
53.9573					0.21562
54.0075		0.04694	0.1005
54.0102
54.0134						0.22117
54.0163	0.02304
54.066								0.23511
54.0772				0.20277
54.0974							0.25019
54.106					0.21732
54.139		0.04744
54.1417			0.10169
54.145						0.22353
54.1647	0.02319
54.2081				0.20468
54.2147								0.23747
54.2289							0.25275
54.2369					0.21976
54.2845		0.04797	0.1029
54.2872
54.2907						0.22567
54.2953	0.0235
54.3456								0.24002
54.353				0.20697
54.3744							0.25523
54.3818					0.2221
54.4364		0.04874	0.10411
54.439
54.4399
54.4427	0.02365					0.22749
54.4904								0.2425
54.5042				0.20938
54.5262							0.25744
54.5331					0.22446
54.5642		0.04933	0.1053
54.5668
54.5707						0.2298
54.5908	0.02387
54.6315				0.21167
54.6416								0.24489
54.6541							0.26003
54.6603					0.22682
54.7178		0.04994	0.10648
54.7223
54.7249	0.02413
54.729						0.23209
54.7689								0.24731
54.7889				0.21395
54.8122							0.26243
54.8177					0.22904
54.867		0.05044	0.10782
54.8695
54.8738	0.0244					0.23448
54.8749
54.9262								0.25005
54.933				0.21618
54.9568							0.26529
54.9618					0.23156
55.0088		0.05104	0.10903
55.0113
55.0157	0.02466					0.23664
55.0186
55.0703								0.2526
55.0741				0.2185
55.0986							0.26771
55.103					0.23389
55.1501			0.1105
55.1525		0.05178
55.1572	0.02486					0.23903
55.1595
55.2114								0.25531
55.2148				0.22107
55.2399							0.27025
55.2437					0.23654
55.2922		0.05236	0.11174
55.2946
55.2995	0.02523					0.24136
55.2999
55.3521								0.25792
55.3563				0.22349
55.382							0.2733
55.3852					0.23895
55.4411		0.05305	0.11295
55.4464
55.4488	0.02549
55.4538						0.24367
55.4936								0.26083
55.5098				0.22627
55.5362							0.27581
55.5387					0.2417
55.5789		0.05368	0.1143
55.5813
55.5865	0.02572					0.24628
55.5943
55.6418				0.22864
55.6471								0.2634
55.6687							0.27859
55.6707					0.24412
55.726		0.05423
55.7289			0.11572
55.7312	0.02601
55.7367						0.24864
55.779								0.26613
55.7911				0.23138
55.8187							0.2813
55.8201					0.2468
55.8727		0.05513	0.11725
55.875
55.8806	0.0263					0.25128
55.9283								0.2692
55.9343				0.2341
55.9625							0.28458
55.9632					0.2496
56.0139
56.0161		0.05576	0.11852
56.0179
56.022	0.0266					0.25408
56.0715								0.27237
56.0749				0.23672
56.1037							0.28749
56.1038					0.25215
56.1581	0.02693
56.1632		0.05659	0.12003
56.1654
56.1714						0.25668
56.212								0.27508
56.2235				0.23955
56.2525					0.25514
56.253							0.2907
56.3012
56.3034		0.05713	0.12139
56.3065
56.3096	0.02734					0.25929
56.3607								0.27837
56.3609				0.24243
56.3899					0.25779
56.391							0.29343
56.4436
56.4445		0.05789
56.4466			0.12297
56.453	0.02756					0.262
56.4981								0.28114
56.5036				0.24526
56.5326					0.26098
56.5343							0.2966
56.586
56.6013		0.05864	0.1244
56.6034
56.61	0.02797					0.26495
56.6407								0.28451
56.6597				0.24826
56.6888					0.26402
56.6911							0.30005
56.727
56.7292
56.7359		0.05937	0.12606			0.26777
56.7418	0.02823
56.7849				0.25101
56.7968								0.28788
56.8139					0.26713
56.8168							0.30296
56.8667
56.8877		0.06005	0.12759
56.8898
56.8968	0.0286					0.2707
56.922								0.29117
56.9449				0.25421
56.9739					0.27008
56.9775							0.30634
57.0184			0.12919
57.0204		0.06086
57.0264
57.0276	0.02894					0.2736
57.075				0.25761
57.082								0.29434
57.1041					0.2731
57.1082							0.30944
57.1562
57.1659		0.06157	0.13087
57.1679
57.1753	0.02927					0.27656
57.2121								0.29735
57.2219				0.26082
57.251					0.27647
57.2557							0.31327
57.3028			0.13241
57.3085		0.06228
57.3105
57.318	0.02956					0.27968
57.3589								0.30095
57.3639				0.26411
57.3929					0.27978
57.3983							0.31641
57.4445
57.4507			0.13431
57.4526	0.03013	0.0632
57.4604						0.28266
57.5009								0.30451
57.5054				0.26731
57.5345					0.28277
57.5404							0.31989
57.5857
57.6074		0.06404	0.1361
57.6093
57.6172	0.03046					0.28574
57.6424								0.30759
57.6614				0.27056
57.6905					0.28617
57.6971							0.32342
57.7414	0.03078		0.13786
57.7482
57.7501		0.06485
57.7582						0.28902
57.7984								0.31117
57.8017				0.27427
57.8308					0.28954
57.838							0.32711
57.8813
57.8936		0.0657	0.13975
57.8955
57.9038	0.03116					0.29234
57.9386								0.31468
57.9465				0.27767
57.9756					0.29335
57.9834							0.33086
58.0259		0.06657	0.14149
58.0311
58.0329
58.0414	0.0315					0.29571
58.0833				0.28143
58.0834								0.31875
58.1124					0.29687
58.1208							0.33456
58.1624
58.1721		0.06737	0.14359
58.1739
58.1826	0.03191					0.29893
58.2202								0.32254
58.2238				0.28516
58.2529					0.30057
58.2619							0.3382
58.3026		0.0684
58.3351			0.14533
58.3369
58.3459	0.03231					0.30256
58.3607								0.32619
58.3861				0.28897
58.4152					0.3046
58.4249							0.34245
58.4645	0.03268
58.4724		0.0693	0.14745
58.4742
58.4833						0.30638
58.5228				0.29274
58.5229								0.3304
58.5519					0.30826
58.5622							0.34622
58.601
58.6117		0.07027	0.1495
58.6134
58.6227	0.03305					0.3097
58.6596								0.33402
58.6614				0.29668
58.6906					0.31249
58.7014							0.35011
58.7393	0.03356	0.07119
58.7535			0.15152
58.7552
58.7646						0.31332
58.7982								0.33774
58.8026				0.30084
58.8318					0.31601
58.8432							0.35404
58.8802
58.8982	0.03397	0.0723	0.15383
58.8999
58.9095						0.31717
58.9394								0.34181
58.9467				0.30499
58.9759					0.32023
58.988							0.35855
59.024		0.07316
59.0384	0.03442		0.15583
59.04
59.0499						0.32092
59.0835								0.34623
59.0863				0.3092
59.1155					0.32435
59.1282	0.03484						0.36285
59.1633
59.1869		0.07417	0.15815
59.1884
59.1985						0.32494
59.2231								0.35048
59.2341				0.31377
59.2633					0.32863
59.2766							0.36692
59.3108
59.329	0.03539	0.07537	0.1603
59.3305
59.3408						0.32883
59.3708								0.35471
59.3756				0.31798
59.4048					0.333
59.4187	0.03583						0.37122
59.452
59.4704		0.07643	0.16306
59.472
59.4824						0.33271
59.5123								0.35899
59.5164				0.32269
59.5457					0.33734
59.5602	0.03634						0.37592
59.5925
59.6213		0.07768	0.16511
59.6228
59.6334						0.33725
59.6531								0.3632
59.6667				0.3272
59.6959					0.34155
59.711							0.38037
59.7424
59.7549		0.07883	0.16761
59.7563	0.03687
59.7672						0.34128
59.7997				0.3319
59.8033								0.36775
59.8289					0.34628
59.8446	0.03727						0.38476
59.8752
59.8896		0.07994	0.1703
59.891
59.902						0.34566
59.9338				0.33689
59.9363								0.37225
59.963					0.35119
59.9793							0.38982
60.009
60.0452	0.0379	0.0812	0.17307
60.0466
60.0578						0.35008
60.0704								0.37685
60.0887				0.34204
60.118					0.35602
60.1349	0.03841						0.39484
60.1636
60.188		0.08247	0.17594
60.1894
60.2007						0.3542
60.2253								0.38163
60.2309				0.34652
60.2602					0.36093
60.2777	0.03896						0.39965
60.3055
60.3269		0.08385	0.17851
60.3282
60.3398						0.35949
60.3675								0.38632
60.3692				0.35177
60.3985					0.36581
60.4166	0.03958						0.40497
60.4435
60.4862		0.08529	0.1813
60.4875
60.4993						0.36359
60.5058								0.39149
60.5278				0.35693
60.5571					0.37068
60.5759	0.04013						0.40941
60.6018
60.6114		0.08652	0.18408
60.6127
60.6247						0.36853
60.6525				0.36257
60.6644								0.39633
60.6818					0.37604
60.7011	0.04074						0.4147
60.7262
60.7687		0.08794	0.18696
60.7699
60.7821						0.37316
60.7891								0.40114
60.8091				0.36806
60.8384					0.3812
60.8584	0.04139						0.42019
60.8824
60.9103		0.0894	0.1899
60.9115
60.9239						0.37799
60.9456								0.40663
60.9501				0.3737
60.9794					0.38647
61	0.04189						0.42566
61.0232
61.055		0.09087	0.19288
61.0562
61.0687						0.38323
61.0866								0.41163
61.0941				0.37875
61.1235					0.39179
61.1447	0.04257						0.43104
61.1669
61.1974		0.09242	0.19572
61.1985
61.2112						0.38855
61.2306								0.41675
61.2359				0.38493
61.2652					0.39768
61.287	0.04332						0.43672
61.3084
61.3438		0.09392	0.19917
61.3449
61.3578						0.3934
61.3724								0.42253
61.3817				0.39055
61.4111					0.40331
61.4335	0.04402						0.44221
61.4539
61.4835		0.09563	0.20214
61.4846
61.4977						0.39867
61.5182								0.42827
61.5208				0.39634
61.5502					0.40884
61.5732	0.04483						0.44811
61.5927
61.6332		0.09715	0.20561
61.6343
61.6476						0.40415
61.6572								0.4334
61.6699				0.40246
61.6992					0.41484
61.7229	0.04547						0.45404
61.7414
61.774		0.09881	0.20875
61.775
61.7885						0.40936
61.8063								0.43906
61.81				0.40788
61.8394					0.42011
61.8636	0.04622						0.45972
61.8813
61.9191		0.10032	0.21209
61.92
61.9337						0.41519
61.9464								0.44469
61.9544				0.41423
61.9839					0.42645
62.0087	0.04703						0.46597
62.0254
62.0742		0.10191	0.21504
62.0751
62.089						0.42067
62.0908								0.4508
62.1089				0.42042
62.1383					0.43292
62.1638	0.04789						0.47229
62.1795
62.2119		0.10359	0.21885
62.2129
62.227						0.4265
62.2452								0.45718
62.2461				0.42669
62.2755					0.43883
62.3016	0.04849						0.47837
62.3164
62.3501		0.10543	0.22207
62.351
62.3652						0.43235
62.3824								0.46284
62.3836				0.433
62.4131					0.44519
62.4397	0.04945						0.48475
62.4537
62.4959		0.10708	0.22546
62.4968
62.5112						0.43843
62.5199								0.46877
62.5288				0.43933
62.5583					0.45166
62.5856	0.05035						0.49129
62.5986
62.6296		0.10889	0.22888
62.6305
62.6451						0.44466
62.662				0.44622
62.6651								0.47512
62.6914					0.45826
62.7193	0.05113						0.49801
62.7314
62.7794		0.11051	0.23233
62.7801
62.795						0.45028
62.7982								0.4818
62.811				0.45255
62.8405					0.46462
62.869	0.05211						0.50435
62.8802
62.9221		0.11234	0.23574
62.9228
62.9378						0.45643
62.9473								0.48818
62.9531				0.45892
62.9826					0.47097
63.0117	0.05282						0.51091
63.022
63.0721		0.11392	0.23913
63.0728
63.0881						0.4626
63.0894								0.49455
63.1025				0.46545
63.132					0.47764
63.1618	0.05382						0.51803
63.1711
63.2092		0.11588	0.24297
63.2099
63.2253						0.4692
63.2387								0.50149
63.239				0.47213
63.2686					0.48427
63.2989	0.05467						0.52524
63.3073
63.3593		0.11775	0.24631
63.36
63.3752								0.50833
63.3756						0.47533
63.3885				0.47868
63.418					0.49093
63.4489	0.05558						0.5323
63.4565
63.5164		0.11943	0.24952
63.5171
63.5247								0.51525
63.5329						0.48263
63.5449				0.48578
63.5744					0.49839
63.606	0.05641						0.54007
63.6125
63.6502		0.12113	0.25302
63.6508
63.6668						0.48921
63.6781				0.49261
63.6811								0.52335
63.7076					0.50525
63.7398	0.05729						0.54783
63.7455
63.7981		0.12279	0.25638
63.7987
63.8142								0.53047
63.8149						0.49581
63.8253				0.49931
63.8549					0.51198
63.8877	0.05812						0.55545
63.8924
63.9464		0.12449	0.25987
63.9469
63.9615								0.53766
63.9633						0.50245
63.973				0.50597
64.0026					0.51892
64.036	0.05904						0.56314
64.0398
64.0889		0.12587	0.2632
64.0894
64.106						0.50903
64.1091								0.54553
64.1149				0.51233
64.1445					0.52572
64.1785	0.05975						0.57059
64.1813
64.2315		0.12777	0.2667
64.232
64.2487						0.5154
64.251								0.55332
64.2569				0.51881
64.2864					0.53237
64.3211	0.06071						0.57788
64.323
64.3753		0.1293	0.26971
64.3757
64.3927						0.52219
64.3929								0.56082
64.4001				0.52537
64.4297					0.53943
64.4649	0.06158						0.58547
64.4659
64.5174		0.13093	0.27329
64.5178
64.535						0.52874
64.5361								0.56826
64.5415				0.53143
64.5711					0.54611
64.607	0.06231						0.59306
64.6071
64.6632		0.13257	0.27672
64.6636
64.6776								0.57587
64.6809						0.5357
64.6867				0.53791
64.7163					0.55295
64.752	0.06311
64.7528							0.6007
64.8116		0.13406	0.27986
64.8119
64.8227								0.58403
64.8295						0.5422
64.8344				0.5439
64.8641					0.55926
64.8994	0.06363
64.9012							0.60861
64.9539		0.13545	0.28275
64.9543
64.9704								0.59183
64.972						0.54866
64.9762				0.55002
65.0058					0.56578
65.0408	0.06446
65.0435							0.61593
65.0873		0.13697	0.28581
65.0876
65.1055						0.55524
65.109				0.55592
65.1122								0.5997
65.1387					0.57215
65.1734	0.06503
65.1769							0.62397
65.2449		0.13821	0.28871					0.60821
65.2593
65.2595
65.2776						0.56257
65.2802				0.56227
65.3098					0.57925
65.3442	0.06563
65.3488							0.63265
65.3893		0.13974	0.29143
65.3895
65.4078						0.56916
65.4096				0.56793
65.4161								0.61711
65.4393					0.58574
65.4734	0.0664
65.4788							0.6407
65.5396		0.14119	0.29417
65.5397
65.5455								0.62499
65.5583						0.57536
65.5593				0.57325
65.589					0.59128
65.6227	0.06695
65.6292							0.64832
65.6834		0.1424	0.29681
65.6835
65.6952								0.63381
65.7022						0.58157
65.7025				0.57833
65.7322					0.59741
65.7656	0.06759
65.7729							0.65592
65.8383		0.14363	0.29931					0.64178
65.8424
65.8426
65.8608				0.58389
65.8615						0.58805
65.8905					0.60383
65.9236	0.06807
65.932							0.66417
65.9832		0.14491	0.3015
65.9833
65.9967								0.65073
66.001				0.58884
66.0024						0.59413
66.0307					0.6095
66.0635	0.06859
66.0728							0.6714
66.1264		0.14585	0.30407
66.1368								0.65901
66.1435				0.59341
66.1457						0.59979
66.1732					0.61473
66.2057
66.2159	0.06902						0.67889
66.264
66.2793		0.14689						0.66741
66.2806			0.30634	0.59791
66.2835						0.6057
66.3103					0.62005
66.3425
66.3536							0.68601
66.4061	0.06958
66.4164								0.67521
66.422		0.14803	0.30852	0.60236
66.4258						0.61114
66.4518					0.62541
66.4836
66.4956							0.69356
66.5524
66.5525	0.06994
66.5578								0.68375
66.5678		0.14885	0.31055	0.60668
66.5723						0.61676
66.5976					0.63003
66.6291
66.642							0.70078
66.6987
66.6988	0.07043
66.7035								0.6923
66.7135		0.14987	0.3122	0.61065
66.7188						0.6221
66.7433					0.63456
66.7745
66.7883							0.70796
66.8412
66.8413	0.07077
66.8492								0.70029
66.8553		0.15085		0.61395
66.8614			0.31429			0.62705
66.8851					0.63933
66.916
66.9308							0.71443
66.991								0.70799
66.9917	0.07115
66.9919
67.0052		0.1514	0.31573	0.61741
67.0122						0.63153
67.0351					0.64387
67.0657
67.0814							0.72105
67.1235
67.1237	0.0716
67.1365				0.62104
67.141		0.15215	0.31756					0.71566
67.1442						0.63671
67.1664					0.64762
67.1967
67.2132							0.7273
67.2721
67.2722	0.07198							0.72363
67.2723			0.31876
67.2845				0.62387
67.2929		0.15315				0.64138
67.3143					0.65155
67.3443
67.3618							0.73399
67.4143
67.4146	0.07224		0.32007
67.4201								0.7314
67.4261		0.15366		0.62715
67.4353						0.64553
67.456					0.65536
67.4857
67.5041							0.74013
67.5617								0.73836
67.5658	0.07257		0.32142
67.566
67.5769		0.1544		0.63037
67.587						0.64976
67.6068					0.6589
67.6361
67.6555							0.74607
67.6967
67.697	0.07272		0.32262
67.7073				0.63223
67.7126		0.15497						0.74606
67.7181						0.65354
67.7372					0.66174
67.7663
67.7865							0.75146
67.8389	0.07305
67.8392			0.32364
67.8429								0.75251
67.8489				0.63479
67.8605		0.15548				0.65722
67.8788					0.66489
67.9076
67.9287							0.75691
67.9845	0.07323							0.75904
67.9886
67.9889			0.32477
67.998		0.156		0.63759
68.0103						0.66114
68.0279					0.66816
68.0563
68.0784							0.76211
68.1335	0.07348							0.76582
68.1522			0.32568
68.1526		0.15652
68.161				0.63955
68.1742						0.66484
68.1909					0.67113
68.219
68.2421							0.76774
68.2965	0.07371							0.7725
68.3003		0.15696
68.3008			0.32662
68.3085				0.6415
68.3225						0.66785
68.3384					0.67359
68.3661
68.3902							0.7726
68.4413	0.07389	0.1572
68.4417			0.32747
68.444								0.77837
68.4488				0.6439
68.4636						0.6709
68.4788					0.67628
68.5062
68.5312		0.1578					0.77729
68.5797	0.07422
68.5802
68.5843			0.3284					0.78376
68.5867				0.64553
68.6023						0.67419
68.6166					0.67826
68.6438
68.6697		0.15796					0.78148
68.7222	0.07429							0.78934
68.742			0.32884
68.7425
68.7483				0.64733
68.7647						0.67709
68.7783					0.68099
68.8051
68.832		0.15849					0.78587
68.8824	0.07455
68.8829			0.32954
68.8838								0.79476
68.8881				0.64892
68.9054						0.67943
68.9181					0.68256
68.9446
68.9724							0.78975
69.0182	0.07466	0.15873
69.0188
69.0233			0.3301	0.65068
69.0236								0.79966
69.0413						0.68189
69.0533					0.68469
69.0796
69.1082		0.15912					0.79361
69.1588	0.07474							0.80406
69.1619
69.1625			0.33084
69.1665				0.65185
69.1852						0.68413
69.1965					0.686
69.2224
69.252	0.07498	0.15959					0.79676
69.3019								0.80777
69.3049
69.3055			0.3315
69.3089				0.65328
69.3284						0.68611
69.3389					0.68819
69.3645	0.07506
69.395		0.15961					0.80014
69.4443								0.81174
69.455			0.33182
69.4556
69.4583				0.6543
69.4787						0.68801
69.4883	0.07517				0.68904
69.5136
69.5451							0.80287
69.5937		0.16018						0.81555
69.5961			0.33248
69.5968
69.5989				0.65584
69.62						0.69
69.6289	0.0753				0.69078
69.6539
69.6863		0.16017					0.80584
69.7343								0.81845
69.7482
69.7489			0.33305
69.7504				0.65684
69.7723						0.6918
69.7804	0.07559				0.69227
69.8051
69.8384		0.16045					0.80919
69.8857								0.82169
69.886			0.33367
69.8868
69.8876				0.65775
69.9103						0.69326
69.9177	0.07557				0.69349
69.942
69.9763							0.81149
70.0229		0.16088						0.82468
70.0276			0.33407
70.0284
70.0287				0.65903
70.0521						0.69472
70.0587	0.07573				0.6947
70.0827
70.1179							0.8142
70.1639		0.16102						0.82714
70.1729
70.1734			0.33438	0.66041
70.1738
70.1976						0.69618
70.2035	0.07589				0.69554
70.2272
70.2632							0.81657
70.3087		0.16131						0.82936
70.3118				0.66055
70.3119			0.33511
70.3128
70.3368						0.69714
70.3419	0.076				0.6964
70.3653
70.4022		0.16173					0.81832
70.447								0.83161
70.4677				0.6616
70.4684			0.33518
70.4694
70.4936						0.69881
70.4978	0.07624				0.69722
70.5208
70.5588		0.16181					0.82064
70.6029								0.83409
70.6119				0.66246
70.6133			0.33574
70.6142
70.6385						0.69952
70.642	0.07625				0.69844
70.6647
70.7036							0.82215
70.7471		0.16207						0.83525
70.7594				0.66315
70.7614			0.33632
70.7624
70.7869						0.70113
70.7895	0.07634				0.69947
70.812
70.8518		0.16239					0.82425
70.89				0.66409
70.8925
70.8936			0.33662
70.8946								0.83718
70.9182						0.70204
70.9201	0.07654				0.70001
70.9423
70.983		0.16238					0.82606
71.0252								0.8385
71.0346				0.6648
71.0377			0.33699
71.0387
71.0635						0.70296
71.0647	0.07659				0.70086
71.0865
71.1281							0.82824
71.1697		0.16266						0.83984
71.1783				0.66598
71.182
71.1831			0.33737
71.2081						0.70366
71.2085	0.07685				0.70149
71.23
71.2725							0.82899
71.3134		0.16301						0.84128
71.3219				0.66644
71.3262
71.3273			0.33767
71.3521					0.70223
71.3525	0.07691					0.70508
71.3733
71.4167							0.83077
71.457		0.1631						0.84245
71.4634				0.66728
71.4683
71.4694			0.338
71.4936					0.70269
71.4947	0.07703					0.70579
71.5145
71.5588							0.83192
71.5985		0.16321						0.84324
71.6163				0.6681
71.6218
71.623			0.33864
71.6465					0.70333
71.6485	0.07714					0.70644
71.6671
71.7124							0.83312
71.7491		0.16359		0.66862
71.7514								0.8444
71.7551
71.7563			0.33876
71.7793					0.70391
71.782	0.07715					0.70691
71.7996
71.8457							0.8344
71.8841		0.16389						0.84518
71.8889				0.6698
71.8955			0.33913
71.8967
71.919					0.70469
71.9225	0.07724					0.70799
71.939
71.9861							0.83519
72.0239		0.16416						0.84596
72.0357				0.6701
72.043
72.0442			0.33968
72.0659					0.70501
72.0701	0.0775					0.70865
72.0856
72.1336							0.83632
72.1707		0.16443						0.84672
72.1803				0.67119
72.1881
72.1894			0.34016
72.2105					0.70589
72.2155	0.07774					0.70984
72.2299
72.2788							0.838
72.3143				0.67194
72.3152		0.16453						0.84768
72.3227
72.324			0.34054
72.3445					0.70654
72.3503	0.07778					0.71034
72.3636
72.4134							0.83886
72.4492								0.84815
72.4641		0.16475		0.6724
72.4731
72.4744			0.34095
72.4943					0.70715
72.5009	0.0779					0.7107
72.513
72.5638							0.83988
72.599								0.84845
72.6071		0.1651		0.67315
72.6168
72.6182			0.34108
72.6374					0.70715
72.6447	0.07792					0.71133
72.6559
72.7075							0.84064
72.7421								0.84898
72.7505		0.16532		0.67406
72.7607
72.7621			0.34172
72.7808					0.70803
72.7889	0.07815					0.71255
72.7989
72.8515							0.84184
72.8854		0.16564						0.84913
72.889				0.67514
72.8998
72.9012			0.34215
72.9193					0.70875
72.9281	0.07821					0.71307
72.9371
72.9906							0.84247
73.0239								0.8496
73.0389		0.16602		0.67559
73.0503
73.0518			0.34242
73.0692					0.70882
73.0788	0.07849					0.71331
73.0867
[truncated: 1,375 more rows]

## Sheet: Fig S4b
				Concentration
Temp	2 uM	1 uM	500 nM	250 nM	125 nM	62.5 nM	31.25	15.6 nM
37.0337
37.071
37.0868						0.09617
37.1647							0.09788
37.1669
37.2041
37.2201			0.04238			0.09634
37.2213					0.09723
37.2239	0.014	0.02632
37.2463				0.09062
37.2978							0.09799
37.3151
37.3363								0.10151
37.3521
37.3539					0.09721
37.3564
37.3685						0.09642
37.3788				0.09064
37.446							0.09833
37.4552			0.04388
37.469								0.10169
37.492
37.5014					0.09733
37.5039
37.5087						0.09661
37.5263				0.09089
37.5859
37.586							0.09872
37.6166								0.10188
37.6226
37.6396						0.09694
37.6409					0.0976
37.6432
37.6656				0.09093
37.7167							0.09918
37.739
37.7561								0.1021
37.7711					0.09794
37.7733
37.7755
37.7928						0.0971
37.7957				0.09116
37.8698							0.09936
37.8819
37.8863								0.10264
37.9182
37.9235					0.09806
37.9257
37.9358						0.09742
37.948				0.09126
38.0126							0.09985
38.0385
38.0388								0.10326
38.0657					0.09832
38.0678
38.0746
38.0901				0.0915
38.0926						0.09784
38.1688
38.1691							0.10007
38.1811								0.10365
38.2047
38.2216					0.09867
38.223						0.09826
38.2236
38.2459				0.09178
38.2994	0.014						0.10052
38.3231
38.337								0.10441
38.3514					0.099
38.3532
38.3588
38.3755				0.09197
38.3775						0.09869
38.4536							0.10096
38.4654
38.4668								0.10505
38.5009
38.5051					0.09945
38.5067
38.5199						0.09896
38.5291				0.09241
38.5959							0.10146
38.6083
38.6205								0.10584
38.6437
38.6467					0.09965
38.6483
38.6629	0.0143					0.09948
38.6707				0.09275
38.7387							0.10201
38.7533
38.7622								0.10654
38.7885
38.789					0.10024
38.7905
38.8081		0.02652				0.09967
38.8128				0.09309
38.8837							0.10246
38.8946
38.9046								0.10739
38.9296
38.9334					0.10033
38.9348
38.9495						0.10042
38.9571				0.09357
39.025			0.04438				0.10306
39.0457		0.02672
39.049								0.10799
39.0741	0.0145				0.10116
39.0753			0.04433
39.0806		0.02676
39.0977				0.094
39.1009						0.10089
39.1761							0.10348
39.1778
39.1897								0.10876
39.2125			0.04453
39.2246					0.1016
39.2257		0.02682
39.2331						0.10143
39.248				0.09428
39.3081							0.10404
39.3329
39.3403								0.10955
39.3561	0.0146		0.04448		0.10196
39.3572
39.3675		0.02679
39.3795				0.09481
39.3883						0.10181
39.4632							0.1047
39.4718								0.11021
39.4866			0.04464
39.5106					0.10256
39.5115
39.5209		0.02674
39.5338				0.0951
39.5421						0.10236
39.6106	0.0147
39.6168							0.10534
39.6263								0.11113
39.6448			0.04466
39.6636					0.10285
39.6644
39.6663						0.1029
39.6866	0.0148	0.02684		0.09568
39.7408							0.10594
39.767
39.7794								0.11206
39.787			0.04471		0.10347
39.7878
39.8009		0.02684
39.81				0.09603
39.8228						0.1036
39.8971							0.10651
39.9029								0.11278
39.9095	0.0149
39.9427			0.04485		0.104
39.9433
39.9655				0.09655		0.10393
40.0396							0.10719
40.0586		0.02696						0.1138
40.0604
40.0847					0.10457
40.0851	0.01492		0.04499
40.094
40.1074				0.09684
40.1165		0.02695				0.10448
40.1904							0.10773
40.2006								0.11447
40.2077
40.2349	0.01497				0.10506
40.2352
40.2411			0.04515
40.2575				0.09742
40.264						0.10517
40.3377							0.10836
40.3427		0.02703
40.3509								0.11534
40.376	0.01506
40.3816					0.10568
40.3818			0.04524
40.3991						0.10564
40.4041		0.02711		0.09784
40.4727							0.1091
40.4788
40.4976								0.11594
40.5119
40.5161	0.01498				0.10614
40.5162			0.04549
40.5353						0.10621
40.5384		0.02723		0.09853
40.6087							0.10965
40.6313
40.6321	0.01498							0.11691
40.6515					0.10675
40.6516
40.6643			0.04556
40.6737				0.09884
40.688		0.02725				0.10676
40.7612							0.11033
40.7676								0.11755
40.7843
40.8033	0.01503
40.8034					0.1073
40.817			0.04581
40.8255				0.0993
40.8412		0.02734				0.10727
40.91
40.9141							0.11083
40.9195	0.01513							0.11858
40.9426
40.9555
40.9557			0.04596		0.10802
40.967						0.10805
40.9777				0.09985
41.0398							0.11142
41.051		0.02737
41.0719								0.11923
41.0806
41.0809	0.01506				0.10853
41.0834			0.04613
41.1028				0.1004
41.1081		0.0275				0.10849
41.1807							0.1121
41.1971								0.11996
41.2015	0.01509
41.2209
41.2213					0.10899
41.2337			0.04626
41.243				0.10079
41.2588						0.10903
41.3312							0.11291
41.3375		0.02763						0.12094
41.348
41.3706	0.0151
41.3711					0.10969
41.38
41.3927			0.0466	0.10159
41.4054						0.10972
41.4776							0.11382
41.4874		0.02769						0.12174
41.5045
41.5164	0.01513
41.517			0.04675		0.11024
41.5363
41.5385				0.10194
41.562		0.02778				0.11021
41.6328
41.6333								0.12264
41.6341							0.11434
41.6645	0.01523
41.672
41.6728			0.0469		0.11087
41.6905						0.11084
41.6942				0.10263
41.7623							0.11487
41.7722		0.02785
41.7892								0.12351
41.7997	0.01521
41.8005					0.11145
41.8037
41.8218			0.04726	0.10309
41.83						0.11151
41.9017		0.02798					0.11556
41.917								0.12404
41.9207	0.01522
41.9384
41.9394			0.04733		0.11214
41.952
41.9605				0.10369
41.9786		0.02808				0.11217
42.0501							0.11626
42.0558								0.1252
42.0635
42.0861	0.01518
42.0872			0.04754		0.11281
42.0947
42.1082				0.10419
42.1216		0.02823				0.11264
42.1929							0.11711
42.2037								0.12602
42.2043	0.01531
42.2282			0.04778
42.2294					0.1135
42.2352		0.02826
42.2503				0.1047
42.2625						0.11353
42.3336							0.11791
42.3459								0.12684
42.3487	0.01528
42.3683			0.04799
42.3695					0.114
42.3795		0.02836
42.3904				0.10549
42.4071						0.11414
42.478							0.11866
42.479
42.4861								0.12782
42.5096	0.01531		0.04825
42.5119
42.5134					0.11479
42.534				0.10593
42.5375		0.02845				0.11494
42.6083							0.11928
42.63								0.12881
42.6416	0.01536
42.6431					0.11535
42.6461			0.04842
42.6637				0.10651
42.6766
42.7048		0.02857				0.11549
42.7598								0.12955
42.7754							0.12008
42.7843	0.01543		0.04874
42.8079
42.8095					0.11618
42.8146		0.02866
42.83				0.10713
42.8431						0.11616
42.9135	0.01542						0.12103
42.9203
42.9262								0.13058
42.9454			0.04897
42.9471					0.11693
42.9503
42.9674				0.10778
42.9792		0.02874				0.11699
43.0494	0.01553						0.12171
43.0638								0.13156
43.0709
43.0806
43.0825			0.04916		0.11747
43.1008
43.1027				0.10837
43.13		0.02893				0.11755
43.1992								0.13256
43.1994	0.01554
43.2							0.12237
43.2292
43.2305			0.04949
43.2324					0.11816
43.2525				0.10902
43.2587		0.02913				0.11825
43.3285							0.12316
43.3492	0.01557							0.13335
43.3495
43.3584
43.3604			0.04966		0.11896
43.3791
43.3804				0.10971
43.4089		0.02915				0.11912
43.4773	0.01564							0.13437
43.4785							0.12395
43.4929			0.05005
43.5077
43.5099					0.11979
43.5223		0.02922
43.5298				0.11036
43.5525	0.01564					0.11984
43.6219							0.12497
43.6268								0.13527
43.6351
43.6504			0.0502
43.6527					0.12048
43.6644
43.6724				0.11084
43.6948		0.02936				0.12056
43.7641	0.01563						0.12566
43.7696								0.13625
43.7844
43.7919
43.7943			0.05048		0.1213
43.8134
43.8139				0.11178
43.8442	0.01572	0.02958				0.1213
43.9113								0.13726
43.9133							0.12648
43.9212
43.9404
43.9429			0.05071		0.12198
43.95
43.9624				0.11237
43.9811	0.01579	0.02959				0.12201
44.05							0.12722
44.0599								0.1383
44.0721
44.0765
44.0791			0.05109		0.12271
44.0984				0.11305
44.1008
44.1322	0.0158	0.02975				0.12274
44.1961								0.13914
44.2009							0.12799
44.218
44.2266
44.2293			0.0513		0.12347
44.2465
44.2486				0.11372
44.2783	0.01593	0.02992				0.12353
44.3464								0.14027
44.3467							0.12887
44.3511
44.3718			0.0517
44.3746					0.12428
44.3794		0.03006
44.3938				0.1146
44.4114						0.12435
44.4798	0.01595						0.12968
44.4918								0.14125
44.4981
44.5042
44.5071					0.12508
44.5261				0.1152
44.5263			0.0519
44.5587	0.01603					0.12521
44.6243		0.0301						0.14239
44.6268							0.13072
44.6295
44.6505
44.6536			0.05227		0.12614
44.6575
44.6725				0.116
44.6902	0.01603	0.03022				0.12596
44.7581							0.13162
44.7708								0.14348
44.7783
44.7812			0.0526
44.7844					0.12695
44.8032				0.1169
44.8061
44.8391	0.01605	0.03039				0.12684
44.9017								0.14438
44.9068							0.1326
44.9163
44.9292
44.9325			0.05286		0.12775
44.9439
44.9512				0.11761
44.9772	0.01616	0.03058				0.12767
45.0448							0.13347
45.0498								0.14562
45.0665
45.0699			0.05303		0.12863
45.0752
45.0884		0.03075		0.11831
45.1026
45.1363	0.01624					0.12861
45.1872								0.14665
45.2036							0.13433
45.2117
45.2246
45.2281			0.05342		0.12947
45.239
45.2465				0.11912
45.2729		0.03083				0.12939
45.3401	0.01631						0.13521
45.3455								0.14775
45.3471
45.3605
45.3641			0.05368		0.13022
45.3743
45.3824	0.01633			0.12005
45.4085		0.03103				0.13021
45.4755							0.13603
45.4815								0.14892
45.4952
45.4958
45.4989			0.05402		0.13133
45.5171				0.12062
45.5227
45.5573	0.01646	0.03114				0.13113
45.6164								0.14998
45.6241							0.13709
45.6385
45.6431
45.6469			0.05438		0.13228
45.6649				0.1216
45.6652
45.7001	0.01649	0.03129				0.13209
45.7644								0.15116
45.7668							0.13807
45.7851
45.789					0.13316
45.7915			0.05473
45.8069				0.12243
45.8181
45.8533	0.01655	0.0314				0.13321
45.9066								0.15225
45.9197							0.13903
45.925
45.9373
45.9413			0.05509		0.13424
45.9514
45.9592				0.12332
45.987						0.13402
46.0532	0.01657	0.03156					0.13997
46.0589								0.15356
46.0702
46.0743					0.13511
46.0757			0.05532
46.092				0.1241
46.102
46.1378	0.01665	0.03175				0.13502
46.192								0.15473
46.2039							0.14093
46.2161
46.2201
46.2244			0.05553		0.13617
46.242				0.12515
46.2421
46.2783	0.01672	0.03199				0.13601
46.3421								0.15592
46.3442							0.14196
46.3593
46.3597
46.3641			0.05602		0.13724
46.3816				0.12601
46.3851
46.4216	0.01675					0.13698
46.4818		0.03205						0.15707
46.4873							0.14313
46.5022
46.5024
46.5067			0.05652		0.13825
46.524				0.127
46.5281
46.5649	0.01692	0.03231				0.13792
46.6244								0.15831
46.6304							0.14396
46.6446
46.6492					0.13943
46.6582			0.0568
46.6664				0.12788
46.6837
46.7209	0.01705					0.13884
46.767		0.03241						0.15956
46.7862							0.14511
46.7863
46.7996
46.8043			0.0571		0.14056
46.8116
46.8214				0.12882
46.8491	0.01703	0.03259				0.13995
46.9142							0.14603
46.9221								0.16087
46.9271
46.9319					0.14165
46.9359
46.9489				0.12973
46.9611			0.05747
46.9989	0.01708					0.14108
47.0497		0.03275						0.16204
47.0638							0.14722
47.0745
47.076
47.0809			0.05776		0.14282
47.0977				0.1308
47.0995
47.1376	0.01712	0.03299				0.14205
47.1988								0.16339
47.2023							0.14817
47.2138
47.2188					0.14398
47.2245			0.0581
47.2356				0.1319
47.2493
47.2877	0.01719	0.03323				0.14313
47.3368								0.1647
47.3523							0.14929
47.363
47.367
47.3682					0.14519
47.3848			0.05859	0.13273
47.3916
47.4304	0.01741					0.14425
47.4862		0.03322						0.16607
47.4947							0.15044
47.5048
47.5063
47.5101			0.05906		0.14652
47.5266				0.13388
47.5308
47.5698	0.01741					0.14543
47.6281		0.03355						0.16733
47.634							0.15155
47.6434
47.6488					0.14776
47.6554
47.6652				0.13485
47.6796			0.05937
47.7191	0.0175					0.1464
47.7669		0.03367						0.16881
47.783							0.15266
47.7866
47.7917
47.7972			0.05983		0.14886
47.8107
47.8135	0.01754			0.136
47.8504		0.03399				0.14746
47.9142							0.15366
47.9153								0.17003
47.9223
47.9279					0.15002
47.944				0.13698
47.955
47.9789			0.06026
48.019	0.0176					0.14869
48.0461		0.03418						0.17125
48.0825
48.0826							0.15497
48.0898
48.0956			0.06057		0.15152
48.1063
48.1116				0.13812
48.1466	0.01762					0.14996
48.2101		0.03436					0.15612
48.2138								0.1728
48.2167
48.2225					0.15289
48.233			0.06099
48.2384				0.13949
48.2565	0.01784
48.2972						0.15108
48.3408		0.03463						0.17429
48.3604							0.15738
48.3664
48.3723					0.15421
48.3751
48.3881			0.06137	0.14035
48.3985
48.4395	0.01787					0.15229
48.4906		0.03479						0.17586
48.5025							0.15845
48.5078
48.5139					0.1558
48.5295				0.14177
48.5329
48.5561	0.01795		0.06183
48.5974						0.15328
48.6322		0.03496						0.17713
48.6603							0.15951
48.6648
48.671					0.15709
48.6765			0.06223
48.6865				0.14309
48.6995
48.7412	0.01808	0.03513				0.1545
48.7893								0.17883
48.8038							0.16099
48.8075
48.8077
48.8139					0.15862
48.8293				0.14427
48.8303	0.01822		0.06281
48.8723						0.15569
48.9323		0.03545						0.18036
48.9348							0.16237
48.938
48.9444					0.16004
48.9527			0.06333
48.9597				0.14564
48.9754
49.0177	0.01834					0.15697
49.0628		0.0355						0.18163
49.08							0.16379
49.0825
49.089					0.16138
49.1
49.1042				0.14671
49.1225			0.06378
49.1651	0.01833					0.15817
49.2075		0.03594						0.18329
49.2272							0.165
49.229
49.2342
49.2356					0.16304
49.2507			0.06434	0.14826
49.2565	0.01841
49.2994						0.15953
49.3542		0.0361						0.18479
49.3614							0.16642
49.3625
49.3693					0.1648
49.3767
49.3842			0.06476	0.14951
49.3988	0.0185
49.4421						0.16077
49.4878		0.03643						0.18618
49.5038							0.16785
49.5043
49.5111					0.16603
49.526				0.1508
49.5296
49.5515			0.06529
49.5951	0.01856					0.1622
49.6298		0.03662						0.18795
49.6564
49.6566							0.16903
49.6634					0.16741
49.6781			0.06572	0.15234
49.6796
49.7013	0.01871
49.7453		0.03689				0.16344
49.782								0.18977
49.8057
49.8066							0.17065
49.8127					0.1691
49.8273				0.15373
49.8293
49.8509
49.8952	0.01876		0.06633			0.16506
49.9314		0.03709						0.19138
49.9547
49.9563							0.17182
49.9618			0.06664		0.17106
49.963
49.9763				0.15557
49.9845	0.01886
50.029		0.03746				0.16629
50.0806								0.19306
50.0877
50.09							0.17345
50.095					0.17246
50.1093				0.15716
50.1098
50.131	0.01898		0.06736
50.1759						0.1678
50.2137		0.03765						0.19487
50.2337
50.2367							0.17488
50.2411					0.17405
50.243
50.2553				0.15878
50.264	0.01913		0.06783
50.3092						0.16914
50.3599		0.03791						0.19636
50.3662
50.3698							0.17635
50.3737					0.17583
50.3878				0.16027
50.4013
50.4222	0.01921
50.4677			0.06842			0.17063
50.4926		0.03824						0.19791
50.5237
50.5281							0.17779
50.5313					0.17729
50.5385
50.5453				0.16178
50.5592			0.06898
50.605	0.01927					0.17201
50.6502		0.0385						0.19972
50.6602
50.6652							0.17938
50.6679					0.17928
50.6818			0.06958	0.16341
50.6854
50.706	0.01938
50.7521						0.17338
50.7869		0.03883						0.20144
50.8064
50.8122							0.18096
50.8142					0.1807
50.828				0.16504
50.8453
50.8657			0.07025
50.9122	0.01951					0.17523
50.9333		0.03904						0.20315
50.9655
50.972							0.1824
50.9735					0.18255
50.9871				0.16695
50.993
51.0132	0.01962		0.07084
51.0601						0.17661
51.0925		0.03945						0.20537
51.1125
51.1197							0.18419
51.1205					0.18439
51.134				0.16863
51.1399			0.0714
51.1599	0.01977
51.2071						0.17821
51.2396		0.03973						0.20702
51.2586
51.2665							0.18576
51.2668					0.18598
51.2759
51.2801				0.17049
51.2958	0.0199		0.07221
51.3433						0.17975
51.3859		0.04007						0.20878
51.394
51.4022					0.18772
51.4025							0.18709
51.4155				0.17219
51.4227
51.4424	0.02003
51.4902			0.07291			0.18125
51.5214		0.04036						0.21049
51.54
51.5484					0.18958
51.5492							0.18891
51.5615				0.17386
51.5621
51.5816
51.6297	0.02021		0.07359			0.18303
51.6676		0.04077						0.2125
51.6787
51.6872					0.19141
51.6886							0.19039
51.7002				0.17546
51.7183
51.7376	0.02036
51.7861			0.07436			0.18481
51.8064		0.04111						0.21418
51.8341
51.8427					0.1932
51.8447							0.19186
51.8512
51.8556				0.17756
51.8703	0.02038		0.07501
51.9191						0.18642
51.962		0.04147						0.21634
51.9663
51.975					0.19519
51.9776							0.19327
51.9878				0.17943
52.0131
52.032	0.02053
52.0811			0.07581			0.18831
52.0944		0.04195						0.21828
52.1274
52.1362					0.19731
52.1394							0.19526
52.1489				0.18165
52.1554
52.1741	0.02076		0.07662
52.2236						0.19006
52.2556		0.04224						0.22062
52.269
52.2779					0.19943
52.2817							0.19694
52.2904				0.18331
52.3091
52.3277	0.02084
52.3775			0.07739			0.19178
52.3973		0.04263						0.22241
52.4219
52.431					0.2012
52.4354							0.19856
52.4428
52.4434	0.02109			0.18525
52.4612			0.07825
52.5113						0.19374
52.5504		0.04297						0.22436
52.5549
52.5641					0.20323
52.569							0.20066
52.5764				0.18726
52.5854	0.02113
52.6036
52.6541			0.07877			0.19543
52.6836		0.04352						0.22655
52.6968
52.7061					0.20526
52.7116							0.20215
52.7183				0.18936
52.7292	0.02142
52.7473
52.798			0.07995			0.19704
52.8257		0.04386						0.22876
52.8399
52.8493					0.20734
52.8553							0.2039
52.8613				0.19134
52.879	0.02144
52.8968
52.9479			0.08075			0.19896
52.9689		0.04434						0.2306
52.9889
52.9984					0.20916
53.005							0.20589
53.0103				0.19322
53.0208	0.02166
53.0385
53.0898			0.08161			0.20066
53.118		0.04479						0.2328
53.13
53.1396					0.21135
53.1468							0.20787
53.1514				0.19544
53.1864	0.0219
53.2039			0.08253
53.2556						0.20286
53.2592		0.04525						0.23481
53.2947
53.3045					0.21363
53.3123							0.20984
53.3161				0.19764
53.3289	0.0221
53.3462
53.3982			0.08341			0.20479
53.4242		0.04576						0.23706
53.4365
53.4463					0.2158
53.4548							0.21192
53.4579				0.19996
53.4682	0.02221
53.4853
53.5377			0.08419			0.20673
53.5661		0.04619						0.23898
53.5751
53.5851					0.21796
53.5941							0.21399
53.5965				0.20185
53.6072	0.02242
53.6242
53.6768			0.08525			0.20862
53.7049		0.0467						0.24148
53.7134
53.7235					0.22009
53.7331							0.21582
53.7348				0.2042
53.7461	0.02263
53.7629			0.0861
53.8159						0.21083
53.8433		0.04729						0.24349
53.8516
53.8618					0.2222
53.8719							0.21813
53.873				0.20638
53.8972	0.02274
53.9138
53.9671			0.08745			0.21268
53.9816		0.04787						0.24588
54.002
54.0122					0.22464
54.0229							0.22019
54.0233				0.20851
54.0461	0.02306
54.0625
54.1161			0.08836			0.21478
54.1321		0.04844						0.24802
54.1501
54.1605					0.22692
54.1714				0.21085
54.1718							0.22234
54.1772	0.02327
54.1935
54.2474			0.08936			0.21695
54.2804		0.04897						0.25029
54.2805
54.291					0.22945
54.3018				0.21318
54.3029							0.22455
54.3223	0.0234
54.3383			0.09044
54.3926						0.21905
54.411		0.04957						0.25258
54.4248
54.4355					0.23141
54.4462				0.2153
54.4479							0.22684
54.4737	0.0238
54.4896
54.5442			0.09154			0.22126
54.5555		0.05006						0.25477
54.5755
54.5862					0.23406
54.5968				0.21752
54.5992							0.22868
54.6012	0.02392
54.6169
54.6718			0.09249			0.22314
54.7023		0.05079
54.7063								0.25695
54.7131					0.2363
54.7236				0.22002
54.7267							0.23097
54.7587	0.02415
54.7743
54.8295			0.09355			0.22544
54.8333		0.05147						0.25952
54.8591
54.8701					0.23905
54.8804				0.22229
54.8842							0.23319
54.903	0.02442
54.9184
54.9739			0.09459			0.22777
54.9902		0.05208						0.26186
55.0027
55.0137					0.2413
55.0239				0.22473
55.0284							0.23554
55.0443	0.02473
55.0595
55.1154			0.09586			0.22997
55.1339		0.0528						0.26415
55.1433
55.1544					0.24384
55.1646				0.22722
55.1697							0.23795
55.1852	0.02496
55.2002
55.2564			0.09692			0.23224
55.2747		0.05334						0.26662
55.2834
55.2947					0.24658
55.3047				0.22967
55.3105							0.24004
55.3269	0.02522
55.3418
55.3983			0.09819			0.23455
55.415		0.05408						0.26885
55.4244
55.4358					0.24908
55.4457				0.23219
55.4522							0.24243
55.4806	0.02555
55.4953
55.5521			0.09932			0.23689
55.5561		0.05469						0.27155
55.5773
55.5888					0.25169
55.5986				0.23477
55.6059							0.24502
55.6128	0.0258
55.6272
55.6844			0.1005			0.23916
55.7088		0.05546
55.7092								0.27381
55.7204					0.25436
55.73				0.23747
55.738							0.24738
55.7623	0.02602
55.7766
55.8341			0.1016			0.24171
55.8408		0.05598						0.27651
55.8576
55.8693					0.25717
55.8788				0.24009
55.8875							0.24993
55.9057	0.02627
55.9198
55.9776			0.10275			0.2446
55.9898		0.05686						0.27905
56.0002
56.0121					0.25998
56.0215				0.24273
56.0308							0.25237
56.0464	0.02671
56.0604
56.1185			0.10395			0.24713
56.1325		0.05727						0.28169
56.1403
56.1522					0.26288
56.1615				0.24581
56.1715							0.25526
56.1953	0.02706
56.209
56.2675			0.10518			0.24961
56.2727		0.05798						0.28429
56.2884
56.3004					0.26579
56.3096				0.24836
56.3203							0.25801
56.3329	0.02735
56.3465
56.4052			0.1065			0.25213
56.421		0.05878						0.28689
56.4253
56.4374					0.26873
56.4465				0.25148
56.4579							0.26052
56.4757	0.02761
56.4891
56.5482			0.10762			0.25493
56.558		0.05945						0.28926
56.5674
56.5797					0.27178
56.5886				0.25464
56.6007							0.26335
56.6321	0.02785
56.6453
56.7003			0.10889					0.29204
56.7047		0.06029				0.25733
56.723
56.7354					0.27493
56.7441				0.25762
56.757							0.26614
56.7574	0.0284
56.7705
56.8302			0.11035			0.26043
56.8477		0.06109
56.856								0.29503
56.8602					0.27814
56.8689				0.26039
56.8823							0.26893
56.9176	0.02862
56.9305
56.9809			0.11175					0.29754
56.9906		0.06178				0.26332
57.0071
57.0197					0.28132
57.0282				0.26382
57.0424							0.27169
57.0479	0.02887
57.0607
57.121			0.11299			0.26607
57.1367		0.06246
57.1404								0.3006
57.1494					0.2845
57.1579				0.26699
57.1727							0.27459
57.195	0.02933
57.2076
57.2682			0.11429			0.26899
57.2702		0.06333						0.30329
57.2831
57.2959					0.2881
57.3042				0.27038
57.3198							0.27775
57.3372	0.02968
57.3495
57.4105			0.11556			0.2722
57.4167		0.06407						0.30618
57.4245
57.4374					0.29143
57.4456				0.27349
57.4618	0.03007						0.28089
57.4789
57.4911
57.5524			0.11712			0.27487
57.5583		0.06486						0.30895
57.5655
57.5785					0.2947
57.5866				0.27697
57.6035							0.28394
57.6352	0.03034
57.6471
57.6995			0.11851					0.31188
57.7088		0.06587				0.2779
57.7209
57.7341					0.29824
57.7421				0.28019
57.7597							0.28684
57.7756	0.03077
57.7874
57.8494			0.12007			0.28115
57.8551		0.0665						0.31474
57.8607
57.8739					0.30202
57.8817				0.28376
57.9001							0.28993
57.9206	0.03104
57.9322
57.9945			0.1215			0.28445
57.9949		0.0674						0.31769
58.0049
58.0183					0.30548
58.026				0.28762
58.0451							0.29321
58.0576	0.03155
58.069
58.1317			0.12305			0.28765
58.1394		0.06824						0.32059
58.1412
58.1547					0.30903
58.1623				0.29126
58.182							0.29669
58.1982	0.03199
58.2095
58.2724			0.12447			0.29103
58.2758		0.0693						0.32409
58.2812
58.2947					0.31307
58.3022				0.29519
58.3226							0.30018
58.3607	0.03231
58.3719
58.4159			0.12609					0.32693
58.4351		0.07012				0.29431
58.4429
58.4566					0.3171
58.4639				0.29919
58.4851	0.03257						0.30383
58.4976
58.5085
58.5721			0.12774			0.29784
58.5778		0.071						0.33027
58.579
58.5929					0.32111
58.6001				0.30283
58.6219							0.30705
58.6365	0.03303
58.6472
58.7111			0.12938			0.3014
58.7141		0.07195						0.33338
58.7172
58.7311					0.32514
58.7382				0.30676
58.7607							0.31065
58.7778	0.03357
58.7884
58.8524			0.13116					0.33669
58.8526		0.07308				0.30496
58.8578
58.8719					0.32918
58.8789				0.31124
58.9021							0.31421
58.9221	0.03387
58.9325
58.9932			0.13284					0.33987
58.9971		0.07399				0.30852
59.0014
59.0155					0.33363
59.0224				0.31533
59.0463							0.31781
59.0619	0.03437
59.0721
59.1369			0.13474					0.34323
59.137		0.07515				0.31242
59.1405
59.1547					0.33775
59.1615				0.31964
59.186							0.32137
59.2099	0.03474
59.22
59.2761			0.13654					0.34647
59.2851		0.07626				0.31633
59.2877
59.3021					0.34219
59.3087				0.32417
59.334							0.32543
59.3516	0.03527
59.3615
59.4235			0.13833					0.34992
59.4269		0.0774				0.31975
59.4287
59.4431					0.34662
59.4497				0.32839
59.4756							0.32919
59.4926	0.03572
59.5023
59.5646			0.1402					0.35337
59.5681		0.07853				0.32415
59.569
59.5836					0.35137
59.59				0.33329
59.6166	0.03611						0.33341
59.643
59.6526
59.7051			0.14216					0.35691
59.7187		0.07954				0.3278
59.7333					0.35576
59.7396				0.33781
59.767							0.33726
59.7762
59.7856	0.03681
59.8512
59.852			0.14431			0.33201
59.8549		0.08079						0.3604
59.8659					0.3607
59.8721				0.34271
59.9001							0.34141
59.9105	0.03728
59.9197
59.9848
59.9864			0.14629			0.33639
59.9875		0.08205						0.3643
59.9997					0.36579
60.0057				0.34763
60.0344							0.34571
60.0657
60.0747	0.03775
60.1213								0.36798
60.1391			0.14838
60.1417		0.08337				0.34073
60.1541					0.37073
60.1601				0.35296
60.1895							0.3502
60.208
60.2169	0.0383
60.2758								0.37183
60.2808			0.15042
60.2842		0.08454				0.34493
60.2959					0.37545
60.3018				0.35784
60.3318							0.35446
60.3465
60.3552	0.03891
60.4177								0.37532
60.4186			0.1526
60.4229		0.0859				0.34973
60.4338					0.38115
60.4395				0.3632
60.4702							0.35892
60.5054
60.5138	0.03942
60.5556								0.37966
60.5766			0.15502
60.5818		0.08727				0.35383
60.5919					0.38615
60.5975				0.36808
60.6291							0.36319
60.6302
60.6385	0.04004
60.7008
60.7068			0.15743			0.35863
60.7138		0.08863						0.38348
60.7162					0.39175
60.7217				0.37369
60.7538							0.36774
60.787
60.7951	0.04067
60.8381								0.38727
60.8568			0.15959
60.8638		0.09019				0.36316
60.8724					0.39694
60.8777				0.37901
60.9106							0.37246
60.9282
60.9361	0.04127
60.9943								0.39151
60.9973			0.16209
61.0051		0.09157				0.3683
61.013					0.40242
61.0182				0.38501
61.0517							0.37725
61.0724
61.0802	0.04184
61.1349								0.39575
61.1408			0.16462
61.1495		0.09289				0.37273
61.1566					0.40808
61.1617				0.39052
61.1959							0.38218
61.2144
61.222	0.04257
61.2786								0.39993
61.282			0.16705
61.2916		0.09457				0.37813
61.2979					0.41427
61.3029				0.39648
61.3378							0.38699
61.3604
61.3678	0.04322
61.4199								0.40461
61.4273			0.16964
61.4377		0.09615				0.38303
61.4433					0.42035
61.4482				0.40236
61.4838							0.39196
61.4996
61.5069	0.04382
61.5654								0.40898
61.5659			0.17214
61.5771		0.09766				0.38811
61.582					0.42597
61.5867				0.40844
61.623							0.39699
61.6489
61.656	0.04456
61.7041			0.17504					0.4135
61.7144		0.09925
61.7266						0.39344
61.7306					0.43233
61.7352				0.41457
61.7722							0.40216
61.7892
61.7961	0.04531
61.8528			0.17772					0.41805
61.854		0.10096
61.867						0.39856
61.8703					0.43839
61.8748				0.42032
61.9125							0.40747
61.9339
61.9406	0.04611
61.9925			0.18041					0.42276
61.9979		0.10263
62.0118						0.40393
62.0143					0.44473
62.0187				0.42625
62.0571							0.41271
62.0885
62.095	0.04689
62.1366			0.18324					0.42761
62.1517		0.10419
62.1666						0.40964
62.1683					0.45103
62.1726				0.43253
62.2117							0.41835
62.2259
62.2323	0.04761
62.2885			0.18627
62.2906		0.106						0.43278
62.3041						0.41515
62.3051					0.45693
62.3093				0.43896
62.3491							0.42388
62.3636
62.3698	0.04848
62.4254			0.18889
62.4274		0.10765						0.43789
62.442						0.42099
62.4422					0.4639
62.4463				0.4452
62.4867							0.42952
62.509	0.04924
62.515
62.5646			0.1921					0.44311
62.5701		0.10939
62.587					0.47068
62.5875						0.4266
62.5909	0.05017			0.45182
62.6321							0.43539
62.6424
62.6482
62.7028			0.19509
62.7094		0.11109						0.44808
62.7198					0.47737
62.721						0.43285
62.7236	0.05094			0.45841
62.7654							0.44137
62.7916
62.7972
62.8422			0.1982					0.45357
62.8513		0.1128
62.8684					0.48373
62.8704						0.43823
62.872				0.46488
62.9146	0.0518						0.44727
62.9339
62.9394
62.9908			0.20117					0.4588
62.9928		0.11442
63.01					0.49023
63.0128						0.44428
63.0136				0.47109
63.0568	0.05263						0.45297
63.0835
63.0888
63.1325			0.20441					0.46446
63.1417		0.11639
63.159					0.49716
63.1624				0.47808
63.1626						0.4505
63.2064	0.05346						0.45915
63.2202
63.2253
63.2777			0.2076
63.2816		0.11804						0.47008
63.2951					0.50416
63.2984				0.48448
63.2994						0.45684
63.343	0.05448						0.46561
63.3698
63.3748
63.4177			0.21062					0.47596
63.4266		0.11996
63.4441					0.51104
63.4473				0.49119
63.4492	0.05531					0.46326
63.4926							0.47182
63.5265
63.5312
63.5668			0.21405					0.48194
63.5824		0.12152
63.6001					0.51898
63.6031				0.49858
63.606						0.46979
63.6492	0.05608						0.47848
63.6599
63.6644
63.7151			0.21705
63.7227		0.12319						0.48837
63.7329					0.52592
63.7358				0.50516
63.7395						0.47634
63.7826	0.05687						0.48514
63.8073
63.8117
63.8556			0.22034					0.49467
63.8618		0.12486
63.8797					0.53345
63.8825				0.51186
63.8871						0.483
63.93	0.05771						0.49195
63.9551
63.9594
64.0025			0.22373					0.50087
64.0089		0.12643
64.0269					0.54039
64.0296				0.51845
64.0351						0.48926
64.0778	0.05868						0.49854
64.0972
64.1013
64.1497			0.22697					0.50766
64.1503		0.12796
64.1684					0.54797
64.171				0.52515
64.1773						0.49605
64.2198	0.05948						0.50538
64.2394
64.2433
64.2912			0.23015					0.51368
64.2917		0.12965
64.3099					0.55483
64.3124				0.53146
64.3196						0.50234
64.3619	0.06019						0.51214
64.3828
64.3864
64.4328			0.23368					0.52068
64.4344		0.13125
64.4527					0.56188
64.455				0.53791
64.4631						0.50944
64.5052	0.06103						0.51888
64.5244
64.528
64.5753			0.23691
64.5756		0.13299						0.52718
64.5938					0.56864
64.596				0.54414
64.6049						0.51557
64.6469	0.0617						0.52588
64.6698
64.6732
64.7167			0.24025					0.53399
64.72		0.13435
64.7385					0.57595
64.7406				0.55056
64.7505						0.52219
64.7922	0.0625						0.53269
64.8177
64.8209
64.8615			0.24349					0.54084
64.8671		0.13585
64.8858					0.5827
64.8878				0.55684
64.8985						0.52878
64.9401	0.06322						0.53947
64.9597
64.9626
65.0083			0.24679
65.0088		0.13725						0.54757
65.0271					0.58936
65.029				0.56252
65.0406	0.06387					0.53529
65.082							0.54635
65.0927
65.0955
65.1407			0.24999
65.1502		0.1388						0.55463
65.1595					0.59614
65.1613				0.56883
65.1737	0.06468					0.54204
65.2149							0.55345
65.2641
65.2667
65.2827			0.25349					0.56195
65.3112		0.14024
65.3302					0.60331
65.3318				0.5748
65.3453						0.5488
65.3863	0.0652						0.5611
65.3937
65.3961
65.4402			0.25668
65.4534		0.14136						0.56925
65.4593					0.61006
65.4608				0.58022
65.4751	0.06588					0.55557
65.5158							0.56808
65.5435
65.5458
65.5825			0.25981					0.57665
65.5893		0.14304
65.6085					0.61618
65.6099				0.58577
65.6251						0.56214
65.6657	0.06647						0.575
65.6869
65.689
65.7317			0.26315					0.58383
65.7319		0.14408
65.7513					0.62258
65.7525				0.59101
65.7686						0.56838
65.809	0.067						0.58166
65.8455
65.8474
65.8745			0.26617					0.5914
65.8897		0.14526
65.9091					0.62887
65.9103				0.59613
65.9273						0.57484
65.9675	0.06758						0.58908
65.9859
65.9876
66.0293			0.26932
66.0325		0.14648						0.59928
66.0489					0.63485
66.0499				0.60078
66.0678	0.06813					0.58104
66.1078							0.59601
66.1286
66.1301
66.1713			0.27213
66.1723		0.14743						0.60704
66.191					0.6409
66.1919				0.60566
66.2107						0.58691
66.2505	0.0685						0.60258
66.2658
66.2672
66.3079			0.27492
66.3144		0.14875						0.61401
66.3276					0.6458
66.3284				0.60995
66.3481						0.59261
66.3877	0.06904						0.60913
66.4075
66.4087
66.4488			0.27768
66.4511		0.14952						0.62152
66.4687					0.65156
66.4693				0.61403
66.4898	0.06951					0.59865
66.5293							0.61571
66.5534
66.5544
66.5922			0.28028					0.62898
66.594		0.1505
66.614					0.65661
66.6145				0.61807
66.636						0.60397
66.6752	0.06981						0.62216
66.6993
66.7001
66.7375			0.28288					0.63676
66.7392		0.15134
66.7593					0.66138
66.7597				0.62173
66.782						0.60959
66.8211	0.07028						0.62822
66.8413
66.842
66.8805			0.28549
66.8828		0.15214						0.64393
66.9007					0.66624
66.901				0.62524
66.9242						0.61497
66.9631	0.07056						0.63446
66.9915
66.9919
67.0243			0.28796					0.6513
67.0298		0.15277
67.0502					0.67091
67.0504				0.62898
67.0745						0.61992
67.1132	0.07092						0.64097
67.1229
67.1232
67.1606			0.29056
67.1739		0.1537						0.65848
67.1811				0.63198	0.67472
67.206						0.62487
67.2445							0.64663
67.2711	0.07131
67.2712
67.3048								0.66605
67.308			0.29235
67.3285		0.15424		0.63552
67.3286					0.67894
67.3543						0.62981
67.3927	0.07143						0.65218
67.4128
67.4129
67.4491
67.4523			0.29455					0.67379
67.4696		0.1552		0.6379
67.4698					0.68298
67.4963						0.63443
67.5345							0.65773
67.5637	0.07178
67.5639
67.5936								0.68055
67.5994			0.29642
67.6199		0.15556		0.64057
67.6201					0.68695
67.6475						0.6388
67.6854							0.66321
67.6941	0.07212
67.6945
67.7293
67.744			0.29873					0.68762
67.7498		0.15624		0.64284
67.7502					0.68975
67.7781						0.64272
67.8159	0.07227						0.66845
67.8357
67.8363
67.8704
67.874			0.30036					0.6943
67.8908		0.1568		0.64514
67.8914					0.69292
67.9201						0.64646
67.9577	0.07261						0.67334
67.9848
67.9855
68.0153								0.70101
68.0189			0.30191
68.0393		0.15727		0.64746
68.04					0.69626
68.0695						0.65062
68.1069							0.67831
68.1478	0.0727
68.1487
68.1639								0.70748
68.1812			0.30352
68.2017		0.15756		0.64907
68.2025					0.69966
68.2328						0.65439
68.2701	0.07291						0.68362
68.2953
68.2964
68.3265								0.7151
68.3282			0.30528
68.3486		0.15814		0.65147
68.3495					0.70209
68.3807						0.65787
68.4177							0.68773
68.4357	0.07316
68.437
68.468
68.4736			0.30656					0.72166
68.4884		0.15851		0.6536
68.4895					0.70473
68.5214						0.66109
68.5582							0.69246
68.5736	0.0732
68.575
68.6054
68.6136			0.30785					0.72789
68.6258		0.15874		0.65473
68.6269					0.70704
68.6596						0.66424
68.6962							0.6962
68.7352	0.07333
68.7368
68.7511								0.73356
68.7664			0.30888
68.7868		0.15921		0.65619
68.7881					0.70937
68.8216						0.66751
68.858	0.07352						0.70035
68.875
68.8769
68.9057
68.9122			0.31009					0.74006
68.9261		0.1595		0.65792
68.9275					0.71122
68.9617						0.66989
68.998	0.07368						0.70415
69.0103
69.0123
69.0404
69.0517			0.31113					0.74557
69.0608		0.15987		0.65913
69.0623					0.71299
69.0973						0.67272
69.1333	0.07368						0.70754
69.1534
69.1556
69.183			0.31229
69.1866		0.1602						0.75144
69.2034				0.66042
69.205					0.71502
69.2407						0.67518
69.2766	0.07387						0.71074
69.2958
69.2982
69.3249		0.16052
69.3293			0.313					0.75612
69.3452				0.66136
69.347					0.71662
69.3835						0.67733
69.4192							0.71415
69.4453	0.07398
69.4478
69.4713		0.16063						0.76152
69.4738			0.31405
69.4941				0.66232
69.496					0.71784
69.5333						0.67923
69.5688							0.7166
69.5859	0.07417
69.5886
69.6138		0.16092
69.6204			0.31436					0.76583
69.6342				0.66364
69.6361					0.71944
69.6742						0.6813
69.7095	0.07402						0.71984
69.7374
69.7403
69.7606		0.16125						0.77036
69.7647			0.31518
69.7851				0.6645
69.7871					0.72109
69.826						0.68344
69.8611							0.72248
69.8746	0.07431
69.8777
69.9015		0.16164
69.9116			0.31586					0.77518
69.9218				0.66555
69.924					0.722
69.9636						0.68491
69.9985	0.07439						0.72481
70.0157
70.0189
70.0419		0.16183
70.0485			0.31659					0.77903
70.0623				0.66653
70.0646					0.72299
70.1049						0.68676
70.1396	0.07448						0.72726
70.1604
70.1638
70.1862		0.16189
70.1891			0.3171					0.78295
70.2065				0.66727
70.2089					0.72427
70.25	0.0744					0.68825
70.2845							0.72938
70.2988
70.3024
70.324		0.16257
70.3335			0.31816					0.78667
70.3443				0.66764
70.3469					0.72495
70.3887						0.68934
70.4231	0.07449						0.73126
70.4547
70.4585
70.4715		0.16262						0.78992
70.4793			0.31811
70.4996				0.66864
70.5023					0.72621
70.545	0.07459					0.69097
70.5791							0.73307
70.599
70.6029
70.623		0.16297
70.627			0.31902					0.79326
70.6433				0.66931
70.6461					0.72711
70.6895	0.07469					0.69209
70.7235							0.73518
70.7465
70.7506
70.77		0.16319
70.7708			0.31929					0.79628
70.7903				0.67019
70.7932					0.72799
70.8374						0.69371
70.8712	0.0748						0.73721
70.8771
70.8814
70.9001		0.16357
70.9179			0.31996					0.7996
70.9204				0.671
70.9234					0.72864
70.9683						0.69465
71.0019	0.0749						0.73839
71.0217
71.0262
71.0441		0.16361
71.0482			0.3203					0.80178
71.0644				0.67172
71.0675					0.72958
71.1132						0.69613
71.1466	0.07498						0.74025
71.1655
71.1701
71.1873		0.16389
71.1924			0.32061					0.80515
71.2076				0.67227
71.2109					0.72997
71.2573	0.07524					0.69712
71.2905							0.74192
71.3091
71.3139
71.3304		0.164
71.3358			0.32106					0.80683
71.3506				0.67312
71.354					0.73076
71.4012	0.07529					0.69797
71.4343							0.74325
71.4506
71.4556
71.4713		0.16448
71.4789			0.32153					0.80966
71.4916				0.67343
71.4951					0.73151
71.543						0.69861
71.5759	0.07555						0.74421
71.6035
71.6087
71.6201		0.1647						0.81171
71.6237			0.32174
71.6439				0.67431
71.6476					0.73194
71.6963	0.0757					0.69941
71.7289							0.7457
71.7363
71.7416
71.756		0.16465
71.7726			0.32232					0.81352
71.7762				0.67502
71.7799					0.73268
71.8293	0.07573					0.70029
71.8618							0.74712
71.8761
71.8816
71.8952		0.16523
71.9049			0.32274					0.8152
71.9154				0.67583
71.9193					0.73301
71.9695	0.0759					0.70116
72.0018							0.74821
72.0229
72.0287
72.0415		0.16552
72.0443			0.32314					0.81685
72.0617				0.67646
72.0657					0.73375
72.1166	0.07602					0.70235
72.1488							0.74925
72.1675
72.1734
72.1855		0.16576
72.1908			0.32349					0.8184
72.2057				0.67725
72.2098					0.7349
72.2616						0.70326
72.2935	0.07613						0.75062
72.3015
72.3076
72.319		0.16599
72.335			0.32353					0.82016
72.3392				0.67783
72.3434					0.73496
72.3959	0.07628					0.70338
72.4276							0.75163
72.4513
72.4576
72.4683		0.16609
72.4686			0.32421					0.82127
72.4884				0.67856
72.4928					0.73543
72.546						0.70429
72.5776	0.07643						0.75295
72.5945
72.6009
72.6108		0.16662
72.618			0.32448					0.82242
72.631				0.67894
72.6355					0.73611
72.6895	0.07643					0.70439
72.7208							0.75369
72.7379
72.7444
72.7537		0.16687
72.7607			0.32508					0.82397
72.7738				0.67988
72.7784					0.73689
72.8332	0.07663					0.70568
72.8643							0.75478
72.8763
72.8831
72.8916		0.16697
72.9037			0.3255					0.82542
72.9118				0.68015
72.9165					0.73714
72.972	0.07673					0.70653
73.003							0.7557
73.0262
73.0332
73.0409		0.16729
[truncated: 1,321 more rows]

## Sheet: Fig S4c
				Concentration
Temp	2 uM	1 uM	500 nM	250 nM	125 nM	62.5 nM	31.25	15.6 nM
37.0125
37.0334
37.0528						0.09765
37.0994					0.10322
37.0998				0.08537
37.1236							0.10969
37.1458
37.1479
37.1667
37.1862						0.09771
37.2325					0.10323
37.2328				0.08531
37.2569							0.10981
37.2767								0.1051
37.2807
37.2943
37.3151
37.3347						0.09775
37.3806					0.1035
37.3809				0.08545
37.4052							0.1101
37.4095								0.10503
37.4285
37.4345
37.4553
37.4751		0.07011				0.09807
37.5206					0.10361
37.5208				0.08554
37.5454							0.11033
37.5572								0.10529
37.5654
37.5682
37.5861
37.606						0.09802
37.6512					0.10405
37.6514				0.08572
37.6762							0.11081
37.6969								0.10574
37.6985
37.7188
37.7394
37.7594						0.0984
37.8042					0.10397
37.8044				0.08572
37.8271								0.10623
37.8294							0.11119
37.8513
37.8618
37.8824	0.01413
37.9025						0.09886
37.947		0.07109			0.10434
37.9471			0.05218	0.08612
37.9724							0.11158
37.9798								0.10655
37.9937
38.0186
38.0391
38.0594		0.07101	0.05217			0.09911
38.1034					0.10455
38.1035				0.0863
38.1222								0.10709
38.1291							0.11212
38.1491
38.1498
38.1696
38.1899		0.07107				0.09955
38.2336			0.0523		0.10489
38.2337				0.08662
38.2595							0.11274
38.2783								0.10774
38.2798
38.3037
38.324
38.3445		0.071				0.09995
38.3878			0.05217		0.10517
38.3879				0.08681
38.4081								0.10819
38.4139							0.11325
38.4337
38.4462
38.4665
38.4871		0.07094	0.05228			0.10017
38.53				0.08704	0.10552
38.5563							0.11371
38.562								0.10888
38.5755
38.5893
38.6095
38.6302						0.10075
38.6728		0.07075		0.08754	0.10586
38.6993			0.05233				0.11465
38.7038								0.10943
38.718
38.7345
38.7547
38.7755						0.10121
38.8177				0.08774	0.1062
38.8445		0.07091					0.11503
38.8463			0.05252					0.10998
38.8626
38.876
38.8961
38.9171						0.1019
38.9588				0.08821
38.9589	0.01432				0.10676
38.9858		0.07085					0.11587
38.9908			0.0526					0.11068
39.0035
39.0274
39.0475
39.0685						0.10222
39.1098				0.08848
39.11					0.10708
39.1317		0.07086	0.05269					0.11139
39.1371							0.11655
39.1543
39.1596
39.1797
39.2008						0.10265
39.2418				0.08887
39.2419					0.10766
39.2693		0.07086					0.11731
39.2823			0.05284					0.11195
39.286
39.315
39.3349
39.3562						0.10328
39.3967				0.08933
39.3969					0.10787
39.414		0.07072						0.11269
39.4246			0.05304				0.11806
39.4406
39.4689
39.4887
39.5102						0.10379
39.5502				0.08971
39.5505		0.07082			0.10849
39.5686			0.05319					0.11329
39.5783							0.11886
39.593
39.5939
39.6129
39.6344	0.01443					0.10428
39.6741		0.07061		0.09008
39.6744			0.05336		0.10883
39.7024							0.11957
39.7175
39.7218								0.1142
39.7496
39.7694	0.0144
39.791		0.07088				0.10493
39.8303			0.05354	0.09058
39.8306					0.10935
39.8454								0.11477
39.8589							0.12017
39.8734
39.8924
39.912	0.0144
39.9338		0.07079				0.10545
39.9727			0.05373	0.0909
39.9731					0.10997
40.0013								0.11569
40.0015							0.12107
40.0156
40.0435
40.0631
40.085	0.01438	0.07066				0.10617
40.1234			0.05385	0.09145
40.1238					0.11037
40.1433								0.11631
40.1526							0.1218
40.166
40.191
40.2106	0.01442
40.2326		0.07084				0.10668
40.2706			0.05415	0.09179
40.2711					0.11095
40.2938								0.11685
40.3							0.12253
40.3129
40.3262
40.3458	0.01441
40.3679		0.07081				0.10727
40.4055			0.05421	0.09242
40.406					0.11131
40.4351							0.12333
40.4406								0.11764
40.4476
40.4625
40.4819	0.01444
40.5042		0.07093	0.05453			0.10773
40.5414				0.09272
40.542					0.11204
40.5713							0.12415
40.5752								0.11851
40.5833
40.6153
40.6346
40.657	0.01449	0.07093				0.10841
40.6938			0.05463	0.09336
40.6944					0.11258
40.7108								0.11928
40.7239							0.12501
40.7354
40.7684
40.7878	0.01447
40.8102		0.07085				0.10906
40.8466			0.05494	0.09375
40.8472					0.11303
40.8629								0.11997
40.877							0.12588
40.8879
40.8943
40.9136	0.01444
40.9362		0.07091				0.10961
40.9722			0.05515	0.09441
40.9728					0.11348
41.0028							0.12658
41.0133
41.0154								0.12076
41.0355	0.01451
41.0547
41.0774		0.07093				0.11024
41.1131			0.05539	0.09478
41.1137					0.11411
41.1407								0.12157
41.1439							0.1276
41.1538	0.01458
41.1862
41.2054
41.2282		0.07105				0.1108
41.2634			0.05557	0.09525
41.2641					0.11479
41.2812								0.12233
41.2945	0.01446						0.12836
41.3039
41.3329
41.352
41.375		0.07094				0.11142
41.4098			0.05567	0.09577
41.4105					0.1154
41.4312								0.12291
41.4411	0.01454						0.12927
41.45
41.4897
41.5087
41.5317		0.07094				0.11206
41.5661			0.05601	0.09614
41.5669					0.11576
41.5773								0.12387
41.5977	0.01462						0.13017
41.606
41.6181
41.6371
41.6603		0.07102				0.11269
41.6943			0.05627	0.09666
41.6951					0.11649
41.7261							0.13093
41.7333	0.01465							0.12481
41.734
41.7578
41.7767
41.8		0.07114				0.11341
41.8336			0.05655	0.09722
41.8344					0.11712
41.8611								0.1254
41.8657	0.01462						0.13179
41.873
41.9064
41.9253
41.9487		0.07123				0.11402
41.9818			0.05676	0.09765
41.9827					0.11784
42.0002								0.12621
42.0142							0.13272
42.021	0.01473
42.0495
42.0683
42.0918		0.07115				0.11473
42.1246			0.05707	0.09821
42.1255					0.1183
42.1481	0.01478							0.12712
42.1572							0.13371
42.1635
42.1904
42.2091
42.2328		0.07144				0.11551
42.2652			0.05717	0.09871
42.2661					0.11891
42.2905								0.12811
42.298	0.01472						0.1348
42.3038
42.3351
42.3537
42.3775		0.07131				0.11619
42.4095			0.05758	0.0994
42.4104					0.11948
42.4308								0.12902
42.4426	0.01474						0.13589
42.4478
42.4656
42.4842
42.508		0.07141				0.11694
42.5396			0.05772	0.09993
42.5406					0.12021
42.573							0.1368
42.5748	0.01493							0.12977
42.5778
42.633
42.6515
42.6755		0.07139				0.11769
42.7047			0.05804					0.13058
42.7066				0.10047
42.7077					0.12093
42.7403	0.01489						0.13801
42.7444
42.7713
42.7898
42.8139		0.07148				0.1184
42.8446			0.05832	0.10103
42.8457					0.12159
42.8713								0.13171
42.8785	0.01497						0.13881
42.8822
42.9075
42.9259
42.9501		0.07144				0.11908
42.9805			0.05861	0.10184
42.9816					0.12217
43.009								0.13243
43.0146	0.01489						0.14016
43.0178
43.0583
43.0766
43.101		0.07146				0.11992
43.1309			0.05882	0.10247
43.132					0.12278
43.1445								0.1334
43.1653	0.01498						0.14132
43.168
43.187
43.2053
43.2298		0.07158				0.12069
43.2593			0.05902	0.10276
43.2605					0.12348
43.294							0.14258
43.2946	0.01513							0.13435
43.2962
43.3373
43.3556
43.3801		0.0718				0.12138
43.4093			0.05947	0.10347
43.4105					0.12432
43.4228	0.01512							0.13527
43.4442							0.14384
43.4459
43.481
43.4991
43.5238		0.07174				0.12227
43.5526			0.05971	0.10409
43.5538					0.12491
43.5724								0.13618
43.5877	0.01517						0.14512
43.5888
43.6234
43.6415
43.6663		0.07181				0.12299
43.6946			0.06004	0.10479
43.6959					0.12572
43.7154								0.13705
43.73	0.01522						0.14643
43.7307
43.7728
43.7909
43.8158		0.07183				0.12388
43.8437			0.06026	0.10531
43.8451					0.12657
43.8571								0.13806
43.8794	0.01533						0.14765
43.8795
43.9098
43.9278
43.9528		0.07181				0.12469
43.9804			0.06054	0.10584
43.9818					0.12734
44.0059								0.139
44.0159	0.01529
44.0163							0.14899
44.0609
44.0789
44.104		0.07201				0.12548
44.1311			0.06086	0.10677
44.1325					0.1279
44.1423								0.13989
44.1664	0.01534
44.1673							0.15024
44.2071
44.2249
44.2502		0.07208				0.12623
44.2769			0.06123	0.10732
44.2784					0.12872
44.2927								0.141
44.3119	0.01543
44.3133							0.15176
44.3403
44.3581
44.3835		0.07209				0.1272
44.4098			0.06137	0.10805
44.4113					0.12969
44.4381								0.1421
44.4445	0.01544
44.4465							0.15315
44.4876
44.5053
44.5309		0.07237				0.12806
44.5568			0.06181	0.10866
44.5583					0.13036
44.5708								0.1431
44.5912	0.01546
44.5937							0.15455
44.6192
44.6369
44.6625		0.07225				0.12887
44.688			0.06223	0.10937
44.6896					0.13121
44.7174								0.14415
44.7223	0.01558
44.7252							0.1557
44.7682
44.7858
44.8115		0.07246				0.12986
44.8366			0.06249	0.11028
44.8382					0.13208
44.8484								0.14521
44.8705	0.01563
44.874							0.15681
44.9063
44.9239
44.9497		0.07252				0.13067
44.9745			0.06277	0.1111
44.9761					0.13286
44.9966								0.14649
45.0081	0.01575
45.0121							0.15786
45.0655
45.0829
45.1089		0.0725				0.13162
45.1332			0.06313	0.11158
45.1342								0.14765
45.1349					0.13374
45.1666	0.01563
45.1711							0.15873
45.2022
45.2196
45.2457		0.07271				0.13243
45.2696			0.06345	0.11237
45.2713					0.13468
45.2926								0.14846
45.3028	0.01577
45.3078							0.15987
45.3378
45.3552
45.3814		0.07269				0.13319
45.4049			0.06385	0.11319
45.4066					0.13571
45.4287								0.14969
45.4378	0.01582
45.4433							0.16079
45.4867
45.504
45.5303		0.07292				0.13432
45.5534			0.06426	0.11393
45.5551					0.13662
45.5637								0.15071
45.586	0.01583
45.592							0.16203
45.6296
45.6468
45.6732		0.07293				0.13533
45.696			0.06457	0.11474
45.6978					0.13761
45.7118								0.15184
45.7283	0.01592
45.7349							0.16301
45.7828
45.8
45.8265		0.07313				0.13636
45.8488			0.06487	0.11563
45.8506					0.13848
45.8541								0.15322
45.8809	0.01613
45.888							0.16405
45.9166
45.9337
45.9603		0.07313				0.13732
45.9822			0.06533	0.11651
45.9841					0.13958
46.0066								0.15437
46.014	0.0161
46.0216							0.16537
46.0675
46.0845
46.1113		0.07319				0.13828
46.1328			0.06572	0.11736
46.1347					0.14057
46.1397								0.15563
46.1643	0.01611
46.1725							0.16628
46.208
46.225
46.2519		0.07341				0.13938
46.273			0.06594	0.11824
46.2749					0.14154
46.29								0.15681
46.3043	0.01611
46.3129							0.16762
46.3514
46.3683
46.3953		0.07343				0.14049
46.416			0.06648	0.11911
46.418					0.14258
46.4298	0.01625							0.15809
46.4471
46.4562							0.16874
46.4948
46.5116
46.5387		0.07344				0.14147
46.559			0.06685	0.12011
46.561					0.14359
46.5726	0.01636							0.1592
46.5898
46.5994							0.16989
46.6508
46.6676
46.6948		0.07385				0.14262
46.7146			0.06733	0.12103
46.7152								0.16061
46.7167	0.01636				0.14467
46.7451
46.7553							0.17091
46.7791
46.7958
46.8232		0.07372				0.14379
46.8426			0.06764	0.12187
46.8447					0.14591
46.8705	0.01649							0.16184
46.8729
46.8835							0.17222
46.9289
46.9456
46.9731		0.07392				0.1449
46.9921			0.06802	0.12276
46.9942					0.14711
46.9982	0.0165							0.16321
47.0221
47.0333							0.17352
47.0677
47.0843
47.1119		0.07402				0.14608
47.1306			0.06843	0.12369
47.1327					0.14816
47.1474	0.01664							0.16441
47.1602
47.172							0.17456
47.2179
47.2344
47.2621		0.07406				0.14712
47.2804			0.06896	0.12448
47.2826					0.14943
47.2855	0.01661							0.16586
47.3098
47.3221							0.17576
47.3606
47.3771
47.4049		0.07418				0.14834
47.4227			0.0693	0.12572
47.425					0.15055
47.435	0.01667							0.16711
47.4519
47.4647							0.17726
47.5001
47.5165
47.5445		0.07438				0.1498
47.5619			0.06973	0.12672
47.5642					0.15168
47.5771	0.01684							0.16874
47.5909
47.6041							0.17847
47.6494
47.6658
47.6938		0.07439				0.15066
47.7108			0.07018	0.12752
47.7131					0.15281
47.716	0.01688							0.17004
47.7395
47.7533							0.17957
47.7808
47.7971
47.8253		0.07466				0.15196
47.8419			0.07057	0.1287
47.8443					0.15411
47.8646	0.01693							0.17129
47.8703
47.8846							0.18076
47.9494
47.9657
47.994		0.07465				0.15325
47.9954			0.07104					0.17275
48.0102				0.12969
48.0125	0.01702				0.15539
48.0383
48.0531							0.18224
48.0771
48.0934
48.1218		0.07485				0.15453
48.1376			0.07143	0.13107
48.14					0.15678
48.1632	0.0172							0.17436
48.1654
48.1808							0.18351
48.2278
48.244
48.2725		0.07501				0.15586
48.2879			0.07194	0.13207
48.2903					0.15795			0.17571
48.3155	0.01732
48.3313							0.18488
48.3701
48.3862
48.4149						0.15713
48.4298		0.07481		0.13318
48.4323			0.07241		0.15927
48.4403								0.17727
48.4572	0.01733
48.4736							0.18595
48.5282
48.5442
48.5729						0.15839
48.582		0.07522						0.17896
48.5875			0.07289	0.13431
48.59					0.16048
48.6145	0.01738
48.6314							0.18743
48.672
48.6879
48.7168						0.15981
48.7309		0.07512		0.1354
48.7335			0.07326		0.16199
48.7393								0.18062
48.7577	0.01744
48.7752							0.18892
48.8031
48.819
48.848						0.16118
48.8618		0.07524		0.13666
48.8644			0.07379		0.16303
48.8824								0.1821
48.8883	0.01757
48.9062							0.19045
48.9486
48.9644
48.9935						0.1625
49.0069		0.07563		0.13788
49.0095			0.07435		0.16482
49.013								0.18363
49.0331	0.01763
49.0516							0.19178
49.0961
49.1118
49.1411						0.1638
49.154		0.07573		0.13904
49.1567			0.07484		0.16608
49.1578								0.18517
49.18	0.01778
49.199							0.19325
49.2305
49.2462
49.2755		0.07587				0.16516
49.2881			0.07535	0.14022
49.2908					0.16766
49.3046								0.18677
49.3138	0.01779
49.3333							0.19481
49.3732
49.3888
49.4183		0.07595				0.167
49.4305			0.07597	0.14153
49.4332					0.16933
49.4384								0.18855
49.4559	0.01793
49.4759							0.19598
49.5263
49.5419
49.5714		0.07609				0.16845
49.5804			0.07672					0.19032
49.5832				0.14291
49.5859					0.1709
49.6084	0.01805
49.6289							0.19702
49.6765
49.692
49.7217		0.07636				0.16995
49.7328			0.07714					0.19192
49.733				0.14414
49.7358					0.17228
49.7579	0.01817
49.779							0.19848
49.8265
49.8419
49.8717		0.07647				0.17139
49.8823			0.07785					0.19371
49.8826				0.14562
49.8855					0.17405
49.9073	0.0182
49.9289							0.19985
49.9604
49.9758
50.0057		0.07659				0.17317
50.0162			0.07857	0.14689
50.0191					0.17558
50.0316								0.1956
50.0406	0.01837
50.0627							0.20139
50.1074
50.1227
50.1527		0.07683				0.17446
50.1628			0.07908	0.14834
50.1649								0.19724
50.1657					0.17711
50.187	0.01843
50.2096							0.20282
50.2407
50.256
50.2861		0.07706				0.17605
50.2958			0.07994	0.14977
50.2988					0.17884
50.3112								0.19926
50.3198	0.01856
50.3428							0.20444
50.3993
50.4145
50.4439		0.07727						0.20109
50.4447			0.08063			0.17769
50.454				0.15132
50.457					0.18041
50.4776	0.01866
50.5013							0.20597
50.5366
50.5518
50.5822		0.07748				0.17914
50.5911			0.08118	0.15272
50.5941					0.18219
50.6017								0.20291
50.6144	0.01885
50.6385							0.20731
50.6838
50.6989
50.7294		0.07763				0.18074
50.7379			0.08204	0.15436
50.7385								0.20484
50.7409	0.0189				0.18353
50.761
50.7856							0.2088
50.8439
50.8589
50.885		0.0779						0.20661
50.8896			0.08287			0.18254
50.8976				0.15589
50.9007	0.01901				0.18588
50.9204
50.9457							0.21084
50.9919
51.0068
51.0376		0.07818				0.18429
51.0444			0.08364					0.20891
51.0452				0.15766
51.0483	0.01913				0.18741
51.0677
51.0935							0.21234
51.1389
51.1538
51.1847		0.07838				0.18577
51.1916			0.08442					0.21082
51.1919				0.15919
51.1951	0.01932				0.18912
51.2141
51.2404							0.21416
51.2752
51.29
51.321		0.0787				0.18775
51.3278			0.08512	0.16106
51.331					0.19107
51.338	0.01948							0.21273
51.3498
51.3766							0.21599
51.4222
51.4369
51.468		0.07888				0.18912
51.4736			0.08597					0.21473
51.4744				0.16266
51.4777	0.01958				0.19279
51.4962
51.5235							0.21741
51.5618
51.5765
51.6077		0.07922				0.19083
51.6137			0.08686	0.16434
51.617					0.19457
51.6199	0.01969							0.21683
51.6352
51.663							0.21934
51.7182
51.7328
51.7589		0.07943						0.21867
51.7642			0.08783			0.19287
51.7697				0.16619
51.7731	0.01977				0.19657
51.791
51.8193							0.22142
51.8513
51.8659
51.8973		0.07969				0.19459
51.9025			0.08876	0.16793
51.9059					0.19834
51.9146	0.01996							0.22098
51.9235
51.9523							0.2234
52.0134
52.0279
52.0471		0.07999						0.22303
52.0595			0.08956			0.19665
52.0642				0.1701
52.0676	0.02006				0.20042
52.0849
52.1143							0.22536
52.1559
52.1703
52.2021		0.08035				0.19831
52.2064			0.09062	0.17196
52.2084								0.22572
52.2098	0.02021				0.20224
52.2268
52.2567							0.22779
52.3098
52.3242
52.3503		0.08062						0.22806
52.356			0.09168			0.20017
52.36				0.17376
52.3634	0.02041				0.20428
52.3801
52.4106							0.22946
52.4437
52.458
52.49		0.08092				0.20225
52.4935			0.09239	0.17578
52.497					0.20638
52.5035	0.02055							0.22999
52.5134
52.5443							0.23161
52.5866
52.6008
52.6329		0.08134				0.20426
52.636			0.09335	0.17777
52.6367								0.23258
52.6395	0.02069				0.20827
52.6556
52.6871							0.23373
52.7306
52.7448
52.7769		0.08164				0.2061
52.779			0.09435					0.23486
52.7797				0.17948
52.7832	0.0209				0.21015
52.799
52.831							0.23568
52.8805
52.8947
52.9223		0.08223						0.23702
52.9269			0.09574			0.20806
52.9292				0.18148
52.9328	0.02106				0.21223
52.9483
52.9808							0.23784
53.0226
53.0366
53.069		0.08271				0.21
53.0709			0.09678	0.18354
53.0715								0.23951
53.0746	0.02127				0.21409
53.0897
53.1228							0.23999
53.1884
53.2024
53.2129		0.08329						0.24182
53.2349			0.09757			0.21234
53.2364				0.18568
53.24	0.0215				0.21639
53.2549
53.2885							0.24251
53.3311
53.345
53.3777		0.08391				0.21436
53.378			0.09888					0.24469
53.3787				0.18777
53.3824	0.02169				0.2187
53.3969
53.4311							0.24512
53.4706
53.4845
53.5173		0.08439				0.21628
53.5179			0.10007	0.18968
53.52								0.24726
53.5216	0.02187				0.22087
53.5359
53.5705							0.24709
53.6098
53.6237
53.6565		0.08491				0.21837
53.6568			0.10102	0.19162
53.6589								0.24967
53.6606	0.02207				0.22297
53.6745
53.7097							0.24952
53.7489
53.7627
53.7955		0.08545		0.19379
53.7957			0.10236			0.22047
53.7975								0.25214
53.7993	0.02241				0.22504
53.813
53.8486							0.2521
53.9002
53.9139
53.9359		0.08617						0.25487
53.9464			0.10351	0.19587
53.947						0.22288
53.9503	0.02257				0.22708
53.9637
53.9998							0.25448
54.0493
54.063
54.0865		0.08679						0.2574
54.0952			0.10484	0.19784
54.0962						0.22503
54.0991	0.02265				0.2297
54.1121
54.1489							0.25685
54.1806
54.1942
54.2262		0.08753		0.20016
54.2275			0.10619			0.2272
54.2301					0.23225
54.235	0.02295							0.25991
54.2429
54.2801							0.25944
54.3259
54.3394
54.3656		0.08809						0.26273
54.3711			0.10736	0.20233
54.3729						0.22946
54.3751	0.02305				0.23421
54.3875
54.4252							0.26182
54.4775
54.491
54.5102		0.08865						0.26526
54.5223			0.10867	0.20455
54.5246						0.23163
54.5264	0.02343				0.23652
54.5385
54.5768							0.26413
54.6052
54.6186
54.6497		0.08935		0.20674
54.6523			0.10986			0.23374
54.6537					0.23861
54.6612	0.02381							0.26813
54.6656
54.7043							0.26694
54.763
54.7763
54.7882		0.08994						0.27104
54.8071			0.11122	0.20917
54.8102						0.23635
54.8112	0.02386				0.24139
54.8228
54.862							0.26948
54.9075
54.9207
54.9453		0.09053						0.2738
54.9513			0.11232	0.21146
54.9547						0.23879
54.9554	0.02423				0.24383
54.9666
55.0064							0.2724
55.049
55.0622
55.0891		0.09124						0.27668
55.0924			0.11368	0.21359
55.0963						0.24122
55.0966	0.02446				0.2461
55.1075
55.1479							0.27464
55.1901
55.2032
55.23		0.09188						0.27941
55.2332			0.11509	0.21615
55.2373					0.24862
55.2374	0.0246					0.24353
55.248
55.2888							0.27743
55.332
55.3451
55.3704		0.09259						0.28246
55.3748			0.11641	0.21873
55.379					0.25144
55.3794	0.02498					0.24626
55.3893
55.4307							0.28041
55.4859
55.4989
55.5117		0.09331						0.28543
55.5283			0.11763	0.22098
55.5325					0.25414
55.5333	0.0253					0.24868
55.5426
55.5845							0.2828
55.6182
55.6312
55.6603		0.09394		0.22363
55.6646			0.11901		0.25658
55.6649								0.2882
55.6657	0.02561					0.25127
55.6743
55.7167							0.28601
55.768
55.7809
55.7966		0.09473						0.29145
55.8097			0.12061	0.22621
55.814					0.25924
55.8156	0.0259					0.25387
55.8235
55.8664							0.2887
55.9116
55.9244
55.9457		0.09536						0.29469
55.9529			0.12201	0.22899
55.9573					0.2621
55.9592	0.02621					0.25683
55.9664
56.0098							0.29194
56.0525
56.0653
56.0886		0.09602						0.29813
56.0935			0.12338	0.23158
56.0979					0.26492
56.1002	0.02643					0.25931
56.1068
56.1507							0.29493
56.2016
56.2143
56.2289		0.0968						0.30151
56.2422			0.12488	0.23445
56.2467					0.26786
56.2493	0.02688					0.26231
56.2552
56.2997							0.29808
56.3394
56.3521
56.3773		0.09767						0.30467
56.3797			0.12631	0.2369
56.3842					0.27063
56.3871	0.02712					0.26526
56.3924
56.4374							0.30103
56.4825
56.4951
56.5145		0.09839						0.30813
56.5224			0.12792	0.23976
56.5269					0.27362
56.5302	0.02738					0.26805
56.5349
56.5803							0.30452
56.639
56.6516
56.6568		0.09942						0.31171
56.6786			0.12921	0.24292
56.6832					0.27681
56.6869	0.02775					0.27089
56.6908
56.7368							0.30774
56.7646
56.7771
56.8038		0.10003		0.24574
56.8084			0.13086		0.28015
56.8125						0.27392
56.8127	0.02805							0.31534
56.8158
56.8623							0.31104
56.925
56.9374
56.9377		0.10081						0.31869
56.9639			0.13242	0.24891
56.9685					0.2833
56.973	0.02848					0.27704
56.9755
57.0226							0.31438
57.0555
57.0678
57.0941		0.10183		0.25174
57.0974			0.13407					0.32235
57.0987					0.28636
57.1035	0.02885					0.28022
57.1055
57.153							0.31788
57.2028
57.2151
57.2272		0.10275						0.32574
57.241			0.13571	0.25511
57.2457					0.28973
57.2509	0.02916					0.28342
57.2521
57.3002							0.32141
57.3451
57.3574
57.3739		0.10364						0.32976
57.383			0.13748	0.2584
57.3877					0.29314
57.3932	0.02949					0.28671
57.3939
57.4424							0.32501
57.4871
57.4992
57.5155		0.10459						0.33349
57.5246			0.1392	0.26133
57.5293					0.2964
57.5352	0.02984					0.28946
57.5843							0.32843
57.6435
57.6556
57.6568								0.33721
57.6807		0.10547		0.26476
57.6855			0.14096		0.29987
57.691
57.6918	0.03025					0.29263
57.7406							0.3321
57.7841
57.7962
57.8126								0.3414
57.821		0.10662		0.26814
57.8258			0.14278		0.30331
57.831
57.8325	0.03051					0.29639
57.8812							0.33616
57.9294
57.9413
57.9525								0.3451
57.9658		0.10758		0.27153
57.9707			0.14454		0.30696
57.9756
57.9777	0.03094					0.29969
58.0263							0.34013
58.0666
58.0785
58.0971								0.34963
58.1027		0.10863		0.2752
58.1076			0.14664		0.31064
58.1122
58.115	0.03127					0.30327
58.1634							0.34369
58.2074
58.2193
58.2336								0.35379
58.2432		0.10956		0.27901
58.2481			0.14848		0.31485
58.2525
58.2559	0.03177					0.30687
58.3041							0.34759
58.3702
58.3738								0.35813
58.382
58.4055		0.11085		0.28286
58.4105			0.15061		0.31862
58.4146
58.4187	0.0321					0.31063
58.4668							0.35201
58.5073
58.519
58.5359		0.11176						0.36294
58.5423			0.1524	0.28652
58.5473					0.32236
58.5511
58.5558	0.03262					0.31437
58.6038							0.35611
58.6463
58.658
58.6723		0.11303						0.36695
58.681			0.15456	0.29041
58.686					0.32653
58.6895
58.6949	0.03295					0.31801
58.7427							0.35994
58.7879
58.7995
58.8107		0.11417						0.37096
58.8222			0.15672	0.29466
58.8273					0.3303
58.8304
58.8365	0.03332					0.322
58.8842							0.36434
58.9324
58.9439
58.9516		0.11536						0.37583
58.9664			0.159	0.29857
58.9715					0.33493
58.9743
58.9811	0.03379					0.32599
59.0286							0.36897
59.0724
59.0838
59.0955		0.1167						0.3803
59.106			0.16118	0.30282
59.1111					0.33911
59.1137
59.1212	0.03422					0.33004
59.1685							0.37343
59.2206
59.232
59.2348								0.38506
59.2538		0.11811	0.16375	0.30685
59.259					0.34341
59.2613
59.2694	0.03471					0.33426
59.3166							0.37781
59.3624
59.3738
59.3823		0.11935						0.38999
59.3954			0.16596	0.31147
59.4006					0.34779
59.4026
59.4113	0.03533					0.3381
59.4584							0.38238
59.5037
59.515
59.5236		0.12066						0.39474
59.5363			0.16839	0.31569
59.5415					0.3523
59.5432
59.5526	0.03559					0.34234
59.5995							0.38724
59.6543
59.6641								0.39977
59.6656		0.12215
59.6865			0.17085	0.32035
59.6918					0.35695
59.6932
59.7033	0.03622					0.34683
59.75							0.39159
59.7877
59.7989
59.8141		0.12362						0.40454
59.8196			0.17331	0.32508
59.8249					0.36152
59.826
59.8368	0.0368					0.35117
59.8833							0.39653
59.9222
59.9333
59.9468		0.12513						0.41024
59.9538			0.17593	0.32976
59.9591					0.36647
59.9599	0.03726
59.9713						0.3558
60.0177							0.40189
60.0775
60.0807								0.41519
60.0886		0.12674
60.1088			0.17853	0.33474
60.1142	0.03788				0.37154
60.1147
60.1267						0.3607
60.173							0.4069
60.2201
60.2311
60.2354		0.12838						0.42085
60.251			0.18112	0.33937
60.2564	0.03832				0.37618
60.2566
60.2694						0.36523
60.3155							0.41184
60.3588
60.3698
60.3773		0.12979						0.42632
60.3893			0.1841	0.34463
60.3947	0.03898
60.3948					0.38192
60.4081						0.37017
60.454							0.41738
60.5153								0.43208
60.5179
60.5287
60.548		0.13146	0.18668	0.34964
60.5531	0.0395
60.5535					0.38647
60.5672						0.37503
60.613							0.42246
60.6429
60.6537
60.6727		0.13316		0.35498
60.6736			0.18976					0.43771
60.6776	0.04019
60.6783					0.39203
60.6923						0.37996
60.7379							0.42807
60.7981								0.44331
60.7999
60.8107		0.13481
60.8293			0.19268	0.36011
60.8339	0.04078
60.835					0.39728
60.8494						0.38522
60.8949							0.43358
60.9413
60.952
60.9544								0.44928
60.9704		0.13643	0.19567	0.36575
60.9747	0.04145
60.976					0.40318
60.9908						0.39038
61.0362							0.43944
61.0858
61.0951								0.45559
61.0964		0.1379
61.1145			0.19859	0.37088
61.1185	0.04217
61.1201					0.40841
61.1353						0.39547
61.1805							0.44532
61.2279
61.2385
61.2389		0.13974						0.46131
61.2563			0.20182	0.37704
61.2601	0.04279
61.262					0.41464
61.2775						0.40125
61.3226							0.45099
61.3741
61.3804								0.468
61.3846
61.4022		0.14144		0.3824
61.4057	0.04358		0.20484
61.4079					0.42038
61.4238						0.40672
61.4687							0.45713
61.5136
61.524
61.5259		0.14338						0.47418
61.5413			0.20785	0.38827
61.5446	0.04426
61.5471					0.42611
61.5633						0.41216
61.6081							0.46289
61.6631
61.6648								0.48069
61.6735
61.6904		0.14508		0.39396
61.6934	0.04499		0.21104
61.6962					0.43211
61.7129						0.41802
61.7574							0.4691
61.8036
61.8136								0.48712
61.8139		0.14685
61.8306			0.21446	0.39956
61.8333	0.04572
61.8364					0.43806
61.8534						0.42343
61.8979							0.47537
61.9485
61.9534								0.49383
61.9587
61.9751		0.14854	0.21754	0.40542
61.9776	0.0465
61.981					0.44434
61.9984						0.42961
62.0426							0.48206
62.0976								0.50069
62.1033
62.1135		0.15049
62.1296			0.22122	0.41144
62.1318	0.04734
62.1355					0.45097
62.1533						0.43535
62.1974							0.48861
62.2409
62.251
62.2518								0.50767
62.2668		0.15228	0.22459	0.41769
62.2688	0.0481
62.2728					0.45711
62.2909						0.44136
62.3349							0.4951
62.3788
62.3887								0.51418
62.3889		0.15384
62.4044			0.22791	0.42357
62.4061	0.04891
62.4104					0.46362
62.4289						0.44727
62.4727							0.50165
62.5244
62.526								0.52133
62.5344
62.5497		0.15551	0.23137	0.43002
62.5511	0.04969
62.5557					0.47035
62.5745						0.45361
62.6182							0.50822
62.658
62.6679
62.6709								0.52853
62.6829		0.15723	0.23465	0.43667
62.684	0.05059
62.6889					0.47694
62.7081						0.46053
62.7516							0.51564
62.8038								0.5364
62.8074
62.8173
62.832	0.05137	0.15891	0.23787	0.44263
62.8329
62.8381					0.4833
62.8576						0.46621
62.901							0.52219
62.9499
62.9526								0.54342
62.9597
62.9741	0.05226	0.16077		0.44884
62.9747			0.24148
62.9802					0.48977
63.0002						0.47262
63.0434							0.52893
63.0945								0.55061
63.0997
63.1095		0.16222
63.1236	0.05308		0.24484	0.4553
63.1239
63.1297					0.49677
63.1501						0.47928
63.1931							0.53617
63.2366
63.2436								0.55856
63.2463
63.2601	0.05389	0.16405	0.2484	0.46166
63.2602
63.2663					0.5034
63.287						0.48629
63.3299							0.54334
63.3799								0.5663
63.3865
63.3961
63.4095	0.05471	0.16558	0.25172
63.4096				0.46769
63.4159					0.5105
63.437						0.4928
63.4797							0.55066
63.529								0.57403
63.5433
63.5529		0.16749
63.5656	0.0554		0.25526
63.5661				0.47473
63.5724					0.51798
63.5938						0.5006
63.6364							0.55855
63.6769
63.6852								0.58273
63.6864
63.6986	0.05633	0.16863
63.6994			0.2587	0.48108
63.7057					0.52507
63.7275						0.50748
63.7699							0.56622
63.8181								0.59089
63.8246
63.834
63.8457	0.05706	0.17019	0.26172
63.8466				0.48767
63.853					0.53239
63.8752						0.51451
63.9175							0.57351
63.9651								0.59908
63.9726
63.982
63.9931	0.0578	0.1717
63.9944			0.26517	0.49383
64.0007					0.53915
64.0233						0.52143
64.0654							0.58113
64.1125								0.60751
64.1149
64.1242
64.1348	0.05864	0.17297	0.26851
64.1363				0.50059
64.1427					0.54626
64.1656						0.52853
64.2076							0.58839
64.2541								0.61586
64.2573
64.2665
64.2766	0.0592	0.17453
64.2783			0.27189	0.50625
64.2848					0.55337
64.308						0.53528
64.3499							0.59611
64.3958								0.62369
64.4009
64.4101
64.4195	0.05996	0.17595
64.4215			0.27535	0.5125
64.428					0.56021
64.4517						0.54228
64.4934							0.60396
64.5387								0.63206
64.5428
64.5519
64.5608	0.0606	0.17723	0.27851
64.5631				0.51835
64.5696					0.56695
64.5936						0.54921
64.6352							0.61111
64.6799								0.64021
64.6883
64.6974
64.7057	0.06121	0.17862
64.7083			0.28188	0.52435
64.7149					0.57405
64.7393						0.5566
64.7806							0.61862
64.8249								0.64855
64.8365
64.8455
64.8532	0.06187	0.17955
64.8561			0.28476	0.53017
64.8627					0.58073
64.8875						0.56332
64.9286							0.62596
64.9723								0.65713
64.9786
64.9876
64.9948	0.0626	0.18082
64.9979			0.28791	0.53565
65.0045					0.58718
65.0297						0.57004
65.0707							0.63325
65.1118
65.1138								0.66496
65.1207
65.1274	0.06306	0.18193
65.1307			0.29112	0.54147
65.1374					0.59403
65.1629						0.57767
65.2038							0.6405
65.2464								0.67375
65.2834
65.2923
65.2983	0.06347	0.18323
65.302			0.29377	0.54721
65.3087					0.6012
65.3346						0.58447
65.3753							0.64865
65.4132
65.4172								0.68257
65.422
65.4276	0.06416	0.18407
65.4315			0.29645	0.55218
65.4382					0.60729
65.4644						0.59145
65.505							0.65551
65.5464								0.6908
65.5633
65.572
65.577	0.06454	0.18506
65.5811			0.2992	0.5576
65.588					0.6139
65.6146						0.59794
65.655							0.66268
65.6958								0.69885
65.7069
65.7155
65.72	0.06508	0.18586
65.7244			0.30186	0.5624
65.7312					0.61979
65.7582						0.60507
65.7985							0.66973
65.8387								0.70715
65.8657
65.8743	0.06546
65.8781		0.18643
65.8828			0.30401	0.56716
65.8897					0.62606
65.9171						0.61183
65.9572							0.67685
65.9968								0.71565
66.0063
66.0148	0.06605
66.0181		0.18729	0.3065
66.023				0.57149
66.0299					0.63161
66.0577						0.61789
66.0977							0.68337
66.1367								0.7236
66.1492
66.1577	0.0665
66.1604		0.18819
66.1656			0.3092	0.57586
66.1725					0.6368
66.2007						0.62412
66.2405							0.68986
66.279								0.73075
66.2866
66.295	0.06674
66.2972		0.18899	0.3111
66.3027				0.57963
66.3097					0.6419
66.3382						0.63006
66.3778							0.69605
66.4158								0.73835
66.4285
66.4368	0.0671
66.4385		0.18945
66.4442			0.31322	0.58388
66.4512					0.64761
66.4801						0.63624
66.5196							0.70248
66.5569								0.74609
66.5746
66.5829	0.06759
66.584		0.18991
66.59			0.3152	0.58776
66.597					0.65254
66.6263						0.64199
66.6656							0.70862
66.7025								0.75357
66.7207
66.7289	0.06773
66.7295		0.19052
66.7357			0.31713	0.59085
66.7428					0.6572
66.7725						0.64738
66.8116							0.71439
66.8479								0.76033
66.863
66.8711	0.06815
66.8777		0.19125		0.59415
66.8848			0.31903		0.66193
66.9148						0.65259
66.9538							0.71991
66.9895								0.76785
67.0133
67.0208
67.0214	0.0683
67.0276		0.19143		0.59751
67.0348			0.32059		0.66599
67.0652						0.65788
67.104							0.72506
67.1391								0.77454
67.145
67.1519
67.153	0.06864
67.159		0.19165		0.60018
67.1661			0.32194		0.67054
67.1968						0.66265
67.2356							0.73028
67.2701								0.78169
67.2933
67.2996
67.3013	0.06884
67.3069		0.19225		0.60329
67.3142			0.32333		0.67445
67.3453						0.66763
67.3839							0.7355
67.4178								0.78748
67.4354
67.441
67.4433	0.069
67.4486		0.19274		0.60598
67.4559			0.32504		0.67804
67.4873						0.6723
67.5258							0.74011
67.5592								0.79399
67.5866
67.5916
67.5945	0.06934
67.5995		0.193		0.60805
67.6068			0.32616		0.68137
67.6386						0.67662
67.6769							0.74472
67.7097								0.80033
67.7173
67.7218
67.7251	0.06943
67.7299		0.19313		0.60992
67.7372			0.32744		0.68448
67.7694						0.6805
67.8076							0.74873
67.8399								0.80548
67.8594
67.8633
67.8671	0.06972
67.8716		0.19356	0.32825	0.61237
67.879					0.68775
67.9115						0.68459
67.9495							0.75324
67.9812								0.81117
68.0088
68.0121
68.0165	0.0698
68.0207		0.19393	0.3292	0.61434
68.0281					0.69081
68.061						0.68829
68.0989							0.75718
68.13								0.81698
68.1722
68.1748
68.1798	0.06998
68.1837		0.19404	0.33065	0.61651
68.1912					0.69364
68.2245						0.69248
68.2622							0.76121
68.2927								0.8228
68.3202
68.3221
68.3277	0.07022
68.3313		0.19442	0.33121	0.61808
68.3388					0.69587
68.3725						0.69537
68.41							0.7648
68.4399								0.82746
68.4609
68.4622
68.4684	0.07034
68.4717		0.19477	0.33243	0.61985
68.4792					0.69878
68.5133						0.6989
68.5506							0.76813
68.58								0.83285
68.5992
68.5999
68.6066	0.0702
68.6096		0.19485	0.33292	0.62121
68.6172					0.70076
68.6516						0.70168
68.6888							0.77101
68.7176								0.83701
68.7612
68.7613
68.7686	0.07061
68.7713		0.19512	0.33358	0.62261
68.7788					0.70264
68.8137						0.70478
68.8507							0.77426
68.8789								0.84161
68.9009
68.9014
68.9087	0.07059
68.9112		0.19533	0.33409	0.62448
68.9188					0.70506
68.954						0.70736
68.9909							0.77706
69.0185								0.84541
69.0359
69.037
69.0443	0.07083
69.0464		0.19553	0.33513	0.62529
69.0541					0.70646
69.0897						0.70981
69.1264							0.77951
69.1535								0.84949
69.1788
69.1806
69.1877	0.07096
69.1896		0.19577	0.33576	0.62674
69.1973					0.70845
69.2332						0.71204
69.2698							0.782
69.2964								0.85316
69.321
69.3234	0.07093
69.3305
69.3321		0.196	0.33633	0.62769
69.3398					0.70996
69.3761						0.71444
69.4125							0.78442
69.4385								0.85679
69.4702	0.07122
69.4732
69.4803
69.4816		0.19636	0.33676	0.62863
69.4893					0.71107
69.526						0.71613
69.5623							0.78572
69.5877								0.8595
69.6106	0.07146
69.6142
69.6212
69.6222		0.19635	0.33752	0.62951
69.63					0.71239
69.667						0.71802
69.7032							0.788
69.728								0.86295
69.7618	0.07131
69.7661
69.773
69.7737		0.19678		0.63074
69.7815			0.33796		0.71345
69.819						0.71991
69.8549							0.79004
69.8792								0.86636
69.8989	0.07159
69.9037
69.9106
69.911		0.19686		0.63168
69.9189			0.33832		0.71458
69.9567						0.72181
69.9925							0.79207
70.0162								0.86906
70.0397	0.07177
70.0451
70.0519
70.0521		0.19717		0.63294
70.06			0.33914		0.71617
70.0981						0.72324
70.1338							0.79373
70.1569								0.87126
70.1842	0.07179
70.1903
70.1969				0.63331
70.197		0.19729
70.2048			0.33936		0.71701
70.2433						0.72495
70.2788							0.79543
70.3014								0.87445
70.3224	0.07189
70.3291
70.3353				0.63396
70.3357		0.19753
70.3433			0.33954		0.71777
70.3822						0.72622
70.4175							0.79617
70.4395								0.87642
70.4781	0.072
70.4854
70.4912				0.63523
70.492		0.19761
70.4993			0.34042		0.71881
70.5385						0.72735
70.5737							0.79792
70.5951								0.87879
70.622	0.07208
70.63
70.6355				0.6353
70.6365		0.1978
70.6436			0.34062		0.71954
70.6832						0.72879
70.7182							0.79868
70.7391								0.88086
70.7693	0.07227
70.7779
70.7831				0.63656
70.7844		0.198
70.7912			0.34141		0.72032
70.8312						0.73039
70.8661							0.79993
70.8863								0.88333
70.8998	0.07236
70.9089
70.9137				0.63712
70.9153		0.19811
70.9218			0.34181		0.7212
70.9622						0.73113
70.997							0.80115
71.0167								0.88478
71.0441	0.07257
71.0538
71.0583				0.63783
71.0602
71.0665		0.19875	0.34228		0.72185
71.1072						0.73193
71.1418							0.80232
71.161								0.88736
71.1877	0.07257
71.198
71.2021				0.63896
71.2043
71.2103		0.19899	0.34269		0.72277
71.2514						0.73308
71.2859							0.80354
71.3045	0.07258							0.88877
71.331
71.342
71.3458				0.63968
71.3482
71.354		0.19892	0.34317		0.72354
71.3955						0.73428
71.4298							0.80426
71.4478	0.07298							0.89101
71.4723
71.4839
71.4873				0.64003
71.4901
71.4956		0.19901	0.34341		0.7242
71.5374						0.73517
71.5716							0.80502
71.589	0.07293							0.89215
71.625
71.6372
71.6403				0.64075
71.6433
71.6486		0.1994	0.34388		0.72426
71.6908						0.73611
71.7248							0.80586
71.7416	0.07306							0.89343
71.7575
71.7703
71.7731				0.64131
71.7764
71.7814		0.19981	0.34417		0.72525
71.824						0.73675
71.8578							0.80648
71.8741	0.07305							0.89529
71.8971
71.9105
71.9129				0.64234
71.9165
71.9213		0.19989	0.34479		0.72585
71.9642						0.73775
71.9979							0.8077
72.0137	0.07344							0.89671
72.0437
72.0578
72.0598				0.64273
72.0637
72.0682		0.20015	0.34521		0.72642
72.1115						0.73851
72.1451							0.808
72.1602	0.07336							0.8974
72.1881
72.2027
72.2044				0.64384
72.2086
72.2129		0.20064	0.34581		0.72711
72.2565						0.73962
72.2899							0.80911
72.3046	0.0735							0.89978
72.3219
72.3371
72.3385				0.64434
72.3429
72.347		0.20067	0.34625		0.72778
72.391						0.74023
72.4242							0.80997
72.4383	0.07363							0.90089
72.4715
72.4873
72.4883				0.64503
72.4931
72.4968		0.201	0.34676		0.72794
72.5412						0.74083
72.5743							0.81024
72.5878	0.07382							0.90226
72.6143
72.6308
72.6314				0.64562
72.6365
72.64		0.20116	0.34705		0.72829
72.6848						0.74103
72.7177							0.81042
72.7307	0.07388							0.90294
72.7575
72.7746
72.7749				0.64678
72.7802
72.7834		0.2015	0.34734		0.72888
72.8286						0.74176
72.8614							0.81171
72.8738	0.07407							0.90437
72.8958
72.9134				0.64745
72.9135
72.919
72.922		0.20168	0.34801		0.72964
72.9676						0.74292
73.0002							0.81186
73.012	0.07412							0.90538
73.0454
73.0633				0.64833
73.0637
73.0692
[truncated: 1,343 more rows]

## Sheet: Fig S4d
				Concentration
Temp	2 uM	1 uM	500 nM	250 nM	125 nM	62.5 nM	31.25	15.6 nM
36.9308						-0.000301907
36.9439
36.9504
37.0342							-0.000558046
37.0645						-0.00031275
37.0775
37.0839
37.0876				-0.000188803
37.1151		-4.00032e-05			-0.000257705
37.1678							-0.000564812
37.2106	-1.2087e-05
37.2133						-0.000323594
37.2206				-0.000200285
37.2261
37.2274								-0.000536352
37.2325			-9.00036e-05
37.248					-0.000269109
37.3165							-0.000571579
37.3433
37.354						-0.000334438
37.3604								-0.000543748
37.3667
37.3686				-0.000211768
37.373
37.3961					-0.000280513
37.457							-0.000578346
37.4853						-0.000345282
37.491
37.4977
37.5041
37.5083								-0.000551143
37.5085				-0.000223251
37.536					-0.000291918
37.5881							-0.000585113
37.6306
37.639				-0.000234734		-0.000356126
37.6482								-0.000558539
37.6513
37.6577
37.6665					-0.000303322
37.7416							-0.00059188
37.7609
37.7787								-0.000565935
37.7824						-0.000366969
37.7919				-0.000246217
37.7946
37.8009
37.8195					-0.000314726
37.8849							-0.000598647
37.9135
37.9316								-0.000573331
37.9346				-0.0002577
37.9397						-0.000377813
37.9517		-4.01532e-05
37.9579
37.9621			-9.30036e-05		-0.00032613
38.042							-0.000605414
38.0558
38.0705						-0.000388657
38.0742			-9.85521e-05					-0.000580727
38.0824
38.0886
38.091				-0.000269183
38.1185					-0.000337534
38.1727							-0.00061218
38.2119
38.2211				-0.000280666
38.2255			-0.000104101			-0.000399501
38.2306								-0.000588123
38.2372
38.2433
38.2487					-0.000348938
38.3275							-0.000618947
38.3418
38.3607								-0.000595519
38.3683			-0.000109649			-0.000410345
38.3752				-0.000292149
38.3799
38.386
38.4028					-0.000360343
38.4702							-0.000625714
38.4955
38.5118		-4.11532e-05	-0.000115198			-0.000421188
38.5148								-0.000602915
38.5173				-0.000303631
38.5232
38.5293		-4.36857e-05
38.5449					-0.000371747
38.6135							-0.000632481
38.6374
38.6569								-0.000610311
38.6575			-0.000120746			-0.000432032
38.66				-0.000315114
38.6687
38.6747
38.6876	-1.2387e-05	-4.62183e-05			-0.000383151
38.7589							-0.000639248
38.7798
38.7993						-0.000442876
38.7996			-0.000126295					-0.000617707
38.8048				-0.000326597
38.8104
38.8164
38.8325		-4.87508e-05			-0.000394555
38.9006							-0.000646015
38.9243
38.9444								-0.000625103
38.946			-0.000131843	-0.00033808
38.9511						-0.00045372
38.962		-5.12833e-05
38.968
38.9736					-0.000405959
39.0523							-0.000652782
39.0651
39.0838			-0.000137392			-0.000464564
39.0855								-0.000632499
39.0945
39.0969				-0.000349563
39.1005		-5.38158e-05
39.1245					-0.000417364
39.1848							-0.000659548
39.2158
39.2288				-0.000361046
39.2364			-0.00014294					-0.000639895
39.2395						-0.000475407
39.2501
39.256		-5.63483e-05
39.2565					-0.000428768
39.3403							-0.000666315
39.3474
39.3683								-0.00064729
39.3837			-0.000148489	-0.000372529
39.3938						-0.000486251
39.4042
39.4101		-5.88808e-05
39.4114					-0.000440172
39.4944							-0.000673082
39.502
39.5183	-1.2587e-05					-0.000497095
39.5232			-0.000154037					-0.000654686
39.5286
39.5345		-6.14133e-05
39.5372				-0.000384012
39.5648					-0.000451576
39.6188							-0.000679849
39.6551
39.661	-1.38686e-05			-0.000395495
39.6753			-0.000159586			-0.000507939
39.6766								-0.000662082
39.6854
39.6887		-6.39458e-05			-0.00046298
39.6912
39.7756							-0.000686616
39.7787
39.8004								-0.000669478
39.8171	-1.51503e-05		-0.000165134	-0.000406977
39.8184						-0.000518783
39.8283
39.8342		-6.64783e-05
39.8448					-0.000474384
39.9186							-0.000693383
39.9345
39.9566	-1.64319e-05							-0.000676874
39.9595			-0.000170683	-0.00041846
39.9699						-0.000531276
39.9797
39.9855		-6.90109e-05
39.9872					-0.000485789
40.0699							-0.000702602
40.0765	-1.77135e-05
40.0989			-0.000176231					-0.00068427
40.1102				-0.000431047
40.1179						-0.000543379
40.1275
40.1332		-7.15434e-05
40.1379					-0.000498624
40.2177							-0.000710847
40.2269	-1.89952e-05
40.2496								-0.000694278
40.2535			-0.000181779			-0.00055395
40.2573				-0.000443109
40.2629
40.2686		-7.40759e-05
40.285					-0.000510195
40.3531							-0.000717349
40.3737	-2.02768e-05
40.3901						-0.000563798
40.3922			-0.000187328	-0.000453784
40.3967								-0.000702432
40.3994
40.4051		-7.66084e-05
40.4199					-0.000521314
40.4896							-0.000724752
40.5083	-2.15584e-05
40.528			-0.000192876	-0.000464709
40.5315								-0.000709941
40.5433						-0.000572886
40.5524
40.5558		-7.91409e-05			-0.000531851
40.558
40.6426							-0.000731817
40.6439	-2.28401e-05
40.6674								-0.000716841
40.6804			-0.000198425	-0.00047524
40.6969						-0.000582227
40.7058
40.7082		-8.16734e-05			-0.00054212
40.7114
40.7959
40.796	-2.41217e-05						-0.000738373
40.8197								-0.000722867
40.8231			-0.000203973			-0.000590016
40.8319
40.8331				-0.000484686
40.8375		-8.42059e-05
40.8609					-0.000551345
40.9221							-0.000745438
40.9483	-2.54033e-05
40.9587				-0.000494295
40.9647			-0.000209733			-0.000598334
40.9724								-0.000729263
40.9733		-8.67384e-05
40.9789
40.9865					-0.000561315
41.0635							-0.000753504
41.0736	-2.6685e-05
41.098								-0.00073591
41.0995			-0.000215423	-0.000503804
41.1158						-0.000605946
41.1242
41.1273					-0.000570967
41.1298		-8.9271e-05
41.2141
41.2144	-2.79666e-05						-0.000761237
41.2387								-0.00074244
41.2498			-0.000220563	-0.000512492
41.2629						-0.000613423
41.2712
41.2767		-9.18035e-05
41.2776					-0.0005801
41.3614							-0.000768496
41.3641	-2.92482e-05
41.389								-0.000748674
41.3961			-0.000225225	-0.000521509
41.42						-0.000620612
41.4239					-0.00058939
41.4282		-9.49309e-05
41.4336
41.5101
41.5183	-3.05299e-05						-0.000777063
41.5353								-0.00075488
41.5489			-0.000229827			-0.000629174
41.5524				-0.000529888
41.5568
41.5623		-9.75095e-05
41.5802					-0.000598664
41.647							-0.00078539
41.6661	-3.18115e-05
41.6805				-0.00053894
41.6889			-0.000234807			-0.000637494
41.6916								-0.000761235
41.6967
41.7021		-9.97466e-05
41.7083					-0.000607639
41.7869							-0.000794474
41.7939	-3.30931e-05
41.8196			-0.000239369					-0.000768439
41.8198				-0.000548366
41.8379						-0.000645663
41.8456
41.8476		-0.000102022			-0.000617365
41.851
41.9329
41.9358	-3.43748e-05						-0.000804444
41.9589								-0.000776061
41.968			-0.000243924	-0.000557182
41.9814						-0.000654251
41.9889
41.9942
41.9958		-0.000104386			-0.000627143
42.079							-0.000813779
42.0808	-3.56564e-05
42.1071								-0.000783859
42.1107			-0.000248363	-0.000566657
42.1227						-0.000662624
42.13
42.1353
42.1385		-0.00010643			-0.00063664
42.2202							-0.00082351
42.2232	-3.69381e-05
42.2498								-0.000792074
42.2512			-0.000252515	-0.000575517
42.2677						-0.000671472
42.2749
42.2791		-0.000108604			-0.00064601
42.2802
42.3634
42.3651	-3.82197e-05						-0.00083314
42.3903								-0.000801097
42.3954				-0.000584366
42.3986			-0.000256609			-0.000680047
42.4056
42.4109		-0.000110249
42.4233					-0.000654436
42.4958							-0.000842876
42.5074	-3.96215e-05
42.5256				-0.000592859
42.5345			-0.000260666					-0.000809021
42.5535					-0.000664117
42.5664						-0.000688773
42.5732
42.5785		-0.000112138
42.6372
42.6634	-4.0858e-05						-0.000852792
42.6646								-0.000816931
42.6925			-0.000265184	-0.000601939
42.7051						-0.000698002
42.7118
42.717		-0.000114175
42.7204					-0.000673158
42.802							-0.000862545
42.8038	-4.2135e-05
42.8305				-0.000611653
42.8315			-0.000269423					-0.000825697
42.8416						-0.00070685
42.8482
42.8533
42.8584		-0.000115873			-0.000683599
42.9384							-0.000872801
42.9415	-4.31536e-05
42.9662				-0.000621227
42.9695			-0.000273929					-0.000835462
42.9929						-0.000716772
42.9942					-0.000694
42.9992		-0.000117969
43.0044
43.077	-4.42224e-05
43.0894							-0.000882085
43.1052								-0.000845637
43.1166			-0.000278039	-0.000630969
43.1219						-0.000726486
43.1282
43.1333		-0.000119918
43.1446					-0.000704156
43.2184							-0.000893228
43.2271	-4.49479e-05
43.245				-0.000641121
43.2556			-0.000281959					-0.000856504
43.2727						-0.000736726
43.273					-0.000714647
43.2787
43.2838		-0.000121874
43.3552
43.3689	-4.58705e-05						-0.000903755
43.384								-0.000866071
43.3949			-0.000286496	-0.000651918
43.4167						-0.000746609
43.4225
43.4229		-0.000124245			-0.000726083
43.4276
43.5048	-4.65649e-05
43.5127							-0.000914022
43.5339								-0.000876258
43.5381				-0.00066254
43.5594			-0.000291224			-0.000757327
43.5652
43.5661		-0.000125968			-0.000737725
43.5702
43.6477
43.6554	-4.74447e-05						-0.000924358
43.677								-0.00088681
43.6802			-0.000295994	-0.000673483
43.7082					-0.000749016
43.7093						-0.000767599
43.7149
43.7199		-0.000128019
43.7894	-4.84017e-05
43.8051							-0.00093485
43.8191								-0.000897386
43.8292			-0.000300414	-0.000684388
43.8467						-0.000778284
43.8521
43.8571		-0.000130284
43.8572					-0.000760409
43.9381
43.9422	-4.91515e-05						-0.000945426
43.9658				-0.000696319
43.9681								-0.000908416
43.9938			-0.00030485		-0.000772577
43.9982						-0.000789138
44.0034
44.0084		-0.000132139
44.0745
44.0936	-5.02317e-05						-0.000956986
44.1047								-0.000919967
44.1165			-0.000310039	-0.000708418
44.1445					-0.000785923
44.1447						-0.000800805
44.1498		-0.000134036
44.1547
44.2249	-5.11328e-05
44.24							-0.00096939
44.2553								-0.000931111
44.2622				-0.00071969
44.2783			-0.000314475			-0.000812285
44.2833
44.2881		-0.00013633
44.2903					-0.000798709
44.3703
44.3734	-5.21666e-05						-0.000981184
44.3951				-0.000731694
44.4011			-0.000319827					-0.00094333
44.4232					-0.000812566
44.426						-0.000824611
44.4308
44.4356		-0.000138715
44.5029
44.5209	-5.32208e-05						-0.000993526
44.5339								-0.000955122
44.542			-0.000325287	-0.000744182
44.558						-0.000836985
44.5626
44.5674		-0.000141124
44.5701					-0.000827023
44.6494	-5.43616e-05
44.6527							-0.00101
44.6732				-0.000756334
44.6808								-0.000968187
44.7013			-0.000330767		-0.000842017
44.7073						-0.000848653
44.7118
44.7166		-0.000143511
44.7804
44.8019	-5.50464e-05						-0.00102
44.812								-0.000981088
44.8218			-0.000336158	-0.000768446
44.8459						-0.000860009
44.8499					-0.000856863
44.8502
44.8549		-0.000146211
44.9286	-5.61863e-05
44.9403							-0.00103
44.9596				-0.000780798
44.9605								-0.00099318
44.9877			-0.000341584		-0.000871713
45.0054						-0.000872685
45.0096
45.0143		-0.000148932
45.0661
45.0983	-5.74009e-05							-0.00101
45.0997							-0.00104
45.1183				-0.000793807
45.1425			-0.000347355			-0.000885215
45.1464					-0.000887849
45.1465
45.1512		-0.000152033
45.2245
45.2366	-5.84949e-05						-0.00105
45.2546				-0.000806198
45.257			-0.0003537					-0.00102
45.2785						-0.000897216
45.2824
45.2827		-0.000154929			-0.000904913
45.287
45.3606	-5.92557e-05
45.3725							-0.00107
45.3899				-0.000819615
45.3933								-0.00103
45.418			-0.00036053		-0.000921962
45.4278						-0.000909172
45.4314
45.436		-0.000157594
45.4955
45.5215	-6.07357e-05						-0.00108
45.5285								-0.00105
45.5383			-0.000367546	-0.000833627
45.5664					-0.000939222
45.571						-0.000922028
45.5746
45.5791		-0.000160973
45.6436	-6.19001e-05
45.6647							-0.00109
45.6769								-0.00106
45.6808				-0.000847867
45.709			-0.000374538		-0.000956529
45.7247						-0.000935455
45.728		-0.000163765
45.7326
45.7859	-6.29282e-05
45.8181							-0.00111
45.8194								-0.00107
45.8336				-0.000861544
45.8588			-0.000381531			-0.000948647
45.8618					-0.000975374
45.862
45.8665		-0.000167372
45.9384	-6.39912e-05
45.9521							-0.00112
45.967				-0.000875571
45.9722								-0.00109
45.9951			-0.000388874		-0.000994548
46.0101						-0.000961678
46.0132		-0.000170416
46.0176
46.0714	-6.49869e-05
46.1032							-0.00114
46.1056								-0.0011
46.1175				-0.000890539
46.1457			-0.000396844		-0.00101
46.151						-0.00097507
46.1539
46.1584		-0.000173867
46.2216	-6.64334e-05
46.244							-0.00115
46.256								-0.00112
46.2577			-0.000404761	-0.000905003
46.2858					-0.00103
46.2948						-0.000989098
46.2975
46.3019		-0.000176936
46.3615	-6.80878e-05
46.3876							-0.00117
46.3962								-0.00113
46.4006				-0.000920552
46.4288			-0.00041264		-0.00105
46.4385						-0.001
46.4411
46.4455		-0.0001804
46.5042	-6.93528e-05
46.5312							-0.00118
46.5391								-0.00115
46.5436				-0.000936692
46.5718			-0.000421163		-0.00107
46.595						-0.00102
46.5974
46.6017		-0.000184102
46.6468	-7.0779e-05
46.6821								-0.00117
46.6874							-0.00119
46.6992				-0.000952841
46.7236			-0.000430442			-0.00103
46.7258
46.7274					-0.00109
46.7302		-0.000187956
46.8021	-7.19906e-05
46.8159							-0.00121
46.8271				-0.000969587
46.8376								-0.00118
46.8553			-0.000440441		-0.00111
46.8739						-0.00105
46.8759
46.8802		-0.000192343
46.9297	-7.3419e-05
46.9655								-0.0012
46.966							-0.00122
46.9765				-0.000986412
47.0048			-0.000449884		-0.00113
47.013						-0.00106
47.0149
47.0192		-0.000196683
47.0789	-7.46384e-05
47.105							-0.00124
47.1149				-0.001
47.115								-0.00122
47.1432			-0.000460273		-0.00116
47.1636						-0.00108
47.1653
47.1696		-0.000200607
47.2169	-7.57355e-05
47.2533								-0.00123
47.2554							-0.00126
47.2647				-0.00102
47.293			-0.000471101		-0.00118
47.3067						-0.00109
47.3083
47.3125		-0.000205019
47.3664	-7.70507e-05
47.3983							-0.00127
47.4031								-0.00125
47.407				-0.00104
47.4353			-0.000482116		-0.0012
47.4466						-0.00111
47.448
47.4522		-0.000208805
47.5085	-7.87954e-05
47.5381							-0.00129
47.5454								-0.00127
47.5461				-0.00106
47.5744			-0.000494458		-0.00122
47.5963						-0.00113
47.5975
47.6017		-0.000212943
47.6473	-8.05513e-05
47.6845								-0.00129
47.6876							-0.0013
47.695			-0.000506799	-0.00108
47.7233					-0.00124
47.728						-0.00114
47.7292
47.7332		-0.000217719
47.7958	-8.24224e-05
47.8192							-0.00132
47.826				-0.0011
47.8333								-0.00131
47.8544			-0.000518758		-0.00127
47.8971						-0.00116
47.8981
47.9021		-0.000222427
47.9266	-8.42346e-05
47.9644								-0.00132
47.9881							-0.00134
47.9942				-0.00112
48.0226			-0.00053124		-0.00129
48.0252						-0.00118
48.026
48.03		-0.000227038
48.0945	-8.61311e-05
48.116							-0.00135
48.1216				-0.00114
48.1325								-0.00135
48.1499			-0.000543201		-0.00131
48.1763						-0.00119
48.1769
48.1809		-0.000232066
48.2215	-8.81245e-05
48.2599								-0.00137
48.2669							-0.00137
48.2719				-0.00116
48.3002			-0.000555774		-0.00133
48.319						-0.00121
48.3194
48.3234		-0.000237331
48.3715	-8.99332e-05
48.4095							-0.00139
48.4101								-0.00138
48.4138				-0.00118
48.4421			-0.000568454		-0.00136
48.4774						-0.00123
48.4777
48.4816		-0.000242845
48.5131	-9.2222e-05
48.552								-0.0014
48.5677							-0.00141
48.5714				-0.0012
48.5997			-0.000580922		-0.00138
48.6216						-0.00125
48.6217
48.6256		-0.000248638
48.6703	-9.41864e-05
48.7096								-0.00142
48.7117							-0.00142
48.7148				-0.00122
48.7431			-0.000593812		-0.0014
48.7531						-0.00127
48.757
48.8134		-0.000254346
48.8431	-9.66235e-05						-0.00144
48.8456				-0.00124
48.8529								-0.00145
48.874					-0.00142
48.8988			-0.000607321
48.899						-0.00129
48.9026
48.944		-0.000259994
48.9837	-9.89653e-05							-0.00147
48.9888							-0.00146
48.9906				-0.00127
49.019					-0.00144
49.0465			-0.000620595
49.0469						-0.00131
49.0503
49.0887		-0.000265805
49.1288	-0.000101055							-0.00149
49.1365							-0.00148
49.1377				-0.00129
49.1661					-0.00147
49.1811			-0.000633866
49.1816						-0.00133
49.1849
49.2355		-0.000271949
49.2711	-0.000103597						-0.0015
49.2717				-0.00131
49.2758								-0.00151
49.3001					-0.00149
49.324			-0.000647131
49.3247						-0.00135
49.3278
49.3693		-0.000278825
49.4099	-0.000106002							-0.00153
49.414				-0.00134			-0.00152
49.4425					-0.00151
49.4774
49.4782			-0.000660941			-0.00137
49.4811
49.5113
49.5521		-0.00028537						-0.00156
49.5667	-0.000108096			-0.00136
49.5674							-0.00154
49.5952					-0.00153
49.6278
49.6288			-0.000675062			-0.00139
49.6315
49.6636
49.7048		-0.000292077						-0.00158
49.7165	-0.000110886			-0.00139
49.7178							-0.00156
49.745					-0.00155
49.778			-0.000688538
49.7792						-0.00142
49.7817
49.8131
49.8546		-0.000299159						-0.0016
49.8661	-0.000113597			-0.00142
49.868							-0.00158
49.8945			-0.000701926		-0.00157
49.9121
49.9135						-0.00144
49.9158
49.9623
49.9996		-0.000305944		-0.00144
50.0021	-0.000116322						-0.0016
50.0041								-0.00163
50.0281			-0.000716722		-0.00159
50.0594
50.0609						-0.00146
50.063
50.0956
50.1376		-0.000313291						-0.00165
50.1462	-0.000119323			-0.00147
50.1494							-0.00163
50.1747			-0.000731339		-0.00161
50.1929
50.1945						-0.00148
50.1965
50.2419		-0.000320581
50.2791				-0.0015
50.2829	-0.000122486						-0.00165
50.2842								-0.00168
50.3076			-0.000746917		-0.00163
50.3517
50.3535						-0.00151
50.3552
50.3746		-0.00032847
50.4171								-0.0017
50.4373	-0.000126094			-0.00152
50.4417			-0.000762732				-0.00168
50.4658					-0.00165
50.4893
50.4913						-0.00153
50.4928
50.5323		-0.000337117
50.5742				-0.00155
50.5752	-0.000129541							-0.00173
50.5793			-0.000779302				-0.0017
50.6028					-0.00168
50.6367
50.6388						-0.00155
50.6402
50.6691		-0.000345686
50.7122								-0.00176
50.721	-0.000133016			-0.00158
50.7267			-0.00079539				-0.00173
50.7495					-0.0017
50.7971
50.7994						-0.00158
50.8005
50.8155		-0.000354739
50.8589								-0.00178
50.8807	-0.000136633			-0.00161
50.8871			-0.000811769				-0.00175
50.9093					-0.00172
50.9453
50.9477						-0.0016
50.9486		-0.000364472
50.9749
51.0186								-0.00181
51.0282	-0.000140542			-0.00164
51.0352			-0.000828184				-0.00178
51.0568					-0.00174
51.0926
51.0952						-0.00162
51.0959		-0.000374494
51.1221
51.1661	-0.000144387							-0.00184
51.1749				-0.00166
51.1825			-0.000845544				-0.0018
51.2035					-0.00176
51.229
51.2318						-0.00165
51.2323		-0.000384915
51.2684
51.3108	-0.000148249			-0.00169
51.3127								-0.00186
51.319			-0.000862864				-0.00183
51.3393					-0.00178
51.3763
51.3792						-0.00167
51.3795		-0.000394898
51.404
51.4486	-0.000152652							-0.00189
51.4573				-0.00172
51.4662			-0.000880295				-0.00186
51.4859					-0.0018
51.5161
51.5192						-0.0017
51.5193		-0.000405271
51.5503
51.5952	-0.000156956							-0.00192
51.5966				-0.00175
51.606			-0.000897516				-0.00189
51.6252					-0.00182
51.6727
51.676						-0.00172
51.6892		-0.00041581
51.7344								-0.00195
51.7525	-0.000161711			-0.00178
51.7627							-0.00191
51.7812			-0.000914065		-0.00185
51.806
51.8092
51.8094						-0.00174
51.8449		-0.000426647
51.8853	-0.000166368			-0.0018
51.8903								-0.00197
51.896							-0.00194
51.9139			-0.000930953		-0.00187
51.9684
51.9716
51.972						-0.00177
51.9773		-0.000437366
52.023	-0.000170889							-0.002
52.0469				-0.00183
52.0583							-0.00197
52.0756			-0.000947908		-0.00189
52.1111
52.1143
52.1149						-0.00179
52.1386		-0.000448247
52.1847	-0.000175722							-0.00203
52.1891				-0.00186
52.201							-0.002
52.2177			-0.00096518		-0.00191
52.2653
52.2684
52.2693						-0.00182
52.2805		-0.000458666
52.3268	-0.000180762							-0.00206
52.3426				-0.00188
52.3552							-0.00203
52.3712			-0.000982071		-0.00194
52.3994
52.4024
52.4035						-0.00184
52.4337		-0.000470038
52.476	-0.000185885			-0.00191
52.4803								-0.00209
52.4893							-0.00206
52.5047			-0.000998689		-0.00196
52.5424
52.5455
52.5467						-0.00187
52.5669		-0.000481351
52.6137	-0.000191361							-0.00212
52.6185				-0.00194
52.6324							-0.00209
52.6472			-0.00102		-0.00199
52.6867
52.6897
52.6911						-0.00189
52.709		-0.000493136
52.7562	-0.000196816							-0.00215
52.7621				-0.00197
52.7766			-0.00103				-0.00212
52.7908					-0.00201
52.8369
52.8398
52.8414						-0.00192
52.8524		-0.00050495
52.8997	-0.000202241							-0.00218
52.9116				-0.002
52.9268			-0.00105				-0.00215
52.9403					-0.00204
52.9791
52.9821
52.9839						-0.00194
53.0016		-0.000516397
53.0493	-0.0002079							-0.00221
53.0533				-0.00203
53.069			-0.00107				-0.00219
53.082					-0.00206
53.1429
53.1452
53.1481		-0.000527723
53.1501						-0.00197
53.1909	-0.000213205							-0.00224
53.2187				-0.00206
53.2351			-0.00109				-0.00222
53.2474					-0.00209
53.2881
53.291		-0.000539174
53.2932						-0.002
53.3079
53.3562	-0.00021895							-0.00227
53.3609				-0.00208
53.378			-0.0011				-0.00226
53.3897					-0.00212
53.4279
53.4307		-0.000549747
53.4331						-0.00203
53.4499
53.4985	-0.000224712							-0.0023
53.5001				-0.00211
53.5178			-0.00112				-0.00229
53.5288					-0.00214
53.5673
53.5701		-0.000560796
53.5727						-0.00205
53.5888
53.6376	-0.000230447							-0.00234
53.6389				-0.00215
53.6572			-0.00114				-0.00232
53.6677					-0.00217
53.7066
53.7094		-0.000571911
53.7121						-0.00208
53.7273
53.7764	-0.000236206							-0.00237
53.7776				-0.00218
53.7965			-0.00116				-0.00236
53.8064					-0.0022
53.8582
53.8609		-0.000582329
53.8639						-0.00211
53.8657
53.9151	-0.000242882							-0.0024
53.9285				-0.00221
53.9481			-0.00118				-0.00239
53.9573					-0.00224
54.0075
54.0102		-0.000593025
54.0134						-0.00215
54.0163	-0.000249176
54.066								-0.00244
54.0772				-0.00224
54.0974							-0.00243
54.106			-0.0012		-0.00227
54.139
54.1417		-0.000603993
54.145						-0.00218
54.1647	-0.000255341
54.2081				-0.00228
54.2147								-0.00248
54.2289			-0.00122				-0.00247
54.2369					-0.0023
54.2845
54.2872		-0.000615189
54.2907						-0.00221
54.2953	-0.000261475
54.3456								-0.00251
54.353				-0.00231
54.3744			-0.00124				-0.00251
54.3818					-0.00234
54.4364
54.439		-0.000626434
54.4399
54.4427	-0.000267619					-0.00224
54.4904								-0.00255
54.5042				-0.00235
54.5262			-0.00126				-0.00254
54.5331					-0.00238
54.5642
54.5668
54.5707		-0.000637693				-0.00227
54.5908	-0.000273621
54.6315				-0.00238
54.6416								-0.00258
54.6541			-0.00128				-0.00258
54.6603					-0.00241
54.7178
54.7223		-0.000648747
54.7249
54.729	-0.000279808					-0.00231
54.7689								-0.00262
54.7889				-0.00242
54.8122			-0.0013				-0.00262
54.8177					-0.00245
54.867
54.8695		-0.00065964
54.8738						-0.00234
54.8749	-0.000286079
54.9262								-0.00266
54.933				-0.00246
54.9568			-0.00132				-0.00266
54.9618					-0.00249
55.0088
55.0113		-0.000670715
55.0157						-0.00238
55.0186	-0.000291932
55.0703								-0.00269
55.0741				-0.0025
55.0986			-0.00134				-0.0027
55.103					-0.00253
55.1501
55.1525		-0.000682148
55.1572						-0.00242
55.1595	-0.000298317
55.2114								-0.00273
55.2148				-0.00254
55.2399			-0.00136				-0.00275
55.2437					-0.00257
55.2922
55.2946		-0.000693802
55.2995						-0.00246
55.2999	-0.000304671
55.3521								-0.00278
55.3563				-0.00259
55.382			-0.00138				-0.00279
55.3852					-0.00261
55.4411	-0.000310749
55.4464		-0.000706097
55.4488
55.4538						-0.0025
55.4936								-0.00282
55.5098				-0.00263
55.5362			-0.00141				-0.00284
55.5387					-0.00266
55.5789
55.5813		-0.000717579
55.5865						-0.00254
55.5943	-0.000316975
55.6418				-0.00268
55.6471								-0.00286
55.6687							-0.00288
55.6707			-0.00143		-0.0027
55.726
55.7289		-0.000729355
55.7312
55.7367	-0.000323719					-0.00258
55.779								-0.00291
55.7911				-0.00273
55.8187			-0.00145				-0.00293
55.8201					-0.00275
55.8727
55.875		-0.000741593
55.8806						-0.00263
55.9283	-0.000329962							-0.00295
55.9343				-0.00278
55.9625							-0.00297
55.9632			-0.00148		-0.0028
56.0139
56.0161
56.0179		-0.000754418
56.022						-0.00267
56.0715	-0.000336637							-0.003
56.0749				-0.00283
56.1037							-0.00302
56.1038			-0.0015		-0.00285
56.1581
56.1632
56.1654
56.1714		-0.000767649				-0.00272
56.212	-0.000343686							-0.00304
56.2235				-0.00288
56.2525					-0.0029
56.253			-0.00153				-0.00307
56.3012
56.3034
56.3065		-0.000781346
56.3096						-0.00277
56.3607	-0.000350509							-0.00309
56.3609				-0.00294
56.3899					-0.00295
56.391							-0.00312
56.4436			-0.00156
56.4445
56.4466		-0.000795893
56.453						-0.00282
56.4981	-0.000357563							-0.00314
56.5036				-0.003
56.5326					-0.00301
56.5343			-0.00159				-0.00318
56.586
56.6013
56.6034		-0.000810931
56.61						-0.00286
56.6407	-0.000364977							-0.00319
56.6597				-0.00306
56.6888					-0.00307
56.6911							-0.00323
56.727			-0.00162
56.7292
56.7359		-0.000826445				-0.00292
56.7418	-0.000372246
56.7849				-0.00312
56.7968								-0.00324
56.8139					-0.00312
56.8168			-0.00165				-0.00329
56.8667
56.8877
56.8898
56.8968		-0.000843582				-0.00297
56.922	-0.000379817							-0.0033
56.9449				-0.00319
56.9739			-0.00168		-0.00318
56.9775							-0.00334
57.0184
57.0204	-0.000387522
57.0264		-0.000861741
57.0276						-0.00302
57.075				-0.00325
57.082								-0.00335
57.1041					-0.00324
57.1082			-0.00172				-0.0034
57.1562
57.1659
57.1679
57.1753		-0.000880149				-0.00308
57.2121	-0.000395543							-0.0034
57.2219				-0.00332
57.251			-0.00176		-0.00331
57.2557							-0.00346
57.3028
57.3085
57.3105		-0.000898988
57.318						-0.00314
57.3589	-0.000403928							-0.00346
57.3639				-0.00339
57.3929					-0.00337
57.3983			-0.00179				-0.00352
57.4445
57.4507		-0.000918569
57.4526
57.4604						-0.0032
57.5009	-0.00041187							-0.00351
57.5054				-0.00346
57.5345					-0.00344
57.5404			-0.00183				-0.00358
57.5857
57.6074
57.6093		-0.000939303
57.6172						-0.00326
57.6424	-0.000420591							-0.00357
57.6614				-0.00353
57.6905			-0.00187		-0.0035
57.6971							-0.00365
57.7414
57.7482	-0.00042986	-0.000960766
57.7501
57.7582						-0.00332
57.7984								-0.00363
57.8017				-0.00361
57.8308					-0.00357
57.838			-0.00191				-0.00371
57.8813
57.8936
57.8955		-0.000983009
57.9038						-0.00338
57.9386	-0.000439302							-0.00369
57.9465				-0.00369
57.9756			-0.00196		-0.00364
57.9834							-0.00378
58.0259
58.0311	-0.000449442
58.0329		-0.00101
58.0414						-0.00344
58.0833				-0.00377
58.0834								-0.00375
58.1124					-0.00371
58.1208			-0.002				-0.00384
58.1624
58.1721		-0.00103
58.1739	-0.00045957
58.1826						-0.00351
58.2202								-0.00381
58.2238				-0.00384
58.2529					-0.00379
58.2619			-0.00204				-0.00391
58.3026
58.3351
58.3369	-0.000470065	-0.00105
58.3459						-0.00358
58.3607								-0.00388
58.3861				-0.00393
58.4152					-0.00386
58.4249			-0.00209				-0.00398
58.4645	-0.000481189
58.4724		-0.00108
58.4742
58.4833						-0.00364
58.5228				-0.00401
58.5229								-0.00394
58.5519					-0.00394
58.5622			-0.00214				-0.00405
58.601
58.6117
58.6134	-0.000493283	-0.00111
58.6227						-0.00371
58.6596								-0.00401
58.6614				-0.00409
58.6906					-0.00402
58.7014			-0.00218				-0.00412
58.7393	-0.000504697
58.7535
58.7552		-0.00113
58.7646						-0.00378
58.7982								-0.00407
58.8026				-0.00418
58.8318					-0.0041
58.8432			-0.00223				-0.0042
58.8802	-0.000517318
58.8982
58.8999		-0.00116
58.9095						-0.00385
58.9394								-0.00414
58.9467				-0.00426
58.9759					-0.00417
58.988			-0.00228				-0.00427
59.024
59.0384
59.04		-0.00118
59.0499	-0.000530282					-0.00393
59.0835								-0.00421
59.0863				-0.00435
59.1155					-0.00425
59.1282			-0.00233				-0.00435
59.1633	-0.000543458
59.1869
59.1884		-0.00121
59.1985						-0.004
59.2231								-0.00428
59.2341				-0.00443
59.2633					-0.00434
59.2766			-0.00238				-0.00443
59.3108
59.329
59.3305	-0.000557366	-0.00124
59.3408						-0.00408
59.3708								-0.00435
59.3756				-0.00452
59.4048					-0.00442
59.4187			-0.00243				-0.00451
59.452	-0.000570953
59.4704
59.472		-0.00127
59.4824						-0.00415
59.5123								-0.00442
59.5164				-0.00461
59.5457					-0.0045
59.5602			-0.00248				-0.00459
59.5925	-0.000584968
59.6213
59.6228		-0.00129
59.6334						-0.00423
59.6531								-0.0045
59.6667				-0.0047
59.6959					-0.00459
59.711			-0.00253				-0.00467
59.7424	-0.000599817
59.7549
59.7563		-0.00132
59.7672						-0.00432
59.7997				-0.00479
59.8033								-0.00457
59.8289					-0.00468
59.8446			-0.00258				-0.00476
59.8752	-0.000614752
59.8896
59.891		-0.00135
59.902						-0.0044
59.9338				-0.00488
59.9363								-0.00465
59.963					-0.00477
59.9793			-0.00263				-0.00484
60.009	-0.000629356
60.0452
60.0466		-0.00137
60.0578						-0.00448
60.0704								-0.00473
60.0887				-0.00497
60.118					-0.00485
60.1349			-0.00268				-0.00492
60.1636	-0.000643977
60.188
60.1894		-0.0014
60.2007						-0.00456
60.2253								-0.00481
60.2309				-0.00505
60.2602					-0.00494
60.2777			-0.00273				-0.00501
60.3055	-0.0006582
60.3269
60.3282		-0.00143
60.3398						-0.00464
60.3675								-0.00489
60.3692				-0.00514
60.3985					-0.00503
60.4166			-0.00278				-0.0051
60.4435	-0.000672486
60.4862
60.4875		-0.00145
60.4993						-0.00473
60.5058								-0.00498
60.5278				-0.00523
60.5571					-0.00512
60.5759			-0.00283				-0.00519
60.6018	-0.000685958
60.6114
60.6127		-0.00147
60.6247						-0.00481
60.6525				-0.00531
60.6644								-0.00506
60.6818					-0.00521
60.7011			-0.00287				-0.00528
60.7262	-0.000699345
60.7687
60.7699		-0.0015
60.7821						-0.0049
60.7891								-0.00515
60.8091				-0.0054
60.8384					-0.0053
60.8584			-0.00292				-0.00538
60.8824	-0.000712231
60.9103
60.9115		-0.00152
60.9239						-0.00499
60.9456								-0.00524
60.9501				-0.00548
60.9794					-0.00538
61			-0.00296				-0.00548
61.0232	-0.000724594
61.055
61.0562		-0.00154
61.0687						-0.00507
61.0866								-0.00533
61.0941				-0.00557
61.1235					-0.00547
61.1447			-0.003				-0.00558
61.1669	-0.000736212
61.1974
61.1985		-0.00155
61.2112						-0.00516
61.2306								-0.00543
61.2359				-0.00565
61.2652					-0.00556
61.287			-0.00304				-0.00567
61.3084	-0.000746224
61.3438
61.3449		-0.00157
61.3578						-0.00524
61.3724								-0.00552
61.3817				-0.00572
61.4111					-0.00564
61.4335			-0.00307				-0.00577
61.4539	-0.000755566
61.4835
61.4846		-0.00158
61.4977						-0.00533
61.5182								-0.00562
61.5208				-0.00579
61.5502					-0.00572
61.5732			-0.00311				-0.00587
61.5927	-0.000763735
61.6332
61.6343		-0.00159
61.6476						-0.00541
61.6572								-0.00572
61.6699				-0.00586
61.6992					-0.00581
61.7229			-0.00314				-0.00597
61.7414	-0.000770444
61.774
61.775		-0.0016
61.7885						-0.00549
61.8063								-0.00582
61.81				-0.00592
61.8394					-0.00588
61.8636			-0.00317				-0.00606
61.8813	-0.000776497
61.9191
61.92		-0.00161
61.9337						-0.00557
61.9464								-0.00591
61.9544				-0.00598
61.9839					-0.00596
62.0087			-0.0032				-0.00616
62.0254	-0.000781167
62.0742
62.0751		-0.00162
62.089						-0.00565
62.0908								-0.00601
62.1089				-0.00604
62.1383					-0.00603
62.1638			-0.00322				-0.00625
62.1795	-0.000784303
62.2119
62.2129		-0.00162
62.227						-0.00572
62.2452								-0.00611
62.2461				-0.00609
62.2755					-0.00609
62.3016			-0.00324				-0.00635
62.3164	-0.000786142
62.3501
62.351		-0.00162
62.3652						-0.0058
62.3824								-0.00622
62.3836				-0.00613
62.4131					-0.00615
62.4397			-0.00325				-0.00644
62.4537	-0.000786409
62.4959
62.4968		-0.00162
62.5112						-0.00587
62.5199								-0.00632
62.5288				-0.00617
62.5583					-0.00621
62.5856			-0.00326				-0.00654
62.5986	-0.000784904
62.6296
62.6305		-0.00162
62.6451						-0.00594
62.662				-0.0062
62.6651								-0.00642
62.6914					-0.00626
62.7193			-0.00327				-0.00663
62.7314	-0.000782384
62.7794
62.7801		-0.00161
62.795						-0.006
62.7982								-0.00653
62.811				-0.00623
62.8405					-0.00631
62.869			-0.00327				-0.00671
62.8802	-0.000777939
62.9221
62.9228		-0.0016
62.9378						-0.00606
62.9473								-0.00663
62.9531				-0.00624
62.9826					-0.00635
63.0117			-0.00327				-0.0068
63.022	-0.000772211
63.0721
63.0728		-0.00159
63.0881						-0.00612
63.0894								-0.00673
63.1025				-0.00626
63.132					-0.00639
63.1618			-0.00326				-0.00688
63.1711	-0.000764881
63.2092
63.2099		-0.00158
63.2253						-0.00616
63.2387								-0.00683
63.239				-0.00626
63.2686					-0.00642
63.2989			-0.00325				-0.00696
63.3073	-0.000755567
63.3593
63.36		-0.00156
63.3752								-0.00693
63.3756						-0.00621
63.3885				-0.00625
63.418					-0.00644
63.4489			-0.00324				-0.00703
63.4565	-0.000745236
63.5164
63.5171		-0.00154
63.5247								-0.00703
63.5329						-0.00624
63.5449				-0.00623
63.5744					-0.00645
63.606			-0.00322				-0.0071
63.6125	-0.000733909
63.6502
63.6508		-0.00152
63.6668						-0.00627
63.6781				-0.00621
63.6811								-0.00712
63.7076					-0.00645
63.7398			-0.00319				-0.00716
63.7455	-0.000721037
63.7981
63.7987		-0.0015
63.8142								-0.00722
63.8149						-0.00629
63.8253				-0.00618
63.8549					-0.00644
63.8877			-0.00316				-0.00722
63.8924	-0.000707376
63.9464
63.9469		-0.00147
63.9615								-0.00731
63.9633						-0.00631
63.973				-0.00614
64.0026					-0.00643
64.036			-0.00313				-0.00727
64.0398	-0.000691742
64.0889
64.0894		-0.00144
64.106						-0.00631
64.1091								-0.00739
64.1149				-0.00608
64.1445					-0.00641
64.1785			-0.00309				-0.00731
64.1813	-0.000675268
64.2315
64.232		-0.00142
64.2487						-0.00631
64.251								-0.00747
64.2569				-0.00602
64.2864					-0.00637
64.3211			-0.00304				-0.00734
64.323	-0.000657723
64.3753
64.3757		-0.00138
64.3927						-0.0063
64.3929								-0.00754
64.4001				-0.00595
64.4297					-0.00633
64.4649			-0.00299				-0.00737
64.4659	-0.000639589
64.5174
64.5178		-0.00135
64.535						-0.00628
64.5361								-0.00761
64.5415				-0.00587
64.5711					-0.00628
64.607			-0.00294				-0.00739
64.6071	-0.000620022
64.6632
64.6636		-0.00132
64.6776								-0.00767
64.6809						-0.00625
64.6867				-0.00579
64.7163					-0.00622
64.752			-0.00288
64.7528	-0.000600173						-0.0074
64.8116
64.8119		-0.00128
64.8227								-0.00772
64.8295						-0.00622
64.8344				-0.00569
64.8641					-0.00615
64.8994			-0.00282
64.9012	-0.000580505						-0.0074
64.9539
64.9543		-0.00124
64.9704								-0.00777
64.972						-0.00617
64.9762				-0.00559
65.0058					-0.00607
65.0408			-0.00275
65.0435	-0.000559802						-0.00739
65.0873
65.0876		-0.0012
65.1055						-0.00611
65.109				-0.00547
65.1122								-0.0078
65.1387					-0.00598
65.1734			-0.00268
65.1769	-0.00053956						-0.00737
65.2449								-0.00783
65.2593		-0.00116
65.2595
65.2776						-0.00605
65.2802				-0.00536
65.3098					-0.00588
65.3442			-0.00261
65.3488	-0.00051838						-0.00734
65.3893
65.3895		-0.00112
65.4078						-0.00598
65.4096				-0.00523
65.4161								-0.00785
65.4393					-0.00578
65.4734			-0.00254
65.4788	-0.000497349						-0.00731
65.5396
65.5397		-0.00108
65.5455								-0.00786
65.5583						-0.0059
65.5593				-0.0051
65.589					-0.00566
65.6227			-0.00246
65.6292	-0.000476617						-0.00726
65.6834
65.6835		-0.00104
65.6952								-0.00785
65.7022						-0.00581
65.7025				-0.00496
65.7322					-0.00554
65.7656			-0.00238
65.7729	-0.000455942						-0.0072
65.8383								-0.00784
65.8424		-0.001
65.8426
65.8608				-0.00482
65.8615						-0.00572
65.8905					-0.00542
65.9236			-0.0023
65.932	-0.000435292						-0.00713
65.9832
65.9833		-0.000959224
65.9967								-0.00781
66.001				-0.00467
66.0024						-0.00561
66.0307					-0.00528
66.0635			-0.00222
66.0728	-0.000415059						-0.00705
66.1264
66.1368		-0.000919574						-0.00777
66.1435				-0.00452
66.1457						-0.0055
66.1732					-0.00514
66.2057
66.2159							-0.00696
66.264	-0.000395721		-0.00213
66.2793								-0.00772
66.2806		-0.000879152		-0.00437
66.2835						-0.00538
66.3103					-0.005
66.3425
66.3536							-0.00686
66.4061			-0.00205
66.4164	-0.000376664							-0.00765
66.422				-0.00422
66.4258		-0.000839415				-0.00525
66.4518					-0.00485
66.4836
66.4956							-0.00675
66.5524
66.5525			-0.00196
66.5578	-0.000357855							-0.00757
66.5678				-0.00406
66.5723		-0.000799954				-0.00512
66.5976					-0.00469
66.6291
66.642							-0.00663
66.6987
66.6988			-0.00188
66.7035	-0.000340344							-0.00748
66.7135				-0.0039
66.7188						-0.00499
66.7433		-0.000761846			-0.00454
66.7745
66.7883							-0.0065
66.8412
66.8413
66.8492	-0.00032373		-0.00179					-0.00738
66.8553				-0.00375
66.8614		-0.000724564				-0.00485
66.8851					-0.00438
66.916
66.9308							-0.00637
66.991								-0.00727
66.9917			-0.00171
66.9919	-0.000308144
67.0052				-0.00359
67.0122		-0.000689083				-0.0047
67.0351					-0.00422
67.0657
67.0814							-0.00623
67.1235
67.1237	-0.000293078		-0.00163
67.1365				-0.00344
67.141								-0.00714
67.1442		-0.00065455				-0.00455
67.1664					-0.00405
67.1967
67.2132							-0.00609
67.2721			-0.00155
67.2722	-0.00027794							-0.007
67.2723
67.2845				-0.00329
67.2929						-0.0044
67.3143		-0.000621249			-0.00389
67.3443
67.3618			-0.00147				-0.00593
67.4143
67.4146	-0.000264313
67.4201								-0.00685
67.4261				-0.00313
67.4353		-0.0005893				-0.00425
67.456					-0.00373
67.4857
67.5041			-0.00139				-0.00577
67.5617								-0.00669
67.5658	-0.000250823
67.566
67.5769		-0.00055817		-0.00298
67.587						-0.00409
67.6068					-0.00356
67.6361
67.6555			-0.00132				-0.00561
67.6967
67.697	-0.000238437
67.7073		-0.000528119		-0.00284
67.7126								-0.00652
67.7181						-0.00393
67.7372					-0.0034
67.7663
67.7865			-0.00125				-0.00543
67.8389
67.8392	-0.000227122	-0.000500649
67.8429								-0.00634
67.8489				-0.0027
67.8605						-0.00377
67.8788					-0.00324
67.9076
67.9287							-0.00526
67.9845		-0.000474743	-0.00118					-0.00615
67.9886	-0.000216415
67.9889
67.998				-0.00256
68.0103						-0.00362
68.0279					-0.00308
68.0563
68.0784			-0.00112				-0.00508
68.1335		-0.000449819						-0.00595
68.1522	-0.000206667
68.1526
68.161				-0.00242
68.1742						-0.00346
68.1909					-0.00293
68.219
68.2421							-0.0049
68.2965		-0.000427122	-0.00105					-0.00574
68.3003	-0.000197067
68.3008
68.3085				-0.0023
68.3225						-0.0033
68.3384					-0.00278
68.3661
68.3902			-0.000994773				-0.00472
68.4413
68.4417	-0.000188087	-0.000406633
68.444								-0.00553
68.4488				-0.00218
68.4636						-0.00315
68.4788					-0.00263
68.5062
68.5312							-0.00454
68.5797	-0.00018006	-0.000387253	-0.000938278
68.5802
68.5843								-0.00532
68.5867				-0.00206
68.6023						-0.00301
68.6166					-0.00249
68.6438
68.6697	-0.000173474		-0.00088606				-0.00436
68.7222		-0.000369422						-0.0051
68.742
68.7425
68.7483				-0.00195
68.7647						-0.00286
68.7783					-0.00235
68.8051	-0.00016691
68.832			-0.000836126				-0.00418
68.8824		-0.000353047
68.8829
68.8838								-0.00488
68.8881				-0.00185
68.9054						-0.00272
68.9181					-0.00222
68.9446	-0.00016117
68.9724							-0.00401
69.0182			-0.000788609
69.0188		-0.000337551
69.0233				-0.00175
69.0236								-0.00466
69.0413						-0.00258
69.0533					-0.0021
69.0796	-0.000155444
69.1082							-0.00383
69.1588		-0.000324242	-0.000745847					-0.00444
69.1619
69.1625
69.1665				-0.00166
69.1852						-0.00245
69.1965					-0.00198
69.2224	-0.000150683
69.252							-0.00366
69.3019		-0.000312658	-0.000706862					-0.00422
69.3049
69.3055
69.3089				-0.00157
69.3284						-0.00232
69.3389					-0.00186
69.3645	-0.00014656
69.395			-0.00067126				-0.00349
69.4443								-0.004
69.455		-0.000301679
69.4556
69.4583				-0.00149
69.4787						-0.0022
69.4883					-0.00175
69.5136	-0.000143637
69.5451			-0.000638967				-0.00332
69.5937								-0.00378
69.5961		-0.00029227
69.5968
69.5989				-0.00141
69.62						-0.00208
69.6289					-0.00165
69.6539	-0.000140575
69.6863							-0.00316
69.7343			-0.000607864					-0.00357
69.7482		-0.000284231
69.7489
69.7504				-0.00134
69.7723						-0.00196
69.7804					-0.00155
69.8051	-0.000137821
69.8384			-0.000581582				-0.00301
69.8857		-0.000275767						-0.00336
69.886
69.8868
69.8876				-0.00128
69.9103						-0.00186
69.9177					-0.00146
69.942	-0.000135166
69.9763			-0.000557301				-0.00286
70.0229		-0.000269155						-0.00315
70.0276
70.0284
70.0287				-0.00122
70.0521						-0.00175
70.0587					-0.00138
70.0827	-0.000133264
70.1179							-0.00271
70.1639			-0.00053604					-0.00295
70.1729		-0.000264295
70.1734				-0.00117
70.1738
70.1976						-0.00165
70.2035					-0.00129
70.2272	-0.000131404
70.2632							-0.00257
70.3087		-0.000260183	-0.00051723					-0.00275
70.3118				-0.00111
70.3119
70.3128
70.3368						-0.00156
70.3419					-0.00122
70.3653	-0.00012974
70.4022							-0.00243
70.447		-0.000256729	-0.00050046					-0.00256
70.4677				-0.00107
70.4684
70.4694
70.4936						-0.00147
70.4978					-0.00115
70.5208	-0.00012847
70.5588							-0.0023
70.6029			-0.000485782					-0.00238
70.6119		-0.000253695		-0.00103
70.6133
70.6142
70.6385						-0.00139
70.642					-0.00108
70.6647	-0.000127991
70.7036							-0.00218
70.7471			-0.000472783					-0.0022
70.7594		-0.000252184		-0.000987959
70.7614
70.7624
70.7869						-0.00131
70.7895					-0.00102
70.812	-0.00012756
70.8518							-0.00206
70.89			-0.00046185	-0.000950713
70.8925		-0.000250344
70.8936
70.8946								-0.00204
70.9182						-0.00124
70.9201					-0.000961382
70.9423	-0.000127688
70.983							-0.00195
71.0252			-0.000452695					-0.00187
71.0346		-0.000249104		-0.000921196
71.0377
71.0387
71.0635						-0.00117
71.0647					-0.000908352
71.0865	-0.000127863
71.1281							-0.00184
71.1697								-0.00172
71.1783		-0.000248138	-0.00044522	-0.000892371
71.182
71.1831
71.2081						-0.0011
71.2085					-0.000859574
71.23	-0.000127819
71.2725							-0.00174
71.3134								-0.00157
71.3219		-0.000248313	-0.00043811	-0.000865693
71.3262
71.3273
71.3521					-0.000814142
71.3525						-0.00105
71.3733	-0.000127391
71.4167							-0.00165
71.457								-0.00144
71.4634		-0.000248565	-0.000431923	-0.000843256
71.4683
71.4694
71.4936					-0.000773427
71.4947						-0.000989004
71.5145	-0.000127925
71.5588							-0.00156
71.5985								-0.00131
71.6163		-0.000249313	-0.000427669	-0.000822012
71.6218
71.623
71.6465					-0.000733798
71.6485						-0.000938802
71.6671	-0.000128502
71.7124							-0.00148
71.7491				-0.000803404
71.7514			-0.00042325					-0.00118
71.7551		-0.000250362
71.7563
71.7793					-0.000700533
71.782						-0.000892181
71.7996	-0.000129081
71.8457							-0.0014
71.8841			-0.000418937					-0.00107
71.8889				-0.000786076
71.8955		-0.000250679
71.8967
71.919					-0.000667748
71.9225						-0.000848271
71.939	-0.000129705
71.9861							-0.00132
72.0239								-0.000960722
72.0357			-0.000416081	-0.000771212
72.043		-0.000252243
72.0442
72.0659					-0.000639618
72.0701						-0.000808883
72.0856	-0.000130877
72.1336							-0.00125
72.1707								-0.000861199
72.1803			-0.00041343	-0.000756009
72.1881		-0.000252928
72.1894
72.2105					-0.000612305
72.2155						-0.000771834
72.2299	-0.000131598
72.2788							-0.00119
72.3143				-0.000742883
72.3152		-0.000253888	-0.000412166					-0.000767051
72.3227
72.324
72.3445					-0.000587934
72.3503						-0.000735467
72.3636	-0.000132213
72.4134							-0.00113
72.4492								-0.000677881
72.4641			-0.00041022	-0.0007287
72.4731		-0.000255284
72.4744
72.4943					-0.0005627
72.5009						-0.000701388
72.513	-0.000132957
72.5638							-0.00107
72.599								-0.000596197
72.6071			-0.000407624	-0.000717778
72.6168		-0.000256544
72.6182
72.6374					-0.000539819
72.6447						-0.00066988
72.6559	-0.000134194
72.7075							-0.00101
72.7421								-0.000518265
72.7505			-0.000406139	-0.000706454
72.7607		-0.000257696
72.7621
72.7808					-0.000519292
72.7889						-0.000641997
72.7989	-0.000135331
72.8515							-0.000963407
72.8854								-0.000445096
72.889			-0.00040429	-0.000695666
72.8998		-0.000259824
72.9012
72.9193					-0.000499995
72.9281						-0.000614751
72.9371	-0.000135897
72.9906							-0.00091508
73.0239								-0.00037956
73.0389			-0.000403215	-0.000684948
73.0503		-0.000261244
73.0518
73.0692					-0.000482516
73.0788						-0.000589362
73.0867	-0.000136769
[truncated: 1,336 more rows]

## Sheet: Fig S4e
				Concentration
Temp	2 uM	1 uM	500 nM	250 nM	125 nM	62.5 nM	31.25	15.6 nM
37.0337
37.071
37.0868						-0.000306557
37.1647							-0.000365995
37.1669
37.2041
37.2201						-0.000317106
37.2213			-8.2473e-05		-0.000268657
37.2239	-9.08472e-06
37.2463				-0.000227716
37.2978		-3.39146e-05					-0.000377182
37.3151
37.3363								-0.00059711
37.3521
37.3539					-0.000280674
37.3564
37.3685						-0.000327656
37.3788				-0.000238599
37.446							-0.00038837
37.4552
37.469								-0.000606315
37.492
37.5014					-0.000292691
37.5039
37.5087						-0.000338205
37.5263				-0.000249481
37.5859
37.586							-0.000399557
37.6166								-0.000615519
37.6226
37.6396						-0.000348754
37.6409					-0.000304708
37.6432
37.6656				-0.000260364
37.7167							-0.000410745
37.739
37.7561								-0.000624724
37.7711					-0.000316725
37.7733
37.7755
37.7928						-0.000359303
37.7957				-0.000271246
37.8698							-0.000421932
37.8819
37.8863								-0.000633929
37.9182
37.9235					-0.000328741
37.9257
37.9358						-0.000369853
37.948				-0.000282128
38.0126							-0.00043312
38.0385
38.0388								-0.000643134
38.0657					-0.000340758
38.0678
38.0746
38.0901				-0.000293011
38.0926						-0.000380402
38.1688
38.1691			-8.8473e-05				-0.000444307
38.1811								-0.000652339
38.2047
38.2216					-0.000352775
38.223			-9.4177e-05			-0.000390951
38.2236
38.2459				-0.000303893
38.2994							-0.000455495
38.3231
38.337								-0.000661544
38.3514					-0.000364792
38.3532			-9.98811e-05
38.3588
38.3755				-0.000314776
38.3775						-0.0004015
38.4536							-0.000466682
38.4654
38.4668								-0.000670749
38.5009
38.5051			-0.000105585		-0.000376809
38.5067
38.5199		-3.69146e-05				-0.00041205
38.5291				-0.000325658
38.5959							-0.00047787
38.6083
38.6205	-9.18472e-06							-0.000679954
38.6437			-0.000111289
38.6467					-0.000388826
38.6483
38.6629						-0.000422599
38.6707				-0.000336541
38.7387							-0.000489057
38.7533
38.7622								-0.000689159
38.7885
38.789			-0.000116993		-0.000400842
38.7905
38.8081						-0.000433148
38.8128				-0.000347423
38.8837							-0.000500245
38.8946
38.9046								-0.000698364
38.9296
38.9334			-0.000122697		-0.000412859
38.9348
38.9495						-0.000443697
38.9571				-0.000358306
39.025							-0.000511432
39.0457
39.049								-0.000707569
39.0741					-0.000424876
39.0753			-0.000128402
39.0806
39.0977				-0.000369188
39.1009						-0.000454247
39.1761		-3.99146e-05					-0.000522619
39.1778
39.1897								-0.000716774
39.2125			-0.000134106
39.2246		-4.25274e-05			-0.000436893
39.2257
39.2331						-0.000464796
39.248				-0.000380071
39.3081							-0.000533807
39.3329
39.3403								-0.000725979
39.3561					-0.00044891
39.3572	-9.38472e-06	-4.51402e-05	-0.00013981
39.3675
39.3795				-0.000390953
39.3883						-0.000475345
39.4632							-0.000544994
39.4718								-0.000735184
39.4866
39.5106					-0.000460926
39.5115		-4.77531e-05	-0.000145514
39.5209
39.5338				-0.000401836
39.5421						-0.000485894
39.6106
39.6168							-0.000556182
39.6263								-0.000744389
39.6448
39.6636		-5.03659e-05	-0.000151218		-0.000472943
39.6644
39.6663						-0.000496444
39.6866				-0.000412718
39.7408							-0.000567369
39.767
39.7794								-0.000753594
39.787					-0.00048496
39.7878			-0.000156922
39.8009
39.81		-5.29787e-05		-0.000423601
39.8228						-0.000506993
39.8971							-0.000578557
39.9029								-0.000762799
39.9095
39.9427					-0.000496977
39.9433		-5.55915e-05	-0.000162626
39.9655				-0.000434483		-0.000517542
40.0396							-0.000589744
40.0586								-0.000772004
40.0604	-9.48472e-06
40.0847					-0.000508994
40.0851
40.094
40.1074			-0.00016833	-0.000445366
40.1165						-0.000529688
40.1904		-5.82043e-05					-0.000601838
40.2006	-1.09007e-05							-0.000781209
40.2077
40.2349					-0.000521813
40.2352
40.2411
40.2575		-6.08171e-05	-0.000174034	-0.000457032
40.264						-0.000540759
40.3377							-0.000612462
40.3427	-1.23166e-05
40.3509								-0.000793986
40.376
40.3816					-0.000533426
40.3818
40.3991			-0.000179738			-0.000550869
40.4041				-0.000467937
40.4727		-6.34299e-05					-0.000622837
40.4788
40.4976	-1.37326e-05							-0.00080481
40.5119
40.5161					-0.000544626
40.5162
40.5353		-6.60427e-05				-0.000560933
40.5384			-0.000185442	-0.000478979
40.6087	-1.51486e-05						-0.000633056
40.6313
40.6321								-0.00081435
40.6515					-0.000555939
40.6516
40.6643			-0.000191147
40.6737		-6.86555e-05		-0.000489118
40.688						-0.000570778
40.7612							-0.000644108
40.7676	-1.65645e-05							-0.000822181
40.7843
40.8033
40.8034					-0.000567049
40.817
40.8255		-7.12683e-05	-0.000196851	-0.000498405
40.8412						-0.000579728
40.91	-1.79805e-05
40.9141							-0.000653737
40.9195								-0.000829609
40.9426
40.9555
40.9557					-0.000577539
40.967		-7.38811e-05				-0.000588334
40.9777			-0.000202555	-0.000507916
41.0398							-0.000663441
41.051
41.0719	-1.93965e-05							-0.000836965
41.0806
41.0809					-0.000587257
41.0834			-0.000208874
41.1028				-0.000516782
41.1081						-0.000596788
41.1807	-2.08124e-05	-7.64939e-05					-0.00067188
41.1971								-0.000843459
41.2015
41.2209
41.2213					-0.000596707
41.2337			-0.00021448
41.243		-7.91067e-05		-0.00052541
41.2588						-0.000605081
41.3312							-0.00067991
41.3375	-2.22284e-05							-0.000849611
41.348
41.3706
41.3711			-0.000219922		-0.000605831
41.38
41.3927				-0.000533345
41.4054						-0.000613487
41.4776		-8.17195e-05					-0.000687838
41.4874	-2.36444e-05							-0.000855999
41.5045
41.5164
41.517			-0.000225076		-0.000615149
41.5363
41.5385				-0.000542153
41.562						-0.000621377
41.6328		-8.43323e-05
41.6333	-2.50603e-05							-0.000862534
41.6341							-0.000695574
41.6645
41.672			-0.000230153
41.6728					-0.000623669
41.6905		-8.69451e-05				-0.000629744
41.6942				-0.000550476
41.7623							-0.000704019
41.7722	-2.64763e-05
41.7892								-0.00086947
41.7997
41.8005					-0.000633606
41.8037			-0.000234906
41.8218				-0.00055889
41.83						-0.000636946
41.9017	-2.78922e-05	-8.95579e-05					-0.000712232
41.917								-0.000877032
41.9207
41.9384			-0.000239459
41.9394					-0.00064217
41.952
41.9605				-0.000568205
41.9786		-9.21707e-05				-0.00064539
42.0501							-0.000721007
42.0558	-2.93082e-05							-0.000883662
42.0635
42.0861
42.0872			-0.000244074		-0.000651956
42.0947
42.1082		-9.48618e-05		-0.000577471
42.1216						-0.000653828
42.1929	-3.07242e-05						-0.000729199
42.2037								-0.000891076
42.2043
42.2282
42.2294					-0.000661739
42.2352			-0.000248731
42.2503		-9.77342e-05		-0.000586108
42.2625						-0.000662831
42.3336	-3.21401e-05						-0.000737212
42.3459								-0.000898558
42.3487
42.3683
42.3695		-0.00010074			-0.000671074
42.3795			-0.000253013
42.3904				-0.000595354
42.4071						-0.000671243
42.478							-0.000745417
42.479	-3.35561e-05
42.4861								-0.000905828
42.5096
42.5119		-0.000103228
42.5134			-0.000256582		-0.000680418
42.534				-0.000604654
42.5375						-0.000679727
42.6083	-3.49721e-05						-0.000753509
42.63								-0.000913986
42.6416
42.6431			-0.000260973		-0.00068986
42.6461
42.6637				-0.00061368
42.6766		-0.000105496
42.7048						-0.000688511
42.7598	-3.6388e-05							-0.000922674
42.7754							-0.000762124
42.7843
42.8079
42.8095			-0.000265521		-0.000699943
42.8146
42.83	-3.7804e-05	-0.000107785		-0.000623083
42.8431						-0.000698308
42.9135							-0.000770806
42.9203
42.9262								-0.000931475
42.9454
42.9471		-0.000109827			-0.000710022
42.9503			-0.000270074
42.9674	-3.90344e-05			-0.000632837
42.9792						-0.000708258
43.0494							-0.000779843
43.0638								-0.000941109
43.0709
43.0806
43.0825					-0.000720856
43.1008			-0.000274288
43.1027		-0.000111923		-0.000642202
43.13	-4.02414e-05					-0.00071792
43.1992								-0.000951089
43.1994
43.2							-0.000788565
43.2292
43.2305
43.2324			-0.000278493		-0.000731352
43.2525		-0.000113766		-0.000651801
43.2587	-4.17665e-05					-0.000728469
43.3285							-0.000797335
43.3492								-0.000961522
43.3495
43.3584
43.3604					-0.000742557
43.3791			-0.000282211
43.3804	-4.29659e-05	-0.000115793		-0.000661946
43.4089						-0.000738986
43.4773								-0.000971431
43.4785							-0.000806731
43.4929
43.5077
43.5099			-0.00028634		-0.000753857
43.5223	-4.39799e-05
43.5298		-0.000118091		-0.00067289
43.5525						-0.000749653
43.6219							-0.000816499
43.6268								-0.000981897
43.6351
43.6504
43.6527		-0.000120188			-0.000765505
43.6644
43.6724	-4.54434e-05			-0.000683609
43.6948			-0.000290712			-0.000760236
43.7641							-0.000825818
43.7696								-0.000992061
43.7844
43.7919
43.7943					-0.000777799
43.8134	-4.73921e-05		-0.000295208
43.8139		-0.000122419		-0.000694175
43.8442						-0.000770492
43.9113								-0.001
43.9133							-0.0008351
43.9212
43.9404
43.9429			-0.000299997		-0.000791056
43.95	-4.86706e-05
43.9624		-0.000124445		-0.000705067
43.9811						-0.000781961
44.05							-0.00084377
44.0599								-0.00101
44.0721
44.0765
44.0791					-0.000804311
44.0984	-4.99019e-05		-0.000304554	-0.000716092
44.1008		-0.000126326
44.1322						-0.000793378
44.1961								-0.00102
44.2009							-0.000853062
44.218
44.2266
44.2293			-0.000309182		-0.000817553
44.2465	-5.09837e-05
44.2486		-0.000128353		-0.000727138
44.2783						-0.000804526
44.3464								-0.00104
44.3467							-0.000862499
44.3511
44.3718
44.3746					-0.000831477
44.3794			-0.000313556
44.3938	-5.20546e-05	-0.000130772		-0.000739736
44.4114						-0.00081618
44.4798							-0.000873016
44.4918								-0.00105
44.4981
44.5042
44.5071		-0.0001333			-0.000845656
44.5261	-5.39081e-05		-0.000317945	-0.000751197
44.5263
44.5587						-0.000827719
44.6243								-0.00106
44.6268							-0.000883263
44.6295
44.6505
44.6536					-0.000860695
44.6575	-5.53015e-05		-0.000322355
44.6725				-0.000763833
44.6902		-0.000135199				-0.000839725
44.7581							-0.000893031
44.7708								-0.00107
44.7783
44.7812
44.7844					-0.000875966
44.8032	-5.66672e-05		-0.000326651	-0.000776121
44.8061		-0.000137544
44.8391						-0.000851557
44.9017								-0.00108
44.9068							-0.000902806
44.9163
44.9292
44.9325					-0.000891301
44.9439	-5.76306e-05		-0.000331217
44.9512		-0.000139752		-0.000789024
44.9772						-0.000863412
45.0448							-0.00091216
45.0498								-0.0011
45.0665
45.0699					-0.00090671
45.0752
45.0884	-5.88652e-05		-0.000336299	-0.000801539
45.1026		-0.000142485
45.1363						-0.000875143
45.1872								-0.00111
45.2036							-0.00092265
45.2117
45.2246
45.2281		-0.00014539			-0.000923399
45.239			-0.000341449
45.2465	-5.96631e-05			-0.000814243
45.2729						-0.000888243
45.3401							-0.000933482
45.3455								-0.00112
45.3471
45.3605
45.3641	-6.09198e-05				-0.000940071
45.3743			-0.000346901
45.3824		-0.000148011		-0.000828747
45.4085						-0.000901141
45.4755							-0.000944799
45.4815								-0.00113
45.4952
45.4958
45.4989					-0.000957447
45.5171	-6.20252e-05		-0.000352436	-0.000841922
45.5227		-0.000150846
45.5573						-0.000914736
45.6164								-0.00115
45.6241							-0.000955363
45.6385
45.6431
45.6469					-0.000975534
45.6649	-6.32247e-05		-0.000358304	-0.000856207
45.6652		-0.000153521
45.7001						-0.00092731
45.7644								-0.00116
45.7668							-0.000965745
45.7851
45.789					-0.000994122
45.7915
45.8069	-6.43963e-05		-0.000363999	-0.000871206
45.8181		-0.00015609
45.8533						-0.000939989
45.9066								-0.00117
45.9197							-0.000977882
45.925
45.9373
45.9413					-0.00101
45.9514			-0.000369607
45.9592	-6.59745e-05	-0.00015845		-0.000886436
45.987						-0.000953193
46.0532							-0.000990364
46.0589								-0.00119
46.0702
46.0743					-0.00103
46.0757
46.092	-6.75571e-05			-0.000902226
46.102
46.1378		-0.000161127	-0.000375518			-0.000966164
46.192								-0.0012
46.2039							-0.001
46.2161
46.2201
46.2244					-0.00105
46.242	-6.87315e-05		-0.000381203	-0.000917626
46.2421		-0.000163504
46.2783						-0.00097898
46.3421								-0.00122
46.3442							-0.00102
46.3593
46.3597
46.3641					-0.00107
46.3816	-6.99527e-05		-0.000387457	-0.000934424
46.3851		-0.000167006
46.4216						-0.000992806
46.4818								-0.00123
46.4873							-0.00103
46.5022
46.5024
46.5067					-0.00109
46.524	-7.10287e-05			-0.000951201
46.5281			-0.000394008
46.5649		-0.000169918				-0.00101
46.6244								-0.00125
46.6304							-0.00104
46.6446
46.6492					-0.00111
46.6582
46.6664	-7.17778e-05		-0.000400507	-0.000967422
46.6837		-0.000173054
46.7209						-0.00102
46.767								-0.00126
46.7862							-0.00106
46.7863
46.7996
46.8043					-0.00113
46.8116	-7.28556e-05
46.8214				-0.000985498
46.8491		-0.000176096	-0.000407447			-0.00103
46.9142							-0.00107
46.9221								-0.00128
46.9271
46.9319					-0.00116
46.9359
46.9489	-7.38284e-05		-0.000414773	-0.001
46.9611		-0.000179605
46.9989						-0.00105
47.0497								-0.00129
47.0638							-0.00109
47.0745
47.076
47.0809					-0.00118
47.0977	-7.47036e-05			-0.00102
47.0995
47.1376		-0.00018258	-0.000422421			-0.00106
47.1988								-0.00131
47.2023							-0.0011
47.2138
47.2188					-0.0012
47.2245
47.2356	-7.59174e-05		-0.000429724	-0.00104
47.2493		-0.000186116
47.2877						-0.00108
47.3368								-0.00133
47.3523							-0.00112
47.363
47.367
47.3682					-0.00122
47.3848	-7.71984e-05		-0.00043732	-0.00107
47.3916		-0.000189609
47.4304						-0.00109
47.4862								-0.00134
47.4947							-0.00113
47.5048
47.5063
47.5101					-0.00124
47.5266	-7.84953e-05			-0.00109
47.5308			-0.000445524
47.5698		-0.000193193				-0.00111
47.6281								-0.00136
47.634							-0.00115
47.6434
47.6488					-0.00126
47.6554
47.6652	-7.94706e-05			-0.00111
47.6796
47.7191		-0.000196665	-0.000454225			-0.00112
47.7669								-0.00138
47.783							-0.00116
47.7866
47.7917
47.7972	-8.03291e-05				-0.00129
47.8107			-0.000463314
47.8135				-0.00113
47.8504		-0.000200087				-0.00114
47.9142							-0.00118
47.9153								-0.00139
47.9223
47.9279					-0.00131
47.944				-0.00115
47.955	-8.14592e-05
47.9789		-0.000203851
48.019			-0.000472994			-0.00116
48.0461								-0.00141
48.0825
48.0826							-0.0012
48.0898
48.0956					-0.00133
48.1063	-8.26735e-05		-0.000482853
48.1116				-0.00118
48.1466		-0.000207569				-0.00117
48.2101							-0.00121
48.2138								-0.00143
48.2167
48.2225					-0.00135
48.233	-8.4077e-05
48.2384				-0.0012
48.2565
48.2972		-0.000211846	-0.00049287			-0.00119
48.3408								-0.00145
48.3604							-0.00123
48.3664
48.3723					-0.00137
48.3751
48.3881	-8.53988e-05			-0.00123
48.3985			-0.000502918
48.4395		-0.000215867				-0.0012
48.4906								-0.00146
48.5025							-0.00125
48.5078
48.5139					-0.00139
48.5295	-8.7059e-05			-0.00125
48.5329
48.5561			-0.00051374
48.5974		-0.000220261				-0.00122
48.6322								-0.00148
48.6603							-0.00127
48.6648
48.671					-0.00142
48.6765
48.6865	-8.8844e-05			-0.00128
48.6995
48.7412		-0.000224511	-0.000525663			-0.00124
48.7893								-0.0015
48.8038							-0.00128
48.8075
48.8077
48.8139	-9.06893e-05				-0.00144
48.8293			-0.000536644	-0.0013
48.8303		-0.00022911
48.8723						-0.00126
48.9323								-0.00152
48.9348							-0.0013
48.938
48.9444					-0.00146
48.9527
48.9597	-9.20324e-05			-0.00133
48.9754
49.0177		-0.000233666				-0.00127
49.0628			-0.000549007					-0.00154
49.08							-0.00132
49.0825
49.089					-0.00148
49.1			-0.000561526
49.1042	-9.35e-05			-0.00135
49.1225
49.1651		-0.000238345				-0.00129
49.2075								-0.00156
49.2272							-0.00133
49.229
49.2342
49.2356	-9.53734e-05				-0.0015
49.2507				-0.00138
49.2565
49.2994		-0.000243677	-0.000574037			-0.00131
49.3542								-0.00158
49.3614							-0.00135
49.3625
49.3693					-0.00152
49.3767	-9.69483e-05
49.3842				-0.00141
49.3988
49.4421		-0.000249123	-0.000586875			-0.00133
49.4878								-0.0016
49.5038							-0.00137
49.5043
49.5111					-0.00154
49.526				-0.00143
49.5296	-9.92771e-05
49.5515
49.5951		-0.000254362				-0.00135
49.6298			-0.000600304					-0.00162
49.6564
49.6566							-0.00139
49.6634					-0.00157
49.6781	-0.000101475			-0.00146
49.6796
49.7013
49.7453		-0.000259885	-0.000613808			-0.00137
49.782								-0.00164
49.8057
49.8066							-0.00141
49.8127					-0.00159
49.8273				-0.00149
49.8293	-0.000103924		-0.000627812
49.8509		-0.000265826
49.8952						-0.00139
49.9314								-0.00166
49.9547
49.9563							-0.00142
49.9618					-0.00161
49.963	-0.000105853
49.9763				-0.00152
49.9845
50.029		-0.000271701	-0.000641967			-0.00141
50.0806								-0.00168
50.0877
50.09							-0.00144
50.095					-0.00163
50.1093	-0.000107963			-0.00154
50.1098
50.131		-0.000277874
50.1759			-0.000657806			-0.00144
50.2137								-0.0017
50.2337
50.2367							-0.00146
50.2411					-0.00165
50.243	-0.000110341
50.2553				-0.00157
50.264			-0.000673204
50.3092		-0.000284463				-0.00146
50.3599								-0.00172
50.3662
50.3698							-0.00148
50.3737					-0.00167
50.3878	-0.000113386			-0.0016
50.4013
50.4222
50.4677		-0.000291464	-0.00068878			-0.00148
50.4926								-0.00174
50.5237
50.5281							-0.0015
50.5313					-0.0017
50.5385
50.5453	-0.000116011			-0.00163
50.5592
50.605		-0.000298137				-0.0015
50.6502			-0.000704593					-0.00176
50.6602
50.6652							-0.00152
50.6679					-0.00172
50.6818	-0.000118847			-0.00165
50.6854
50.706
50.7521		-0.000305317				-0.00152
50.7869			-0.000720814					-0.00178
50.8064
50.8122							-0.00154
50.8142					-0.00174
50.828				-0.00168
50.8453	-0.000121716
50.8657
50.9122		-0.000312498				-0.00155
50.9333			-0.000736661					-0.0018
50.9655
50.972							-0.00156
50.9735					-0.00176
50.9871	-0.000124327			-0.00171
50.993
51.0132
51.0601		-0.000320634	-0.000753056			-0.00157
51.0925								-0.00182
51.1125
51.1197							-0.00159
51.1205					-0.00178
51.134	-0.000127214			-0.00174
51.1399
51.1599
51.2071		-0.000329168				-0.00159
51.2396			-0.000769598					-0.00184
51.2586
51.2665							-0.00161
51.2668					-0.00181
51.2759	-0.000130665
51.2801				-0.00176
51.2958
51.3433		-0.000337979	-0.000786762			-0.00162
51.3859								-0.00186
51.394
51.4022					-0.00183
51.4025							-0.00163
51.4155	-0.000133782			-0.00179
51.4227
51.4424
51.4902		-0.000347133				-0.00164
51.5214			-0.000804095					-0.00188
51.54
51.5484					-0.00185
51.5492							-0.00165
51.5615				-0.00182
51.5621	-0.000137595
51.5816
51.6297		-0.000356513	-0.000821706			-0.00166
51.6676								-0.0019
51.6787
51.6872					-0.00188
51.6886							-0.00168
51.7002	-0.000141266			-0.00184
51.7183
51.7376
51.7861		-0.000365612				-0.00169
51.8064			-0.000839356					-0.00192
51.8341
51.8427					-0.0019
51.8447							-0.0017
51.8512	-0.000145247
51.8556				-0.00187
51.8703
51.9191		-0.00037527				-0.00171
51.962			-0.000856793					-0.00195
51.9663
51.975					-0.00193
51.9776							-0.00172
51.9878	-0.000149588			-0.00189
52.0131
52.032
52.0811		-0.000385747				-0.00173
52.0944			-0.00087421					-0.00197
52.1274
52.1362					-0.00195
52.1394							-0.00175
52.1489	-0.000153916			-0.00192
52.1554
52.1741
52.2236		-0.000395727				-0.00176
52.2556			-0.000890637					-0.00199
52.269
52.2779					-0.00197
52.2817							-0.00177
52.2904	-0.000158203			-0.00194
52.3091
52.3277
52.3775		-0.000406948	-0.000907583			-0.00178
52.3973								-0.00201
52.4219
52.431					-0.002
52.4354	-0.000162594						-0.0018
52.4428
52.4434				-0.00197
52.4612
52.5113		-0.000417679				-0.00181
52.5504			-0.000924153					-0.00203
52.5549
52.5641					-0.00203
52.569	-0.000167191						-0.00182
52.5764				-0.00199
52.5854
52.6036
52.6541		-0.000429187				-0.00183
52.6836			-0.000940979					-0.00205
52.6968
52.7061					-0.00205
52.7116	-0.000171954						-0.00185
52.7183				-0.00202
52.7292
52.7473
52.798		-0.000440427				-0.00185
52.8257			-0.000957122					-0.00207
52.8399
52.8493					-0.00208
52.8553	-0.000176457						-0.00187
52.8613				-0.00204
52.879
52.8968
52.9479		-0.000452216	-0.000973158			-0.00188
52.9689								-0.00209
52.9889
52.9984					-0.00211
53.005	-0.000180932						-0.0019
53.0103				-0.00207
53.0208
53.0385
53.0898		-0.000463279				-0.00191
53.118			-0.000989848					-0.00211
53.13
53.1396					-0.00213
53.1468	-0.00018607						-0.00193
53.1514				-0.0021
53.1864
53.2039
53.2556		-0.000475489				-0.00193
53.2592			-0.00101					-0.00213
53.2947
53.3045					-0.00216
53.3123	-0.000191645						-0.00196
53.3161				-0.00213
53.3289
53.3462
53.3982		-0.00048646				-0.00196
53.4242			-0.00102					-0.00215
53.4365
53.4463					-0.00219
53.4548	-0.000197161						-0.00199
53.4579				-0.00215
53.4682
53.4853
53.5377		-0.00049746	-0.00104			-0.00199
53.5661								-0.00217
53.5751
53.5851					-0.00222
53.5941	-0.000202363						-0.00202
53.5965				-0.00218
53.6072
53.6242
53.6768		-0.000508946				-0.00202
53.7049			-0.00105					-0.0022
53.7134
53.7235					-0.00226
53.7331	-0.000207346						-0.00205
53.7348				-0.00221
53.7461
53.7629
53.8159		-0.000520124				-0.00204
53.8433			-0.00107					-0.00222
53.8516
53.8618					-0.00229
53.8719	-0.000213262						-0.00208
53.873				-0.00224
53.8972
53.9138
53.9671		-0.000531816				-0.00207
53.9816			-0.00109					-0.00224
54.002
54.0122					-0.00232
54.0229	-0.000218795						-0.00211
54.0233				-0.00227
54.0461
54.0625
54.1161		-0.000543292				-0.00211
54.1321			-0.0011					-0.00226
54.1501
54.1605					-0.00236
54.1714	-0.000224171			-0.00231
54.1718							-0.00215
54.1772
54.1935
54.2474		-0.000554819				-0.00214
54.2804			-0.00112					-0.00228
54.2805
54.291					-0.00239
54.3018	-0.000230018			-0.00234
54.3029							-0.00218
54.3223
54.3383
54.3926		-0.000565852				-0.00217
54.411			-0.00114					-0.00231
54.4248
54.4355					-0.00243
54.4462	-0.000235949			-0.00238
54.4479							-0.00221
54.4737
54.4896
54.5442		-0.000577204				-0.0022
54.5555			-0.00115					-0.00233
54.5755
54.5862					-0.00246
54.5968	-0.00024223			-0.00241
54.5992							-0.00225
54.6012
54.6169
54.6718		-0.000588169				-0.00223
54.7023			-0.00117
54.7063								-0.00235
54.7131					-0.0025
54.7236	-0.000248244			-0.00245
54.7267							-0.00228
54.7587
54.7743
54.8295		-0.000599253				-0.00226
54.8333			-0.00119					-0.00237
54.8591
54.8701					-0.00254
54.8804	-0.000254113			-0.00248
54.8842							-0.00232
54.903
54.9184
54.9739		-0.000610885				-0.0023
54.9902			-0.00121					-0.0024
55.0027
55.0137					-0.00258
55.0239	-0.00025964			-0.00252
55.0284							-0.00235
55.0443
55.0595
55.1154		-0.00062173				-0.00233
55.1339			-0.00123					-0.00242
55.1433
55.1544					-0.00262
55.1646	-0.000265973			-0.00256
55.1697							-0.00239
55.1852
55.2002
55.2564		-0.000633083				-0.00237
55.2747			-0.00124					-0.00245
55.2834
55.2947					-0.00267
55.3047	-0.000272259			-0.00261
55.3105							-0.00243
55.3269
55.3418
55.3983		-0.00064403				-0.00241
55.415			-0.00126					-0.00247
55.4244
55.4358					-0.00271
55.4457	-0.00027861			-0.00265
55.4522							-0.00247
55.4806
55.4953
55.5521		-0.00065554				-0.00245
55.5561			-0.00128					-0.0025
55.5773
55.5888					-0.00276
55.5986	-0.000284065			-0.0027
55.6059							-0.00251
55.6128
55.6272
55.6844		-0.000666497				-0.00249
55.7088			-0.0013
55.7092								-0.00252
55.7204					-0.00281
55.73	-0.000290217			-0.00274
55.738							-0.00255
55.7623
55.7766
55.8341		-0.000677781				-0.00253
55.8408			-0.00133					-0.00255
55.8576
55.8693					-0.00286
55.8788	-0.000296278			-0.00279
55.8875							-0.00259
55.9057
55.9198
55.9776		-0.000688879				-0.00257
55.9898			-0.00135					-0.00258
56.0002
56.0121					-0.00291
56.0215	-0.000302107			-0.00284
56.0308							-0.00263
56.0464
56.0604
56.1185		-0.000700773				-0.00261
56.1325			-0.00137					-0.00261
56.1403
56.1522					-0.00296
56.1615	-0.00030841			-0.00289
56.1715							-0.00267
56.1953
56.209
56.2675		-0.000712487				-0.00266
56.2727			-0.0014					-0.00264
56.2884
56.3004					-0.00301
56.3096	-0.000314526			-0.00295
56.3203							-0.00271
56.3329
56.3465
56.4052		-0.000724833				-0.00271
56.421			-0.00142					-0.00267
56.4253
56.4374					-0.00307
56.4465	-0.000320706			-0.00301
56.4579							-0.00276
56.4757
56.4891
56.5482		-0.000737711				-0.00275
56.558			-0.00145					-0.0027
56.5674
56.5797					-0.00312
56.5886	-0.000326933			-0.00306
56.6007							-0.0028
56.6321
56.6453
56.7003		-0.000750814						-0.00273
56.7047			-0.00148			-0.0028
56.723
56.7354					-0.00318
56.7441	-0.000332978			-0.00313
56.757							-0.00285
56.7574
56.7705
56.8302		-0.000764272				-0.00285
56.8477			-0.0015
56.856								-0.00276
56.8602					-0.00324
56.8689	-0.000339549			-0.00319
56.8823							-0.0029
56.9176
56.9305
56.9809		-0.000777852						-0.00279
56.9906			-0.00153			-0.0029
57.0071
57.0197					-0.0033
57.0282	-0.000346447			-0.00325
57.0424							-0.00295
57.0479
57.0607
57.121		-0.000792301				-0.00295
57.1367			-0.00156
57.1404								-0.00283
57.1494					-0.00337
57.1579	-0.000353275			-0.00332
57.1727							-0.003
57.195
57.2076
57.2682		-0.000807485				-0.00301
57.2702			-0.0016					-0.00286
57.2831
57.2959					-0.00344
57.3042	-0.000359999			-0.00339
57.3198							-0.00306
57.3372
57.3495
57.4105		-0.000823354				-0.00306
57.4167			-0.00163					-0.0029
57.4245
57.4374	-0.000367704				-0.0035
57.4456				-0.00346
57.4618							-0.00311
57.4789
57.4911
57.5524		-0.000839501				-0.00312
57.5583			-0.00166					-0.00294
57.5655
57.5785					-0.00357
57.5866	-0.000374969			-0.00353
57.6035							-0.00317
57.6352
57.6471
57.6995		-0.000856078						-0.00297
57.7088			-0.0017			-0.00318
57.7209
57.7341					-0.00364
57.7421	-0.000382565			-0.0036
57.7597							-0.00322
57.7756
57.7874
57.8494		-0.000873879				-0.00324
57.8551			-0.00174					-0.00301
57.8607
57.8739					-0.00371
57.8817	-0.000390581			-0.00368
57.9001							-0.00328
57.9206
57.9322
57.9945		-0.000892535				-0.0033
57.9949			-0.00177					-0.00305
58.0049
58.0183					-0.00379
58.026	-0.000398979			-0.00376
58.0451							-0.00334
58.0576
58.069
58.1317		-0.000912369				-0.00336
58.1394			-0.00181					-0.00309
58.1412
58.1547					-0.00386
58.1623	-0.000407322			-0.00384
58.182							-0.0034
58.1982
58.2095
58.2724		-0.000933032				-0.00342
58.2758			-0.00185					-0.00314
58.2812
58.2947					-0.00394
58.3022	-0.000416214			-0.00392
58.3226							-0.00346
58.3607
58.3719
58.4159		-0.000953524						-0.00318
58.4351			-0.00189			-0.00349
58.4429
58.4566	-0.000425569				-0.00402
58.4639				-0.004
58.4851							-0.00352
58.4976
58.5085
58.5721		-0.000975668				-0.00355
58.5778			-0.00194					-0.00323
58.579
58.5929					-0.0041
58.6001	-0.000434842			-0.00408
58.6219							-0.00358
58.6365
58.6472
58.7111		-0.000998477				-0.00362
58.7141			-0.00198					-0.00327
58.7172
58.7311					-0.00418
58.7382	-0.000444363			-0.00417
58.7607							-0.00365
58.7778
58.7884
58.8524		-0.00102						-0.00332
58.8526			-0.00202			-0.00369
58.8578
58.8719					-0.00426
58.8789	-0.000454195			-0.00425
58.9021							-0.00371
58.9221
58.9325
58.9932		-0.00105						-0.00337
58.9971			-0.00207			-0.00376
59.0014
59.0155					-0.00435
59.0224	-0.000465095			-0.00434
59.0463							-0.00378
59.0619
59.0721
59.1369		-0.00107						-0.00342
59.137			-0.00211			-0.00383
59.1405
59.1547					-0.00444
59.1615	-0.00047662			-0.00443
59.186							-0.00384
59.2099
59.22
59.2761		-0.0011						-0.00348
59.2851			-0.00216			-0.0039
59.2877
59.3021					-0.00452
59.3087	-0.000488273			-0.00451
59.334							-0.00391
59.3516
59.3615
59.4235		-0.00112						-0.00353
59.4269			-0.0022			-0.00398
59.4287
59.4431					-0.00461
59.4497	-0.000500353			-0.0046
59.4756							-0.00398
59.4926
59.5023
59.5646		-0.00115						-0.00359
59.5681			-0.00225			-0.00405
59.569
59.5836	-0.00051233				-0.0047
59.59				-0.00469
59.6166							-0.00406
59.643
59.6526
59.7051		-0.00117						-0.00365
59.7187			-0.0023			-0.00413
59.7333					-0.00479
59.7396				-0.00478
59.767	-0.000525825						-0.00413
59.7762
59.7856
59.8512
59.852		-0.0012				-0.00421
59.8549			-0.00235					-0.00371
59.8659					-0.00488
59.8721	-0.000539043			-0.00487
59.9001							-0.0042
59.9105
59.9197
59.9848
59.9864		-0.00123				-0.00428
59.9875			-0.00239					-0.00377
59.9997					-0.00497
60.0057				-0.00496
60.0344	-0.000552281						-0.00428
60.0657
60.0747
60.1213								-0.00384
60.1391		-0.00126
60.1417			-0.00244			-0.00436
60.1541					-0.00506
60.1601				-0.00504
60.1895	-0.000566086						-0.00436
60.208
60.2169
60.2758								-0.00391
60.2808		-0.00128
60.2842			-0.00249			-0.00444
60.2959					-0.00515
60.3018				-0.00513
60.3318	-0.000580007						-0.00443
60.3465
60.3552
60.4177								-0.00397
60.4186		-0.00131
60.4229			-0.00253			-0.00453
60.4338					-0.00524
60.4395				-0.00522
60.4702	-0.000594775						-0.00451
60.5054
60.5138
60.5556								-0.00405
60.5766		-0.00134
60.5818			-0.00258			-0.00461
60.5919					-0.00533
60.5975				-0.00531
60.6291	-0.000609141						-0.00459
60.6302
60.6385
60.7008
60.7068		-0.00136				-0.00469
60.7138			-0.00262					-0.00412
60.7162					-0.00542
60.7217				-0.00539
60.7538	-0.000623424						-0.00468
60.787
60.7951
60.8381								-0.0042
60.8568		-0.00139	-0.00267
60.8638						-0.00478
60.8724					-0.00552
60.8777				-0.00548
60.9106	-0.000637015						-0.00476
60.9282
60.9361
60.9943								-0.00428
60.9973		-0.00141	-0.00271
61.0051						-0.00486
61.013					-0.00561
61.0182				-0.00556
61.0517	-0.000650917						-0.00484
61.0724
61.0802
61.1349								-0.00436
61.1408		-0.00144	-0.00275
61.1495						-0.00495
61.1566					-0.0057
61.1617				-0.00564
61.1959	-0.000665256						-0.00493
61.2144
61.222
61.2786								-0.00444
61.282		-0.00146	-0.00279
61.2916						-0.00503
61.2979					-0.00579
61.3029				-0.00572
61.3378	-0.000678901						-0.00502
61.3604
61.3678
61.4199								-0.00453
61.4273		-0.00148	-0.00283
61.4377						-0.00512
61.4433					-0.00588
61.4482				-0.00579
61.4838	-0.000691241						-0.0051
61.4996
61.5069
61.5654								-0.00462
61.5659		-0.0015	-0.00287
61.5771						-0.0052
61.582					-0.00596
61.5867				-0.00586
61.623	-0.000703393						-0.00519
61.6489
61.656
61.7041								-0.00471
61.7144		-0.00152	-0.00291
61.7266						-0.00528
61.7306					-0.00605
61.7352				-0.00593
61.7722	-0.000714962						-0.00528
61.7892
61.7961
61.8528		-0.00154						-0.0048
61.854			-0.00294
61.867						-0.00537
61.8703					-0.00613
61.8748				-0.00599
61.9125	-0.000725506						-0.00537
61.9339
61.9406
61.9925		-0.00155						-0.0049
61.9979			-0.00298
62.0118						-0.00545
62.0143					-0.0062
62.0187				-0.00605
62.0571	-0.000735414						-0.00545
62.0885
62.095
62.1366		-0.00157						-0.00499
62.1517			-0.00301
62.1666						-0.00552
62.1683					-0.00628
62.1726				-0.0061
62.2117	-0.000743889						-0.00554
62.2259
62.2323
62.2885		-0.00158
62.2906			-0.00303					-0.00509
62.3041						-0.0056
62.3051					-0.00634
62.3093				-0.00614
62.3491	-0.000752051						-0.00562
62.3636
62.3698
62.4254		-0.00159
62.4274			-0.00306					-0.00518
62.442						-0.00567
62.4422					-0.00641
62.4463	-0.000758535			-0.00619
62.4867							-0.00571
62.509
62.515
62.5646		-0.0016						-0.00528
62.5701			-0.00308
62.587	-0.000763685				-0.00647
62.5875						-0.00575
62.5909				-0.00622
62.6321							-0.00579
62.6424
62.6482
62.7028		-0.00161
62.7094			-0.0031					-0.00538
62.7198	-0.000768294				-0.00653
62.721						-0.00582
62.7236				-0.00625
62.7654							-0.00587
62.7916
62.7972
62.8422		-0.00161						-0.00548
62.8513			-0.00311
62.8684					-0.00657
62.8704	-0.000771279					-0.00588
62.872				-0.00627
62.9146							-0.00595
62.9339
62.9394
62.9908		-0.00161						-0.00558
62.9928			-0.00312
63.01					-0.00662
63.0128	-0.000772843					-0.00595
63.0136				-0.00628
63.0568							-0.00603
63.0835
63.0888
63.1325		-0.00161						-0.00568
63.1417			-0.00313
63.159					-0.00665
63.1624	-0.000773138			-0.00629
63.1626						-0.00601
63.2064							-0.00611
63.2202
63.2253
63.2777		-0.00161
63.2816			-0.00313					-0.00578
63.2951					-0.00668
63.2984	-0.000771754			-0.00629
63.2994						-0.00606
63.343							-0.00618
63.3698
63.3748
63.4177		-0.00161						-0.00588
63.4266			-0.00313
63.4441	-0.000768947				-0.0067
63.4473				-0.00627
63.4492						-0.00611
63.4926							-0.00625
63.5265
63.5312
63.5668		-0.0016						-0.00598
63.5824			-0.00312
63.6001					-0.00672
63.6031	-0.000764913			-0.00625
63.606						-0.00615
63.6492							-0.00631
63.6599
63.6644
63.7151		-0.00159
63.7227			-0.00311					-0.00608
63.7329					-0.00672
63.7358	-0.000759091			-0.00622
63.7395						-0.00619
63.7826							-0.00637
63.8073
63.8117
63.8556		-0.00157						-0.00618
63.8618			-0.0031
63.8797					-0.00672
63.8825	-0.000752			-0.00618
63.8871						-0.00622
63.93							-0.00642
63.9551
63.9594
64.0025		-0.00156						-0.00627
64.0089			-0.00308
64.0269					-0.0067
64.0296	-0.000742929			-0.00613
64.0351						-0.00624
64.0778							-0.00647
64.0972
64.1013
64.1497		-0.00154						-0.00636
64.1503			-0.00305
64.1684					-0.00668
64.171	-0.000732779			-0.00608
64.1773						-0.00625
64.2198							-0.00651
64.2394
64.2433
64.2912		-0.00152						-0.00644
64.2917			-0.00302
64.3099					-0.00664
64.3124	-0.000721411			-0.00601
64.3196						-0.00626
64.3619							-0.00655
64.3828
64.3864
64.4328		-0.0015						-0.00653
64.4344			-0.00299
64.4527					-0.0066
64.455	-0.000707791			-0.00593
64.4631						-0.00626
64.5052							-0.00658
64.5244
64.528
64.5753		-0.00147
64.5756			-0.00295					-0.00661
64.5938					-0.00655
64.596	-0.000693265			-0.00585
64.6049						-0.00626
64.6469							-0.0066
64.6698
64.6732
64.7167		-0.00145						-0.00668
64.72			-0.00291
64.7385					-0.00649
64.7406	-0.000677975			-0.00576
64.7505						-0.00624
64.7922							-0.00661
64.8177
64.8209
64.8615		-0.00142						-0.00675
64.8671			-0.00286
64.8858					-0.00642
64.8878	-0.000661436			-0.00566
64.8985						-0.00621
64.9401							-0.00661
64.9597
64.9626
65.0083		-0.00139
65.0088			-0.00281					-0.00682
65.0271	-0.000644354				-0.00633
65.029				-0.00554
65.0406						-0.00618
65.082							-0.00661
65.0927
65.0955
65.1407		-0.00136
65.1502			-0.00276					-0.00687
65.1595	-0.000625752				-0.00624
65.1613				-0.00542
65.1737						-0.00613
65.2149							-0.0066
65.2641
65.2667
65.2827		-0.00132						-0.00692
65.3112			-0.0027
65.3302					-0.00614
65.3318	-0.000606703			-0.0053
65.3453						-0.00608
65.3863							-0.00658
65.3937
65.3961
65.4402		-0.00129
65.4534			-0.00264					-0.00697
65.4593	-0.000587065				-0.00603
65.4608				-0.00517
65.4751						-0.00602
65.5158							-0.00655
65.5435
65.5458
65.5825		-0.00125						-0.00702
65.5893			-0.00257
65.6085					-0.00592
65.6099	-0.000566767			-0.00503
65.6251						-0.00595
65.6657							-0.00652
65.6869
65.689
65.7317		-0.00121						-0.00705
65.7319			-0.0025
65.7513					-0.00579
65.7525	-0.000545778			-0.00488
65.7686						-0.00587
65.809							-0.00647
65.8455
65.8474
65.8745		-0.00117						-0.00707
65.8897			-0.00243
65.9091					-0.00566
65.9103	-0.00052469			-0.00473
65.9273						-0.00579
65.9675							-0.00642
65.9859
65.9876
66.0293		-0.00113
66.0325			-0.00235					-0.00709
66.0489	-0.0005034				-0.00552
66.0499				-0.00458
66.0678						-0.00569
66.1078							-0.00635
66.1286
66.1301
66.1713		-0.00109
66.1723			-0.00228					-0.0071
66.191					-0.00537
66.1919	-0.000481499			-0.00442
66.2107						-0.00559
66.2505							-0.00628
66.2658
66.2672
66.3079		-0.00105
66.3144			-0.0022					-0.0071
66.3276					-0.00522
66.3284	-0.000460456			-0.00426
66.3481						-0.00548
66.3877							-0.0062
66.4075
66.4087
66.4488		-0.00101
66.4511			-0.00212					-0.00709
66.4687	-0.000439427				-0.00506
66.4693				-0.0041
66.4898						-0.00537
66.5293							-0.00611
66.5534
66.5544
66.5922		-0.000971815						-0.00707
66.594			-0.00204
66.614					-0.00489
66.6145	-0.000418652			-0.00394
66.636						-0.00524
66.6752							-0.00601
66.6993
66.7001
66.7375		-0.000931087						-0.00704
66.7392			-0.00195
66.7593					-0.00473
66.7597	-0.000397061			-0.00378
66.782						-0.00512
66.8211							-0.0059
66.8413
66.842
66.8805		-0.00089068
66.8828			-0.00187					-0.007
66.9007					-0.00456
66.901	-0.000376597			-0.00361
66.9242						-0.00498
66.9631							-0.00579
66.9915
66.9919
67.0243		-0.000850971						-0.00696
67.0298			-0.00179
67.0502					-0.00439
67.0504	-0.000357068			-0.00345
67.0745						-0.00484
67.1132							-0.00567
67.1229
67.1232
67.1606		-0.000812004
67.1739			-0.00171					-0.0069
67.1811				-0.00329	-0.00422
67.206	-0.000338028					-0.0047
67.2445							-0.00555
67.2711
67.2712
67.3048								-0.00683
67.308		-0.000773162
67.3285			-0.00163	-0.00314
67.3286	-0.000318691				-0.00405
67.3543						-0.00456
67.3927							-0.00541
67.4128
67.4129
67.4491
67.4523		-0.000734823						-0.00676
67.4696			-0.00155	-0.00298
67.4698					-0.00388
67.4963	-0.000300293					-0.00441
67.5345							-0.00527
67.5637
67.5639
67.5936								-0.00667
67.5994		-0.000699089
67.6199			-0.00147	-0.00283
67.6201					-0.0037
67.6475	-0.000282314					-0.00425
67.6854							-0.00513
67.6941
67.6945
67.7293
67.744		-0.000664427						-0.00657
67.7498			-0.00139	-0.00268
67.7502	-0.000265366				-0.00353
67.7781						-0.0041
67.8159							-0.00498
67.8357
67.8363
67.8704
67.874		-0.000630794						-0.00646
67.8908			-0.00132	-0.00253
67.8914	-0.000249324				-0.00336
67.9201						-0.00394
67.9577							-0.00483
67.9848
67.9855
68.0153								-0.00635
68.0189		-0.000598433
68.0393			-0.00125	-0.00239
68.04					-0.0032
68.0695	-0.000233999					-0.00379
68.1069							-0.00468
68.1478
68.1487
68.1639								-0.00622
68.1812		-0.000567752
68.2017			-0.00118	-0.00226
68.2025	-0.000219967				-0.00303
68.2328						-0.00363
68.2701							-0.00452
68.2953
68.2964
68.3265								-0.00609
68.3282		-0.000538298	-0.00112
68.3486				-0.00213
68.3495					-0.00287
68.3807	-0.000206954					-0.00348
68.4177							-0.00436
68.4357
68.437
68.468
68.4736		-0.000510769						-0.00596
68.4884			-0.00105	-0.00201
68.4895					-0.00272
68.5214	-0.000194859					-0.00333
68.5582							-0.00421
68.5736
68.575
68.6054
68.6136		-0.000483603						-0.00581
68.6258			-0.000992625	-0.0019
68.6269					-0.00257
68.6596	-0.000184192					-0.00318
68.6962							-0.00405
68.7352
68.7368
68.7511								-0.00566
68.7664		-0.000460303
68.7868			-0.000935454	-0.00179
68.7881	-0.000174382				-0.00243
68.8216						-0.00303
68.858							-0.00389
68.875
68.8769
68.9057
68.9122		-0.00043785						-0.0055
68.9261			-0.000881115	-0.00168
68.9275	-0.000165311				-0.00229
68.9617						-0.00289
68.998							-0.00373
69.0103
69.0123
69.0404
69.0517		-0.000415932						-0.00534
69.0608			-0.000831139	-0.00159
69.0623	-0.000157424				-0.00215
69.0973						-0.00275
69.1333							-0.00358
69.1534
69.1556
69.183
69.1866		-0.000397135						-0.00518
69.2034			-0.000784776	-0.0015
69.205	-0.00014998				-0.00203
69.2407						-0.00261
69.2766							-0.00343
69.2958
69.2982
69.3249		-0.000379558
69.3293								-0.00501
69.3452			-0.000742073	-0.00142
69.347					-0.00191
69.3835	-0.000143565					-0.00248
69.4192							-0.00328
69.4453
69.4478		-0.000364491
69.4713								-0.00484
69.4738
69.4941			-0.000701821	-0.00134
69.496					-0.00179
69.5333	-0.000138169					-0.00235
69.5688							-0.00313
69.5859
69.5886		-0.000350098
69.6138
69.6204								-0.00466
69.6342			-0.000664532	-0.00127
69.6361	-0.000133198				-0.00168
69.6742						-0.00223
69.7095							-0.00299
69.7374
69.7403		-0.000336752
69.7606								-0.00448
69.7647
69.7851			-0.000629648	-0.0012
69.7871					-0.00158
69.826	-0.000128783					-0.00211
69.8611							-0.00285
69.8746
69.8777		-0.000325599
69.9015
69.9116								-0.00431
69.9218			-0.000599031	-0.00114
69.924	-0.000125011				-0.00149
69.9636						-0.00199
69.9985							-0.00271
70.0157
70.0189		-0.000315587
70.0419
70.0485								-0.00413
70.0623			-0.000571609	-0.00108
70.0646	-0.000121857				-0.0014
70.1049						-0.00189
70.1396							-0.00258
70.1604
70.1638		-0.000305662
70.1862
70.1891								-0.00395
70.2065	-0.00011939		-0.000546038	-0.00103
70.2089					-0.00131
70.25						-0.00178
70.2845							-0.00246
70.2988
70.3024		-0.000297802
70.324
70.3335								-0.00378
70.3443			-0.000523568	-0.000982299
70.3469	-0.000117058				-0.00123
70.3887						-0.00169
70.4231							-0.00234
70.4547
70.4585		-0.00029071
70.4715								-0.00361
70.4793
70.4996	-0.000114763		-0.000505102	-0.000939633
70.5023					-0.00116
70.545						-0.00159
70.5791							-0.00222
70.599
70.6029		-0.000285366
70.623
70.627								-0.00344
70.6433	-0.000113387		-0.000487722	-0.000901429
70.6461					-0.00109
70.6895						-0.00151
70.7235							-0.00211
70.7465
70.7506		-0.000280068
70.77
70.7708								-0.00327
70.7903			-0.000472576	-0.000865475
70.7932	-0.00011269				-0.00103
70.8374						-0.00143
70.8712							-0.00201
70.8771
70.8814		-0.000276505
70.9001
70.9179								-0.0031
70.9204			-0.00045922	-0.000832951
70.9234	-0.000112447				-0.000963944
70.9683						-0.00135
71.0019							-0.0019
71.0217
71.0262		-0.000273655
71.0441
71.0482								-0.00294
71.0644			-0.00044826	-0.00080498
71.0675	-0.000112177				-0.000908797
71.1132						-0.00127
71.1466							-0.00181
71.1655
71.1701		-0.00027138
71.1873
71.1924								-0.00278
71.2076	-0.000112032		-0.000439315	-0.000778562
71.2109					-0.000859658
71.2573						-0.00121
71.2905							-0.00172
71.3091
71.3139		-0.000269343
71.3304
71.3358								-0.00263
71.3506	-0.000113109		-0.000432164	-0.000756532
71.354					-0.00081295
71.4012						-0.00114
71.4343							-0.00164
71.4506
71.4556		-0.000267868
71.4713
71.4789								-0.00248
71.4916			-0.000425295	-0.000737828
71.4951	-0.000113536				-0.000770293
71.543						-0.00108
71.5759							-0.00156
71.6035
71.6087		-0.000267237
71.6201								-0.00234
71.6237
71.6439	-0.00011385		-0.000420825	-0.0007189
71.6476					-0.000729292
71.6963						-0.00103
71.7289							-0.00149
71.7363
71.7416		-0.000266257
71.756
71.7726								-0.00221
71.7762	-0.000114476		-0.000415272	-0.000701994
71.7799					-0.000692783
71.8293						-0.000979242
71.8618							-0.00142
71.8761
71.8816		-0.000266775
71.8952
71.9049								-0.00208
71.9154	-0.00011526		-0.0004111	-0.000686656
71.9193					-0.000658887
71.9695						-0.000931974
72.0018							-0.00136
72.0229
72.0287		-0.000267322
72.0415
72.0443								-0.00196
72.0617	-0.000115911		-0.000407911	-0.000673534
72.0657					-0.000626706
72.1166						-0.000888472
72.1488							-0.0013
72.1675
72.1734		-0.000267974
72.1855
72.1908								-0.00185
72.2057			-0.000406843	-0.000660343
72.2098	-0.000116797				-0.000598983
72.2616						-0.000848666
72.2935							-0.00124
72.3015
72.3076		-0.000268918
72.319
72.335								-0.00173
72.3392	-0.000118021		-0.000404469	-0.000647766
72.3434					-0.000570783
72.3959						-0.000810794
72.4276							-0.00119
72.4513
72.4576		-0.000270054
72.4683
72.4686								-0.00163
72.4884			-0.000404706	-0.00063546
72.4928	-0.000119525				-0.000542811
72.546						-0.0007747
72.5776							-0.00114
72.5945
72.6009		-0.000270345
72.6108
72.618								-0.00153
72.631	-0.000119716		-0.000402495	-0.000623721
72.6355					-0.000517844
72.6895						-0.000740764
72.7208							-0.00109
72.7379
72.7444		-0.000270703
72.7537
72.7607								-0.00144
72.7738	-0.000120298		-0.000402824	-0.000611981
72.7784					-0.00049544
72.8332						-0.000710919
72.8643							-0.00105
72.8763
72.8831		-0.000270524
72.8916
72.9037								-0.00135
72.9118	-0.000121287		-0.000402488	-0.000602609
72.9165					-0.000473493
72.972						-0.000681753
73.003							-0.001
73.0262
73.0332		-0.000272111
73.0409
[truncated: 1,362 more rows]

## Sheet: Fig S4f
				Concentration
Temp	2 uM	1 uM	500 nM	250 nM	125 nM	62.5 nM	31.25	15.6 nM
37.0125
37.0334
37.0528						-0.000297779
37.0994					-0.000226363
37.0998				-0.000198925
37.1236							-0.000438742
37.1458		3.36689e-05
37.1479			-8.2701e-05
37.1667
37.1862						-0.000309854
37.2325					-0.000238698
37.2328				-0.000209501
37.2569							-0.00045431
37.2767								-0.000476224
37.2807
37.2943
37.3151
37.3347						-0.000321928
37.3806					-0.000251032
37.3809				-0.000220076
37.4052							-0.000469879
37.4095								-0.000487831
37.4285
37.4345	-8.0169e-06
37.4553
37.4751						-0.000334003
37.5206					-0.000263367
37.5208				-0.000230651
37.5454							-0.000485447
37.5572								-0.000499439
37.5654
37.5682
37.5861
37.606						-0.000346077
37.6512					-0.000275701
37.6514				-0.000241226
37.6762							-0.000501016
37.6969								-0.000511046
37.6985
37.7188
37.7394
37.7594						-0.000358152
37.8042					-0.000288035
37.8044				-0.000251802
37.8271								-0.000522653
37.8294							-0.000516584
37.8513
37.8618
37.8824
37.9025						-0.000370226
37.947					-0.00030037
37.9471				-0.000262377
37.9724							-0.000532153
37.9798								-0.00053426
37.9937
38.0186			-8.9701e-05
38.0391
38.0594		3.66689e-05				-0.0003823
38.1034					-0.000312704
38.1035				-0.000272952
38.1222								-0.000545867
38.1291			-9.54273e-05				-0.000547721
38.1491
38.1498
38.1696		3.38125e-05
38.1899						-0.000394375
38.2336					-0.000325038
38.2337				-0.000283527
38.2595							-0.00056329
38.2783								-0.000557474
38.2798			-0.000101154
38.3037
38.324		3.09561e-05
38.3445						-0.000406449
38.3878					-0.000337373
38.3879				-0.000294102
38.4081								-0.000569081
38.4139							-0.000578858
38.4337			-0.00010688
38.4462
38.4665		2.80997e-05
38.4871						-0.000418524
38.53				-0.000304678	-0.000349707
38.5563							-0.000594427
38.562								-0.000580688
38.5755			-0.000112606
38.5893
38.6095
38.6302		2.52433e-05				-0.000430598
38.6728				-0.000315253	-0.000362041
38.6993							-0.000609995
38.7038								-0.000592295
38.718
38.7345
38.7547			-0.000118332
38.7755						-0.000442672
38.8177		2.23869e-05		-0.000325828	-0.000374376
38.8445							-0.000625564
38.8463								-0.000603903
38.8626
38.876
38.8961
38.9171			-0.000124059			-0.000454747
38.9588				-0.000336403
38.9589		1.95305e-05			-0.00038671
38.9858							-0.000641132
38.9908								-0.00061551
39.0035
39.0274
39.0475
39.0685			-0.000129785			-0.000466821
39.1098				-0.000346979
39.11		1.66741e-05			-0.000399044
39.1317								-0.000627117
39.1371							-0.000656701
39.1543
39.1596
39.1797			-0.000135511
39.2008						-0.000478896
39.2418				-0.000357554
39.2419		1.38177e-05			-0.000411379
39.2693							-0.000672269
39.2823								-0.000638724
39.286
39.315
39.3349
39.3562			-0.000141237			-0.00049097
39.3967				-0.000368129
39.3969		1.09613e-05			-0.000423713
39.414								-0.000650331
39.4246							-0.000687837
39.4406
39.4689
39.4887
39.5102			-0.000146964			-0.000503044
39.5502				-0.000378704
39.5505		8.10492e-06			-0.000436047
39.5686								-0.000661938
39.5783							-0.000703406
39.593
39.5939
39.6129			-0.00015269
39.6344						-0.000515119
39.6741		5.24853e-06		-0.000389279
39.6744					-0.000448382
39.7024							-0.000718974
39.7175
39.7218								-0.000673545
39.7496			-0.000158416
39.7694
39.791		2.39213e-06				-0.000527193
39.8303				-0.000399855
39.8306					-0.000460716
39.8454								-0.000685152
39.8589							-0.000734543
39.8734	-8.1169e-06		-0.000164142
39.8924
39.912		-4.64267e-07
39.9338						-0.000539268
39.9727				-0.00041043
39.9731					-0.000473051
40.0013								-0.00069676
40.0015	-9.51329e-06						-0.000750111
40.0156			-0.000169869
40.0435
40.0631		-3.32066e-06
40.085						-0.000552772
40.1234				-0.000422809
40.1238					-0.000485631
40.1433								-0.000708367
40.1526	-1.09097e-05						-0.000768586
40.166			-0.000175595
40.191
40.2106		-6.17706e-06
40.2326						-0.000565686
40.2706				-0.000434281
40.2711					-0.000497087
40.2938								-0.000722305
40.3							-0.000786214
40.3129	-1.23061e-05		-0.000181321
40.3262
40.3458		-9.03346e-06
40.3679						-0.000577563
40.4055				-0.000444298
40.406					-0.000508543
40.4351							-0.000803822
40.4406	-1.37024e-05							-0.000734403
40.4476			-0.000187047
40.4625
40.4819		-1.18899e-05
40.5042						-0.00058902
40.5414				-0.000454074
40.542					-0.000519829
40.5713							-0.000821004
40.5752	-1.50988e-05		-0.000192774					-0.0007455
40.5833
40.6153
40.6346		-1.47462e-05
40.657						-0.00059934
40.6938				-0.00046358
40.6944					-0.000531184
40.7108								-0.00075621
40.7239	-1.64952e-05						-0.00083856
40.7354			-0.0001985
40.7684
40.7878		-1.76026e-05
40.8102						-0.00060934
40.8466				-0.000472309
40.8472					-0.000541444
40.8629								-0.000766433
40.877							-0.000856114
40.8879	-1.78916e-05		-0.000204226
40.8943
40.9136		-2.0459e-05
40.9362						-0.000619827
40.9722				-0.000480987
40.9728					-0.000552235
41.0028							-0.000873201
41.0133	-1.9288e-05
41.0154			-0.000210286					-0.000775977
41.0355
41.0547		-2.31035e-05
41.0774						-0.000629679
41.1131				-0.000488845
41.1137					-0.000562615
41.1407								-0.000785292
41.1439	-2.06844e-05						-0.000890619
41.1538			-0.000215892
41.1862
41.2054		-2.52404e-05
41.2282						-0.000639448
41.2634				-0.000497694
41.2641					-0.000572191
41.2812	-2.20807e-05							-0.000794541
41.2945							-0.000908271
41.3039			-0.00022161
41.3329
41.352		-2.81593e-05
41.375						-0.00064877
41.4098				-0.000505644
41.4105	-2.34771e-05				-0.000581665
41.4312								-0.00080368
41.4411							-0.000926544
41.45			-0.00022668
41.4897
41.5087		-3.0902e-05
41.5317						-0.000657688
41.5661	-2.48735e-05			-0.000513429
41.5669					-0.000591667
41.5773								-0.000813468
41.5977							-0.000944657
41.606			-0.000231037
41.6181
41.6371		-3.32852e-05
41.6603						-0.000667016
41.6943	-2.62699e-05			-0.000521458
41.6951					-0.000601058
41.7261							-0.000964193
41.7333								-0.000822965
41.734			-0.000235507
41.7578
41.7767		-3.57261e-05
41.8						-0.000676139
41.8336	-2.76663e-05			-0.000529033
41.8344					-0.000610394
41.8611								-0.00083227
41.8657							-0.000982146
41.873			-0.000240503
41.9064
41.9253		-3.80947e-05
41.9487						-0.000686408
41.9818	-2.90627e-05			-0.000537735
41.9827					-0.000620457
42.0002								-0.000841876
42.0142							-0.000999979
42.021			-0.000244986
42.0495
42.0683		-4.06938e-05
42.0918						-0.000695793
42.1246	-3.0459e-05			-0.000546433
42.1255					-0.000630003
42.1481								-0.000852512
42.1572							-0.00102
42.1635			-0.000249051
42.1904
42.2091		-4.32776e-05
42.2328						-0.000705093
42.2652				-0.000554293
42.2661	-3.18554e-05				-0.000640219
42.2905								-0.000863145
42.298							-0.00103
42.3038			-0.000253191
42.3351
42.3537		-4.54957e-05
42.3775	-3.32518e-05					-0.000714469
42.4095				-0.000562631
42.4104					-0.000649939
42.4308								-0.000873042
42.4426							-0.00105
42.4478			-0.000257375
42.4656
42.4842		-4.7672e-05
42.508						-0.000723287
42.5396	-3.46482e-05			-0.000571194
42.5406					-0.000660838
42.573							-0.00106
42.5748								-0.000883231
42.5778			-0.000261716
42.633
42.6515		-4.9786e-05
42.6755						-0.000732719
42.7047	-3.60446e-05							-0.000893958
42.7066				-0.000579598
42.7077					-0.000671411
42.7403							-0.00107
42.7444			-0.000266219
42.7713
42.7898		-5.1629e-05
42.8139						-0.000742779
42.8446	-3.74801e-05			-0.000588528
42.8457					-0.000682527
42.8713								-0.000904332
42.8785							-0.00109
42.8822			-0.000270587
42.9075
42.9259		-5.40519e-05
42.9501						-0.000753045
42.9805	-3.86238e-05			-0.000597504
42.9816					-0.000694004
43.009								-0.000916422
43.0146							-0.0011
43.0178			-0.000274787
43.0583
43.0766		-5.65122e-05
43.101						-0.000763919
43.1309	-3.98272e-05			-0.000607262
43.132					-0.000705796
43.1445								-0.000928234
43.1653							-0.00111
43.168			-0.000279047
43.187
43.2053		-5.80649e-05
43.2298						-0.000774567
43.2593	-4.14179e-05			-0.000616847
43.2605					-0.000718064
43.294							-0.00112
43.2946								-0.000939789
43.2962			-0.00028376
43.3373
43.3556		-6.00825e-05
43.3801						-0.00078568
43.4093	-4.27274e-05			-0.000627352
43.4105					-0.000729875
43.4228								-0.000951586
43.4442							-0.00113
43.4459			-0.000287465
43.481
43.4991		-6.23367e-05
43.5238						-0.000796774
43.5526	-4.37674e-05			-0.000637494
43.5538					-0.000742743
43.5724								-0.000964209
43.5877							-0.00113
43.5888			-0.000292171
43.6234
43.6415		-6.46128e-05
43.6663	-4.45676e-05					-0.000808056
43.6946				-0.000648859
43.6959					-0.000755759
43.7154								-0.000976646
43.73							-0.00114
43.7307			-0.000296441
43.7728
43.7909		-6.65109e-05
43.8158						-0.000819994
43.8437	-4.57548e-05			-0.000660196
43.8451					-0.000768796
43.8571								-0.000989559
43.8794							-0.00115
43.8795			-0.000301386
43.9098
43.9278		-6.91032e-05
43.9528						-0.000832173
43.9804	-4.69719e-05			-0.000672113
43.9818					-0.000782303
44.0059								-0.001
44.0159
44.0163			-0.000306024				-0.00115
44.0609
44.0789		-7.09276e-05
44.104						-0.000844556
44.1311	-4.77432e-05			-0.000683723
44.1325					-0.00079659
44.1423								-0.00102
44.1664
44.1673			-0.000310682				-0.00116
44.2071
44.2249		-7.30229e-05
44.2502						-0.000857064
44.2769	-4.88877e-05			-0.000695408
44.2784					-0.000811295
44.2927								-0.00103
44.3119
44.3133			-0.000315266				-0.00117
44.3403
44.3581		-7.54081e-05
44.3835						-0.00086931
44.4098	-4.99956e-05			-0.000706804
44.4113					-0.000826851
44.4381								-0.00104
44.4445
44.4465			-0.000319781				-0.00117
44.4876
44.5053		-7.70429e-05
44.5309						-0.00088192
44.5568	-5.08028e-05			-0.000718859
44.5583					-0.000841705
44.5708								-0.00106
44.5912
44.5937			-0.000324454				-0.00117
44.6192
44.6369		-7.85074e-05
44.6625						-0.000895622
44.688	-5.14267e-05			-0.000731138
44.6896					-0.000857086
44.7174								-0.00107
44.7223
44.7252			-0.000329205				-0.00118
44.7682
44.7858		-8.04041e-05
44.8115						-0.00090849
44.8366	-5.21689e-05			-0.000743035
44.8382					-0.000872571
44.8484								-0.00109
44.8705
44.874			-0.000334231				-0.00118
44.9063
44.9239		-8.22297e-05
44.9497						-0.000921623
44.9745	-5.325e-05			-0.000755346
44.9761					-0.000889016
44.9966								-0.0011
45.0081
45.0121			-0.000339019				-0.00118
45.0655
45.0829		-8.47551e-05
45.1089						-0.000935242
45.1332	-5.40208e-05			-0.000767733
45.1342								-0.00111
45.1349					-0.000905301
45.1666
45.1711			-0.000344166				-0.00118
45.2022
45.2196		-8.63312e-05
45.2457						-0.000949435
45.2696	-5.49396e-05			-0.000781267
45.2713					-0.000922193
45.2926								-0.00113
45.3028
45.3078			-0.000348601				-0.00118
45.3378
45.3552		-8.90486e-05
45.3814						-0.000963949
45.4049	-5.60066e-05			-0.000795164
45.4066					-0.000938678
45.4287								-0.00114
45.4378
45.4433			-0.000353808				-0.00119
45.4867
45.504		-9.12749e-05
45.5303						-0.000978734
45.5534	-5.70653e-05			-0.000809189
45.5551					-0.000955717
45.5637								-0.00116
45.586
45.592			-0.000358692				-0.00119
45.6296
45.6468		-9.25128e-05
45.6732						-0.000993649
45.696	-5.81881e-05			-0.000823307
45.6978					-0.000972798
45.7118								-0.00118
45.7283
45.7349			-0.000363854				-0.00119
45.7828
45.8		-9.45167e-05
45.8265						-0.00101
45.8488	-5.96214e-05			-0.000837406
45.8506					-0.000990656
45.8541								-0.00119
45.8809
45.888			-0.000368736				-0.00119
45.9166
45.9337		-9.58058e-05
45.9603						-0.00102
45.9822	-6.06195e-05			-0.000852876
45.9841					-0.00101
46.0066								-0.00121
46.014
46.0216			-0.000373929				-0.00119
46.0675
46.0845		-9.67673e-05
46.1113						-0.00104
46.1328	-6.17115e-05			-0.000868853
46.1347					-0.00103
46.1397								-0.00123
46.1643
46.1725			-0.000379183				-0.00119
46.208
46.225		-9.851e-05
46.2519						-0.00106
46.273	-6.25524e-05			-0.000883725
46.2749					-0.00104
46.29								-0.00124
46.3043
46.3129			-0.000384189				-0.0012
46.3514
46.3683		-0.000100267
46.3953						-0.00107
46.416	-6.34305e-05			-0.000898982
46.418					-0.00106
46.4298								-0.00126
46.4471
46.4562			-0.000389859				-0.0012
46.4948
46.5116		-0.000102623
46.5387						-0.00109
46.559	-6.49271e-05			-0.000914695
46.561					-0.00108
46.5726								-0.00128
46.5898
46.5994			-0.000395801				-0.00121
46.6508
46.6676		-0.000104298
46.6948	-6.59563e-05					-0.00111
46.7146				-0.000931266
46.7152								-0.0013
46.7167					-0.0011
46.7451
46.7553			-0.000402708				-0.00121
46.7791
46.7958		-0.000106032
46.8232	-6.71862e-05					-0.00112
46.8426				-0.000947382
46.8447					-0.00112
46.8705								-0.00132
46.8729
46.8835			-0.000409027				-0.00121
46.9289
46.9456		-0.000108005
46.9731	-6.85571e-05					-0.00114
46.9921				-0.000963826
46.9942					-0.00114
46.9982								-0.00133
47.0221
47.0333			-0.000415903				-0.00122
47.0677
47.0843		-0.000109518
47.1119	-7.02103e-05					-0.00116
47.1306				-0.000981177
47.1327					-0.00116
47.1474								-0.00135
47.1602
47.172			-0.000423401				-0.00123
47.2179
47.2344		-0.000111366
47.2621	-7.13664e-05					-0.00118
47.2804				-0.000998578
47.2826					-0.00118
47.2855								-0.00137
47.3098
47.3221			-0.000430979				-0.00124
47.3606
47.3771		-0.000113481
47.4049	-7.27789e-05					-0.0012
47.4227				-0.00102
47.425					-0.0012
47.435								-0.00139
47.4519
47.4647			-0.000438917				-0.00125
47.5001
47.5165		-0.000115638
47.5445	-7.41892e-05					-0.00122
47.5619				-0.00103
47.5642					-0.00122
47.5771								-0.00141
47.5909
47.6041			-0.00044763				-0.00126
47.6494
47.6658		-0.000118654
47.6938	-7.55852e-05					-0.00123
47.7108				-0.00105
47.7131					-0.00124
47.716								-0.00143
47.7395
47.7533			-0.000456515				-0.00127
47.7808
47.7971		-0.000121148
47.8253	-7.68467e-05					-0.00125
47.8419				-0.00107
47.8443					-0.00126
47.8646								-0.00145
47.8703
47.8846			-0.000466059				-0.00128
47.9494
47.9657		-0.000123999
47.994	-7.86449e-05					-0.00127
47.9954								-0.00147
48.0102				-0.00109
48.0125					-0.00129
48.0383
48.0531			-0.000476129				-0.00129
48.0771
48.0934		-0.000127137
48.1218	-8.02566e-05					-0.00129
48.1376				-0.00111
48.14					-0.00131
48.1632								-0.0015
48.1654
48.1808			-0.000486686				-0.00131
48.2278
48.244		-0.000130199
48.2725	-8.21114e-05					-0.00131
48.2879				-0.00113
48.2903					-0.00133			-0.00152
48.3155
48.3313							-0.00132
48.3701			-0.000497563
48.3862
48.4149		-0.000133758				-0.00133
48.4298	-8.34119e-05			-0.00116
48.4323					-0.00135
48.4403								-0.00154
48.4572
48.4736							-0.00134
48.5282			-0.000508724
48.5442
48.5729		-0.000137388				-0.00135
48.582	-8.52465e-05							-0.00156
48.5875				-0.00118
48.59					-0.00138
48.6145
48.6314							-0.00135
48.672			-0.00052061
48.6879
48.7168		-0.000141428				-0.00137
48.7309	-8.72091e-05			-0.0012
48.7335					-0.0014
48.7393								-0.00158
48.7577
48.7752							-0.00137
48.8031			-0.00053295
48.819
48.848		-0.000145647				-0.00139
48.8618	-8.89133e-05			-0.00122
48.8644					-0.00142
48.8824								-0.00161
48.8883
48.9062							-0.00138
48.9486			-0.000545892
48.9644
48.9935		-0.000150236				-0.0014
49.0069	-9.07073e-05			-0.00125
49.0095					-0.00144
49.013								-0.00163
49.0331
49.0516							-0.0014
49.0961			-0.000559748
49.1118
49.1411		-0.000154639				-0.00142
49.154	-9.28634e-05			-0.00127
49.1567					-0.00147
49.1578								-0.00165
49.18
49.199							-0.00142
49.2305			-0.000573732
49.2462
49.2755		-0.000159175				-0.00144
49.2881	-9.49529e-05			-0.0013
49.2908					-0.00149
49.3046								-0.00168
49.3138
49.3333			-0.000588063				-0.00144
49.3732
49.3888		-0.000164556
49.4183						-0.00146
49.4305	-9.67635e-05			-0.00133
49.4332					-0.00151
49.4384								-0.0017
49.4559
49.4759			-0.000603773				-0.00146
49.5263
49.5419		-0.000169752
49.5714						-0.00148
49.5804	-9.83844e-05							-0.00173
49.5832				-0.00135
49.5859					-0.00154
49.6084
49.6289			-0.000618897				-0.00148
49.6765
49.692		-0.000174771
49.7217						-0.00151
49.7328	-0.000100478							-0.00175
49.733				-0.00138
49.7358					-0.00156
49.7579
49.779			-0.000634673				-0.0015
49.8265
49.8419		-0.000181442
49.8717						-0.00153
49.8823	-0.000102735							-0.00178
49.8826				-0.00141
49.8855					-0.00158
49.9073
49.9289			-0.000650536				-0.00153
49.9604
49.9758		-0.000187361
50.0057						-0.00155
50.0162	-0.000104787			-0.00144
50.0191					-0.00161
50.0316								-0.00181
50.0406
50.0627			-0.000667978				-0.00155
50.1074
50.1227		-0.000194699
50.1527						-0.00157
50.1628	-0.000107293			-0.00146
50.1649								-0.00183
50.1657					-0.00163
50.187
50.2096			-0.000685757				-0.00157
50.2407
50.256		-0.000202623
50.2861						-0.00159
50.2958	-0.000109615			-0.00149
50.2988					-0.00165
50.3112								-0.00186
50.3198
50.3428			-0.000703242				-0.0016
50.3993
50.4145		-0.000211245
50.4439								-0.00189
50.4447	-0.000112369					-0.00161
50.454				-0.00152
50.457					-0.00168
50.4776
50.5013			-0.000721576				-0.00163
50.5366
50.5518		-0.000220813
50.5822						-0.00163
50.5911	-0.000115016			-0.00155
50.5941					-0.0017
50.6017								-0.00192
50.6144
50.6385			-0.000740463				-0.00166
50.6838
50.6989		-0.000231097
50.7294						-0.00166
50.7379	-0.00011771			-0.00158
50.7385								-0.00195
50.7409					-0.00172
50.761
50.7856			-0.000759014				-0.00168
50.8439
50.8589		-0.000241512
50.885								-0.00197
50.8896	-0.000120772					-0.00168
50.8976				-0.0016
50.9007					-0.00175
50.9204
50.9457			-0.000778291				-0.00171
50.9919
51.0068		-0.000252955
51.0376	-0.00012382					-0.0017
51.0444								-0.002
51.0452				-0.00163
51.0483					-0.00177
51.0677
51.0935			-0.000797778				-0.00175
51.1389
51.1538		-0.000265006
51.1847	-0.000127274					-0.00172
51.1916								-0.00203
51.1919				-0.00166
51.1951					-0.00179
51.2141
51.2404			-0.000817665				-0.00178
51.2752
51.29		-0.000277929
51.321	-0.000130704					-0.00175
51.3278				-0.00169
51.331					-0.00182
51.338								-0.00206
51.3498
51.3766			-0.000838271				-0.00181
51.4222
51.4369		-0.000291925
51.468	-0.000134092					-0.00177
51.4736								-0.00209
51.4744				-0.00171
51.4777					-0.00184
51.4962
51.5235			-0.00085874				-0.00184
51.5618
51.5765		-0.000304976
51.6077	-0.000137991					-0.00179
51.6137				-0.00174
51.617					-0.00186
51.6199								-0.00212
51.6352
51.663			-0.000879427				-0.00187
51.7182
51.7328		-0.000319126
51.7589	-0.00014134							-0.00215
51.7642						-0.00181
51.7697				-0.00177
51.7731					-0.00189
51.791
51.8193			-0.000899366				-0.00191
51.8513
51.8659		-0.000333042
51.8973	-0.00014515					-0.00184
51.9025				-0.0018
51.9059					-0.00191
51.9146								-0.00218
51.9235
51.9523			-0.00091964				-0.00194
52.0134
52.0279		-0.000346961
52.0471	-0.000149465							-0.00221
52.0595						-0.00186
52.0642				-0.00182
52.0676					-0.00193
52.0849
52.1143			-0.000939234				-0.00198
52.1559
52.1703		-0.000361796
52.2021	-0.000153354					-0.00189
52.2064				-0.00185
52.2084								-0.00224
52.2098					-0.00196
52.2268
52.2567			-0.000958773				-0.00201
52.3098
52.3242		-0.000376882
52.3503	-0.000157633							-0.00227
52.356						-0.00191
52.36				-0.00187
52.3634					-0.00198
52.3801
52.4106			-0.000978306				-0.00205
52.4437
52.458		-0.00039203
52.49	-0.000162096					-0.00193
52.4935				-0.0019
52.497					-0.002
52.5035								-0.0023
52.5134
52.5443			-0.000997802				-0.00209
52.5866
52.6008		-0.000407117
52.6329	-0.00016593					-0.00196
52.636				-0.00193
52.6367								-0.00233
52.6395					-0.00203
52.6556
52.6871			-0.00102				-0.00212
52.7306
52.7448		-0.000422343
52.7769	-0.000170429					-0.00199
52.779								-0.00236
52.7797				-0.00195
52.7832					-0.00206
52.799
52.831			-0.00104				-0.00216
52.8805
52.8947		-0.000437745
52.9223	-0.000175262							-0.0024
52.9269						-0.00201
52.9292				-0.00198
52.9328					-0.00208
52.9483
52.9808			-0.00106				-0.00219
53.0226
53.0366		-0.000453251
53.069	-0.000180316					-0.00204
53.0709				-0.00201
53.0715								-0.00243
53.0746					-0.00211
53.0897
53.1228			-0.00108				-0.00223
53.1884
53.2024		-0.000468212
53.2129	-0.000185205							-0.00246
53.2349						-0.00207
53.2364				-0.00204
53.24					-0.00214
53.2549
53.2885			-0.00109				-0.00227
53.3311
53.345		-0.000483048
53.3777	-0.000190456					-0.0021
53.378								-0.0025
53.3787				-0.00206
53.3824					-0.00216
53.3969
53.4311			-0.00111				-0.0023
53.4706
53.4845		-0.000498137
53.5173	-0.000195325					-0.00213
53.5179				-0.00209
53.52								-0.00253
53.5216					-0.00219
53.5359
53.5705			-0.00113				-0.00234
53.6098
53.6237		-0.000513566
53.6565	-0.000200854					-0.00216
53.6568				-0.00212
53.6589								-0.00257
53.6606					-0.00222
53.6745
53.7097			-0.00115				-0.00238
53.7489
53.7627		-0.000528734
53.7955	-0.000206124			-0.00215
53.7957						-0.00219
53.7975								-0.0026
53.7993					-0.00225
53.813
53.8486			-0.00117				-0.00241
53.9002
53.9139		-0.0005444
53.9359	-0.000211535							-0.00264
53.9464				-0.00218
53.947						-0.00222
53.9503					-0.00229
53.9637
53.9998			-0.00119				-0.00245
54.0493
54.063		-0.000559407
54.0865	-0.000216921							-0.00268
54.0952				-0.00221
54.0962						-0.00226
54.0991					-0.00232
54.1121
54.1489			-0.00121				-0.00249
54.1806
54.1942		-0.000574268
54.2262	-0.000222214			-0.00224
54.2275						-0.00229
54.2301					-0.00235
54.235								-0.00272
54.2429
54.2801			-0.00122				-0.00253
54.3259
54.3394		-0.000589453
54.3656	-0.000227881							-0.00276
54.3711				-0.00227
54.3729						-0.00233
54.3751					-0.00239
54.3875
54.4252			-0.00124				-0.00257
54.4775
54.491		-0.000604978
54.5102	-0.00023389							-0.0028
54.5223				-0.00231
54.5246						-0.00236
54.5264					-0.00243
54.5385
54.5768			-0.00126				-0.00261
54.6052
54.6186		-0.000620026
54.6497	-0.000239889			-0.00234
54.6523						-0.0024
54.6537					-0.00246
54.6612								-0.00284
54.6656
54.7043			-0.00128				-0.00265
54.763
54.7763		-0.000635363
54.7882	-0.000245738							-0.00288
54.8071				-0.00238
54.8102						-0.00243
54.8112					-0.0025
54.8228
54.862			-0.0013				-0.00269
54.9075
54.9207		-0.000650088
54.9453	-0.000251487							-0.00292
54.9513				-0.00241
54.9547						-0.00247
54.9554					-0.00254
54.9666
55.0064			-0.00132				-0.00273
55.049
55.0622		-0.000665259
55.0891	-0.000257165							-0.00296
55.0924				-0.00245
55.0963						-0.00251
55.0966					-0.00258
55.1075
55.1479			-0.00134				-0.00278
55.1901
55.2032		-0.000680155
55.23	-0.000262641							-0.00301
55.2332				-0.00249
55.2373					-0.00263
55.2374						-0.00255
55.248
55.2888			-0.00136				-0.00283
55.332
55.3451		-0.00069521
55.3704	-0.000268144							-0.00305
55.3748				-0.00254
55.379					-0.00267
55.3794						-0.00259
55.3893
55.4307			-0.00138				-0.00287
55.4859
55.4989		-0.0007096
55.5117	-0.000273476							-0.0031
55.5283				-0.00258
55.5325					-0.00272
55.5333						-0.00263
55.5426
55.5845			-0.00141				-0.00292
55.6182
55.6312		-0.000724507
55.6603	-0.000279313			-0.00263
55.6646					-0.00277
55.6649								-0.00315
55.6657						-0.00267
55.6743
55.7167			-0.00143				-0.00297
55.768
55.7809		-0.00073892
55.7966	-0.000284836							-0.0032
55.8097				-0.00268
55.814					-0.00282
55.8156						-0.00272
55.8235
55.8664			-0.00145				-0.00302
55.9116
55.9244		-0.000753534
55.9457	-0.000290707							-0.00326
55.9529				-0.00273
55.9573					-0.00286
55.9592						-0.00277
55.9664
56.0098			-0.00148				-0.00307
56.0525
56.0653		-0.000768826
56.0886	-0.000296425							-0.00331
56.0935				-0.00278
56.0979					-0.00292
56.1002						-0.00281
56.1068
56.1507			-0.0015				-0.00312
56.2016
56.2143		-0.000784464
56.2289	-0.000301879							-0.00336
56.2422				-0.00283
56.2467					-0.00297
56.2493						-0.00286
56.2552
56.2997			-0.00153				-0.00317
56.3394
56.3521		-0.000801223
56.3773	-0.000307611							-0.00342
56.3797				-0.00289
56.3842					-0.00303
56.3871						-0.00291
56.3924
56.4374			-0.00155				-0.00323
56.4825
56.4951		-0.000819327
56.5145	-0.000313497							-0.00348
56.5224				-0.00295
56.5269					-0.00308
56.5302						-0.00296
56.5349
56.5803			-0.00158				-0.00329
56.639
56.6516		-0.000837532
56.6568	-0.000319576							-0.00353
56.6786				-0.00301
56.6832					-0.00314
56.6869						-0.00302
56.6908
56.7368			-0.00161				-0.00335
56.7646
56.7771		-0.000856136
56.8038	-0.000326228			-0.00307
56.8084					-0.0032
56.8125						-0.00307
56.8127								-0.00359
56.8158
56.8623			-0.00164				-0.0034
56.925
56.9374		-0.000875643
56.9377	-0.000332152							-0.00366
56.9639				-0.00313
56.9685					-0.00326
56.973						-0.00313
56.9755
57.0226			-0.00168				-0.00347
57.0555
57.0678		-0.000896537
57.0941	-0.000339158			-0.00319
57.0974								-0.00372
57.0987					-0.00333
57.1035						-0.00318
57.1055
57.153			-0.00171				-0.00353
57.2028
57.2151		-0.000918441
57.2272	-0.000346346							-0.00378
57.241				-0.00326
57.2457					-0.00339
57.2509						-0.00324
57.2521
57.3002			-0.00174				-0.00359
57.3451
57.3574		-0.000941959
57.3739	-0.000352965							-0.00385
57.383				-0.00333
57.3877					-0.00346
57.3932						-0.0033
57.3939
57.4424			-0.00178				-0.00366
57.4871
57.4992		-0.000966425
57.5155	-0.000360309							-0.00392
57.5246				-0.0034
57.5293					-0.00353
57.5352						-0.00336
57.5843							-0.00373
57.6435			-0.00182
57.6556
57.6568		-0.000990822						-0.00399
57.6807	-0.000366952			-0.00347
57.6855					-0.0036
57.691
57.6918						-0.00343
57.7406							-0.00379
57.7841			-0.00186
57.7962
57.8126		-0.00102						-0.00406
57.821	-0.000374613			-0.00354
57.8258					-0.00367
57.831
57.8325						-0.00349
57.8812							-0.00386
57.9294			-0.0019
57.9413
57.9525		-0.00104						-0.00413
57.9658	-0.000382749			-0.00362
57.9707					-0.00374
57.9756
57.9777						-0.00356
58.0263							-0.00394
58.0666			-0.00194
58.0785
58.0971		-0.00107						-0.00421
58.1027	-0.000390764			-0.0037
58.1076					-0.00382
58.1122
58.115						-0.00363
58.1634							-0.00401
58.2074			-0.00198
58.2193
58.2336		-0.0011						-0.00428
58.2432	-0.000399324			-0.00377
58.2481					-0.00389
58.2525
58.2559						-0.00369
58.3041							-0.00408
58.3702			-0.00203
58.3738								-0.00436
58.382		-0.00112
58.4055	-0.000408165			-0.00385
58.4105					-0.00397
58.4146
58.4187						-0.00377
58.4668							-0.00416
58.5073			-0.00207
58.519
58.5359		-0.00115						-0.00444
58.5423	-0.000417068			-0.00393
58.5473					-0.00405
58.5511
58.5558						-0.00384
58.6038			-0.00212				-0.00424
58.6463
58.658		-0.00118
58.6723								-0.00452
58.681	-0.000426491			-0.00402
58.686					-0.00413
58.6895
58.6949						-0.00391
58.7427			-0.00216				-0.00432
58.7879
58.7995		-0.00121
58.8107								-0.0046
58.8222	-0.000436746			-0.0041
58.8273					-0.00421
58.8304
58.8365						-0.00399
58.8842			-0.00221				-0.00439
58.9324
58.9439		-0.00124
58.9516								-0.00468
58.9664	-0.000447289			-0.00418
58.9715					-0.0043
58.9743
58.9811						-0.00406
59.0286			-0.00226				-0.00447
59.0724
59.0838		-0.00127
59.0955								-0.00477
59.106	-0.000458189			-0.00427
59.1111					-0.00438
59.1137
59.1212						-0.00414
59.1685			-0.00231				-0.00456
59.2206
59.232		-0.00129
59.2348								-0.00486
59.2538	-0.000469438			-0.00435
59.259					-0.00447
59.2613
59.2694						-0.00422
59.3166			-0.00236				-0.00464
59.3624
59.3738
59.3823		-0.00132						-0.00494
59.3954	-0.000480809			-0.00444
59.4006					-0.00455
59.4026
59.4113						-0.0043
59.4584			-0.00241				-0.00473
59.5037
59.515		-0.00135
59.5236								-0.00503
59.5363	-0.000493286			-0.00452
59.5415					-0.00464
59.5432
59.5526						-0.00438
59.5995			-0.00246				-0.00482
59.6543
59.6641		-0.00138						-0.00512
59.6656
59.6865	-0.000505697			-0.00461
59.6918					-0.00473
59.6932
59.7033						-0.00447
59.75			-0.00251				-0.0049
59.7877
59.7989		-0.00141
59.8141								-0.00522
59.8196	-0.000518259			-0.00469
59.8249					-0.00482
59.826
59.8368						-0.00455
59.8833			-0.00256				-0.00499
59.9222
59.9333		-0.00143
59.9468								-0.00531
59.9538	-0.000531115			-0.00478
59.9591					-0.00491
59.9599
59.9713						-0.00464
60.0177			-0.00261				-0.00508
60.0775
60.0807		-0.00146						-0.00541
60.0886
60.1088	-0.000544384			-0.00486
60.1142					-0.005
60.1147
60.1267						-0.00472
60.173			-0.00266				-0.00517
60.2201
60.2311		-0.00148
60.2354	-0.000558003							-0.0055
60.251				-0.00495
60.2564					-0.00509
60.2566
60.2694						-0.00481
60.3155			-0.0027				-0.00526
60.3588
60.3698	-0.000572117	-0.0015
60.3773								-0.0056
60.3893				-0.00503
60.3947
60.3948					-0.00518
60.4081						-0.0049
60.454			-0.00275				-0.00536
60.5153								-0.0057
60.5179	-0.000586132	-0.00153
60.5287
60.548				-0.00511
60.5531
60.5535					-0.00527
60.5672						-0.00499
60.613			-0.0028				-0.00545
60.6429
60.6537	-0.000600009
60.6727		-0.00155		-0.00519
60.6736								-0.00579
60.6776
60.6783					-0.00536
60.6923						-0.00508
60.7379			-0.00284				-0.00554
60.7981								-0.0059
60.7999	-0.000613776	-0.00156
60.8107
60.8293				-0.00527
60.8339
60.835					-0.00545
60.8494						-0.00517
60.8949			-0.00289				-0.00564
60.9413
60.952	-0.000627091	-0.00158
60.9544								-0.006
60.9704				-0.00535
60.9747
60.976					-0.00554
60.9908						-0.00526
61.0362			-0.00293				-0.00573
61.0858
61.0951	-0.000640222							-0.0061
61.0964		-0.0016
61.1145				-0.00543
61.1185
61.1201					-0.00563
61.1353						-0.00535
61.1805			-0.00297				-0.00583
61.2279
61.2385	-0.000652997	-0.00161
61.2389								-0.00621
61.2563				-0.0055
61.2601
61.262					-0.00572
61.2775						-0.00544
61.3226			-0.00301				-0.00592
61.3741
61.3804	-0.000664995	-0.00162						-0.00631
61.3846
61.4022				-0.00557
61.4057
61.4079					-0.00581
61.4238						-0.00553
61.4687							-0.00602
61.5136			-0.00304
61.524	-0.000677116
61.5259		-0.00163						-0.00642
61.5413				-0.00564
61.5446
61.5471					-0.00589
61.5633						-0.00562
61.6081			-0.00308				-0.00611
61.6631
61.6648	-0.000687721	-0.00163						-0.00653
61.6735
61.6904				-0.0057
61.6934
61.6962					-0.00598
61.7129						-0.00571
61.7574							-0.0062
61.8036			-0.00311
61.8136	-0.000698169							-0.00663
61.8139		-0.00164
61.8306				-0.00576
61.8333
61.8364					-0.00605
61.8534						-0.0058
61.8979			-0.00314				-0.00629
61.9485
61.9534	-0.000707318	-0.00164						-0.00673
61.9587
61.9751				-0.00581
61.9776
61.981					-0.00613
61.9984						-0.00588
62.0426			-0.00316				-0.00638
62.0976								-0.00683
62.1033	-0.000715106
62.1135		-0.00164
62.1296				-0.00586
62.1318
62.1355					-0.0062
62.1533						-0.00596
62.1974			-0.00319				-0.00646
62.2409
62.251	-0.000722074	-0.00164
62.2518								-0.00693
62.2668				-0.0059
62.2688
62.2728					-0.00627
62.2909						-0.00604
62.3349			-0.00321				-0.00654
62.3788
62.3887	-0.00072824							-0.00702
62.3889		-0.00163
62.4044				-0.00593
62.4061
62.4104					-0.00633
62.4289						-0.00612
62.4727			-0.00323				-0.00662
62.5244
62.526	-0.000732834	-0.00162						-0.00712
62.5344
62.5497				-0.00596
62.5511
62.5557					-0.00639
62.5745						-0.00619
62.6182			-0.00324				-0.00669
62.658
62.6679	-0.000736208
62.6709		-0.00161						-0.00721
62.6829				-0.00599
62.684
62.6889					-0.00644
62.7081						-0.00626
62.7516			-0.00325				-0.00676
62.8038								-0.0073
62.8074	-0.000738027
62.8173		-0.0016
62.832				-0.006
62.8329
62.8381					-0.00649
62.8576						-0.00633
62.901			-0.00325				-0.00682
62.9499
62.9526	-0.000738522							-0.00738
62.9597		-0.00158
62.9741				-0.00601
62.9747
62.9802					-0.00653
63.0002						-0.00639
63.0434							-0.00688
63.0945	-0.000738047		-0.00325					-0.00747
63.0997
63.1095		-0.00156
63.1236				-0.00601
63.1239
63.1297					-0.00656
63.1501						-0.00645
63.1931			-0.00325				-0.00694
63.2366	-0.000735675
63.2436		-0.00154						-0.00754
63.2463
63.2601				-0.006
63.2602
63.2663					-0.00659
63.287						-0.0065
63.3299			-0.00324				-0.00698
63.3799	-0.000732734							-0.00761
63.3865
63.3961		-0.00152
63.4095
63.4096				-0.00599
63.4159					-0.0066
63.437						-0.00654
63.4797			-0.00323				-0.00702
63.529	-0.000728042							-0.00768
63.5433
63.5529		-0.00149
63.5656
63.5661				-0.00596
63.5724					-0.00661
63.5938						-0.00658
63.6364			-0.00321				-0.00706
63.6769	-0.0007217
63.6852		-0.00147						-0.00774
63.6864
63.6986
63.6994				-0.00593
63.7057					-0.00661
63.7275						-0.00661
63.7699							-0.00708
63.8181	-0.000713667		-0.00319					-0.00779
63.8246
63.834		-0.00144
63.8457
63.8466				-0.00588
63.853					-0.0066
63.8752						-0.00663
63.9175			-0.00316				-0.0071
63.9651	-0.00070506							-0.00783
63.9726
63.982		-0.0014
63.9931
63.9944				-0.00583
64.0007					-0.00659
64.0233						-0.00665
64.0654							-0.00711
64.1125	-0.000694331		-0.00313					-0.00787
64.1149
64.1242		-0.00137
64.1348
64.1363				-0.00577
64.1427					-0.00656
64.1656						-0.00665
64.2076			-0.0031				-0.00711
64.2541	-0.00068281							-0.0079
64.2573
64.2665		-0.00134
64.2766
64.2783				-0.0057
64.2848					-0.00652
64.308						-0.00665
64.3499							-0.00709
64.3958	-0.000669802		-0.00306					-0.00792
64.4009
64.4101		-0.0013
64.4195
64.4215				-0.00563
64.428					-0.00648
64.4517						-0.00664
64.4934							-0.00708
64.5387	-0.000655703		-0.00301					-0.00793
64.5428
64.5519		-0.00126
64.5608
64.5631				-0.00554
64.5696					-0.00642
64.5936						-0.00662
64.6352			-0.00296				-0.00705
64.6799	-0.000640693							-0.00793
64.6883
64.6974		-0.00122
64.7057
64.7083				-0.00545
64.7149					-0.00635
64.7393						-0.00659
64.7806							-0.00701
64.8249	-0.000624302		-0.00291					-0.00793
64.8365
64.8455		-0.00118
64.8532
64.8561				-0.00534
64.8627					-0.00628
64.8875						-0.00655
64.9286							-0.00696
64.9723	-0.000607454		-0.00285					-0.00791
64.9786
64.9876		-0.00114
64.9948
64.9979				-0.00523
65.0045					-0.00619
65.0297						-0.0065
65.0707							-0.0069
65.1118	-0.000589332		-0.00279
65.1138								-0.00788
65.1207		-0.00109
65.1274
65.1307				-0.00511
65.1374					-0.0061
65.1629						-0.00645
65.2038							-0.00683
65.2464	-0.000570962		-0.00272					-0.00784
65.2834
65.2923		-0.00105
65.2983
65.302				-0.00499
65.3087					-0.006
65.3346						-0.00638
65.3753							-0.00675
65.4132	-0.00055189		-0.00265
65.4172								-0.0078
65.422		-0.00101
65.4276
65.4315				-0.00486
65.4382					-0.00588
65.4644						-0.0063
65.505							-0.00667
65.5464	-0.000532302		-0.00258					-0.00774
65.5633
65.572		-0.000967366
65.577
65.5811				-0.00472
65.588					-0.00577
65.6146						-0.00622
65.655							-0.00657
65.6958	-0.000512717		-0.00251					-0.00768
65.7069
65.7155		-0.00092502
65.72
65.7244				-0.00458
65.7312					-0.00564
65.7582						-0.00612
65.7985							-0.00646
65.8387	-0.000492693		-0.00244					-0.0076
65.8657
65.8743		-0.000882391
65.8781
65.8828				-0.00443
65.8897					-0.0055
65.9171						-0.00602
65.9572							-0.00635
65.9968	-0.000471862		-0.00236					-0.00752
66.0063
66.0148		-0.000840321
66.0181
66.023				-0.00429
66.0299					-0.00536
66.0577						-0.0059
66.0977	-0.000451909		-0.00228				-0.00623
66.1367								-0.00742
66.1492
66.1577		-0.000799447
66.1604
66.1656				-0.00414
66.1725					-0.00521
66.2007						-0.00578
66.2405	-0.000431825						-0.00609
66.279			-0.00219					-0.00731
66.2866
66.295		-0.000758569
66.2972
66.3027				-0.00398
66.3097					-0.00506
66.3382						-0.00565
66.3778	-0.000412388		-0.00211				-0.00595
66.4158								-0.00719
66.4285
66.4368		-0.000719432
66.4385
66.4442				-0.00383
66.4512					-0.0049
66.4801						-0.00552
66.5196	-0.000393227						-0.00581
66.5569			-0.00203					-0.00707
66.5746
66.5829		-0.000681136
66.584
66.59				-0.00367
66.597					-0.00474
66.6263						-0.00538
66.6656	-0.000374034						-0.00566
66.7025			-0.00195					-0.00694
66.7207
66.7289		-0.000645767
66.7295
66.7357				-0.00352
66.7428					-0.00457
66.7725						-0.00523
66.8116	-0.000355516						-0.0055
66.8479			-0.00187					-0.0068
66.863
66.8711		-0.000609523
66.8777				-0.00336
66.8848					-0.00441
66.9148						-0.00509
66.9538							-0.00534
66.9895	-0.000338495							-0.00665
67.0133			-0.00178
67.0208
67.0214		-0.000575659
67.0276				-0.00321
67.0348					-0.00423
67.0652						-0.00493
67.104							-0.00517
67.1391	-0.000321001							-0.0065
67.145			-0.0017
67.1519
67.153		-0.000542941
67.159				-0.00307
67.1661					-0.00407
67.1968						-0.00477
67.2356							-0.005
67.2701	-0.000304694							-0.00634
67.2933			-0.00162
67.2996
67.3013		-0.000511588
67.3069				-0.00292
67.3142					-0.0039
67.3453						-0.00461
67.3839							-0.00483
67.4178	-0.000289672							-0.00618
67.4354			-0.00154
67.441
67.4433		-0.000482155
67.4486				-0.00277
67.4559					-0.00372
67.4873						-0.00445
67.5258							-0.00466
67.5592	-0.000274482							-0.00601
67.5866			-0.00146
67.5916
67.5945		-0.000454774
67.5995				-0.00263
67.6068					-0.00355
67.6386						-0.00428
67.6769							-0.00449
67.7097	-0.000260223							-0.00584
67.7173			-0.00139
67.7218
67.7251		-0.000428612
67.7299				-0.00249
67.7372					-0.00339
67.7694						-0.00412
67.8076							-0.00431
67.8399	-0.00024664							-0.00566
67.8594			-0.00132
67.8633
67.8671		-0.000404634
67.8716				-0.00236
67.879					-0.00322
67.9115						-0.00395
67.9495							-0.00413
67.9812	-0.000233593		-0.00125					-0.00548
68.0088
68.0121
68.0165		-0.000381442
68.0207				-0.00223
68.0281					-0.00306
68.061						-0.00379
68.0989							-0.00395
68.13	-0.000221702		-0.00118					-0.0053
68.1722
68.1748
68.1798		-0.000360027
68.1837				-0.00211
68.1912					-0.0029
68.2245						-0.00362
68.2622							-0.00378
68.2927	-0.000210987		-0.00112					-0.00512
68.3202
68.3221
68.3277		-0.000341887
68.3313				-0.002
68.3388					-0.00274
68.3725						-0.00346
68.41							-0.00361
68.4399	-0.000200987		-0.00106					-0.00493
68.4609
68.4622
68.4684		-0.000326441
68.4717				-0.00189
68.4792					-0.0026
68.5133						-0.0033
68.5506							-0.00344
68.58	-0.000190801		-0.001					-0.00476
68.5992
68.5999
68.6066		-0.000311072
68.6096				-0.00178
68.6172					-0.00245
68.6516						-0.00314
68.6888							-0.00327
68.7176	-0.00018162		-0.000948931					-0.00458
68.7612
68.7613
68.7686		-0.00029703
68.7713				-0.00168
68.7788					-0.00231
68.8137						-0.00299
68.8507							-0.00311
68.8789	-0.000173741		-0.000898584					-0.0044
68.9009
68.9014
68.9087		-0.000284867
68.9112				-0.00159
68.9188					-0.00218
68.954						-0.00285
68.9909							-0.00295
69.0185	-0.000166187		-0.000849803					-0.00422
69.0359
69.037
69.0443		-0.000273862
69.0464				-0.00151
69.0541					-0.00205
69.0897						-0.0027
69.1264							-0.0028
69.1535	-0.00015912		-0.00080529					-0.00405
69.1788
69.1806
69.1877		-0.000263951
69.1896				-0.00143
69.1973					-0.00193
69.2332						-0.00256
69.2698							-0.00265
69.2964	-0.000152875		-0.000765454					-0.00388
69.321
69.3234
69.3305		-0.000256036
69.3321				-0.00135
69.3398					-0.00181
69.3761						-0.00243
69.4125							-0.00251
69.4385	-0.000148407		-0.000728351					-0.00371
69.4702
69.4732
69.4803		-0.00025068
69.4816				-0.00128
69.4893					-0.00171
69.526						-0.0023
69.5623	-0.000143307						-0.00237
69.5877			-0.000694468					-0.00355
69.6106
69.6142
69.6212		-0.00024507
69.6222				-0.00122
69.63					-0.0016
69.667	-0.000138882					-0.00218
69.7032							-0.00224
69.728			-0.000663904					-0.00339
69.7618
69.7661
69.773		-0.000240344
69.7737				-0.00116
69.7815					-0.0015
69.819	-0.00013557					-0.00206
69.8549							-0.00211
69.8792								-0.00324
69.8989			-0.0006359
69.9037
69.9106		-0.000236442
69.911				-0.00111
69.9189					-0.00141
69.9567	-0.000132412					-0.00195
69.9925							-0.00199
70.0162								-0.00309
70.0397			-0.00061066
70.0451
70.0519		-0.000234549
70.0521				-0.00106
70.06					-0.00133
70.0981	-0.000129927					-0.00184
70.1338							-0.00188
70.1569								-0.00294
70.1842			-0.00058849
70.1903
70.1969		-0.000232185		-0.00102
70.197
70.2048					-0.00125
70.2433	-0.000127645					-0.00174
70.2788							-0.00177
70.3014								-0.00281
70.3224			-0.000568562
70.3291
70.3353		-0.000229425		-0.00097593
70.3357
70.3433					-0.00117
70.3822	-0.000125772					-0.00164
70.4175							-0.00167
70.4395								-0.00267
70.4781			-0.000551224
70.4854
70.4912		-0.000228574		-0.000939879
70.492
70.4993					-0.00111
70.5385	-0.000124433					-0.00155
70.5737							-0.00157
70.5951								-0.00255
70.622			-0.000537196
70.63
70.6355		-0.000229065		-0.000906625
70.6365
70.6436					-0.00104
70.6832	-0.000122643					-0.00147
70.7182							-0.00148
70.7391								-0.00243
70.7693			-0.000524422
70.7779
70.7831		-0.000228941		-0.000875919
70.7844
70.7912					-0.000984435
70.8312	-0.000121722					-0.00139
70.8661							-0.00139
70.8863								-0.00231
70.8998			-0.000514374
70.9089
70.9137		-0.000228819		-0.000847823
70.9153
70.9218					-0.00092869
70.9622	-0.000120276					-0.00131
70.997							-0.0013
71.0167								-0.0022
71.0441			-0.000504725
71.0538
71.0583		-0.000229451		-0.000824265
71.0602
71.0665					-0.000878744
71.1072	-0.000120032					-0.00124
71.1418							-0.00123
71.161								-0.0021
71.1877			-0.000495775
71.198
71.2021				-0.000803333
71.2043		-0.000230578
71.2103					-0.000833334
71.2514	-0.000119716					-0.00118
71.2859							-0.00116
71.3045								-0.002
71.331			-0.000489601
71.342
71.3458				-0.000783979
71.3482		-0.000231956
71.354					-0.000790554
71.3955	-0.000119472					-0.00112
71.4298							-0.00109
71.4478								-0.00191
71.4723			-0.000484277
71.4839
71.4873				-0.000766311
71.4901		-0.000233093
71.4956	-0.000119411				-0.000752762
71.5374						-0.00106
71.5716							-0.00103
71.589								-0.00182
71.625			-0.00048098
71.6372
71.6403				-0.000749651
71.6433		-0.000235288
71.6486	-0.000119578				-0.000716291
71.6908						-0.00101
71.7248							-0.000972777
71.7416								-0.00174
71.7575			-0.000477455
71.7703
71.7731				-0.000734595
71.7764		-0.000237751
71.7814	-0.000119509				-0.000682074
71.824						-0.000962922
71.8578							-0.000918398
71.8741								-0.00166
71.8971			-0.000473958
71.9105
71.9129				-0.000723671
71.9165		-0.000239064
71.9213	-0.000120198				-0.0006504
71.9642						-0.000918473
71.9979							-0.000868444
72.0137								-0.00159
72.0437			-0.000470692
72.0578
72.0598				-0.000711793
72.0637		-0.000240903
72.0682	-0.00012004				-0.000620513
72.1115						-0.000877002
72.1451							-0.000821965
72.1602								-0.00152
72.1881			-0.000470112
72.2027
72.2044				-0.00070166
72.2086		-0.00024249
72.2129	-0.000120838				-0.00059481
72.2565						-0.000838409
72.2899							-0.000777093
72.3046								-0.00145
72.3219			-0.000469839
72.3371
72.3385				-0.000691509
72.3429		-0.000243889
72.347	-0.00012149				-0.00056934
72.391						-0.000801636
72.4242							-0.00073731
72.4383								-0.00139
72.4715			-0.000469493
72.4873
72.4883				-0.000682207
72.4931		-0.000244906
72.4968	-0.000121772				-0.000545547
72.5412						-0.000766567
72.5743							-0.000695657
72.5878								-0.00134
72.6143			-0.000467337
72.6308
72.6314				-0.00067186
72.6365		-0.000246744
72.64	-0.000123061				-0.000523038
72.6848						-0.000733401
72.7177							-0.000660504
72.7307								-0.00128
72.7575			-0.000467353
72.7746
72.7749				-0.000663468
72.7802		-0.000247257
72.7834	-0.000124371				-0.000499632
72.8286						-0.000701366
72.8614							-0.00062762
72.8738								-0.00123
72.8958			-0.000466475
72.9134				-0.00065502
72.9135
72.919		-0.000248115
72.922	-0.000124861				-0.000477834
72.9676						-0.00067269
73.0002							-0.000598381
73.012								-0.00118
73.0454			-0.000465401
73.0633				-0.000647819
73.0637
73.0692		-0.000249359
[truncated: 1,356 more rows]

## Sheet: Fig S4g
											Mean	Standard Deviation
					Group 1	Group 2	Group 3
				2 uM	66	65.5	65				65.5	0.5
				1 uM	65	65.5	65				65.1667	0.28868
				500 nM	65	64.5	65.5				65	0.5
				250 nM	64	64.4	65				64.4667	0.50332
				125 nM	64	65	64				64.3333	0.57735
				62.5 nM	64	64.3	65				64.4333	0.51316
				31.25	64	64.2	64				64.0667	0.11547
				15.6 nM	64	65	65.5				64.8333	0.76376
