# Supplementary material for: A folding motif formed with an expanded genetic alphabet
Source: Nat Chem. 2024 Jun 10;16(10):1715–22. doi: 10.1038/s41557-024-01552-7 (PMC11446821; doi:10.1038/s41557-024-01552-7)
Supplement: Supplementary file 2 — Statistical source data for supplementary figures. [file 41557_2024_1552_MOESM2_ESM.zip › Source data for supplementary figures/Source data Figure S5.xls]

## Sheet: Fig S5a
				Concentration
Temp	2 uM	1 uM	500 nM	250 nM	125 nM	62.5 nM	31.25	15.6 nM
36.7072
36.7534
36.7676								0.01353
36.7914								0.01367
36.7939
36.814								0.01358
36.83
36.8312
36.8345
36.835								0.01362
36.8402
36.8522
36.8567
36.8592
36.866					0.06312		0.02804
36.876
36.8783				0.06502				0.0136
36.8792					0.06333
36.8806
36.8811
36.8813
36.8921
36.8983	0.06747			0.06513		0.04151
36.8996					0.06331
36.9028
36.9052								0.01366
36.9138							0.0282
36.9182
36.9185				0.06518
36.919
36.9253
36.9255
36.9269
36.9276					0.06338
36.9408
36.9431						0.0415
36.9445	0.06749						0.02819
36.9459
36.953
36.9535				0.06528				0.0135
36.9582
36.9587
36.9607
36.9624			0.06677
36.9626					0.06351
36.9633
36.9655
36.9669		0.07033
36.9716						0.04156
36.9749
36.9805				0.06553
36.9825	0.06757
36.9826							0.02835
36.9867
36.9868					0.06347
36.9869
36.9881								0.01371
36.9929
36.9933
37.0029
37.0053
37.0071
37.0085			0.06687			0.04158
37.0087
37.0095
37.0131		0.0705		0.0655
37.0152
37.0172
37.0203							0.02824
37.0204
37.021
37.0216								0.01365
37.0223	0.06774
37.0236					0.06365
37.026
37.0264
37.0269
37.033
37.0331
37.0376
37.04
37.0421
37.0465			0.06694			0.04152
37.0466
37.0481
37.0488
37.0491
37.0507							0.02829
37.051		0.07039
37.054
37.0544				0.06555
37.0571	0.06774
37.0589
37.0664
37.0676
37.0696
37.0709					0.06375
37.0712
37.0721
37.0725
37.073
37.0736
37.0741
37.0753						0.04161
37.0817
37.0838								0.01372
37.0862
37.0863			0.0671
37.0882
37.0907	0.0678	0.07056
37.095
37.0967
37.0986							0.02827
37.1
37.1004				0.06561
37.1023
37.1043					0.06372
37.1075								0.01364
37.1077
37.1084
37.11
37.1106
37.1134
37.1138
37.1157
37.1173
37.1199
37.1209
37.121			0.06701			0.04164
37.1254		0.07062
37.126				0.06568
37.1332
37.1359
37.1369
37.137	0.06793						0.02834
37.1375
37.1377
37.1379
37.1383								0.01368
37.1418
37.144
37.1452
37.1468
37.1472
37.1496
37.1535					0.06388
37.1544
37.1546			0.06724
37.1582
37.159		0.07072
37.1608
37.1628
37.1635						0.04168
37.1639
37.1656
37.1668
37.1693
37.1708
37.1776							0.02836
37.1779	0.0681
37.1786
37.1787
37.1818
37.1843				0.06573
37.1867
37.1898					0.06382
37.1916								0.01369
37.1931
37.1942
37.1965
37.1994						0.04177
37.2003
37.2005
37.2008			0.0672
37.2016
37.202
37.2043
37.2052		0.07094		0.06582
37.2114	0.06813
37.2121
37.2122
37.2125
37.2129					0.06401
37.2154
37.2178
37.2233
37.2242
37.2248
37.2252							0.02835
37.2255
37.2277
37.2285
37.2289
37.2338
37.2377
37.2414
37.2417			0.06724
37.2457								0.01371
37.246
37.2461		0.07093
37.2465				0.06601
37.2486
37.2492
37.2511
37.2523						0.04177
37.2538							0.02835
37.2582
37.2585
37.2612
37.2615
37.2637
37.2639
37.2641
37.2656					0.06399
37.2664	0.06806
37.2668
37.2733
37.2744								0.01368
37.2747
37.2751			0.06742
37.2761
37.2795		0.07105
37.2798						0.0417
37.2864
37.2871
37.2875							0.02844
37.2918
37.2921
37.2925
37.2934	0.06821			0.06612
37.2972
37.299
37.3023								0.01371
37.3034
37.3047
37.3073
37.3074
37.3086
37.3114
37.3126
37.313						0.04184
37.3193
37.3206
37.3287	0.06844
37.3288
37.3292					0.06419
37.3296
37.3301			0.06741
37.3324
37.3326
37.3329
37.3344		0.07106
37.3354
37.3357
37.3363							0.02833
37.3381
37.3419					0.06427
37.3466				0.06611
37.3481
37.3538								0.01371
37.3539
37.3546
37.3564
37.357			0.06759
37.3576
37.3593
37.3604
37.3614		0.07128
37.3618						0.04181
37.366
37.3662
37.3672
37.3676
37.3688				0.06627
37.3778	0.06834
37.3807
37.3814
37.3842					0.06429
37.3851
37.3871								0.01374
37.3872
37.39
37.3904
37.3908							0.02843
37.3917
37.3923			0.06762
37.3924
37.3928
37.3929
37.3966		0.07131
37.4035				0.06637
37.4041
37.4087
37.409
37.4121
37.4141
37.4151
37.4153
37.4159						0.04188
37.416							0.02847
37.4173
37.4186
37.4198
37.4207								0.01367
37.421
37.4228					0.06428
37.4232
37.4325	0.06856
37.4346
37.4355
37.4362
37.4374
37.4404
37.4406
37.4413			0.06773			0.04192
37.4456		0.07136
37.4463
37.4466							0.02851
37.4476
37.4479
37.4492				0.06649
37.4525
37.453
37.4551
37.4578	0.06854
37.458
37.463
37.4648
37.4665
37.4666					0.06445
37.4677								0.01375
37.4707
37.4708
37.4721
37.4722						0.04198
37.4725
37.4811
37.4828
37.4831
37.4832
37.4882	0.06871
37.495
37.4951
37.4955							0.02853
37.4959			0.06767
37.4981
37.4982				0.06645
37.5002		0.07148
37.5014					0.06446
37.5039
37.504
37.5067
37.5075
37.5095
37.5099
37.5123
37.5136
37.5171								0.01381
37.5193
37.5196
37.5202
37.5203
37.5212			0.06794			0.04189
37.5255		0.07158		0.06657
37.5291
37.5317
37.5319
37.5325
37.5327
37.5328							0.02848
37.5377	0.06875
37.5382
37.5432
37.5438
37.5442								0.01375
37.5445
37.5471					0.06472
37.5507
37.5516			0.06792
37.5527
37.5545
37.5547
37.5559		0.07161
37.556
37.5577
37.5585
37.5629						0.04204
37.5631
37.5669
37.5671
37.574							0.02851
37.5748
37.5751
37.5752	0.06883			0.06651
37.5779
37.5812
37.5828
37.5837
37.5859								0.01381
37.5862
37.5864
37.5889
37.5915
37.5919
37.5921					0.06471
37.5992
37.6						0.04202
37.6003
37.6006
37.601			0.06805
37.6015
37.6053		0.07184
37.606
37.6082
37.6096	0.06911
37.6114
37.6115
37.6116
37.6124
37.6141
37.6146				0.06672
37.6147
37.6231							0.02853
37.6241
37.6267					0.06481			0.01382
37.6295
37.6315
37.6316
37.6346
37.6366
37.6372
37.6374
37.6376
37.6385			0.06815
37.6399
37.6417
37.6419						0.04214
37.6427		0.07178
37.6457
37.6498				0.06679
37.657
37.6575	0.06898
37.6603
37.6604
37.6608
37.6615							0.02865
37.6622
37.6634
37.6642
37.668
37.6684					0.06487			0.01381
37.6712
37.6717
37.6729			0.06832
37.6771		0.072
37.6788
37.6823
37.6841
37.6857
37.6862
37.691						0.0421
37.6912
37.6949
37.6958				0.06704			0.02857
37.6982
37.7008
37.7016
37.7033	0.06914
37.7063
37.7074
37.7078
37.711					0.06497
37.7116
37.7131								0.01382
37.7161
37.7166
37.7194
37.7207			0.06823			0.04219
37.7249		0.07197
37.7274
37.728
37.7284
37.7285
37.7292
37.7304				0.06713
37.7307
37.7318
37.7325							0.02866
37.7342	0.0691
37.7351
37.7418
37.7435					0.06494
37.7437
37.7477
37.748
37.7484
37.7504
37.7526								0.0138
37.7528
37.7561
37.7588
37.7627						0.04227
37.7628
37.7651
37.7664			0.06825
37.7705
37.7707		0.07201
37.771
37.7737	0.06928
37.7743							0.02866
37.7769				0.06728
37.7776
37.778
37.7802
37.7827
37.7828
37.7856
37.7886
37.7889								0.01378
37.7892
37.7928
37.7958					0.06511
37.7964
37.7973			0.06846
37.798						0.04229
37.7982
37.7997
37.8015		0.07226
37.8083
37.8103
37.8105
37.8114
37.8119
37.812
37.8141	0.06935
37.8199							0.02866
37.8225
37.8256
37.8259				0.06731
37.8285
37.8293
37.8338
37.8345
37.8353
37.8356					0.06515			0.01382
37.8368			0.06861
37.8372
37.8374
37.8384
37.841		0.07239				0.04214
37.8437
37.8477
37.8491
37.8533
37.8551	0.06934
37.856
37.8562
37.8566
37.858				0.06719
37.8587
37.8593
37.8656							0.02868
37.8665
37.8712								0.01388
37.8726					0.06524
37.8729
37.8744
37.8755
37.8771			0.0686
37.8793
37.8805
37.8813		0.07248
37.8842
37.8867
37.8869						0.0423
37.888
37.8927
37.8952
37.8961				0.06729
37.8982
37.8987							0.02871
37.8995
37.9019	0.06955
37.9035
37.9096
37.9099
37.9125
37.9138
37.9164								0.01384
37.9178
37.9181			0.06873
37.9216					0.06535
37.9222		0.07254
37.9234						0.04229
37.926
37.9261
37.9263
37.9289
37.9294
37.9322
37.9329
37.9331
37.9362
37.9389							0.02867
37.9394	0.06958
37.9404				0.06739
37.9413
37.9508
37.9522
37.9539								0.01386
37.9547					0.06545
37.9549
37.9584
37.9587
37.9631
37.9633						0.04234
37.9649			0.06886
37.9663
37.9665
37.969		0.07259
37.9738
37.9756
37.9764				0.0676
37.9765	0.06967
37.9772
37.9799
37.9808
37.9812
37.9815
37.982								0.01385
37.9832
37.9871							0.02873
37.9894
37.9897
37.9948					0.06564
38.0003
38.0004
38.0016
38.0023			0.06891
38.0037
38.0063		0.07271
38.0072
38.0074
38.0075
38.0118
38.0129						0.04234
38.0131
38.0148
38.0205							0.02873
38.0224
38.0239
38.0244
38.0254	0.06968
38.0266
38.0269
38.0298
38.0348								0.01383
38.0361
38.0364
38.0374
38.0387
38.0393			0.06897
38.04						0.04247
38.0415
38.0434		0.07284
38.0453
38.0491
38.0499
38.0539
38.054
38.0565	0.06975
38.0578
38.0584
38.0598
38.0612
38.0614							0.0288
38.0638
38.068
38.069
38.0705
38.0732
38.0744
38.0746								0.01397
38.0787
38.0801
38.0815
38.0854
38.0862
38.0882			0.0691			0.04242
38.0911
38.0912
38.0913
38.0923		0.0728
38.0948
38.0966
38.0981
38.0982
38.0983							0.02884
38.0987					0.06564
38.1009
38.1034	0.06991			0.0676
38.1047					0.06585
38.105
38.1063
38.1078
38.1101
38.1157				0.06771				0.01392
38.1162					0.06583
38.1172
38.1193			0.06905
38.1198
38.1234		0.07302
38.1237				0.06776
38.1268
38.1282						0.04258
38.1283
38.1285
38.1297					0.0659
38.1376							0.02881
38.1411
38.1417	0.06991
38.1432
38.1435
38.1438				0.06786
38.1469
38.1496
38.1501
38.1502
38.1505					0.06604			0.01395
38.1541
38.1627
38.1639						0.04258
38.1644
38.165
38.1661			0.06918	0.06811
38.1701		0.0731
38.1721	0.07004
38.1722
38.1723					0.06599
38.174
38.1746
38.1764							0.02889
38.1769
38.177
38.1779
38.1807
38.186
38.1878
38.1899								0.01397
38.192				0.06808
38.1954
38.1956
38.1964
38.1967
38.1973
38.1998
38.2021
38.2043			0.06936		0.06617	0.04261
38.2079
38.208
38.2084		0.07318
38.2146
38.2147
38.2178	0.07008
38.2184
38.2203
38.2212
38.223							0.02893
38.2234
38.2243
38.2246								0.01401
38.226
38.2274
38.2308
38.2311				0.06812
38.2325
38.2347			0.06943
38.2388		0.07313
38.2397
38.2409
38.2419					0.06627
38.242
38.245
38.2461
38.2507
38.2527						0.04265
38.2546
38.2548
38.2563
38.2594							0.02891
38.2628
38.2642	0.07027
38.2656
38.2665
38.2667
38.2696
38.2731								0.01402
38.2733
38.2757				0.06818
38.2763
38.278					0.06624
38.2802
38.2804			0.06946
38.2805
38.2844		0.07321
38.2871						0.04267
38.2881
38.2897
38.2905
38.2928
38.2932
38.2949
38.2959
38.2971
38.2986	0.07036			0.06826
38.3018							0.02887
38.3022
38.3036
38.3078
38.3089								0.01397
38.3091
38.3105
38.3131
38.3186
38.3215
38.3229
38.3231
38.3242						0.04275
38.3266			0.06944
38.3306		0.07327			0.0664
38.3316
38.3329
38.3352
38.3367							0.02889
38.3381
38.3387
38.3394
38.341	0.07041
38.3414
38.3461
38.3463
38.348
38.3492
38.3544
38.356								0.01399
38.3565
38.3586
38.3587				0.0683
38.3611			0.06959
38.3637					0.06635	0.04281
38.3651		0.07358
38.3677
38.3686
38.3687
38.3701
38.3711
38.3769	0.07046						0.02907
38.3814
38.3824
38.3825
38.3835
38.3848				0.06839
38.3876
38.3893
38.3895
38.3916
38.3927					0.06653
38.3935
38.396								0.01396
38.3995
38.4008						0.04285
38.4021
38.4034			0.0697
38.4074		0.07365
38.4109
38.4134
38.4142	0.07065
38.4143							0.02897
38.4147
38.4148
38.4158
38.4192
38.4193
38.422
38.4246				0.06858
38.4261
38.4264
38.4297
38.4302
38.4349
38.4365								0.01396
38.4366
38.4367
38.4391
38.4393			0.06983
38.4432		0.07369
38.4476						0.04287
38.4491					0.06651
38.4503
38.4576	0.07075
38.458							0.02899
38.4604
38.4615
38.464
38.4643
38.4646
38.4656
38.4715
38.4717								0.01406
38.4738
38.4762
38.4765			0.06993
38.4786						0.04282
38.4799				0.0687
38.4805		0.07377
38.4828
38.4863
38.4913
38.4929
38.4938
38.4945	0.07094
38.4955
38.4957
38.4972
38.4976							0.02909
38.5
38.5003
38.5062
38.508								0.01416
38.5144					0.06671
38.5149
38.5151
38.5167
38.517
38.5171
38.5198			0.07012
38.5203
38.5217
38.5237		0.07401
38.5271						0.04296
38.5295					0.06679
38.5309				0.06869
38.531
38.5344
38.5362
38.5372
38.5392
38.54	0.07089
38.5408							0.02906
38.542
38.5426
38.5453
38.5515								0.0141
38.5522
38.5525
38.5538
38.5558
38.5567			0.07014	0.06885
38.5605
38.5606		0.07422
38.562
38.5642					0.06681
38.5652
38.5659
38.5664						0.04307
38.5699
38.5735
38.5742								0.01405
38.5766
38.5775
38.5776							0.02903
38.5791
38.5804
38.5805
38.5836	0.07098			0.06894
38.5876
38.5877
38.5905
38.5947
38.5979
38.5991
38.6022			0.07013
38.6026
38.6055
38.606		0.07418				0.04302
38.6074
38.6075
38.6083
38.6087
38.611					0.06681
38.6117
38.6119
38.6135
38.6144							0.029
38.615								0.01409
38.6172
38.621	0.07122
38.6221
38.6223
38.6229
38.6314
38.633
38.6332
38.6357
38.638				0.06907
38.6425
38.6428						0.04306
38.6432
38.6442
38.6457			0.07029
38.6466
38.6495		0.07429
38.6552							0.02917
38.6563					0.06697
38.6564	0.07116
38.6572
38.6587
38.6591
38.6597								0.01403
38.6603
38.6626
38.6644
38.6646
38.6663
38.6678
38.6727
38.6767
38.6781						0.04323
38.6794
38.6799
38.6831			0.07038	0.06902
38.6844
38.6854					0.06698
38.6869		0.07446
38.6888
38.6895
38.6911	0.07135						0.0292
38.6916
38.6917
38.6925
38.6944
38.6997
38.7032								0.01407
38.7036
38.704
38.7043
38.706
38.7101				0.06914
38.7125
38.7127
38.715
38.7152
38.7161						0.04326
38.7184			0.0705
38.7201							0.02924
38.7223		0.07455
38.7248
38.7278
38.7329
38.7335	0.07153
38.735					0.06724
38.7352
38.737
38.7373
38.7389
38.7405
38.7416
38.7422
38.7434								0.01409
38.7477						0.04329
38.7493
38.7498
38.7531			0.07058
38.7549
38.7559
38.7569		0.07466
38.7574
38.7596				0.06908
38.7605
38.7607	0.07156						0.02931
38.7624
38.7702
38.7703
38.7723
38.7728
38.7734
38.7758
38.7761
38.7787					0.06723
38.7801								0.01412
38.7803
38.7808
38.7821
38.785
38.7858
38.792
38.7926						0.04336
38.7954			0.0707
38.7992		0.07477
38.8009								0.01417
38.8043	0.07169
38.8046
38.8047
38.8055								0.01421
38.8069				0.06929
38.8079
38.8082
38.8103
38.8132					0.06733		0.02931
38.8156
38.8158								0.01419
38.8192
38.8203
38.8216
38.8226			0.07084
38.8255
38.8259						0.04336
38.8264		0.07482
38.8272
38.831								0.01425
38.8318							0.02946
38.8324
38.8363
38.84				0.06936
38.8401
38.8403
38.8424
38.8428
38.8491
38.8495	0.07163					0.04335
38.8499							0.02945
38.8525
38.8548
38.8553								0.01409
38.8554					0.06739
38.8614
38.8626
38.8627
38.8629
38.8661			0.07083
38.8665
38.8669
38.8694						0.04341
38.8699		0.07487
38.8706
38.8752
38.8763							0.02961
38.8797				0.06961
38.8822
38.8823
38.8826								0.0143
38.8834
38.8851	0.07176
38.8863
38.8875
38.8881					0.0675
38.8896						0.04343
38.8965
38.897
38.8971
38.8972
38.8991
38.9061							0.0295
38.9077
38.9086
38.9093								0.01424
38.9095
38.9113			0.07083					--
38.9125				0.0697				--
38.9138								--
38.9151		0.0749						--
38.9164								--
38.9177								--
38.9197								--
38.9203								--
38.9219					0.06746			--
38.9232						0.04338		--
38.9241								--
38.9261								--
38.9313								--
38.9324	0.07185							--
38.9349							0.02955	--
38.9399								--
38.9408							--	--
38.9425							--	--
38.9426							--	--
38.943							--	--
38.9432							--	--
38.9448							--	--
38.9469			0.07105				--	--
38.9482							--	--
38.9507		0.07516					--	--
38.9528							--	--
38.9529							--	--
38.9532				0.06986			--	--
38.9558							--	--
38.963							--	--
38.9648						0.04346	--	--
38.9658							--	--
38.9668								0.01431
38.9669	0.07206
38.9673
38.9675
38.9682
38.9706
38.9708					0.06763
38.9709							0.02953
38.9712
38.9849
38.9876
38.9884
38.9902								0.01423
38.9903
38.991
38.9937
38.9941			0.07112					--
38.9955								--
38.9978		0.07518						--
38.9979								--
39.0002								--
39.0029								--
39.0037								--
39.0067				0.06989		0.04349		--
39.0117								--
39.0121								--
39.0124	0.07222							--
39.0125								--
39.0139								--
39.0165					0.06767		0.0296	--
39.0198								--
39.0199								--
39.0204
39.0219								0.01427
39.0247
39.0285			0.07122
39.0322		0.07537
39.033
39.0333
39.0334
39.036
39.0373
39.0378
39.0401				0.06976
39.0406	0.07211
39.0447
39.0473
39.048						0.04353
39.0482
39.0508					0.06776
39.0538
39.0576
39.0611
39.0621							0.02962
39.0653
39.0654
39.0657
39.0674
39.07
39.0711
39.074			0.07141
39.0746								0.01428
39.0777		0.07536
39.0803				0.06987
39.0805							--	--
39.0817						0.04362	--	--
39.0827							--	--
39.0835							--	--
39.0852							--	--
39.0855							--	--
39.0869							--	--
39.0882							--	--
39.0899	0.07218						--	--
39.0903							--	--
39.0913							--	--
39.0914							--	--
39.0936					0.06788		--	--
39.0951							--	--
39.0982							--	--
39.1018							--	--
39.1022			0.07151
39.1059		0.07548
39.1102
39.1108							0.02961
39.1111
39.1113
39.1115
39.1147
39.1148
39.1159
39.1163				0.06997
39.1168
39.1217								0.0143
39.127
39.1294
39.1305					0.06797
39.1323								--
39.1335								--
39.1356	0.0723							--
39.1359						0.04362		--
39.1373							0.02961	--
39.1401								--
39.1402								--
39.1418								--
39.1428								--
39.1471								--
39.1473								--
39.1514			0.07147	0.07017				--
39.1551		0.07569						--
39.1552								--
39.1558								--
39.1587								--
39.1599								0.01427
39.16
39.1602
39.1616	0.0724
39.1617
39.1652						0.04355
39.166
39.1708					0.06816
39.1747							0.0297
39.1752
39.1804
39.1817
39.1833
39.1861
39.1868
39.1881								0.0143
39.1883							--	--
39.1917							--	--
39.1928							--	--
39.1947							--	--
39.1948							--	--
39.1971			0.0717				--	--
39.2007		0.07585		0.07033			--	--
39.2028						0.04369	--	--
39.2033							--	--
39.2043							--	--
39.2055							--	--
39.2074							--	--
39.2078							--	--
39.2106	0.07244						--	--
39.2108							--	--
39.2147							--	--
39.2163					0.06809
39.2188
39.2198
39.2231			0.07169
39.2242
39.2267		0.07579					0.02959
39.2274
39.2279
39.2305
39.231
39.2315								0.0143
39.2359
39.236
39.2372
39.2374
39.2407				0.07035
39.2423
39.2464
39.2478					0.06815
39.2479						0.04366
39.2498
39.2519
39.2533
39.2558
39.2559
39.2563
39.2611
39.2652
39.2653	0.07268
39.2676
39.2697								0.01433
39.272			0.07184
39.2756		0.07594		0.0704				--
39.2757								--
39.2793							0.02969	--
39.2803								--
39.2811								--
39.282								--
39.2823								--
39.2827								--
39.2829								--
39.2851								--
39.2877					0.06823			--
39.2911								--
39.2921								--
39.2957								--
39.2974								--
39.2986								--
39.3002
39.3003						0.04373
39.3019							0.02973
39.3067	0.07281
39.3077
39.3086
39.3088								0.01426
39.3091
39.3199
39.3222
39.3227
39.3233
39.3245				0.07053
39.3255
39.3263
39.3266	0.07283
39.3267			0.07187					--
39.3281						0.04378		--
39.3302		0.0761						--
39.3311								--
39.333							0.02977	--
39.3343								--
39.3349								--
39.3424					0.06831			--
39.3444								--
39.3456								--
39.3462								--
39.3463								--
39.3506								--
39.3521								--
39.357								--
39.3574								--
39.3576
39.3634								0.01434
39.368			0.07196
39.3702				0.07062
39.3712	0.07292
39.3715		0.07611				0.04383
39.3721
39.3759
39.3761
39.3766
39.3769					0.0683
39.3791
39.3826
39.3833
39.3848							0.02979
39.3856
39.3857
39.3868
39.3879			0.07194
39.3906
39.3914		0.0762
39.396
39.3967
39.3989
39.4009
39.4023
39.4026
39.4043				0.07066
39.4067								0.0144
39.4102
39.4119
39.4121
39.4202
39.4203						0.04374
39.4217	0.07316
39.4238					0.06852
39.4262
39.4266
39.4269
39.4277
39.4285							0.02974
39.4309
39.431
39.4323			0.07215
39.4359		0.07642
39.4369								0.01434
39.4401
39.4402
39.4404								--
39.4409								--
39.4437								--
39.4453				0.07071				--
39.4468								--
39.4479								--
39.4511								--
39.4531								--
39.4533								--
39.4536					0.06855	0.04389		--
39.4537								--
39.4539								--
39.4559	0.07334							--
39.46							0.02977	--
39.4677								--
39.4716								--
39.473
39.4731
39.4732
39.4746
39.4751
39.4776								0.0144
39.478
39.4791				0.07089
39.4806
39.4828			0.0723
39.4845
39.4863		0.07654
39.4876
39.4881						0.04387
39.4908
39.4912					0.06869
39.4964
39.4992
39.4998	0.07317
39.5014
39.5033
39.5043
39.5048
39.5059
39.5122
39.517			0.07238
39.5173
39.5176
39.5188
39.5205		0.07674					0.02979
39.5231
39.5241				0.07089				0.01441
39.5249							--	--
39.525	0.07333						--	--
39.5303							--	--
39.532							--	--
39.5349							--	--
39.5356							--	--
39.5385							--	--
39.5399					0.0688		--	--
39.5415							--	--
39.5416							--	--
39.544							--	--
39.5499						0.04399	--	--
39.55							--	--
39.551							--	--
39.5546							--	--
39.5559							--	--
39.5571
39.5608			0.07241
39.5638
39.5643		0.07661
39.5677							0.02991
39.5679
39.5686				0.07099
39.569
39.5693
39.5717								0.0144
39.5726
39.5757
39.5763	0.07355
39.5774
39.5793					0.0688
39.5811
39.582								--
39.5823								--
39.586			0.07261					--
39.5887						0.04395		--
39.5895		0.07679						--
39.5905								--
39.5938							0.02983	--
39.5951								--
39.5956								--
39.5963								--
39.6018								--
39.6021								--
39.6025				0.07121				--
39.6044								--
39.6097								--
39.6127								--
39.6136								0.01441
39.6162
39.6163
39.6164
39.6185						0.04405
39.6194
39.6217	0.07345				0.06891
39.6221
39.6321
39.6324
39.6339
39.6368
39.6372			0.07264
39.6378
39.6404							0.02992
39.6407		0.07692
39.6412
39.6414
39.6423
39.643
39.6446
39.6449
39.6454				0.07124
39.6457
39.646								0.01439
39.6478
39.6555
39.6575
39.66						0.04412
39.6623	0.07369				0.06901
39.6684
39.6686
39.6695
39.6698
39.6706
39.6709
39.6747							0.02992
39.6774
39.6808
39.6826			0.07277
39.6852
39.686		0.077
39.6873
39.6876
39.6889				0.07141
39.6902								0.01436
39.6925
39.694	0.07382
39.6943								--
39.6957								--
39.696					0.06913			--
39.7008						0.04414		--
39.7027								--
39.7085								--
39.7124								--
39.7149								--
39.7179								--
39.7213								--
39.7216								--
39.7218								--
39.722								--
39.7232			0.07282					--
39.7264							0.02992	--
39.7266		0.07716						--
39.7307
39.7342				0.07132
39.7362
39.7378
39.7383
39.7406	0.07392
39.7409
39.7412					0.06922			0.01441
39.7423
39.7436
39.748
39.7487
39.7495						0.04399
39.7523
39.7538
39.7548			0.07296
39.7582		0.07714
39.7589
39.762
39.7622
39.7669
39.7672				0.0715
39.7681	0.07386
39.7711
39.7728							0.02994
39.7747
39.7782								0.01447
39.7783
39.779					0.06937
39.7814
39.7863
39.7869
39.787								--
39.7877								--
39.7942								--
39.7959								--
39.7986								--
39.8013			0.07303			0.04415		--
39.8047		0.07725						--
39.8051								--
39.8062								--
39.8065								--
39.8073				0.07164				--
39.8076							0.02997	--
39.8087								--
39.8098								--
39.8105								--
39.813								--
39.8137
39.8171
39.8192
39.8219								0.01443
39.8233					0.06936
39.8245	0.07404
39.8257
39.8272
39.8288			0.07313			0.04414
39.8294
39.8322		0.07747
39.8341
39.836
39.8361
39.8389
39.8392
39.8406
39.8408
39.8426				0.07169			0.02993
39.8466
39.8527					0.06955
39.8534
39.8547
39.8562
39.8563								0.01444
39.8572
39.8595
39.8601	0.07418
39.862
39.866
39.8661						0.04419
39.8669
39.8721
39.878
39.8796
39.8798
39.88				0.07193
39.8824
39.8837
39.8846
39.8852			0.07307
39.8853
39.8856
39.8868
39.8885		0.07754						0.01444
39.889					0.06955
39.8921							0.02999
39.8924
39.896								--
39.8987								--
39.8995								--
39.8998								--
39.9029								--
39.9048								--
39.9049								--
39.9085	0.07424							--
39.9125								--
39.9127								--
39.913								--
39.9149								--
39.9151						0.04419		--
39.9191				0.07205				--
39.9207			0.0733					--
39.9223							0.02999	--
39.9234
39.924		0.07754
39.9262
39.9272
39.9278
39.9309
39.9363
39.9382								0.01442
39.9383
39.9386	0.07424				0.06967
39.9399
39.9431
39.9472
39.9498						0.04432
39.9513
39.9557
39.9563								--
39.958								--
39.9599								--
39.9633								--
39.9656								--
39.9689								--
39.9691			0.07343					--
39.9693				0.07206				--
39.9717								--
39.9724		0.07781						--
39.9733							0.03006	--
39.9754								--
39.9755								--
39.9761								--
39.9776	0.0745							--
39.9786					0.06968			--
39.9834
39.9844								0.01456
39.9845
39.9846
39.9865
39.9871
39.9911
39.9933						0.04427
39.9937
39.9951
39.9992			0.07358
40.0005
40.0025		0.07787
40.0029
40.0043				0.07223
40.0047
40.0061							0.0301
40.0079
40.0107
40.0166
40.0188
40.0195
40.02	0.07457
40.0201
40.0233
40.0236								0.01451
40.0269					0.06975
40.0311
40.0322
40.0323
40.0324
40.0374
40.0379
40.0381			0.07364			0.04443
40.0393
40.0414		0.07813
40.0429
40.045							0.03007
40.05
40.0507
40.0525
40.0529
40.0536				0.07231
40.0554
40.0569
40.0575	0.07466
40.058
40.0586					0.06995			0.01454
40.067								--
40.0671								--
40.0672						0.04443		--
40.0683								--
40.0693								--
40.0745								--
40.0748								--
40.0789								--
40.0803								--
40.0805			0.07354					--
40.0825								--
40.0829								--
40.0837		0.07813					0.03015	--
40.0854								--
40.0858				0.07239				--
40.0873								--
40.0888
40.0899
40.0925
40.0935								0.01456
40.0952
40.0957
40.097
40.0977
40.1009
40.1043
40.1044
40.1055	0.07468
40.1081					0.07	0.04446
40.1118
40.1133
40.1137
40.1179			0.07381
40.1207
40.1212		0.0783
40.1213
40.1217
40.1225
40.1226							0.03019
40.1247
40.128
40.1307				0.07249				0.0146
40.1311
40.1348
40.135					0.07
40.1358
40.1371
40.1372
40.138								--
40.1383								--
40.1404	0.07472							--
40.146								--
40.1503								--
40.1509								--
40.1553								--
40.1574								--
40.158				0.07254		0.0445		--
40.1597								--
40.1617								--
40.1636								--
40.164							0.03017	--
40.1658			0.0739					--
40.1685								--
40.169		0.07832						--
40.171
40.1721
40.1725
40.1754								0.01461
40.176
40.1774
40.1776	0.07494
40.1781					0.07025
40.1828
40.1838
40.1853
40.1854
40.1877						0.04452
40.1909
40.1943
40.1945
40.2007			0.07397
40.2009
40.2014
40.2033
40.2039		0.07841		0.07269
40.2073
40.2085							0.03013
40.2106	0.07516
40.2116
40.2118
40.2154								0.01456
40.2162
40.2163
40.2176
40.2177
40.2178
40.2199					0.07013			--
40.2232								--
40.2274						0.0446		--
40.2316								--
40.232								--
40.2354								--
40.2357								--
40.2379			0.07406					--
40.2391							0.03015	--
40.2395								--
40.2411		0.07854						--
40.2443								--
40.2445								--
40.2477								--
40.2487								--
40.2491								--
40.251				0.07277
40.2534
40.2547					0.07034
40.2548								0.01458
40.258
40.2589	0.07509
40.2627
40.2628
40.2631						0.04466
40.2645
40.268
40.2702
40.2708			0.07416
40.271				0.0728
40.2716
40.274		0.07861					0.03033
40.2755
40.2773
40.2806
40.282
40.2835
40.2839
40.2846
40.2876
40.2882
40.2893
40.2914	0.07525
40.2919								0.01455
40.294
40.2941						0.0447
40.2952					0.07036
40.2979
40.3015								--
40.3052								--
40.3073								--
40.308								--
40.3094							0.03023	--
40.3119								--
40.3126								--
40.3167								--
40.3187								--
40.319			0.07437					--
40.3206								--
40.3207								--
40.321				0.07295				--
40.3211								--
40.3222		0.07875						--
40.3247								--
40.3254
40.328								0.01455
40.3281
40.3282
40.335
40.3357
40.3365	0.07528
40.3386						0.04472
40.3401
40.3408
40.3451
40.3459							0.03025
40.3481
40.3516			0.0744
40.3529
[truncated: 21,193 more rows]

## Sheet: Fig S5b
				Concentration
Temp	2 uM	1 uM	500 nM	250 nM	125 nM	62.5 nM	31.25	15.6 nM
36.7072
36.7534
36.7676
36.7914
36.7939
36.814
36.83
36.8312
36.8345
36.835								0.01467
36.8402
36.8522
36.8567							0.02396
36.8592
36.866
36.876
36.8783
36.8792
36.8806								0.01463
36.8811
36.8813						0.03868
36.8921
36.8983							0.024
36.8996
36.9028
36.9052
36.9138
36.9182
36.9185
36.919								0.01465
36.9253
36.9255
36.9269							0.02396
36.9276						0.03876
36.9408
36.9431
36.9445
36.9459
36.953
36.9535
36.9582
36.9587
36.9607								0.01469
36.9624
36.9626							0.02396
36.9633
36.9655
36.9669
36.9716						0.03881
36.9749					0.06292
36.9805
36.9825
36.9826
36.9867
36.9868
36.9869
36.9881
36.9929
36.9933
37.0029								0.01469
37.0053
37.0071							0.02397
37.0085						0.03884
37.0087
37.0095
37.0131
37.0152
37.0172
37.0203				0.06479
37.0204
37.021					0.06309
37.0216
37.0223
37.0236
37.026			0.06916					0.01471
37.0264
37.0269
37.033
37.0331
37.0376							0.02408
37.04
37.0421	0.06672
37.0465						0.03897
37.0466
37.0481
37.0488
37.0491
37.0507
37.051
37.054
37.0544		0.06951
37.0571
37.0589					0.06304
37.0664				0.06484
37.0676
37.0696
37.0709
37.0712								0.01468
37.0721			0.06925
37.0725
37.073						0.03897
37.0736
37.0741
37.0753							0.02397
37.0817
37.0838
37.0862
37.0863
37.0882	0.06663
37.0907
37.095
37.0967
37.0986					0.06303
37.1
37.1004		0.06963
37.1023
37.1043				0.06493
37.1075
37.1077
37.1084
37.11			0.06927
37.1106
37.1134								0.01469
37.1138
37.1157
37.1173
37.1199							0.02405
37.1209
37.121						0.03896
37.1254
37.126	0.06676
37.1332					0.06327
37.1359
37.1369
37.137
37.1375
37.1377
37.1379
37.1383		0.06971
37.1418
37.144				0.06498
37.1452
37.1468								0.01464
37.1472
37.1496			0.06927
37.1535
37.1544							0.02412
37.1546
37.1582
37.159
37.1608
37.1628						0.03905
37.1635
37.1639
37.1656	0.06687
37.1668					0.06314
37.1693
37.1708
37.1776
37.1779		0.0697
37.1786				0.06527
37.1787
37.1818
37.1843			0.06951
37.1867
37.1898
37.1916
37.1931
37.1942
37.1965						0.03898
37.1994
37.2003	0.067
37.2005								0.01479
37.2008
37.2016
37.202
37.2043
37.2052
37.2114							0.0242
37.2121				0.06528
37.2122
37.2125		0.06976
37.2129					0.06321
37.2154
37.2178			0.06957
37.2233
37.2242
37.2248
37.2252								0.01476
37.2255
37.2277
37.2285
37.2289
37.2338	0.06693
37.2377
37.2414							0.02414
37.2417
37.2457
37.246		0.06997
37.2461
37.2465
37.2486
37.2492
37.2511						0.03909
37.2523
37.2538					0.06341
37.2582				0.06518
37.2585
37.2612
37.2615
37.2637								0.01477
37.2639			0.06956
37.2641
37.2656
37.2664
37.2668							0.02423
37.2733
37.2744
37.2747
37.2751						0.0391
37.2761
37.2795
37.2798	0.06708
37.2864
37.2871					0.06344
37.2875
37.2918
37.2921		0.07
37.2925
37.2934
37.2972
37.299				0.06543
37.3023
37.3034
37.3047			0.06977
37.3073
37.3074
37.3086
37.3114
37.3126								0.0147
37.313						0.03911
37.3193
37.3206	0.0673
37.3287							0.02418
37.3288
37.3292
37.3296
37.3301
37.3324				0.06553
37.3326
37.3329		0.0702
37.3344
37.3354
37.3357
37.3363
37.3381			0.06977
37.3419					0.06357
37.3466
37.3481
37.3538
37.3539	0.06723
37.3546
37.3564
37.357
37.3576
37.3593
37.3604
37.3614						0.03918
37.3618
37.366
37.3662		0.07023
37.3672								0.01474
37.3676
37.3688					0.0635
37.3778
37.3807							0.02421
37.3814
37.3842
37.3851
37.3871
37.3872				0.06557
37.39
37.3904								0.01473
37.3908
37.3917
37.3923
37.3924
37.3928
37.3929			0.06978
37.3966
37.4035							0.02435
37.4041					0.06365
37.4087	0.06732
37.409
37.4121
37.4141				0.06557
37.4151
37.4153						0.03929
37.4159
37.416
37.4173
37.4186
37.4198			0.06994
37.4207								0.01478
37.421		0.07028
37.4228
37.4232
37.4325
37.4346
37.4355	0.06745						0.02423
37.4362
37.4374
37.4404
37.4406
37.4413						0.03932
37.4456
37.4463
37.4466
37.4476
37.4479		0.07039
37.4492				0.06566
37.4525
37.453					0.06371
37.4551			0.06991
37.4578
37.458
37.463
37.4648
37.4665
37.4666
37.4677
37.4707	0.06753
37.4708								0.01483
37.4721						0.03938
37.4722
37.4725
37.4811
37.4828
37.4831		0.07045					0.02432
37.4832
37.4882
37.495
37.4951
37.4955
37.4959
37.4981				0.06587
37.4982
37.5002
37.5014
37.5039
37.504			0.07
37.5067
37.5075					0.06367			0.01486
37.5095
37.5099
37.5123
37.5136
37.5171							0.02435
37.5193
37.5196	0.06765
37.5202						0.03938
37.5203
37.5212
37.5255
37.5291
37.5317
37.5319		0.0705
37.5325
37.5327					0.06389
37.5328
37.5377
37.5382
37.5432
37.5438
37.5442								0.01482
37.5445
37.5471
37.5507							0.02432
37.5516
37.5527				0.0658
37.5545
37.5547
37.5559
37.556						0.03945
37.5577
37.5585			0.07018
37.5629
37.5631					0.06395
37.5669
37.5671
37.574	0.06761
37.5748
37.5751
37.5752
37.5779				0.06591
37.5812
37.5828
37.5837			0.07026
37.5859
37.5862
37.5864		0.07056
37.5889								0.01475
37.5915
37.5919
37.5921						0.0393
37.5992	0.06785
37.6							0.02438
37.6003
37.6006
37.601
37.6015
37.6053
37.606
37.6082				0.06602
37.6096
37.6114
37.6115
37.6116		0.07078
37.6124					0.06395
37.6141			0.07038
37.6146
37.6147
37.6231
37.6241
37.6267
37.6295	0.06784
37.6315
37.6316
37.6346
37.6366								0.01484
37.6372
37.6374
37.6376						0.03954
37.6385
37.6399
37.6417							0.02439
37.6419		0.07072
37.6427
37.6457
37.6498					0.06418
37.657
37.6575				0.0661
37.6603
37.6604
37.6608
37.6615
37.6622
37.6634			0.07048
37.6642
37.668								0.0149
37.6684
37.6712
37.6717
37.6729							0.02441
37.6771
37.6788	0.06793
37.6823
37.6841					0.06409
37.6857
37.6862						0.03963
37.691
37.6912		0.07091
37.6949				0.06628
37.6958
37.6982
37.7008			0.07052
37.7016
37.7033
37.7063
37.7074								0.01486
37.7078
37.711
37.7116
37.7131							0.0245
37.7161	0.06787
37.7166
37.7194						0.03952
37.7207
37.7249
37.7274
37.728
37.7284
37.7285		0.07106
37.7292				0.06633
37.7304
37.7307
37.7318					0.06426
37.7325
37.7342
37.7351			0.07059
37.7418
37.7435
37.7437
37.7477								0.01494
37.748
37.7484
37.7504	0.06815
37.7526							0.02452
37.7528
37.7561
37.7588						0.03956
37.7627
37.7628		0.07093
37.7651
37.7664
37.7705
37.7707
37.771
37.7737
37.7743
37.7769				0.0664
37.7776					0.06433
37.778
37.7802
37.7827
37.7828			0.07069
37.7856
37.7886								0.01482
37.7889
37.7892
37.7928
37.7958							0.02457
37.7964
37.7973						0.03972
37.798	0.06816
37.7982
37.7997
37.8015
37.8083					0.06436
37.8103
37.8105		0.07113
37.8114
37.8119
37.812
37.8141
37.8199
37.8225				0.06647
37.8256
37.8259
37.8285			0.07079
37.8293
37.8338
37.8345
37.8353								0.0149
37.8356						0.03958
37.8368
37.8372
37.8374							0.02449
37.8384
37.841
37.8437	0.06816
37.8477					0.06441
37.8491
37.8533				0.0665
37.8551
37.856
37.8562		0.07119
37.8566
37.858
37.8587
37.8593			0.07096
37.8656
37.8665
37.8712
37.8726
37.8729								0.01492
37.8744	0.0683
37.8755
37.8771							0.0246
37.8793
37.8805
37.8813
37.8842
37.8867						0.03965
37.8869		0.07131
37.888					0.06453
37.8927				0.06662
37.8952
37.8961
37.8982
37.8987			0.07098
37.8995
37.9019
37.9035
37.9096
37.9099
37.9125								0.015
37.9138	0.06837
37.9164							0.02461
37.9178
37.9181
37.9216							--	--
37.9222						0.03982	--	--
37.9234							--	--
37.926							--	--
37.9261							--	--
37.9263		0.07145					--	--
37.9289					0.06463		--	--
37.9294							--	--
37.9322							--	--
37.9329				0.06663			--	--
37.9331							--	--
37.9362							--	--
37.9389			0.07103				--	--
37.9394							--	--
37.9404							--	--
37.9413							--	--
37.9508
37.9522
37.9539	0.06857
37.9547
37.9549								0.01494
37.9584
37.9587
37.9631						0.03976
37.9633
37.9649							0.02462
37.9663
37.9665		0.07152
37.969
37.9738				0.06678
37.9756					0.06461
37.9764
37.9765
37.9772
37.9799			0.07109
37.9808
37.9812
37.9815
37.982
37.9832
37.9871
37.9894
37.9897								0.01492
37.9948	0.06868
38.0003
38.0004							0.0247
38.0016
38.0023
38.0037
38.0063
38.0072
38.0074		0.0716				0.0399
38.0075
38.0118
38.0129
38.0131
38.0148
38.0205
38.0224
38.0239
38.0244
38.0254
38.0266			0.07115
38.0269
38.0298
38.0348
38.0361
38.0364								0.01496
38.0374						0.03992
38.0387
38.0393							0.02471
38.04
38.0415	0.06873
38.0434
38.0453
38.0491
38.0499
38.0539
38.054		0.07163
38.0565
38.0578
38.0584
38.0598					0.06461
38.0612
38.0614
38.0638			0.0714
38.068
38.069
38.0705
38.0732								0.0149
38.0744
38.0746
38.0787	0.06885
38.0801
38.0815							0.02475
38.0854
38.0862
38.0882						0.04011
38.0911
38.0912
38.0913		0.0717
38.0923				0.06678
38.0948
38.0966					0.06477
38.0981
38.0982
38.0983
38.0987
38.1009			0.07146
38.1034								0.01491
38.1047
38.105
38.1063
38.1078
38.1101							0.0247
38.1157	0.06891
38.1162
38.1172
38.1193
38.1198
38.1234
38.1237
38.1268						0.03997
38.1282
38.1283		0.07188
38.1285					0.06473
38.1297				0.06683
38.1376
38.1411
38.1417
38.1432
38.1435
38.1438
38.1469
38.1496			0.0715
38.1501								0.01498
38.1502
38.1505
38.1541						0.03994
38.1627
38.1639							0.02476
38.1644	0.06899
38.165
38.1661
38.1701
38.1721					0.06472
38.1722
38.1723
38.174
38.1746				0.06692
38.1764
38.1769
38.177		0.07192
38.1779
38.1807			0.07176
38.186
38.1878
38.1899
38.192
38.1954	0.06916
38.1956								0.015
38.1964
38.1967
38.1973						0.04013
38.1998					0.06495
38.2021							0.02478
38.2043
38.2079
38.208		0.07202
38.2084
38.2146
38.2147
38.2178
38.2184				0.06697
38.2203
38.2212
38.223
38.2234
38.2243
38.2246
38.226
38.2274			0.0718					0.01504
38.2308
38.2311
38.2325
38.2347
38.2388							0.02487
38.2397
38.2409					0.06483
38.2419
38.242	0.06913
38.245
38.2461						0.04011
38.2507				0.06726
38.2527
38.2546		0.07211
38.2548
38.2563
38.2594
38.2628
38.2642
38.2656			0.07189
38.2665
38.2667
38.2696
38.2731								0.01502
38.2733
38.2757
38.2763
38.278							0.02484
38.2802	0.06928
38.2804						0.0402
38.2805				0.06728
38.2844
38.2871
38.2881					0.0649
38.2897
38.2905
38.2928		0.07226
38.2932
38.2949
38.2959			0.07186
38.2971
38.2986
38.3018
38.3022
38.3036
38.3078
38.3089								0.01508
38.3091
38.3105	0.06925
38.3131
38.3186							0.02486
38.3215
38.3229
38.3231		0.0723				0.04016
38.3242
38.3266
38.3306					0.0651
38.3316				0.06717
38.3329
38.3352
38.3367
38.3381
38.3387
38.3394
38.341
38.3414			0.07191
38.3461								0.01507
38.3463
38.348
38.3492
38.3544							0.02488
38.356	0.06939
38.3565
38.3586						0.04029
38.3587
38.3611					0.06513
38.3637
38.3651
38.3677
38.3686		0.07245
38.3687
38.3701
38.3711				0.06742
38.3769
38.3814
38.3824
38.3825
38.3835
38.3848
38.3876			0.07208					0.01511
38.3893
38.3895
38.3916
38.3927
38.3935							0.02498
38.396						0.04035
38.3995
38.4008
38.4021	0.06944
38.4034				0.06752
38.4074
38.4109
38.4134
38.4142
38.4143
38.4147
38.4148		0.07252
38.4158					0.06525
38.4192
38.4193
38.422			0.07212
38.4246
38.4261								0.01507
38.4264
38.4297
38.4302
38.4349							0.02497
38.4365	0.06959
38.4366
38.4367						0.04042
38.4391
38.4393
38.4432
38.4476
38.4491		0.07256			0.06519
38.4503
38.4576
38.458
38.4604
38.4615
38.464
38.4643			0.07224	0.06756
38.4646
38.4656
38.4715
38.4717								0.01512
38.4738
38.4762
38.4765						0.04034	0.02491	--
38.4786	0.0696							--
38.4799								--
38.4805								--
38.4828					0.06534			--
38.4863								--
38.4913		0.07284						--
38.4929								--
38.4938				0.06756				--
38.4945								--
38.4955								--
38.4957								--
38.4972								--
38.4976								--
38.5			0.07227					--
38.5003								--
38.5062
38.508
38.5144	0.06982
38.5149
38.5151								0.01507
38.5167
38.517
38.5171							0.02507
38.5198
38.5203
38.5217						0.04051
38.5237
38.5271		0.07268
38.5295
38.5309
38.531
38.5344
38.5362				0.06765
38.5372			0.0724
38.5392					0.0654
38.54
38.5408
38.542
38.5426
38.5453
38.5515	0.06992
38.5522
38.5525								0.01504
38.5538
38.5558
38.5567							0.025
38.5605
38.5606
38.562
38.5642		0.07288				0.04043
38.5652
38.5659
38.5664
38.5699
38.5735
38.5742
38.5766
38.5775				0.06786
38.5776
38.5791
38.5804			0.07249
38.5805
38.5836
38.5876
38.5877					0.06536			0.01522
38.5905
38.5947	0.06996
38.5979							0.02517
38.5991
38.6022
38.6026						0.04048
38.6055
38.606
38.6074		0.07308
38.6075
38.6083
38.6087
38.611
38.6117
38.6119
38.6135					0.06558
38.6144
38.615
38.6172			0.07266
38.621
38.6221								0.01523
38.6223
38.6229
38.6314	0.07013
38.633							0.02522
38.6332
38.6357				0.0678
38.638
38.6425						0.04054
38.6428
38.6432
38.6442		0.07307
38.6457
38.6466
38.6495					0.06564
38.6552
38.6563
38.6564
38.6572
38.6587
38.6591
38.6597				0.0679				0.01519
38.6603
38.6626			0.07261
38.6644
38.6646
38.6663
38.6678
38.6727							0.02511
38.6767	0.07014
38.6781						0.04079
38.6794
38.6799
38.6831
38.6844
38.6854
38.6869
38.6888								0.01516
38.6895		0.07332
38.6911
38.6916				0.06801
38.6917
38.6925
38.6944
38.6997							0.02519
38.7032					0.06563
38.7036
38.704
38.7043
38.706			0.07282
38.7101
38.7125
38.7127
38.715								0.01516
38.7152
38.7161
38.7184							0.02519
38.7201	0.07024
38.7223
38.7248
38.7278
38.7329		0.07334
38.7335								0.01513
38.735
38.7352						0.04079
38.737
38.7373					0.06587		0.02522
38.7389
38.7405				0.06809
38.7416
38.7422
38.7434			0.07288
38.7477
38.7493								0.01515
38.7498
38.7531
38.7549							0.02519
38.7559						0.04087
38.7569
38.7574	0.07042
38.7596
38.7605
38.7607
38.7624
38.7702		0.07342			0.06577
38.7703
38.7723								0.01518
38.7728
38.7734							0.02519
38.7758				0.06827
38.7761
38.7787			0.07309
38.7801						0.04092
38.7803
38.7808
38.7821
38.785
38.7858
38.792
38.7926	0.07046
38.7954
38.7992
38.8009
38.8043								0.01519
38.8046
38.8047							0.0252
38.8055		0.07351				0.04095
38.8069
38.8079
38.8082
38.8103				0.06832
38.8132			0.07299
38.8156
38.8158					0.06595
38.8192
38.8203
38.8216
38.8226
38.8255								0.01521
38.8259
38.8264
38.8272	0.07046
38.831								--
38.8318							0.0253	--
38.8324								--
38.8363								--
38.84		0.07374				0.04108		--
38.8401								--
38.8403								--
38.8424								--
38.8428								--
38.8491								--
38.8495								--
38.8499								--
38.8525								--
38.8548								--
38.8553								--
38.8554			0.07335	0.06839				--
38.8614					0.06601
38.8626
38.8627
38.8629								0.01517
38.8661
38.8665
38.8669						0.04108
38.8694	0.07068
38.8699
38.8706							0.0252
38.8752
38.8763
38.8797
38.8822		0.07378
38.8823
38.8826			0.07333
38.8834
38.8851					0.06605
38.8863
38.8875
38.8881
38.8896
38.8965	0.07077
38.897
38.8971
38.8972				0.06846
38.8991
38.9061
38.9077								0.01519
38.9086
38.9093		0.07377
38.9095
38.9113							0.02528	--
38.9125								--
38.9138						0.04107		--
38.9151								--
38.9164								--
38.9177								--
38.9197								--
38.9203								--
38.9219					0.0661			--
38.9232								--
38.9241				0.06849				--
38.9261			0.07331					--
38.9313								--
38.9324								--
38.9349								--
38.9399	0.07075							--
38.9408								0.01513
38.9425
38.9426
38.943
38.9432							0.02535
38.9448
38.9469
38.9482
38.9507
38.9528		0.07382				0.04116
38.9529
38.9532
38.9558
38.963
38.9648
38.9658
38.9668					0.06622
38.9669				0.06861
38.9673
38.9675
38.9682
38.9706
38.9708
38.9709
38.9712			0.07352
38.9849	0.07079
38.9876
38.9884						0.04109
38.9902
38.9903
38.991								0.01528
38.9937
38.9941
38.9955
38.9978		0.07409
38.9979
39.0002							0.02543
39.0029
39.0037					0.06632
39.0067			0.07365
39.0117
39.0121				0.06862
39.0124
39.0125
39.0139
39.0165
39.0198								0.01525
39.0199
39.0204	0.07114							--
39.0219								--
39.0247								--
39.0285								--
39.0322								--
39.033							0.02537	--
39.0333		0.07416						--
39.0334								--
39.036								--
39.0373								--
39.0378								--
39.0401								--
39.0406								--
39.0447				0.06877		0.0412		--
39.0473					0.0663			--
39.048								--
39.0482
39.0508
39.0538			0.07368
39.0576
39.0611								0.01527
39.0621
39.0653
39.0654
39.0657
39.0674	0.07108						0.02546
39.07
39.0711
39.074
39.0746						0.04121
39.0777
39.0803		0.07427
39.0805						--	--	--
39.0817						--	--	--
39.0827						--	--	--
39.0835						--	--	--
39.0852						--	--	--
39.0855						--	--	--
39.0869					0.06654	--	--	--
39.0882			0.07391			--	--	--
39.0899						--	--	--
39.0903				0.06887		--	--	--
39.0913						--	--	--
39.0914						--	--	--
39.0936						--	--	--
39.0951						--	--	--
39.0982						--	--	--
39.1018	0.07117					--	--	--
39.1022
39.1059								0.01519
39.1102						0.04122
39.1108
39.1111
39.1113							0.02541
39.1115
39.1147		0.07437
39.1148
39.1159
39.1163
39.1168
39.1217					0.06653
39.127
39.1294
39.1305
39.1323				0.06893			--	--
39.1335			0.0739				--	--
39.1356							--	--
39.1359							--	--
39.1373							--	--
39.1401							--	--
39.1402							--	--
39.1418							--	--
39.1428							--	--
39.1471	0.07133						--	--
39.1473							--	--
39.1514							--	--
39.1551							--	--
39.1552						0.04129	--	--
39.1558							--	--
39.1587							--	--
39.1599
39.16		0.07434						0.01523
39.1602
39.1616
39.1617			0.074
39.1652							0.02544
39.166				0.06901
39.1708
39.1747
39.1752	0.07142
39.1804
39.1817					0.06662
39.1833								0.01522
39.1861
39.1868
39.1881		0.07452
39.1883								--
39.1917								--
39.1928								--
39.1947								--
39.1948							0.02558	--
39.1971								--
39.2007								--
39.2028								--
39.2033								--
39.2043								--
39.2055								--
39.2074						0.0414		--
39.2078								--
39.2106								--
39.2108			0.07417		0.0667			--
39.2147								--
39.2163
39.2188								0.01528
39.2198
39.2231				0.06907
39.2242	0.07153
39.2267
39.2274
39.2279							0.02545
39.2305
39.231
39.2315
39.2359
39.236						0.04143
39.2372		0.07461
39.2374
39.2407
39.2423
39.2464
39.2478
39.2479
39.2498
39.2519				0.06925
39.2533					0.06687
39.2558
39.2559
39.2563			0.0742
39.2611
39.2652
39.2653
39.2676
39.2697	0.07141							0.01532
39.272						0.04149
39.2756								--
39.2757								--
39.2793								--
39.2803								--
39.2811							0.02554	--
39.282								--
39.2823			0.07421					--
39.2827		0.07473						--
39.2829								--
39.2851								--
39.2877					0.06672			--
39.2911								--
39.2921								--
39.2957	0.07161							--
39.2974								--
39.2986				0.06935				--
39.3002
39.3003
39.3019								0.01535
39.3067
39.3077
39.3086		0.07476
39.3088
39.3091							0.02557
39.3199
39.3222
39.3227						0.04149
39.3233
39.3245
39.3255
39.3263
39.3266					0.06696
39.3267
39.3281
39.3302
39.3311			0.07447
39.333
39.3343
39.3349				0.0693
39.3424
39.3444	0.07168							0.01531
39.3456
39.3462
39.3463							0.02555
39.3506
39.3521
39.357
39.3574		0.07497
39.3576							--	--
39.3634						0.04156	--	--
39.368							--	--
39.3702							--	--
39.3712							--	--
39.3715							--	--
39.3721							--	--
39.3759							--	--
39.3761				0.06953			--	--
39.3766					0.06705		--	--
39.3769							--	--
39.3791							--	--
39.3826							--	--
39.3833							--	--
39.3848							--	--
39.3856							--	--
39.3857			0.07449
39.3868
39.3879
39.3906								0.01524
39.3914
39.396
39.3967						0.04141
39.3989	0.07183
39.4009							0.02561
39.4023
39.4026
39.4043
39.4067
39.4102
39.4119		0.07507
39.4121
39.4202
39.4203				0.0696
39.4217					0.06706
39.4238
39.4262
39.4266
39.4269			0.07458
39.4277
39.4285
39.4309
39.431
39.4323
39.4359
39.4369
39.4401	0.07191
39.4402								0.01533
39.4404								--
39.4409								--
39.4437						0.04165		--
39.4453								--
39.4468			0.0748					--
39.4479							0.02561	--
39.4511								--
39.4531		0.07514						--
39.4533					0.06723			--
39.4536								--
39.4537				0.06974				--
39.4539								--
39.4559								--
39.46	0.07195							--
39.4677								--
39.4716								--
39.473		0.07532
39.4731
39.4732
39.4746								0.01539
39.4751
39.4776
39.478
39.4791							0.02563
39.4806
39.4828
39.4845
39.4863
39.4876					0.06718
39.4881						0.04174
39.4908
39.4912			0.07491
39.4964
39.4992				0.0698
39.4998
39.5014
39.5033
39.5043	0.07207
39.5048
39.5059								0.01535
39.5122
39.517
39.5173		0.07527
39.5176							0.02572
39.5188
39.5205
39.5231						0.04163
39.5241
39.5249
39.525
39.5303					0.06729
39.532
39.5349
39.5356				0.06983
39.5385
39.5399
39.5415			0.0749
39.5416
39.544
39.5499
39.55
39.551
39.5546	0.07227
39.5559								0.01544
39.5571								--
39.5608								--
39.5638								--
39.5643							0.02575	--
39.5677		0.07546						--
39.5679					0.06746			--
39.5686						0.04167		--
39.569								--
39.5693				0.0699				--
39.5717								--
39.5726								--
39.5757			0.075					--
39.5763								--
39.5774								--
39.5793								--
39.5811								--
39.582
39.5823
39.586
39.5887	0.07229
39.5895
39.5905
39.5938
39.5951								0.01532
39.5956
39.5963
39.6018		0.07539
39.6021							0.0258
39.6025
39.6044					0.06747	0.04183
39.6097				0.06993
39.6127
39.6136				--	--	--	--	--
39.6162				--	--	--	--	--
39.6163				--	--	--	--	--
39.6164				--	--	--	--	--
39.6185				--	--	--	--	--
39.6194			0.07521	--	--	--	--	--
39.6217				--	--	--	--	--
39.6221				--	--	--	--	--
39.6321				--	--	--	--	--
39.6324	0.07234			--	--	--	--	--
39.6339				--	--	--	--	--
39.6368				--	--	--	--	--
39.6372				--	--	--	--	--
39.6378				--	--	--	--	--
39.6404				--	--	--	--	--
39.6407				--	--	--	--	--
39.6412
39.6414								0.0154
39.6423						0.04169
39.643
39.6446			0.07519
39.6449					0.06757		0.02572
39.6454		0.07566
39.6457
39.646				0.07014
39.6478
39.6555
39.6575	0.07263
39.66
39.6623
39.6684
39.6686
39.6695
39.6698
39.6706		0.07583
39.6709
39.6747
39.6774
39.6808
39.6826								0.01542
39.6852
39.686
39.6873							0.02583
39.6876
39.6889
39.6902
39.6925				0.07023
39.694					0.06756	0.04176
39.6943
39.6957			0.07542
39.696
39.7008
39.7027
39.7085	0.0725
39.7124
39.7149
39.7179
39.7213
39.7216		0.07586
39.7218
39.722								0.01549
39.7232
39.7264							0.02584
39.7266
39.7307							--	--
39.7342							--	--
39.7362						0.04193	--	--
39.7378							--	--
39.7383							--	--
39.7406					0.06782		--	--
39.7409			0.0754	0.07036			--	--
39.7412							--	--
39.7423							--	--
39.7436							--	--
39.748							--	--
39.7487							--	--
39.7495							--	--
39.7523							--	--
39.7538	0.0727						--	--
39.7548							--	--
39.7582
39.7589
39.762
39.7622
39.7669		0.07582
39.7672								0.01544
39.7681
39.7711
39.7728						0.04187
39.7747
39.7782							0.02585
39.7783
39.779
39.7814			0.07538
39.7863
39.7869
39.787					0.0678
39.7877
39.7942	0.07281			0.07037
39.7959
39.7986
39.8013
39.8047
39.8051
39.8062
39.8065
39.8073		0.07603
39.8076								0.01541
39.8087
39.8098
39.8105							0.02593
39.813			0.07556
39.8137							--	--
39.8171							--	--
39.8192					0.06795		--	--
39.8219							--	--
39.8233						0.04201	--	--
39.8245							--	--
39.8257	0.07284						--	--
39.8272				0.07053			--	--
39.8288							--	--
39.8294							--	--
39.8322							--	--
39.8341							--	--
39.836							--	--
39.8361							--	--
39.8389		0.07617					--	--
39.8392							--	--
39.8406
39.8408
39.8426
39.8466
39.8527								0.01546
39.8534						0.04203
39.8547
39.8562							0.02593
39.8563
39.8572					0.0681
39.8595			0.07565
39.8601
39.862				0.07056
39.866
39.8661
39.8669
39.8721	0.07297
39.878
39.8796
39.8798
39.88
39.8824
39.8837
39.8846
39.8852
39.8853		0.07625
39.8856								0.01539
39.8868			0.07573
39.8885
39.889
39.8921					0.06815
39.8924							0.02598
39.896
39.8987				0.07072
39.8995	0.07305					0.04222
39.8998
39.9029
39.9048
39.9049
39.9085
39.9125
39.9127		0.07647
39.913
39.9149
39.9151
39.9191
39.9207								0.0154
39.9223
39.9234								--
39.924					0.06826			--
39.9262								--
39.9272							0.02592	--
39.9278								--
39.9309								--
39.9363								--
39.9382								--
39.9383								--
39.9386				0.0708				--
39.9399								--
39.9431			0.07596			0.04208		--
39.9472								--
39.9498								--
39.9513								--
39.9557	0.07319							--
39.9563
39.958
39.9599
39.9633
39.9656
39.9689		0.07643
39.9691
39.9693
39.9717								0.01547
39.9724
39.9733					0.0683
39.9754				0.0709		0.04205
39.9755
39.9761							0.02599
39.9776
39.9786			0.076
39.9834			--	--	--	--	--	--
39.9844			--	--	--	--	--	--
39.9845			--	--	--	--	--	--
39.9846			--	--	--	--	--	--
39.9865			--	--	--	--	--	--
39.9871			--	--	--	--	--	--
39.9911	0.07327		--	--	--	--	--	--
39.9933			--	--	--	--	--	--
39.9937			--	--	--	--	--	--
39.9951			--	--	--	--	--	--
39.9992			--	--	--	--	--	--
40.0005			--	--	--	--	--	--
40.0025			--	--	--	--	--	--
40.0029			--	--	--	--	--	--
40.0043		0.07658	--	--	--	--	--	--
40.0047			--	--	--	--	--	--
40.0061
40.0079								0.0155
40.0107
40.0166
40.0188						0.04224
40.0195
40.02				0.071			0.02601
40.0201					0.06833
40.0233
40.0236
40.0269			0.07619
40.0311
40.0322
40.0323
40.0324
40.0374
40.0379
40.0381
40.0393	0.07329
40.0414
40.0429
40.045
40.05								0.01553
40.0507
40.0525		0.07652
40.0529
40.0536
40.0554							0.02609
40.0569			0.0762		0.06853
40.0575
40.058				0.07119
40.0586
40.067
40.0671						0.04222
40.0672
40.0683
40.0693	0.07339
40.0745
40.0748
40.0789
40.0803
40.0805
40.0825		0.0767
40.0829
40.0837
40.0854
40.0858								0.01551
40.0873
40.0888								--
40.0899								--
40.0925							0.02606	--
40.0935								--
40.0952				0.07122		0.04231		--
40.0957			0.0763		0.06856			--
40.097								--
40.0977								--
40.1009								--
40.1043								--
40.1044								--
40.1055								--
40.1081	0.07361							--
40.1118								--
40.1133								--
40.1137								--
40.1179
40.1207
40.1212
40.1213		0.0768
40.1217
40.1225								0.01557
40.1226
40.1247
40.128
40.1307					0.06855		0.02609
40.1311
40.1348
40.135						0.04227
40.1358
40.1371				0.07118
40.1372
40.138			0.07638
40.1383
40.1404
40.146
40.1503	0.07357
40.1509
40.1553
40.1574
40.158
40.1597								0.01556
40.1617
40.1636		0.077
40.164
40.1658							0.02611
40.1685
40.169
40.171						0.0424	--	--
40.1721				0.07137			--	--
40.1725					0.06869		--	--
40.1754			0.07635				--	--
40.176							--	--
40.1774							--	--
40.1776							--	--
40.1781							--	--
40.1828							--	--
40.1838							--	--
40.1853							--	--
40.1854							--	--
40.1877	0.07368						--	--
40.1909							--	--
40.1943							--	--
40.1945							--	--
40.2007								0.0156
40.2009		0.07711
40.2014
40.2033					0.06869
40.2039
40.2073							0.02621
40.2085						0.04246
40.2106
40.2116
40.2118
40.2154
40.2162
40.2163
40.2176				0.07134
40.2177
40.2178
40.2199
40.2232			0.07656
40.2274
40.2316
40.232
40.2354	0.07387
40.2357
40.2379								0.01556
40.2391
40.2395
40.2411
40.2443							0.0262
40.2445
40.2477				0.0715
40.2487		0.07734				0.04253
40.2491
40.251					0.06882
40.2534
40.2547
40.2548
40.258			0.07671
40.2589
40.2627
40.2628
40.2631
40.2645
40.268
40.2702	0.07387
40.2708
40.271
40.2716								0.01561
40.274
40.2755								--
40.2773						0.04245	0.02614	--
40.2806								--
40.282								--
40.2835		0.07722						--
40.2839								--
40.2846								--
40.2876								--
40.2882								--
40.2893				0.07167				--
40.2914					0.06883			--
40.2919								--
40.294								--
40.2941								--
40.2952			0.07708					--
40.2979								--
40.3015
40.3052
40.3073	0.07408
40.308
40.3094
40.3119								0.01556
40.3126
40.3167
40.3187							0.0263
40.319
40.3206		0.07736			0.06898
40.3207						0.04262
40.321
40.3211
40.3222
40.3247
40.3254
40.328			0.07709
40.3281
40.3282
40.335				0.07167
40.3357
40.3365
40.3386
40.3401	0.07404
40.3408
40.3451
40.3459
40.3481								0.01553
40.3516
40.3529
[truncated: 21,121 more rows]

## Sheet: Fig S5c
				Concentration
Temp	2 uM	1 uM	500 nM	250 nM	125 nM	62.5 nM	31.25	15.6 nM
36.7072
36.7534
36.7676
36.7914
36.7939
36.814
36.83
36.8312
36.8345
36.835
36.8402
36.8522
36.8567							0.02269
36.8592
36.866
36.876
36.8783
36.8792								0.01461
36.8806
36.8811
36.8813
36.8921
36.8983							0.02267
36.8996
36.9028
36.9052
36.9138
36.9182
36.9185
36.919								0.01461
36.9253
36.9255
36.9269							0.02276
36.9276
36.9408
36.9431						0.0384
36.9445
36.9459
36.953
36.9535								0.01464
36.9582
36.9587
36.9607
36.9624					0.06519
36.9626							0.02274
36.9633
36.9655
36.9669
36.9716
36.9749
36.9805
36.9825
36.9826						0.03838
36.9867
36.9868				0.067
36.9869
36.9881								0.01469
36.9929
36.9933
37.0029
37.0053
37.0071							0.02279
37.0085					0.06527
37.0087
37.0095
37.0131
37.0152
37.0172
37.0203						0.03851
37.0204
37.021
37.0216								0.01469
37.0223
37.0236			0.06709
37.026
37.0264
37.0269				0.067
37.033
37.0331
37.0376							0.02276
37.04
37.0421
37.0465					0.06533
37.0466
37.0481
37.0488
37.0491
37.0507
37.051
37.054		0.06975
37.0544						0.03848
37.0571								0.01465
37.0589
37.0664
37.0676
37.0696	0.06156		0.06722	0.06707
37.0709
37.0712
37.0721
37.0725
37.073
37.0736
37.0741
37.0753							0.02282
37.0817
37.0838					0.06524
37.0862
37.0863
37.0882
37.0907						0.03852
37.095
37.0967
37.0986
37.1		0.0698
37.1004
37.1023								0.01469
37.1043
37.1075			0.06726
37.1077
37.1084
37.11				0.06718
37.1106
37.1134
37.1138
37.1157	0.06153
37.1173
37.1199					0.06541		0.02286
37.1209
37.121
37.1254						0.03842
37.126
37.1332
37.1359
37.1369
37.137
37.1375
37.1377
37.1379		0.06993
37.1383
37.1418								0.01467
37.144				0.06736
37.1452
37.1468
37.1472			0.06728
37.1496
37.1535	0.06166				0.06557
37.1544							0.02286
37.1546
37.1582
37.159
37.1608
37.1628
37.1635
37.1639
37.1656
37.1668
37.1693						0.03856
37.1708
37.1776		0.06991
37.1779
37.1786				0.06725
37.1787								0.01472
37.1818			0.06742
37.1843
37.1867
37.1898
37.1916
37.1931	0.0618
37.1942
37.1965
37.1994
37.2003					0.06564
37.2005
37.2008
37.2016
37.202
37.2043
37.2052
37.2114							0.02292
37.2121
37.2122		0.07007				0.03871
37.2125
37.2129
37.2154			0.06753
37.2178
37.2233
37.2242				0.0675
37.2248
37.2252
37.2255
37.2277	0.06166
37.2285
37.2289
37.2338								0.01475
37.2377					0.06572
37.2414							0.02281
37.2417
37.2457		0.07021
37.246						0.03861
37.2461
37.2465
37.2486
37.2492
37.2511
37.2523
37.2538
37.2582
37.2585
37.2612	0.06184							0.01472
37.2615			0.06755
37.2637
37.2639
37.2641				0.06748
37.2656
37.2664							0.02294
37.2668
37.2733
37.2744					0.06578
37.2747
37.2751
37.2761
37.2795
37.2798
37.2864
37.2871
37.2875
37.2918		0.07025
37.2921
37.2925
37.2934								0.01478
37.2972				0.06772
37.299
37.3023			0.06776			0.0386
37.3034
37.3047
37.3073	0.06197
37.3074
37.3086
37.3114
37.3126
37.313
37.3193
37.3206
37.3287							0.02296
37.3288
37.3292					0.06578	0.03877
37.3296
37.3301
37.3324
37.3326		0.07035
37.3329
37.3344
37.3354
37.3357			0.06774
37.3363
37.3381
37.3419
37.3466
37.3481	0.06209			0.0676				0.01475
37.3538
37.3539
37.3546					0.06593
37.3564
37.357
37.3576
37.3593						0.03873
37.3604
37.3614
37.3618
37.366		0.07028
37.3662
37.3672
37.3676
37.3688
37.3778				0.06785
37.3807							0.02285
37.3814	0.0621
37.3842
37.3851
37.3871
37.3872
37.39
37.3904			0.06783
37.3908					0.06599
37.3917
37.3923
37.3924
37.3928								0.0148
37.3929
37.3966
37.4035							0.02285
37.4041
37.4087
37.409
37.4121						0.03882
37.4141
37.4151
37.4153				0.06785
37.4159
37.416
37.4173			0.06792
37.4186
37.4198
37.4207		0.07052						0.01471
37.421
37.4228
37.4232
37.4325
37.4346
37.4355							0.02303
37.4362	0.0622
37.4374
37.4404					0.06605
37.4406
37.4413
37.4456
37.4463
37.4466
37.4476		0.07056
37.4479
37.4492								0.01483
37.4525			0.06795
37.453
37.4551
37.4578
37.458
37.463	0.06222			0.06796
37.4648
37.4665
37.4666						0.03872
37.4677
37.4707
37.4708
37.4721
37.4722
37.4725
37.4811
37.4828		0.07074					0.02297
37.4831
37.4832
37.4882
37.495					0.06605
37.4951
37.4955						0.03885
37.4959
37.4981
37.4982	0.06231
37.5002								0.01478
37.5014			0.06807
37.5039
37.504
37.5067
37.5075
37.5095
37.5099
37.5123
37.5136
37.5171				0.06802			0.023
37.5193
37.5196
37.5202					0.06617	0.03885
37.5203
37.5212
37.5255
37.5291
37.5317		0.07078
37.5319
37.5325
37.5327
37.5328
37.5377
37.5382
37.5432
37.5438								0.01474
37.5442				0.06806
37.5445
37.5471	0.0623				0.06621
37.5507							0.02302
37.5516
37.5527
37.5545
37.5547
37.5559
37.556			0.06814
37.5577
37.5585
37.5629
37.5631
37.5669
37.5671
37.574				0.06817		0.03892
37.5748
37.5751
37.5752								0.01488
37.5779
37.5812			0.06819
37.5828
37.5837
37.5859
37.5862		0.0707
37.5864
37.5889
37.5915
37.5919
37.5921
37.5992					0.06638
37.6							0.02305
37.6003
37.6006
37.601
37.6015	0.0625
37.6053						0.03887
37.606
37.6082
37.6096
37.6114		0.071
37.6115			0.06839
37.6116
37.6124
37.6141
37.6146
37.6147
37.6231				0.06816
37.6241
37.6267	0.06259
37.6295								0.0148
37.6315
37.6316
37.6346
37.6366
37.6372					0.06633
37.6374
37.6376						0.03898
37.6385
37.6399							0.02303
37.6417		0.0711
37.6419
37.6427
37.6457
37.6498
37.657	0.06266
37.6575
37.6603
37.6604
37.6608			0.0683	0.06839
37.6615
37.6622								0.01484
37.6634
37.6642
37.668
37.6684
37.6712					0.06642
37.6717
37.6729							0.02306
37.6771
37.6788
37.6823
37.6841
37.6857
37.6862
37.691		0.07103				0.03902
37.6912
37.6949				0.06843
37.6958
37.6982			0.06859					0.01489
37.7008
37.7016
37.7033
37.7063	0.06276
37.7074
37.7078
37.711
37.7116
37.7131							0.02312
37.7161
37.7166					0.06644
37.7194
37.7207
37.7249
37.7274
37.728
37.7284		0.07113
37.7285
37.7292
37.7304						0.03898
37.7307
37.7318
37.7325			0.06855
37.7342								0.01478
37.7351
37.7418				0.06854
37.7435
37.7437	0.06278
37.7477
37.748
37.7484
37.7504
37.7526							0.02314
37.7528
37.7561
37.7588
37.7627		0.07118
37.7628					0.06663
37.7651
37.7664						0.03913
37.7705
37.7707
37.771
37.7737
37.7743								0.0149
37.7769
37.7776
37.778	0.06289
37.7802			0.06869
37.7827
37.7828
37.7856
37.7886
37.7889				0.06867
37.7892
37.7928					0.06667
37.7958							0.02312
37.7964
37.7973
37.798
37.7982
37.7997
37.8015
37.8083
37.8103		0.07145				0.03906
37.8105
37.8114
37.8119
37.812
37.8141				0.0686
37.8199								0.01485
37.8225
37.8256	0.06295
37.8259			0.0688
37.8285
37.8293
37.8338
37.8345					0.06662
37.8353
37.8356
37.8368
37.8372
37.8374							0.0231
37.8384
37.841
37.8437
37.8477
37.8491						0.03916
37.8533
37.8551
37.856		0.07144
37.8562
37.8566			0.06888
37.858
37.8587				0.06878
37.8593
37.8656
37.8665								0.01487
37.8712	0.06306
37.8726
37.8729
37.8744
37.8755
37.8771							0.02316
37.8793
37.8805
37.8813
37.8842
37.8867		0.07146				0.03918
37.8869
37.888
37.8927
37.8952
37.8961			0.06904
37.8982
37.8987
37.8995								0.01496
37.9019	0.06308
37.9035
37.9096
37.9099
37.9125					0.06662
37.9138
37.9164							0.02318
37.9178
37.9181
37.9216
37.9222
37.9234
37.926
37.9261		0.07159
37.9263
37.9289				0.06878
37.9294						0.03911
37.9322
37.9329
37.9331
37.9362			0.06902
37.9389								0.0148
37.9394
37.9404					0.06671
37.9413	0.06318
37.9508
37.9522
37.9539
37.9547
37.9549
37.9584
37.9587
37.9631
37.9633
37.9649							0.02313
37.9663		0.07182
37.9665
37.969				0.06878		0.03927
37.9738
37.9756
37.9764
37.9765
37.9772			0.06906
37.9799					0.06677
37.9808
37.9812
37.9815	0.06329
37.982
37.9832								0.01488
37.9871
37.9894
37.9897
37.9948
38.0003
38.0004							0.02319
38.0016
38.0023				0.06884
38.0037						0.03927
38.0063
38.0072		0.07184
38.0074
38.0075
38.0118
38.0129
38.0131
38.0148
38.0205					0.06668			0.01499
38.0224	0.06329
38.0239			0.06922
38.0244
38.0254
38.0266
38.0269
38.0298
38.0348
38.0361
38.0364
38.0374
38.0387
38.0393							0.02324
38.04
38.0415				0.06895
38.0434
38.0453
38.0491
38.0499
38.0539		0.07193
38.054					0.06684
38.0565						0.03932
38.0578
38.0584
38.0598
38.0612			0.06922
38.0614
38.0638								0.01495
38.068
38.069	0.0633
38.0705
38.0732
38.0744
38.0746
38.0787				0.06913
38.0801
38.0815							0.02322
38.0854
38.0862
38.0882					0.067	0.03941
38.0911
38.0912		0.07191
38.0913
38.0923
38.0948
38.0966
38.0981
38.0982			0.06931
38.0983
38.0987								0.01505
38.1009
38.1034
38.1047
38.105
38.1063	0.06348			0.06903
38.1078
38.1101							0.0233
38.1157
38.1162
38.1172
38.1193
38.1198
38.1234
38.1237
38.1268
38.1282		0.07213			0.06707
38.1283
38.1285
38.1297						0.03946		0.01495
38.1376
38.1411
38.1417
38.1432	0.06362
38.1435
38.1438
38.1469			0.06948
38.1496
38.1501
38.1502
38.1505
38.1541				0.06927
38.1627
38.1639							0.02327
38.1644
38.165
38.1661
38.1701
38.1721
38.1722					0.06715	0.03933
38.1723
38.174
38.1746
38.1764
38.1769		0.07213						0.01501
38.177
38.1779			0.06954
38.1807
38.186
38.1878
38.1899
38.192	0.06362
38.1954
38.1956
38.1964
38.1967
38.1973						0.0396
38.1998				0.06925
38.2021							0.02341
38.2043
38.2079		0.07233
38.208
38.2084					0.06721
38.2146
38.2147
38.2178
38.2184
38.2203
38.2212
38.223	0.06371
38.2234								0.01502
38.2243
38.2246			0.06972
38.226
38.2274
38.2308				0.06949
38.2311
38.2325
38.2347
38.2388							0.02336
38.2397
38.2409
38.2419
38.242
38.245
38.2461						0.03947
38.2507
38.2527
38.2546		0.07224
38.2548
38.2563					0.06721
38.2594								0.01494
38.2628			0.06972
38.2642
38.2656
38.2665
38.2667
38.2696	0.06373
38.2731
38.2733
38.2757
38.2763
38.278							0.02335
38.2802				0.06938
38.2804
38.2805
38.2844					0.06737
38.2871
38.2881
38.2897
38.2905
38.2928		0.07243				0.03967
38.2932			0.06981
38.2949
38.2959
38.2971
38.2986
38.3018								0.01494
38.3022
38.3036				0.06963
38.3078	0.06392
38.3089
38.3091
38.3105
38.3131
38.3186							0.02338
38.3215
38.3229
38.3231		0.07258			0.06742
38.3242
38.3266						0.03965
38.3306
38.3316
38.3329
38.3352
38.3367								0.01503
38.3381	0.06391
38.3387			0.06994
38.3394
38.341
38.3414
38.3461
38.3463				0.06963
38.348
38.3492
38.3544							0.02335
38.356
38.3565
38.3586
38.3587
38.3611
38.3637
38.3651
38.3677
38.3686		0.07271
38.3687						0.03968
38.3701
38.3711					0.06749			0.01493
38.3769
38.3814
38.3824
38.3825
38.3835	0.06399
38.3848			0.06998
38.3876
38.3893
38.3895
38.3916
38.3927
38.3935							0.02345
38.396
38.3995				0.06973
38.4008
38.4021
38.4034
38.4074						0.03968
38.4109
38.4134
38.4142
38.4143
38.4147		0.07266						0.01506
38.4148
38.4158
38.4192			0.07008
38.4193
38.422
38.4246					0.06749
38.4261
38.4264
38.4297	0.06407
38.4302
38.4349							0.02347
38.4365
38.4366
38.4367
38.4391
38.4393
38.4432
38.4476						0.03981
38.4491		0.07262
38.4503
38.4576
38.458				0.06979				0.01511
38.4604
38.4615			0.0701
38.464	0.06423				0.06761
38.4643
38.4646
38.4656
38.4715
38.4717
38.4738
38.4762
38.4765							0.02347
38.4786
38.4799
38.4805
38.4828
38.4863
38.4913		0.07283		0.06983		0.03979
38.4929
38.4938					0.06764
38.4945							0.02347
38.4955
38.4957
38.4972			0.07027
38.4976
38.5								0.01511
38.5003
38.5062	0.06423
38.508
38.5144
38.5149							0.02344
38.5151
38.5167
38.517				0.06995
38.5171
38.5198
38.5203
38.5217								0.0151
38.5237
38.5271		0.07292
38.5295							0.02353
38.5309
38.531
38.5344			0.07035			0.03979
38.5362
38.5372
38.5392
38.54								0.01514
38.5408					0.06782
38.542	0.06428
38.5426
38.5453
38.5515							0.02351
38.5522
38.5525
38.5538
38.5558
38.5567
38.5605
38.5606
38.562						0.03977
38.5642		0.07295
38.5652
38.5659
38.5664								0.01519
38.5699				0.06994
38.5735
38.5742
38.5766
38.5775							0.02357
38.5776			0.07053
38.5791	0.06437
38.5804
38.5805					0.06776
38.5836
38.5876
38.5877						0.0399
38.5905
38.5947
38.5979								0.01519
38.5991
38.6022
38.6026
38.6055
38.606
38.6074
38.6075		0.07322
38.6083				0.07017			0.02354
38.6087
38.611
38.6117
38.6119
38.6135
38.6144			0.07056
38.615					0.06786
38.6172
38.621
38.6221
38.6223	0.06447					0.03987
38.6229								0.01515
38.6314
38.633
38.6332
38.6357
38.638
38.6425				0.0702
38.6428
38.6432								--
38.6442		0.07315						--
38.6457								--
38.6466								--
38.6495							0.02359	--
38.6552								--
38.6563								--
38.6564								--
38.6572								--
38.6587								--
38.6591	0.06472					0.03991		--
38.6597			0.07057		0.06787			--
38.6603								--
38.6626								--
38.6644								--
38.6646								--
38.6663								0.01519
38.6678
38.6727
38.6767
38.6781
38.6794
38.6799
38.6831
38.6844
38.6854
38.6869				0.07031
38.6888							0.02364
38.6895		0.07346
38.6911
38.6916						0.03981
38.6917
38.6925
38.6944
38.6997
38.7032			0.07065
38.7036
38.704
38.7043	0.06476				0.06806
38.706
38.7101								0.01517
38.7125
38.7127
38.715
38.7152
38.7161
38.7184
38.7201							0.02363
38.7223
38.7248
38.7278
38.7329		0.07344
38.7335
38.735
38.7352				0.07045
38.737
38.7373					0.06811
38.7389						0.03995
38.7405			0.07081
38.7416
38.7422
38.7434
38.7477	0.06477							0.01522
38.7493
38.7498								--
38.7531								--
38.7549								--
38.7559								--
38.7569								--
38.7574								--
38.7596				0.07038				--
38.7605								--
38.7607								--
38.7624								--
38.7702								--
38.7703		0.07361						--
38.7723								--
38.7728								--
38.7734					0.06805			--
38.7758			0.07085				0.02369	--
38.7761
38.7787						0.0401
38.7801
38.7803
38.7808
38.7821
38.785	0.06478
38.7858
38.792
38.7926
38.7954
38.7992
38.8009
38.8043
38.8046								0.01524
38.8047				0.07055
38.8055		0.07368					0.02359
38.8069
38.8079
38.8082						0.04
38.8103			0.07107
38.8132
38.8156					0.06817
38.8158
38.8192
38.8203	0.06494
38.8216
38.8226
38.8255
38.8259								0.01522
38.8264
38.8272
38.831								--
38.8318								--
38.8324								--
38.8363							0.02372	--
38.84				0.07058				--
38.8401		0.0738						--
38.8403								--
38.8424								--
38.8428								--
38.8491								--
38.8495								--
38.8499					0.06834			--
38.8525			0.07119					--
38.8548	0.065							--
38.8553								--
38.8554								--
38.8614
38.8626
38.8627								0.01528
38.8629
38.8661
38.8665						0.04
38.8669
38.8694
38.8699
38.8706
38.8752
38.8763
38.8797			0.07121	0.07066
38.8822
38.8823		0.07397
38.8826
38.8834							0.02374
38.8851
38.8863						0.04016
38.8875
38.8881
38.8896					0.06849
38.8965
38.897	0.06519
38.8971
38.8972
38.8991
38.9061
38.9077
38.9086
38.9093
38.9095		0.07399						0.01525
38.9113							--	--
38.9125							--	--
38.9138							--	--
38.9151							--	--
38.9164							--	--
38.9177							--	--
38.9197				0.07081		0.04012	--	--
38.9203							--	--
38.9219							--	--
38.9232			0.07136				--	--
38.9241	0.06518						--	--
38.9261					0.06836		--	--
38.9313							--	--
38.9324							--	--
38.9349							--	--
38.9399							--	--
38.9408							0.02363
38.9425
38.9426
38.943
38.9432
38.9448
38.9469
38.9482
38.9507
38.9528
38.9529		0.07406		0.0709
38.9532
38.9558								0.0153
38.963
38.9648
38.9658							0.02363
38.9668
38.9669
38.9673					0.06847
38.9675	0.06529					0.04022
38.9682			0.0714
38.9706
38.9708
38.9709
38.9712
38.9849
38.9876
38.9884
38.9902								0.0152
38.9903
38.991
38.9937
38.9941
38.9955
38.9978				0.07089			0.0238
38.9979		0.07413
39.0002
39.0029
39.0037			0.07155
39.0067
39.0117
39.0121
39.0124
39.0125	0.06539
39.0139
39.0165								0.01533
39.0198					0.06866
39.0199
39.0204								--
39.0219								--
39.0247								--
39.0285								--
39.0322								--
39.033								--
39.0333						0.04011		--
39.0334		0.07437						--
39.036								--
39.0373								--
39.0378								--
39.0401								--
39.0406								--
39.0447								--
39.0473							0.02374	--
39.048	0.06539							--
39.0482				0.07109
39.0508			0.07152
39.0538
39.0576					0.06887
39.0611						0.04025
39.0621
39.0653
39.0654
39.0657								0.01528
39.0674
39.07
39.0711
39.074
39.0746
39.0777				0.07109
39.0803
39.0805		0.07435						--
39.0817								--
39.0827							0.02377	--
39.0835								--
39.0852			0.07163					--
39.0855						0.04024		--
39.0869								--
39.0882								--
39.0899								--
39.0903								--
39.0913					0.06879			--
39.0914								--
39.0936								--
39.0951	0.0655							--
39.0982								--
39.1018								--
39.1022
39.1059
39.1102								0.01524
39.1108
39.1111
39.1113
39.1115							0.02379
39.1147
39.1148		0.07457
39.1159
39.1163				0.07127
39.1168
39.1217
39.127
39.1294	0.06571
39.1305			0.07186
39.1323
39.1335
39.1356
39.1359					0.06886	0.04031
39.1373
39.1401
39.1402								0.01538
39.1418
39.1428
39.1471
39.1473
39.1514
39.1551
39.1552
39.1558
39.1587			0.07183
39.1599								--
39.16								--
39.1602		0.07463		0.07131				--
39.1616							0.02383	--
39.1617								--
39.1652								--
39.166					0.06885			--
39.1708								--
39.1747	0.06566					0.04027		--
39.1752								--
39.1804								--
39.1817								--
39.1833								--
39.1861								--
39.1868								--
39.1881								--
39.1883		0.07468
39.1917
39.1928
39.1947				0.07135
39.1948
39.1971
39.2007								0.0153
39.2028	0.06579
39.2033
39.2043
39.2055
39.2074
39.2078			0.07202
39.2106						0.04037
39.2108
39.2147					0.06907		0.02381
39.2163
39.2188
39.2198
39.2231
39.2242
39.2267
39.2274
39.2279
39.2305
39.231
39.2315
39.2359								0.01534
39.236
39.2372
39.2374		0.07481		0.07138
39.2407
39.2423
39.2464
39.2478							0.02384
39.2479
39.2498
39.2519	0.06588
39.2533			0.07217
39.2558
39.2559
39.2563						0.04041
39.2611					0.06907
39.2652
39.2653
39.2676								0.01539
39.2697
39.272
39.2756								--
39.2757								--
39.2793			0.07228					--
39.2803								--
39.2811								--
39.282								--
39.2823							0.02389	--
39.2827								--
39.2829		0.07502		0.07154				--
39.2851								--
39.2877								--
39.2911								--
39.2921								--
39.2957					0.06915			--
39.2974	0.06594							--
39.2986								--
39.3002
39.3003						0.04037
39.3019
39.3067
39.3077
39.3086								0.01528
39.3088		0.07503
39.3091
39.3199
39.3222				0.0716
39.3227
39.3233	0.06608
39.3245
39.3255
39.3263							0.02392
39.3266
39.3267
39.3281			0.07228
39.3302
39.3311
39.333
39.3343					0.06923	0.04052
39.3349
39.3424
39.3444
39.3456
39.3462								0.01539
39.3463
39.3506
39.3521
39.357
39.3574
39.3576		0.07509						--
39.3634								--
39.368								--
39.3702				0.07178				--
39.3712								--
39.3715								--
39.3721	0.06613						0.02389	--
39.3759								--
39.3761								--
39.3766								--
39.3769					0.06926			--
39.3791								--
39.3826			0.07248					--
39.3833								--
39.3848						0.04045		--
39.3856								--
39.3857
39.3868
39.3879
39.3906
39.3914				0.07182				0.01535
39.396
39.3967
39.3989
39.4009
39.4023
39.4026
39.4043
39.4067					0.0694
39.4102
39.4119
39.4121		0.07525
39.4202							0.02387
39.4203
39.4217
39.4238			0.07247
39.4262
39.4266	0.06623					0.04056
39.4269
39.4277
39.4285
39.4309
39.431
39.4323				0.07178
39.4359
39.4369
39.4401
39.4402								0.01537
39.4404								--
39.4409								--
39.4437			0.07258					--
39.4453								--
39.4468					0.06949			--
39.4479							0.02393	--
39.4511								--
39.4531								--
39.4533		0.07535						--
39.4536								--
39.4537						0.04057		--
39.4539								--
39.4559								--
39.46								--
39.4677	0.06623							--
39.4716								--
39.473
39.4731
39.4732		0.07545						0.01545
39.4746				0.07186
39.4751
39.4776
39.478
39.4791
39.4806
39.4828							0.02395
39.4845					0.06961
39.4863
39.4876	0.0665
39.4881			0.0727
39.4908
39.4912
39.4964
39.4992
39.4998
39.5014						0.0405
39.5033
39.5043
39.5048
39.5059
39.5122				0.07212				0.0153
39.517
39.5173
39.5176		0.07545
39.5188
39.5205
39.5231
39.5241
39.5249								--
39.525								--
39.5303								--
39.532	0.06656				0.06968			--
39.5349								--
39.5356							0.0239	--
39.5385			0.07282					--
39.5399								--
39.5415						0.04066		--
39.5416								--
39.544								--
39.5499								--
39.55								--
39.551								--
39.5546								--
39.5559								--
39.5571
39.5608
39.5638
39.5643								0.01538
39.5677
39.5679		0.07567
39.5686				0.07231
39.569
39.5693
39.5717							0.02396
39.5726			0.07304
39.5757
39.5763					0.0697	0.04066
39.5774
39.5793
39.5811
39.582
39.5823	0.06662
39.586
39.5887
39.5895
39.5905								0.01549
39.5938
39.5951
39.5956
39.5963
39.6018
39.6021		0.07582
39.6025
39.6044
39.6097				0.0722
39.6127
39.6136								--
39.6162								--
39.6163			0.07301				0.02401	--
39.6164	0.06681							--
39.6185					0.06979			--
39.6194								--
39.6217								--
39.6221								--
39.6321								--
39.6324								--
39.6339								--
39.6368						0.04071		--
39.6372								--
39.6378								--
39.6404								--
39.6407								--
39.6412
39.6414			0.07308					0.01545
39.6423				0.07232
39.643
39.6446
39.6449
39.6454
39.6457		0.07585
39.646
39.6478
39.6555					0.06985		0.024
39.6575
39.66	0.06685
39.6623						0.0408
39.6684
39.6686
39.6695
39.6698
39.6706
39.6709		0.07595
39.6747
39.6774
39.6808
39.6826				0.07237				0.01555
39.6852	0.06687
39.686
39.6873
39.6876
39.6889
39.6902
39.6925			0.07318		0.06996		0.02407
39.694
39.6943
39.6957
39.696
39.7008
39.7027
39.7085
39.7124
39.7149
39.7179
39.7213
39.7216						0.04085		0.01545
39.7218
39.722		0.07605		0.07259
39.7232
39.7264
39.7266
39.7307								--
39.7342								--
39.7362	0.06698							--
39.7378			0.07323					--
39.7383								--
39.7406								--
39.7409					0.07008			--
39.7412								--
39.7423							0.02405	--
39.7436								--
39.748								--
39.7487								--
39.7495								--
39.7523								--
39.7538						0.04073		--
39.7548								--
39.7582
39.7589
39.762
39.7622								0.01551
39.7669				0.07267
39.7672		0.07612
39.7681					0.07008
39.7711
39.7728
39.7747
39.7782
39.7783			0.07334
39.779
39.7814	0.06698
39.7863
39.7869						0.04099
39.787
39.7877							0.02419
39.7942
39.7959
39.7986
39.8013
39.8047				0.07273
39.8051
39.8062
39.8065
39.8073
39.8076		0.07633
39.8087
39.8098			0.07358					0.01552
39.8105
39.813					0.07032
39.8137								--
39.8171								--
39.8192								--
39.8219	0.0671							--
39.8233								--
39.8245								--
39.8257							0.02414	--
39.8272								--
39.8288								--
39.8294								--
39.8322								--
39.8341								--
39.836						0.04086		--
39.8361								--
39.8389								--
39.8392		0.0764						--
39.8406				0.0728
39.8408
39.8426								0.01544
39.8466
39.8527
39.8534	0.06723
39.8547
39.8562
39.8563			0.07358
39.8572
39.8595					0.07015
39.8601
39.862
39.866							0.02413
39.8661
39.8669
39.8721
39.878
39.8796
39.8798
39.88
39.8824
39.8837			0.07369			0.04107
39.8846
39.8852
39.8853
39.8856		0.07644		0.07281
39.8868
39.8885								0.01544
39.889
39.8921
39.8924
39.896
39.8987
39.8995					0.07034
39.8998	0.06727
39.9029							0.02415
39.9048
39.9049
39.9085
39.9125
39.9127						0.04104
39.913		0.07632
39.9149
39.9151
39.9191
39.9207				0.07309				0.01552
39.9223
39.9234								--
39.924								--
39.9262								--
39.9272	0.06739							--
39.9278								--
39.9309								--
39.9363								--
39.9382								--
39.9383							0.02413	--
39.9386								--
39.9399			0.07387					--
39.9431					0.07036			--
39.9472								--
39.9498								--
39.9513								--
39.9557								--
39.9563
39.958
39.9599						0.04107
39.9633
39.9656								0.01543
39.9689
39.9691
39.9693		0.07655
39.9717
39.9724
39.9733				0.07305
39.9754			0.07394
39.9755
39.9761
39.9776
39.9786
39.9834	0.06739				0.07033		0.02422
39.9844
39.9845
39.9846
39.9865
39.9871
39.9911						0.04107
39.9933
39.9937
39.9951
39.9992
40.0005								0.01556
40.0025
40.0029
40.0043				0.0731
40.0047		0.07672
40.0061								--
40.0079								--
40.0107								--
40.0166								--
40.0188	0.06755							--
40.0195								--
40.02							0.02424	--
40.0201								--
40.0233					0.07077			--
40.0236			0.07388					--
40.0269								--
40.0311								--
40.0322								--
40.0323						0.04121		--
40.0324								--
40.0374								--
40.0379
40.0381								0.0156
40.0393
40.0414
40.0429
40.045
40.05
40.0507
40.0525
40.0529		0.07685
40.0536			0.07409	0.07332
40.0554
40.0569					0.07063		0.02424
40.0575
40.058
40.0586
40.067	0.0678
40.0671
40.0672						0.04119
40.0683
40.0693
40.0745
40.0748
40.0789								0.01565
40.0803
40.0805
40.0825				0.07341
40.0829		0.07685
40.0837
40.0854
40.0858
40.0873
40.0888								--
40.0899								--
40.0925			0.07419					--
40.0935							0.0242	--
40.0952								--
40.0957						0.04123		--
40.097	0.06763							--
40.0977								--
40.1009					0.07075			--
40.1043								--
40.1044								--
40.1055								--
40.1081								--
40.1118								--
40.1133								--
40.1137								--
40.1179
40.1207								0.01561
40.1212
40.1213
40.1217		0.07708
40.1225				0.07343
40.1226
40.1247
40.128
40.1307
40.1311							0.02418
40.1348			0.07432
40.135
40.1358	0.06781
40.1371
40.1372
40.138					0.07081
40.1383						0.04132
40.1404
40.146
40.1503
40.1509
40.1553
40.1574								0.0156
40.158
40.1597
40.1617
40.1636
40.164		0.07713
40.1658
40.1685				0.07362
40.169					0.07094
40.171							0.0243
40.1721			0.07448
40.1725
40.1754
40.176
40.1774
40.1776
40.1781	0.06789
40.1828						0.04131
40.1838
40.1853
40.1854
40.1877
40.1909								0.01558
40.1943				0.07369
40.1945
40.2007								--
40.2009								--
40.2014		0.07714						--
40.2033								--
40.2039								--
40.2073								--
40.2085							0.02433	--
40.2106								--
40.2116								--
40.2118								--
40.2154	0.06797							--
40.2162					0.07103			--
40.2163								--
40.2176								--
40.2177								--
40.2178						0.04133		--
40.2199			0.07456					0.01559
40.2232
40.2274
40.2316
40.232
40.2354
40.2357
40.2379
40.2391
40.2395				0.07369
40.2411
40.2443
40.2445
40.2477
40.2487							0.0243
40.2491		0.07724
40.251
40.2534
40.2547			0.07466
40.2548
40.258						0.04138
40.2589
40.2627
40.2628					0.07104
40.2631	0.06808
40.2645								0.01564
40.268
40.2702
40.2708
40.271
40.2716							0.02429
40.274
40.2755
40.2773
40.2806
40.282
40.2835
40.2839		0.0775
40.2846
40.2876				0.0738
40.2882
40.2893								0.01558
40.2914						0.04148
40.2919			0.07486
40.294
40.2941
40.2952
40.2979	0.06815				0.07113
40.3015								--
40.3052								--
40.3073								--
40.308								--
40.3094								--
40.3119							0.02445	--
40.3126								--
40.3167								--
40.3187								--
40.319								--
40.3206								--
40.3207					0.07113			--
40.321								--
40.3211		0.07758						--
40.3222								--
40.3247			0.07493	0.07396				--
40.3254
40.328
40.3281						0.0415
40.3282								0.01572
40.335	0.06833
40.3357
40.3365
40.3386
40.3401
40.3408
40.3451				0.0739
40.3459
40.3481
40.3516
40.3529
[truncated: 20,998 more rows]

## Sheet: Fig S5d
				Concentration
Temp	2 uM	1 uM	500 nM	250 nM	125 nM	62.5 nM	31.25	15.6 nM
36.7072
36.7534
36.7676
36.7914					6.2419e-05
36.7939
36.814				7.64559e-05
36.83					6.27457e-05
36.8312
36.8345
36.835
36.8402
36.8522				7.66464e-05
36.8567					6.30724e-05		1.63218e-05
36.8592
36.866								4.32726e-07
36.876
36.8783
36.8792				7.6837e-05
36.8806
36.8811
36.8813						4.59817e-06
36.8921
36.8983	7.42249e-05				6.33991e-05
36.8996								6.26736e-07
36.9028							1.63732e-05
36.9052
36.9138
36.9182
36.9185				7.70276e-05
36.919
36.9253
36.9255
36.9269
36.9276					6.37259e-05	5.09498e-06
36.9408							1.64246e-05
36.9431
36.9445	7.47112e-05
36.9459								8.20746e-07
36.953
36.9535				7.72182e-05
36.9582
36.9587
36.9607
36.9624			7.45874e-05		6.40526e-05
36.9626
36.9633
36.9655
36.9669		8.24627e-05
36.9716
36.9749
36.9805							1.6476e-05
36.9825	7.51975e-05
36.9826
36.9867
36.9868				7.74088e-05				1.01476e-06
36.9869
36.9881
36.9929
36.9933
37.0029
37.0053						6.08859e-06
37.0071
37.0085			7.50157e-05		6.43793e-05
37.0087
37.0095
37.0131		8.30135e-05
37.0152							1.65273e-05
37.0172
37.0203
37.0204								1.20877e-06
37.021
37.0216
37.0223	7.56838e-05
37.0236
37.026
37.0264
37.0269
37.033
37.0331
37.0376				7.75994e-05
37.04						6.5854e-06
37.0421
37.0465			7.5444e-05
37.0466
37.0481
37.0488					6.47061e-05		1.65787e-05
37.0491
37.0507
37.051		8.35643e-05
37.054
37.0544
37.0571	7.61701e-05
37.0589
37.0664
37.0676
37.0696
37.0709
37.0712
37.0721
37.0725
37.073
37.0736						7.08221e-06
37.0741
37.0753				7.779e-05				1.40278e-06
37.0817
37.0838					6.50328e-05
37.0862
37.0863			7.58723e-05
37.0882
37.0907	7.66564e-05	8.41152e-05
37.095							1.66301e-05
37.0967
37.0986
37.1
37.1004
37.1023								1.59679e-06
37.1043
37.1075
37.1077
37.1084				7.79806e-05
37.11
37.1106
37.1134
37.1138
37.1157
37.1173
37.1199						7.57902e-06
37.1209
37.121			7.63006e-05
37.1254		8.4666e-05
37.126
37.1332
37.1359							1.66815e-05
37.1369
37.137	7.71426e-05				6.53595e-05
37.1375
37.1377								1.7908e-06
37.1379
37.1383
37.1418
37.144
37.1452
37.1468
37.1472
37.1496
37.1535
37.1544
37.1546			7.67288e-05
37.1582
37.159		8.52168e-05
37.1608						8.07583e-06
37.1628
37.1635				7.81712e-05
37.1639
37.1656					6.56862e-05
37.1668
37.1693							1.67329e-05
37.1708
37.1776
37.1779	7.76289e-05
37.1786
37.1787
37.1818
37.1843
37.1867								1.9848e-06
37.1898
37.1916				7.83618e-05
37.1931
37.1942						8.57264e-06
37.1965
37.1994
37.2003					6.6013e-05
37.2005
37.2008			7.71571e-05
37.2016
37.202
37.2043
37.2052		8.57676e-05
37.2114	7.81152e-05
37.2121
37.2122
37.2125
37.2129
37.2154
37.2178
37.2233
37.2242							1.67843e-05
37.2248
37.2252
37.2255				7.85524e-05
37.2277
37.2285
37.2289
37.2338
37.2377
37.2414								2.17881e-06
37.2417			7.75854e-05
37.2457
37.246
37.2461		8.63185e-05
37.2465
37.2486
37.2492					6.63397e-05	9.06944e-06
37.2511							1.68357e-05
37.2523
37.2538
37.2582
37.2585
37.2612
37.2615
37.2637
37.2639
37.2641
37.2656
37.2664	7.86015e-05
37.2668								2.37282e-06
37.2733
37.2744
37.2747				7.8743e-05
37.2751			7.80137e-05
37.2761						9.56625e-06
37.2795		8.68693e-05
37.2798
37.2864							1.6887e-05
37.2871
37.2875
37.2918
37.2921
37.2925
37.2934	7.90878e-05
37.2972								2.56683e-06
37.299
37.3023
37.3034
37.3047					6.66664e-05
37.3073
37.3074
37.3086
37.3114						1.00631e-05
37.3126
37.313
37.3193
37.3206
37.3287	7.95741e-05
37.3288
37.3292					6.69932e-05
37.3296				7.89336e-05
37.3301			7.8442e-05
37.3324
37.3326
37.3329
37.3344		8.74201e-05
37.3354							1.69384e-05
37.3357
37.3363
37.3381
37.3419
37.3466								2.76084e-06
37.3481
37.3538
37.3539
37.3546
37.3564				7.91242e-05
37.357			7.88703e-05
37.3576
37.3593
37.3604					6.73199e-05	1.05599e-05
37.3614		8.7971e-05
37.3618
37.366
37.3662
37.3672
37.3676
37.3688
37.3778	8.00604e-05
37.3807
37.3814
37.3842								2.95485e-06
37.3851
37.3871				7.93148e-05
37.3872
37.39							1.69898e-05
37.3904
37.3908
37.3917
37.3923			7.92985e-05
37.3924
37.3928
37.3929
37.3966		8.85218e-05
37.4035
37.4041
37.4087
37.409
37.4121					6.76466e-05
37.4141
37.4151						1.10567e-05
37.4153							1.70412e-05
37.4159
37.416
37.4173
37.4186								3.14886e-06
37.4198
37.4207
37.421
37.4228
37.4232
37.4325	8.05467e-05
37.4346
37.4355				7.95053e-05
37.4362
37.4374
37.4404						1.15535e-05
37.4406
37.4413			7.97268e-05
37.4456		8.90726e-05					1.70926e-05
37.4463
37.4466
37.4476					6.79733e-05
37.4479
37.4492
37.4525
37.453
37.4551
37.4578	8.1033e-05
37.458
37.463
37.4648
37.4665								3.34287e-06
37.4666
37.4677
37.4707
37.4708						1.20503e-05
37.4721
37.4722
37.4725				7.96959e-05
37.4811
37.4828					6.83001e-05
37.4831
37.4832
37.4882	8.15192e-05
37.495							1.7144e-05
37.4951
37.4955
37.4959			8.01551e-05
37.4981
37.4982
37.5002		8.96235e-05
37.5014
37.5039
37.504
37.5067
37.5075				7.98865e-05
37.5095
37.5099
37.5123								3.53688e-06
37.5136
37.5171
37.5193
37.5196
37.5202						1.25471e-05
37.5203
37.5212			8.05834e-05
37.5255		9.01743e-05
37.5291
37.5317					6.86268e-05
37.5319
37.5325							1.71954e-05
37.5327
37.5328
37.5377	8.20055e-05
37.5382
37.5432								3.73089e-06
37.5438
37.5442
37.5445
37.5471
37.5507
37.5516			8.10117e-05
37.5527
37.5545
37.5547
37.5559		9.07251e-05		8.00771e-05
37.556
37.5577						1.30439e-05
37.5585
37.5629
37.5631
37.5669							1.72468e-05
37.5671
37.574
37.5748
37.5751
37.5752	8.24918e-05				6.89535e-05
37.5779
37.5812
37.5828								3.9249e-06
37.5837
37.5859
37.5862
37.5864
37.5889
37.5915
37.5919
37.5921						1.35407e-05
37.5992
37.6
37.6003
37.6006
37.601			8.144e-05	8.02677e-05
37.6015
37.6053		9.1276e-05
37.606
37.6082					6.92803e-05
37.6096	8.29781e-05
37.6114
37.6115
37.6116
37.6124
37.6141
37.6146							1.72981e-05
37.6147
37.6231								4.11891e-06
37.6241
37.6267
37.6295
37.6315
37.6316
37.6346				8.04583e-05
37.6366
37.6372
37.6374
37.6376
37.6385			8.18683e-05
37.6399						1.40375e-05
37.6417
37.6419
37.6427		9.18268e-05
37.6457
37.6498					6.9607e-05
37.657
37.6575	8.34644e-05
37.6603
37.6604							1.73495e-05
37.6608
37.6615
37.6622
37.6634
37.6642								4.01504e-06
37.668
37.6684
37.6712
37.6717				8.06489e-05
37.6729			8.22965e-05
37.6771		9.23776e-05
37.6788
37.6823
37.6841
37.6857						1.45343e-05
37.6862
37.691					6.99337e-05
37.6912							1.74009e-05
37.6949
37.6958
37.6982
37.7008
37.7016
37.7033	8.39507e-05
37.7063
37.7074
37.7078
37.711								4.33689e-06
37.7116
37.7131				8.08395e-05
37.7161
37.7166						1.50311e-05
37.7194
37.7207			8.27248e-05
37.7249		9.29285e-05
37.7274
37.728					7.0357e-05
37.7284
37.7285
37.7292
37.7304
37.7307							1.74523e-05
37.7318
37.7325
37.7342	8.4437e-05
37.7351
37.7418
37.7435
37.7437
37.7477
37.748
37.7484								4.2203e-06
37.7504
37.7526
37.7528
37.7561				8.13365e-05		1.5528e-05
37.7588
37.7627
37.7628
37.7651
37.7664			8.31531e-05
37.7705
37.7707		9.34793e-05
37.771							1.75037e-05
37.7737	8.49233e-05
37.7743
37.7769					7.08834e-05
37.7776
37.778
37.7802
37.7827
37.7828
37.7856								4.24396e-06
37.7886
37.7889
37.7892
37.7928
37.7958
37.7964						1.60248e-05
37.7973			8.35814e-05
37.798
37.7982
37.7997
37.8015		9.40301e-05		8.19709e-05
37.8083
37.8103
37.8105
37.8114
37.8119
37.812					7.12563e-05		1.74175e-05
37.8141	8.54095e-05
37.8199
37.8225
37.8256
37.8259
37.8285
37.8293
37.8338
37.8345								4.21733e-06
37.8353
37.8356
37.8368			8.40097e-05
37.8372
37.8374				8.22594e-05		1.66636e-05
37.8384
37.841		9.45809e-05
37.8437
37.8477
37.8491
37.8533					7.13974e-05
37.8551	8.60099e-05
37.856
37.8562
37.8566
37.858
37.8587							1.77828e-05
37.8593
37.8656								4.40131e-06
37.8665
37.8712
37.8726
37.8729
37.8744
37.8755				8.27951e-05
37.8771			8.4438e-05
37.8793
37.8805
37.8813		9.51318e-05
37.8842						1.7245e-05
37.8867
37.8869
37.888
37.8927
37.8952
37.8961							1.79188e-05
37.8982
37.8987					7.16746e-05
37.8995
37.9019	8.65639e-05
37.9035
37.9096
37.9099
37.9125								4.09693e-06
37.9138
37.9164
37.9178
37.9181			8.50336e-05
37.9216						1.78186e-05
37.9222		9.56334e-05
37.9234
37.926				8.3711e-05
37.9261
37.9263
37.9289
37.9294
37.9322					7.19563e-05
37.9329
37.9331							1.84192e-05
37.9362
37.9389
37.9394	8.66745e-05
37.9404
37.9413
37.9508								4.42881e-06
37.9522
37.9539
37.9547
37.9549				8.43026e-05
37.9584
37.9587						1.8449e-05
37.9631
37.9633
37.9649			8.54196e-05
37.9663
37.9665
37.969		9.61928e-05
37.9738
37.9756
37.9764
37.9765	8.7137e-05				7.23738e-05
37.9772
37.9799
37.9808
37.9812				8.43026e-05				4.5324e-06
37.9815					7.27005e-05
37.982
37.9832
37.9871
37.9894
37.9897				8.44932e-05
37.9948					7.30273e-05
38.0003
38.0004
38.0016
38.0023			8.55322e-05
38.0037				8.46838e-05
38.0063		9.60106e-05
38.0072
38.0074
38.0075						1.87883e-05
38.0118					7.3354e-05
38.0129
38.0131							1.85673e-05
38.0148
38.0205
38.0224
38.0239				8.48744e-05
38.0244
38.0254	8.73771e-05
38.0266
38.0269								4.80767e-06
38.0298					7.36807e-05
38.0348
38.0361
38.0364
38.0374
38.0387						1.90575e-05
38.0393			8.61941e-05	8.5065e-05
38.04
38.0415
38.0434		9.65081e-05
38.0453					7.40074e-05
38.0491
38.0499
38.0539
38.054
38.0565	8.78513e-05
38.0578
38.0584
38.0598							1.85813e-05
38.0612
38.0614
38.0638				8.52556e-05
38.068
38.069
38.0705
38.0732								4.97145e-06
38.0744
38.0746
38.0787
38.0801					7.43342e-05
38.0815
38.0854						1.93064e-05
38.0862
38.0882			8.63671e-05
38.0911
38.0912
38.0913
38.0923		9.66607e-05
38.0948
38.0966
38.0981							1.88556e-05
38.0982
38.0983
38.0987
38.1009
38.1034	8.86298e-05
38.1047				8.54462e-05
38.105
38.1063
38.1078								4.92665e-06
38.1101
38.1157
38.1162					7.46609e-05
38.1172
38.1193			8.69643e-05
38.1198
38.1234		9.70794e-05
38.1237						1.96233e-05
38.1268
38.1282
38.1283
38.1285							1.89981e-05
38.1297
38.1376
38.1411
38.1417	8.91017e-05
38.1432
38.1435
38.1438
38.1469
38.1496				8.56368e-05
38.1501								5.02115e-06
38.1502					7.49876e-05
38.1505
38.1541						2.00812e-05
38.1627
38.1639
38.1644
38.165
38.1661			8.74716e-05
38.1701		9.75354e-05
38.1721	8.93575e-05
38.1722
38.1723
38.174							1.90456e-05
38.1746
38.1764				8.58274e-05
38.1769
38.177
38.1779
38.1807
38.186								5.18422e-06
38.1878
38.1899
38.192
38.1954
38.1956
38.1964
38.1967
38.1973
38.1998						2.03908e-05
38.2021					7.53144e-05
38.2043			8.7879e-05
38.2079
38.208
38.2084		9.7771e-05
38.2146
38.2147
38.2178	8.93044e-05
38.2184
38.2203							1.89585e-05
38.2212
38.223
38.2234								5.1188e-06
38.2243
38.2246
38.226
38.2274
38.2308
38.2311				8.6018e-05
38.2325
38.2347			8.81793e-05		7.56411e-05
38.2388		9.83856e-05
38.2397
38.2409
38.2419
38.242
38.245
38.2461						2.04959e-05
38.2507
38.2527
38.2546
38.2548							1.92952e-05
38.2563				8.62086e-05
38.2594
38.2628
38.2642	8.94119e-05
38.2656
38.2665					7.59678e-05
38.2667								5.20368e-06
38.2696
38.2731
38.2733
38.2757
38.2763
38.278
38.2802
38.2804			8.86097e-05
38.2805						2.07277e-05
38.2844		9.89063e-05
38.2871
38.2881
38.2897
38.2905
38.2928
38.2932
38.2949				8.63992e-05
38.2959
38.2971							1.91709e-05
38.2986	8.9771e-05
38.3018
38.3022
38.3036								5.25122e-06
38.3078
38.3089
38.3091
38.3105
38.3131
38.3186
38.3215					7.62945e-05
38.3229						2.0822e-05
38.3231
38.3242
38.3266			8.90263e-05
38.3306		9.93345e-05
38.3316
38.3329							1.9264e-05
38.3352
38.3367
38.3381
38.3387
38.3394
38.341	9.00601e-05
38.3414
38.3461
38.3463				8.65898e-05
38.348
38.3492								5.34458e-06
38.3544
38.356
38.3565
38.3586
38.3587						2.11568e-05
38.3611			8.94521e-05
38.3637
38.3651		9.97104e-05
38.3677
38.3686
38.3687
38.3701							1.93597e-05
38.3711
38.3769	9.07803e-05				7.66213e-05
38.3814
38.3824
38.3825
38.3835
38.3848
38.3876
38.3893
38.3895
38.3916
38.3927								5.13937e-06
38.3935					7.6948e-05
38.396				8.67804e-05		2.16341e-05
38.3995
38.4008
38.4021
38.4034			8.97586e-05
38.4074		0.000100125
38.4109
38.4134							1.95818e-05
38.4142	9.10124e-05
38.4143
38.4147
38.4148
38.4158
38.4192
38.4193
38.422
38.4246				8.6971e-05
38.4261
38.4264
38.4297
38.4302					7.72747e-05			5.1971e-06
38.4349
38.4365
38.4366
38.4367
38.4391
38.4393			8.96855e-05			2.21533e-05
38.4432		0.000100342
38.4476
38.4491
38.4503							1.99043e-05
38.4576	9.14543e-05
38.458
38.4604				8.71616e-05
38.4615
38.464
38.4643
38.4646
38.4656								5.44486e-06
38.4715
38.4717
38.4738
38.4762						2.22808e-05
38.4765			8.97911e-05
38.4786
38.4799
38.4805		0.000100561
38.4828
38.4863					7.76015e-05
38.4913
38.4929
38.4938
38.4945	9.21664e-05
38.4955
38.4957							1.9726e-05
38.4972
38.4976
38.5
38.5003								5.38981e-06
38.5062
38.508
38.5144
38.5149
38.5151				8.73521e-05
38.5167
38.517
38.5171
38.5198			8.99321e-05
38.5203
38.5217						2.29212e-05
38.5237		0.000100916
38.5271
38.5295					7.79282e-05
38.5309
38.531
38.5344
38.5362
38.5372
38.5392							1.94811e-05
38.54	9.30917e-05
38.5408
38.542
38.5426								5.36199e-06
38.5453
38.5515
38.5522
38.5525
38.5538
38.5558
38.5567			9.0337e-05	8.75427e-05
38.5605
38.5606		0.000101649			7.82549e-05
38.562
38.5642
38.5652						2.33021e-05
38.5659
38.5664
38.5699								5.59112e-06
38.5735
38.5742
38.5766							1.95064e-05
38.5775
38.5776
38.5791
38.5804
38.5805
38.5836	9.37972e-05			8.77333e-05
38.5876
38.5877
38.5905
38.5947
38.5979
38.5991
38.6022			9.07637e-05
38.6026						2.39317e-05
38.6055
38.606		0.00010222
38.6074
38.6075
38.6083					7.85816e-05
38.6087
38.611
38.6117
38.6119							1.97262e-05
38.6135								5.75571e-06
38.6144
38.615
38.6172
38.621	9.41053e-05
38.6221
38.6223
38.6229
38.6314
38.633
38.6332
38.6357
38.638				8.79239e-05		2.43607e-05
38.6425
38.6428
38.6432
38.6442
38.6457			9.12279e-05
38.6466							1.96692e-05
38.6495		0.000102464
38.6552
38.6563
38.6564	9.49503e-05
38.6572					7.89084e-05
38.6587								5.96889e-06
38.6591
38.6597
38.6603
38.6626
38.6644
38.6646
38.6663
38.6678
38.6727						2.45526e-05
38.6767
38.6781
38.6794
38.6799
38.6831			9.15228e-05
38.6844				8.81145e-05
38.6854
38.6869		0.000102563
38.6888							1.94821e-05
38.6895					7.92351e-05
38.6911	9.48924e-05
38.6916
38.6917
38.6925
38.6944								6.04545e-06
38.6997
38.7032
38.7036
38.704
38.7043
38.706
38.7101
38.7125
38.7127
38.715				8.83051e-05		2.4841e-05
38.7152
38.7161							1.94517e-05
38.7184			9.1453e-05
38.7201
38.7223		0.000102578
38.7248
38.7278
38.7329
38.7335	9.54731e-05
38.735
38.7352					7.95618e-05
38.737
38.7373
38.7389
38.7405
38.7416								6.02104e-06
38.7422						2.53452e-05
38.7434
38.7477
38.7493
38.7498
38.7531			9.18028e-05
38.7549
38.7559				8.84957e-05
38.7569		0.000102921
38.7574
38.7596							1.95691e-05
38.7605
38.7607	9.60899e-05
38.7624
38.7702
38.7703					7.98886e-05
38.7723
38.7728
38.7734
38.7758
38.7761								5.90747e-06
38.7787
38.7801
38.7803
38.7808
38.7821
38.785
38.7858						2.52153e-05
38.792				8.86863e-05
38.7926
38.7954			9.21789e-05
38.7992		0.000103525
38.8009
38.8043	9.64492e-05
38.8046
38.8047					8.03119e-05		1.9756e-05
38.8055
38.8069
38.8079
38.8082
38.8103
38.8132
38.8156
38.8158
38.8192
38.8203
38.8216								6.00352e-06
38.8226			9.24281e-05
38.8255
38.8259
38.8264		0.000103775
38.8272
38.831						2.55641e-05
38.8318
38.8324				8.91833e-05
38.8363
38.84
38.8401
38.8403							2.00063e-05
38.8424
38.8428
38.8491
38.8495	9.66666e-05
38.8499								6.17803e-06
38.8525
38.8548					8.08383e-05
38.8553
38.8554
38.8614
38.8626
38.8627
38.8629
38.8661			9.27034e-05
38.8665						2.58704e-05
38.8669
38.8694
38.8699		0.000103932
38.8706
38.8752
38.8763
38.8797
38.8822
38.8823				8.98177e-05
38.8826
38.8834
38.8851	9.6964e-05
38.8863
38.8875							2.00993e-05
38.8881					8.12111e-05			6.17803e-06
38.8896								6.37204e-06
38.8965
38.897								6.56604e-06
38.8971
38.8972
38.8991
38.9061								6.76005e-06
38.9077
38.9086
38.9093
38.9095
38.9113			9.31233e-05				2.00993e-05
38.9125
38.9138				9.01062e-05				6.95406e-06
38.9151		0.000104283
38.9164
38.9177
38.9197
38.9203
38.9219					8.13523e-05	2.58704e-05
38.9232
38.9241
38.9261								7.14807e-06
38.9313							2.01507e-05
38.9324	9.73523e-05
38.9349
38.9399
38.9408
38.9425
38.9426
38.943
38.9432
38.9448						2.63672e-05
38.9469			9.30371e-05	9.06419e-05			2.0202e-05
38.9482
38.9507		0.000104566
38.9528								7.34208e-06
38.9529
38.9532
38.9558
38.963
38.9648
38.9658
38.9668
38.9669	9.74304e-05
38.9673						2.6864e-05
38.9675					8.16294e-05
38.9682
38.9706
38.9708							2.02534e-05
38.9709
38.9712
38.9849
38.9876								7.53609e-06
38.9884
38.9902
38.9903
38.991
38.9937
38.9941			9.32479e-05			2.73608e-05
38.9955				9.15578e-05
38.9978		0.00010468
38.9979
39.0002
39.0029
39.0037					8.19111e-05		2.03048e-05
39.0067
39.0117
39.0121								7.7301e-06
39.0124	9.71758e-05
39.0125
39.0139
39.0165
39.0198
39.0199
39.0204								--
39.0219								--
39.0247				9.21494e-05				--
39.0285			9.36306e-05					--
39.0322		0.000104834				2.78576e-05		--
39.033								--
39.0333								--
39.0334								--
39.036								--
39.0373							2.03562e-05	--
39.0378								--
39.0401								--
39.0406	9.75156e-05							--
39.0447								--
39.0473					8.23287e-05			--
39.048								--
39.0482
39.0508
39.0538
39.0576
39.0611
39.0621
39.0653
39.0654
39.0657
39.0674						2.83545e-05
39.07
39.0711								7.92411e-06
39.074			9.38035e-05
39.0746				9.26168e-05
39.0777		0.00010517
39.0803
39.0805
39.0817
39.0827							2.04076e-05
39.0835
39.0852
39.0855
39.0869
39.0882					8.26059e-05			8.11812e-06
39.0899	9.75235e-05
39.0903
39.0913
39.0914
39.0936
39.0951
39.0982
39.1018
39.1022			9.3979e-05
39.1059		0.000105871
39.1102						2.88513e-05
39.1108
39.1111
39.1113
39.1115				9.28969e-05
39.1147
39.1148							2.0459e-05
39.1159					8.30344e-05
39.1163
39.1168
39.1217								8.31213e-06
39.127
39.1294
39.1305
39.1323							--	--
39.1335							--	--
39.1356	9.75637e-05						--	--
39.1359							--	--
39.1373							--	--
39.1401							--	--
39.1402							--	--
39.1418				9.32623e-05			--	--
39.1428							--	--
39.1471							--	--
39.1473						2.93481e-05	--	--
39.1514			9.3856e-05				--	--
39.1551		0.0001062					--	--
39.1552							--	--
39.1558							--	--
39.1587							--	--
39.1599							2.05104e-05
39.16					8.31238e-05
39.1602
39.1616	9.72702e-05
39.1617
39.1652
39.166
39.1708
39.1747								8.50614e-06
39.1752
39.1804
39.1817
39.1833						2.98449e-05
39.1861
39.1868
39.1881
39.1883								--
39.1917								--
39.1928								--
39.1947				9.34602e-05				--
39.1948								--
39.1971			9.41514e-05					--
39.2007		0.000106264						--
39.2028								--
39.2033								--
39.2043								--
39.2055								--
39.2074								--
39.2078								--
39.2106	9.70691e-05							--
39.2108					8.31827e-05		2.05618e-05	--
39.2147								--
39.2163
39.2188
39.2198
39.2231			9.4271e-05
39.2242
39.2267		0.000106027
39.2274
39.2279								8.70015e-06
39.2305
39.231
39.2315				9.34647e-05
39.2359
39.236
39.2372
39.2374						3.03417e-05
39.2407							2.06131e-05
39.2423
39.2464					8.33346e-05
39.2478
39.2479
39.2498
39.2519
39.2533
39.2558
39.2559
39.2563
39.2611
39.2652								8.89416e-06
39.2653	9.71859e-05
39.2676
39.2697
39.272			9.40264e-05
39.2756		0.000105586				3.08385e-05
39.2757
39.2793				9.38916e-05
39.2803							2.06645e-05
39.2811
39.282
39.2823
39.2827
39.2829
39.2851
39.2877					8.31583e-05			9.08817e-06
39.2911
39.2921
39.2957
39.2974
39.2986
39.3002							--	--
39.3003							--	--
39.3019						3.13353e-05	--	--
39.3067	9.75162e-05						--	--
39.3077							--	--
39.3086							--	--
39.3088							--	--
39.3091							--	--
39.3199							--	--
39.3222							--	--
39.3227				9.42878e-05			--	--
39.3233							--	--
39.3245							--	--
39.3255							--	--
39.3263							--	--
39.3266	9.72391e-05						--	--
39.3267			9.39107e-05		8.33471e-05		2.07159e-05
39.3281
39.3302		0.000105763
39.3311
39.333
39.3343								9.28218e-06
39.3349
39.3424
39.3444
39.3456
39.3462
39.3463
39.3506
39.3521
39.357				9.45041e-05		3.18321e-05
39.3574
39.3576
39.3634
39.368			9.38395e-05
39.3702
39.3712	9.73603e-05
39.3715		0.000105761
39.3721					8.35054e-05
39.3759
39.3761
39.3766								9.47619e-06
39.3769
39.3791
39.3826
39.3833							2.07673e-05
39.3848
39.3856
39.3857								--
39.3868								--
39.3879			9.41604e-05					--
39.3906								--
39.3914		0.000105663						--
39.396								--
39.3967				9.50784e-05				--
39.3989								--
39.4009								--
39.4023								--
39.4026								--
39.4043								--
39.4067						3.23289e-05		--
39.4102							2.08187e-05	--
39.4119					8.34598e-05			--
39.4121								--
39.4202
39.4203								9.6702e-06
39.4217	9.73187e-05
39.4238
39.4262
39.4266
39.4269
39.4277
39.4285
39.4309
39.431
39.4323			9.43176e-05
39.4359		0.000105532				3.28257e-05
39.4369				9.5773e-05
39.4401
39.4402							2.08701e-05
39.4404
39.4409
39.4437
39.4453
39.4468
39.4479					8.3299e-05
39.4511
39.4531
39.4533
39.4536
39.4537
39.4539
39.4559	9.77211e-05							9.86421e-06
39.46
39.4677
39.4716
39.473						3.33225e-05		--
39.4731								--
39.4732								--
39.4746				9.68039e-05				--
39.4751								--
39.4776								--
39.478								--
39.4791								--
39.4806								--
39.4828			9.46716e-05				2.09215e-05	--
39.4845								--
39.4863		0.000105975						--
39.4876								--
39.4881					8.35567e-05			--
39.4908								--
39.4912								--
39.4964
39.4992
39.4998	9.76683e-05
39.5014
39.5033
39.5043
39.5048
39.5059								1.00582e-05
39.5122
39.517			9.49655e-05
39.5173
39.5176
39.5188						3.38193e-05
39.5205		0.000106342		9.70895e-05
39.5231
39.5241
39.5249
39.525	9.76066e-05
39.5303
39.532							2.09729e-05
39.5349					8.35997e-05
39.5356
39.5385
39.5399
39.5415								1.02522e-05
39.5416
39.544
39.5499
39.55
39.551
39.5546
39.5559
39.5571								--
39.5608			9.50368e-05					--
39.5638								--
39.5643		0.00010656		9.728e-05				--
39.5677						3.43162e-05		--
39.5679								--
39.5686								--
39.569								--
39.5693							2.10242e-05	--
39.5717					8.35819e-05			--
39.5726								--
39.5757								--
39.5763	9.84089e-05							--
39.5774								--
39.5793								--
39.5811								--
39.582								1.04462e-05
39.5823
39.586			9.54791e-05
39.5887
39.5895		0.000106952
39.5905
39.5938
39.5951
39.5956				9.69017e-05		3.4813e-05
39.5963
39.6018
39.6021
39.6025
39.6044
39.6097					8.35006e-05
39.6127
39.6136
39.6162
39.6163
39.6164
39.6185
39.6194
39.6217	9.84695e-05
39.6221
39.6321							2.10756e-05
39.6324
39.6339								1.06403e-05
39.6368
39.6372			9.58359e-05	9.70993e-05
39.6378
39.6404
39.6407		0.000107683
39.6412								--
39.6414								--
39.6423								--
39.643					8.37266e-05			--
39.6446								--
39.6449								--
39.6454						3.53098e-05		--
39.6457								--
39.646								--
39.6478								--
39.6555								--
39.6575								--
39.66								--
39.6623	9.90878e-05							--
39.6684								--
39.6686							2.1127e-05	--
39.6695
39.6698				9.75073e-05
39.6706
39.6709
39.6747								1.05364e-05
39.6774
39.6808
39.6826			9.64375e-05
39.6852
39.686		0.000108168
39.6873
39.6876					8.34431e-05
39.6889
39.6902
39.6925						3.58066e-05
39.694	0.000100042
39.6943
39.6957							2.11784e-05
39.696
39.7008
39.7027
39.7085
39.7124
39.7149
39.7179
39.7213				9.80935e-05
39.7216
39.7218					8.36687e-05			1.08582e-05
39.722
39.7232			9.66786e-05
39.7264
39.7266		0.000108919				3.63034e-05
39.7307								--
39.7342								--
39.7362								--
39.7378								--
39.7383								--
39.7406	0.000100558							--
39.7409								--
39.7412								--
39.7423								--
39.7436							2.12298e-05	--
39.748								--
39.7487				9.83837e-05				--
39.7495								--
39.7523								--
39.7538								--
39.7548			9.70287e-05					--
39.7582		0.000109597
39.7589
39.762
39.7622								1.07416e-05
39.7669					8.30206e-05
39.7672
39.7681	0.000101254
39.7711						3.68002e-05
39.7728
39.7747
39.7782
39.7783
39.779
39.7814
39.7863
39.7869							2.12812e-05
39.787
39.7877
39.7942
39.7959
39.7986				9.91796e-05
39.8013			9.75373e-05
39.8047		0.000110318
39.8051
39.8062								1.07653e-05
39.8065
39.8073
39.8076
39.8087
39.8098
39.8105						3.7297e-05
39.813
39.8137					8.33664e-05			--
39.8171								--
39.8192								--
39.8219								--
39.8233								--
39.8245	0.000101525							--
39.8257								--
39.8272								--
39.8288			9.7766e-05					--
39.8294							2.1195e-05	--
39.8322		0.000110676						--
39.8341								--
39.836								--
39.8361								--
39.8389				9.96374e-05				--
39.8392								--
39.8406
39.8408
39.8426								1.07387e-05
39.8466
39.8527
39.8534
39.8547					8.32653e-05
39.8562						3.79359e-05
39.8563
39.8572
39.8595
39.8601	0.0001015
39.862
39.866
39.8661
39.8669
39.8721
39.878
39.8796
39.8798							2.15603e-05
39.88
39.8824				9.95325e-05				1.09227e-05
39.8837
39.8846
39.8852			9.78478e-05
39.8853
39.8856
39.8868
39.8885		0.000110828
39.889
39.8921
39.8924
39.896						3.85173e-05
39.8987					8.33698e-05
39.8995
39.8998
39.9029
39.9048
39.9049							2.16963e-05
39.9085	0.000102127
39.9125
39.9127
39.913
39.9149
39.9151
39.9191
39.9207			9.82816e-05					1.06183e-05
39.9223
39.9234								--
39.924		0.000111492		9.95491e-05				--
39.9262								--
39.9272						3.90908e-05		--
39.9278								--
39.9309								--
39.9363					8.33091e-05			--
39.9382								--
39.9383								--
39.9386	0.000102989							--
39.9399								--
39.9431								--
39.9472								--
39.9498							2.21967e-05	--
39.9513								--
39.9557								--
39.9563
39.958
39.9599
39.9633								1.09502e-05
39.9656
39.9689				9.93261e-05
39.9691			9.88846e-05
39.9693
39.9717
39.9724		0.000111695				3.97212e-05
39.9733
39.9754
39.9755
39.9761
39.9776	0.000103692
39.9786
39.9834
39.9844
39.9845
39.9846					8.36884e-05
39.9865
39.9871
39.9911
39.9933								1.10537e-05
39.9937
39.9951							2.21992e-05
39.9992			9.96636e-05
40.0005
40.0025		0.000112444
40.0029
40.0043
40.0047
40.0061				9.95528e-05				--
40.0079								--
40.0107								--
40.0166					8.43651e-05			--
40.0188								--
40.0195								--
40.02	0.000104296							--
40.0201						4.00605e-05		--
40.0233								--
40.0236								--
40.0269							2.23448e-05	--
40.0311								--
40.0322								--
40.0323								--
40.0324								--
40.0374				0.000100346				--
40.0379
40.0381			0.000100676
40.0393								1.1329e-05
40.0414		0.000112764
40.0429
40.045
40.05
40.0507
40.0525						4.03297e-05
40.0529
40.0536
40.0554
40.0569
40.0575	0.000104744
40.058					8.41966e-05
40.0586
40.067
40.0671
40.0672
40.0683
40.0693
40.0745							2.23588e-05
40.0748
40.0789
40.0803
40.0805			0.000101461
40.0825
40.0829				0.00010058
40.0837		0.000113305						1.14928e-05
40.0854
40.0858
40.0873
40.0888								--
40.0899								--
40.0925						4.05787e-05		--
40.0935								--
40.0952								--
40.0957								--
40.097								--
40.0977					8.46957e-05			--
40.1009								--
40.1043								--
40.1044								--
40.1055	0.000105476						2.26331e-05	--
40.1081								--
40.1118								--
40.1133								--
40.1137								--
40.1179			0.000102451
40.1207
40.1212		0.000114209
40.1213
40.1217								1.1448e-05
40.1225
40.1226
40.1247				0.000100929
40.128
40.1307					8.45876e-05
40.1311
40.1348
40.135						4.08955e-05
40.1358
40.1371
40.1372
40.138							2.27756e-05
40.1383
40.1404	0.000106099
40.146
40.1503				0.000101317
40.1509
40.1553
40.1574
40.158
40.1597
40.1617								1.15425e-05
40.1636
40.164
40.1658			0.00010351			4.13534e-05
40.1685
40.169		0.000115541
40.171
40.1721
40.1725
40.1754
40.176
40.1774					8.48896e-05
40.1776	0.000106851
40.1781							2.28231e-05
40.1828
40.1838
40.1853
40.1854
40.1877
40.1909
40.1943								1.17056e-05
40.1945
40.2007			0.000104109				--	--
40.2009							--	--
40.2014							--	--
40.2033				0.000101449			--	--
40.2039		0.000116344					--	--
40.2073							--	--
40.2085							--	--
40.2106	0.000107812					4.1663e-05	--	--
40.2116							--	--
40.2118							--	--
40.2154							--	--
40.2162							--	--
40.2163							--	--
40.2176							--	--
40.2177							--	--
40.2178							--	--
40.2199
40.2232							2.2736e-05
40.2274
40.2316
40.232								1.16401e-05
40.2354
40.2357					8.44393e-05
40.2379			0.000105026
40.2391
40.2395
40.2411		0.000117159
40.2443
40.2445
40.2477
40.2487
40.2491
40.251
40.2534
40.2547
40.2548						4.17682e-05
40.258
40.2589	0.000108624			0.000101491
40.2627
40.2628							2.30727e-05
40.2631
40.2645
40.268
40.2702					8.47113e-05
40.2708			0.000105943
40.271
40.2716								1.1725e-05
40.274		0.000118065
40.2755							--	--
40.2773							--	--
40.2806							--	--
40.282							--	--
40.2835							--	--
40.2839							--	--
40.2846							--	--
40.2876					8.4508e-05	4.2e-05	--	--
40.2882							--	--
40.2893							--	--
40.2914	0.00010921			0.000101655			--	--
40.2919							--	--
40.294							--	--
40.2941							--	--
40.2952							--	--
40.2979							--	--
40.3015
40.3052							2.29484e-05
40.3073
40.308
40.3094
40.3119				0.000102149				1.17726e-05
40.3126
40.3167
40.3187
40.319			0.000106999
40.3206
40.3207
40.321
40.3211						4.20943e-05
40.3222		0.000118938
40.3247
40.3254
40.328
40.3281					8.49258e-05
40.3282							2.30415e-05
40.335
40.3357
40.3365	0.00011031
40.3386
40.3401
40.3408
40.3451
40.3459
40.3481
40.3516			0.000107564
40.3529				0.000102379				1.18659e-05
[truncated: 21,252 more rows]

## Sheet: Fig S5e
				Concentration
Temp	2 uM	1 uM	500 nM	250 nM	125 nM	62.5 nM	31.25	15.6 nM
36.7072
36.7534
36.7676
36.7914
36.7939
36.814
36.83
36.8312								1.22449e-06
36.8345
36.835
36.8402							1.88367e-05
36.8522
36.8567
36.8592
36.866
36.876
36.8783								1.40505e-06
36.8792
36.8806						2.6436e-05
36.8811
36.8813							1.90197e-05
36.8921
36.8983
36.8996
36.9028
36.9052
36.9138
36.9182								1.58561e-06
36.9185
36.919
36.9253
36.9255						2.66584e-05
36.9269
36.9276
36.9408
36.9431
36.9445
36.9459
36.953
36.9535
36.9582								1.76617e-06
36.9587
36.9607							1.93856e-05
36.9624
36.9626
36.9633
36.9655						2.68807e-05
36.9669
36.9716
36.9749					4.86764e-05
36.9805
36.9825
36.9826
36.9867
36.9868
36.9869
36.9881
36.9929								1.94674e-06
36.9933
37.0029							1.95686e-05
37.0053						2.7103e-05
37.0071
37.0085
37.0087
37.0095
37.0131
37.0152
37.0172
37.0203				6.87e-05
37.0204
37.021					4.9247e-05
37.0216
37.0223								2.1273e-06
37.0236
37.026			7.96815e-05
37.0264
37.0269
37.033							1.97516e-05
37.0331
37.0376
37.04						2.73254e-05
37.0421	7.7214e-05
37.0465
37.0466
37.0481
37.0488
37.0491
37.0507
37.051
37.054
37.0544		7.71243e-05
37.0571
37.0589					4.98176e-05
37.0664				6.90758e-05
37.0676
37.0696								2.30786e-06
37.0709
37.0712
37.0721			8.00839e-05			2.75477e-05
37.0725
37.073
37.0736							1.99345e-05
37.0741
37.0753
37.0817
37.0838
37.0862
37.0863
37.0882	7.76464e-05
37.0907
37.095
37.0967
37.0986					5.03883e-05
37.1
37.1004		7.77488e-05
37.1023
37.1043				6.94517e-05
37.1075
37.1077
37.1084
37.11			8.04863e-05					2.48843e-06
37.1106
37.1134
37.1138
37.1157							2.01175e-05
37.1173
37.1199						2.77701e-05
37.1209
37.121
37.1254
37.126	7.80788e-05
37.1332					5.09589e-05
37.1359
37.1369
37.137
37.1375
37.1377
37.1379
37.1383		7.83733e-05
37.1418
37.144				6.98275e-05				2.66899e-06
37.1452
37.1468
37.1472
37.1496			8.08887e-05				2.03005e-05
37.1535
37.1544
37.1546
37.1582
37.159						2.79924e-05
37.1608
37.1628
37.1635
37.1639
37.1656	7.85112e-05
37.1668					5.15295e-05
37.1693
37.1708
37.1776
37.1779		7.89977e-05
37.1786				7.02034e-05
37.1787
37.1818
37.1843			8.12911e-05
37.1867
37.1898
37.1916
37.1931						2.82148e-05
37.1942
37.1965
37.1994								2.84955e-06
37.2003	7.89436e-05
37.2005
37.2008
37.2016
37.202
37.2043							2.04835e-05
37.2052
37.2114
37.2121				7.05793e-05
37.2122
37.2125		7.96222e-05
37.2129					5.21001e-05
37.2154
37.2178			8.16935e-05
37.2233
37.2242								3.03011e-06
37.2248
37.2252
37.2255
37.2277
37.2285
37.2289
37.2338	7.9376e-05						2.06665e-05
37.2377
37.2414
37.2417
37.2457
37.246		8.02466e-05
37.2461
37.2465
37.2486						2.84371e-05
37.2492
37.2511
37.2523
37.2538					5.26707e-05
37.2582				7.09551e-05
37.2585
37.2612								3.21068e-06
37.2615
37.2637
37.2639			8.20959e-05
37.2641
37.2656							2.08494e-05
37.2664
37.2668
37.2733
37.2744						2.86594e-05
37.2747
37.2751
37.2761
37.2795
37.2798	7.98084e-05
37.2864
37.2871					5.32414e-05
37.2875
37.2918
37.2921		8.08711e-05
37.2925
37.2934
37.2972
37.299				7.1331e-05
37.3023
37.3034
37.3047			8.24983e-05
37.3073
37.3074
37.3086								3.39124e-06
37.3114						2.88818e-05
37.3126
37.313
37.3193							2.10324e-05
37.3206	8.02408e-05
37.3287
37.3288
37.3292
37.3296
37.3301
37.3324				7.17069e-05
37.3326
37.3329		8.14955e-05
37.3344
37.3354
37.3357
37.3363
37.3381			8.29008e-05
37.3419					5.3812e-05
37.3466
37.3481
37.3538
37.3539	8.06732e-05
37.3546
37.3564
37.357
37.3576
37.3593						2.91041e-05
37.3604
37.3614
37.3618
37.366								3.5718e-06
37.3662		8.212e-05
37.3672
37.3676
37.3688					5.43826e-05		2.12154e-05
37.3778
37.3807
37.3814
37.3842
37.3851
37.3871
37.3872				7.20827e-05				3.75237e-06
37.39
37.3904
37.3908
37.3917
37.3923
37.3924
37.3928
37.3929			8.33032e-05				2.13984e-05
37.3966
37.4035
37.4041					5.49532e-05
37.4087	8.11056e-05
37.409
37.4121
37.4141				7.24586e-05		2.93265e-05
37.4151
37.4153
37.4159
37.416
37.4173
37.4186								3.93293e-06
37.4198			8.37056e-05
37.4207
37.421		8.27445e-05
37.4228
37.4232
37.4325							2.15814e-05
37.4346
37.4355	8.1538e-05
37.4362
37.4374
37.4404						2.95488e-05
37.4406
37.4413
37.4456
37.4463
37.4466
37.4476
37.4479		8.33689e-05
37.4492				7.28344e-05
37.4525
37.453					5.55239e-05
37.4551			8.4108e-05
37.4578
37.458
37.463
37.4648
37.4665
37.4666
37.4677								4.11349e-06
37.4707	8.19704e-05					2.97712e-05
37.4708
37.4721
37.4722
37.4725
37.4811							2.17643e-05
37.4828
37.4831		8.39934e-05
37.4832
37.4882
37.495
37.4951
37.4955
37.4959
37.4981				7.32103e-05
37.4982
37.5002
37.5014
37.5039
37.504			8.45104e-05					4.29405e-06
37.5067
37.5075					5.60945e-05
37.5095
37.5099
37.5123							2.19473e-05
37.5136
37.5171
37.5193						2.99935e-05
37.5196	8.24028e-05
37.5202
37.5203
37.5212
37.5255
37.5291
37.5317
37.5319		8.46178e-05
37.5325
37.5327					5.66651e-05
37.5328
37.5377
37.5382
37.5432								4.47462e-06
37.5438
37.5442
37.5445							2.21303e-05
37.5471
37.5507
37.5516
37.5527				7.35862e-05
37.5545
37.5547						3.02158e-05
37.5559
37.556
37.5577
37.5585			8.49128e-05
37.5629
37.5631					5.72357e-05
37.5669
37.5671
37.574	8.28352e-05
37.5748
37.5751
37.5752
37.5779				7.3962e-05
37.5812
37.5828
37.5837			8.53152e-05
37.5859
37.5862								4.65518e-06
37.5864		8.52423e-05
37.5889
37.5915						3.04382e-05
37.5919
37.5921							2.23133e-05
37.5992	8.32676e-05
37.6
37.6003
37.6006
37.601
37.6015
37.6053
37.606
37.6082				7.43379e-05
37.6096
37.6114
37.6115
37.6116		8.58667e-05
37.6124					5.78063e-05
37.6141			8.57176e-05
37.6146
37.6147
37.6231
37.6241
37.6267
37.6295	8.37e-05
37.6315
37.6316								4.83574e-06
37.6346
37.6366
37.6372						3.06605e-05
37.6374
37.6376
37.6385							2.24962e-05
37.6399
37.6417
37.6419		8.64912e-05
37.6427
37.6457
37.6498					5.8377e-05
37.657
37.6575				7.47138e-05
37.6603
37.6604
37.6608
37.6615
37.6622
37.6634			8.612e-05					5.01631e-06
37.6642
37.668
37.6684
37.6712							2.26792e-05
37.6717
37.6729
37.6771
37.6788	8.41324e-05
37.6823
37.6841					5.89476e-05	3.08829e-05
37.6857
37.6862
37.691
37.6912		8.71156e-05
37.6949				7.50896e-05
37.6958
37.6982
37.7008			8.65224e-05
37.7016
37.7033								5.19687e-06
37.7063
37.7074
37.7078
37.711							2.28622e-05
37.7116
37.7131
37.7161	8.45648e-05					3.11052e-05
37.7166
37.7194
37.7207
37.7249
37.7274
37.728
37.7284
37.7285		8.77401e-05
37.7292				7.54655e-05
37.7304
37.7307
37.7318					5.95182e-05
37.7325
37.7342
37.7351			8.69248e-05
37.7418
37.7435								5.37743e-06
37.7437
37.7477
37.748
37.7484							2.30452e-05
37.7504	8.49972e-05
37.7526
37.7528						3.13276e-05
37.7561
37.7588
37.7627
37.7628		8.83646e-05
37.7651
37.7664
37.7705
37.7707
37.771
37.7737
37.7743
37.7769				7.58413e-05
37.7776					6.00888e-05
37.778
37.7802
37.7827
37.7828			8.73273e-05					5.50315e-06
37.7856
37.7886
37.7889
37.7892							2.33283e-05
37.7928
37.7958						3.15499e-05
37.7964
37.7973
37.798	8.54296e-05
37.7982
37.7997
37.8015
37.8083					6.06595e-05
37.8103
37.8105		8.8989e-05
37.8114
37.8119
37.812
37.8141
37.8199
37.8225				7.62172e-05
37.8256
37.8259
37.8285			8.77297e-05
37.8293
37.8338								5.80506e-06
37.8345						3.18157e-05
37.8353
37.8356
37.8368							2.36667e-05
37.8372
37.8374
37.8384
37.841
37.8437	8.5862e-05
37.8477					6.12301e-05
37.8491
37.8533				7.65931e-05
37.8551
37.856
37.8562		8.96135e-05
37.8566
37.858
37.8587
37.8593			8.81321e-05
37.8656
37.8665
37.8712								5.77355e-06
37.8726
37.8729
37.8744	8.62944e-05						2.36714e-05
37.8755
37.8771
37.8793
37.8805
37.8813						3.20346e-05
37.8842
37.8867
37.8869		9.02379e-05
37.888					6.18007e-05
37.8927				7.69689e-05
37.8952
37.8961
37.8982
37.8987			8.85345e-05
37.8995
37.9019
37.9035
37.9096								6.11787e-06
37.9099
37.9125							2.34832e-05
37.9138	8.67268e-05
37.9164
37.9178
37.9181						3.18891e-05
37.9216
37.9222
37.9234
37.926
37.9261
37.9263		9.08624e-05
37.9289					6.25211e-05
37.9294
37.9322
37.9329				7.73448e-05
37.9331
37.9362
37.9389			8.89369e-05
37.9394
37.9404
37.9413
37.9508
37.9522
37.9539	8.71592e-05							6.16531e-06
37.9547
37.9549
37.9584						3.2191e-05
37.9587
37.9631							2.32227e-05
37.9633
37.9649
37.9663
37.9665		9.14868e-05
37.969
37.9738				7.77096e-05
37.9756					6.33813e-05
37.9764
37.9765
37.9772
37.9799			8.95298e-05
37.9808
37.9812
37.9815
37.982
37.9832
37.9871								6.31112e-06
37.9894
37.9897
37.9948	8.78944e-05						2.33674e-05
38.0003
38.0004
38.0016
38.0023
38.0037
38.0063					6.33813e-05	3.28185e-05
38.0072
38.0074		9.17748e-05
38.0075
38.0118
38.0129
38.0131
38.0148
38.0205
38.0224
38.0239
38.0244
38.0254
38.0266			8.98133e-05
38.0269
38.0298
38.0348								6.49814e-06
38.0361						3.33372e-05
38.0364
38.0374				7.77096e-05			2.29907e-05
38.0387
38.0393					6.39519e-05
38.04
38.0415	8.78948e-05
38.0434
38.0453
38.0491
38.0499
38.0539
38.054		9.20264e-05
38.0565
38.0578
38.0584
38.0598
38.0612
38.0614
38.0638			9.02562e-05
38.068
38.069								6.66639e-06
38.0705
38.0732
38.0744
38.0746
38.0787	8.78589e-05				6.45226e-05		2.31334e-05
38.0801				7.80855e-05
38.0815
38.0854						3.34432e-05
38.0862
38.0882
38.0911
38.0912
38.0913		9.27349e-05
38.0923
38.0948
38.0966
38.0981
38.0982
38.0983
38.0987								6.64498e-06
38.1009			9.05469e-05
38.1034
38.1047
38.105
38.1063					6.50932e-05		2.30034e-05
38.1078
38.1101
38.1157	8.86129e-05
38.1162				7.84613e-05
38.1172
38.1193
38.1198
38.1234						3.38539e-05
38.1237
38.1268
38.1282
38.1283		9.31189e-05
38.1285
38.1297
38.1376
38.1411
38.1417
38.1432
38.1435					6.56638e-05
38.1438
38.1469								7.07172e-06
38.1496			9.10626e-05
38.1501
38.1502						3.37054e-05
38.1505
38.1541							2.33989e-05
38.1627
38.1639				7.88372e-05
38.1644	8.90791e-05
38.165
38.1661
38.1701
38.1721
38.1722
38.1723
38.174
38.1746
38.1764
38.1769
38.177		9.34122e-05
38.1779
38.1807			9.19102e-05
38.186					6.62344e-05
38.1878
38.1899
38.192								7.22483e-06
38.1954	8.91026e-05
38.1956				7.9213e-05
38.1964						3.38578e-05
38.1967
38.1973							2.34025e-05
38.1998
38.2021
38.2043
38.2079
38.208		9.40425e-05
38.2084
38.2146
38.2147
38.2178
38.2184
38.2203
38.2212
38.223
38.2234
38.2243
38.2246				7.95889e-05				7.19161e-06
38.226
38.2274			9.21769e-05
38.2308					6.68051e-05
38.2311
38.2325							2.34378e-05
38.2347
38.2388
38.2397
38.2409
38.2419
38.242	8.94774e-05					3.40157e-05
38.245
38.2461
38.2507
38.2527
38.2546		9.41875e-05
38.2548
38.2563
38.2594
38.2628
38.2642
38.2656			9.27845e-05
38.2665
38.2667								7.08107e-06
38.2696
38.2731					6.73757e-05
38.2733				7.99648e-05
38.2757							2.32913e-05
38.2763
38.278						3.4166e-05
38.2802	9.0207e-05
38.2804
38.2805
38.2844
38.2871
38.2881
38.2897
38.2905
38.2928		9.48474e-05
38.2932
38.2949
38.2959			9.33676e-05
38.2971
38.2986
38.3018					6.79463e-05
38.3022
38.3036								7.10241e-06
38.3078
38.3089
38.3091
38.3105	9.05536e-05						2.32998e-05
38.3131				8.03406e-05
38.3186
38.3215						3.43387e-05
38.3229
38.3231		9.53404e-05
38.3242
38.3266
38.3306
38.3316
38.3329
38.3352
38.3367
38.3381
38.3387
38.3394
38.341								6.95014e-06
38.3414			9.35314e-05
38.3461				8.07165e-05
38.3463
38.348							2.35139e-05
38.3492
38.3544
38.356	9.03237e-05					3.48106e-05
38.3565
38.3586
38.3587					6.85169e-05
38.3611
38.3637
38.3651
38.3677
38.3686		9.57769e-05
38.3687
38.3701
38.3711
38.3769
38.3814
38.3824
38.3825
38.3835								6.79931e-06
38.3848
38.3876			9.36717e-05
38.3893
38.3895					6.90875e-05
38.3916							2.31104e-05
38.3927						3.50146e-05
38.3935
38.396
38.3995
38.4008
38.4021	9.05207e-05			8.10924e-05
38.4034
38.4074
38.4109
38.4134
38.4142
38.4143
38.4147
38.4148		9.60891e-05
38.4158
38.4192
38.4193					6.96582e-05
38.422			9.39209e-05					6.90521e-06
38.4246
38.4261
38.4264				8.14682e-05
38.4297							2.29613e-05
38.4302
38.4349
38.4365	9.06481e-05					3.51406e-05
38.4366
38.4367
38.4391
38.4393
38.4432
38.4476
38.4491		9.66113e-05
38.4503
38.4576
38.458
38.4604
38.4615
38.464
38.4643			9.3946e-05
38.4646
38.4656								7.27201e-06
38.4715
38.4717
38.4738						3.53971e-05	2.29436e-05
38.4762
38.4765				8.18441e-05
38.4786	9.10457e-05
38.4799					7.02288e-05
38.4805
38.4828
38.4863
38.4913		9.70127e-05
38.4929
38.4938
38.4945
38.4955
38.4957
38.4972
38.4976
38.5			9.42192e-05
38.5003
38.5062
38.508
38.5144	9.10469e-05							7.25219e-06
38.5149
38.5151
38.5167							2.29154e-05
38.517
38.5171
38.5198						3.60177e-05
38.5203				8.22199e-05
38.5217
38.5237
38.5271		9.72552e-05
38.5295
38.5309
38.531
38.5344					7.07994e-05
38.5362
38.5372			9.47728e-05
38.5392
38.54
38.5408
38.542
38.5426
38.5453
38.5515	9.13194e-05							7.03946e-06
38.5522
38.5525
38.5538							2.30015e-05
38.5558
38.5567
38.5605
38.5606					7.137e-05	3.58419e-05
38.562
38.5642		9.80487e-05
38.5652
38.5659
38.5664
38.5699
38.5735
38.5742
38.5766
38.5775
38.5776				8.25958e-05
38.5791
38.5804			9.54303e-05
38.5805
38.5836								7.13282e-06
38.5876
38.5877
38.5905							2.26259e-05
38.5947	9.14327e-05				7.19407e-05
38.5979
38.5991						3.62028e-05
38.6022
38.6026
38.6055
38.606
38.6074		9.80244e-05		8.29717e-05
38.6075
38.6083
38.6087
38.611
38.6117
38.6119
38.6135
38.6144
38.615
38.6172			9.57906e-05					7.15264e-06
38.621
38.6221
38.6223
38.6229							2.26152e-05
38.6314	9.18185e-05
38.633
38.6332
38.6357						3.67951e-05
38.638				8.33475e-05
38.6425
38.6428
38.6432
38.6442		9.84949e-05
38.6457					7.25113e-05
38.6466
38.6495
38.6552
38.6563
38.6564
38.6572
38.6587								7.15788e-06
38.6591
38.6597
38.6603
38.6626			9.60173e-05
38.6644
38.6646
38.6663							2.26075e-05
38.6678
38.6727						3.67739e-05
38.6767	9.16075e-05
38.6781
38.6794
38.6799
38.6831					7.30819e-05
38.6844
38.6854				8.37234e-05				7.53903e-06
38.6869
38.6888
38.6895		9.86959e-05
38.6911
38.6916
38.6917
38.6925							2.25676e-05
38.6944
38.6997
38.7032
38.7036
38.704
38.7043
38.706			9.65116e-05
38.7101
38.7125					7.36525e-05	3.69295e-05
38.7127
38.715
38.7152
38.7161
38.7184				8.40993e-05
38.7201	9.17665e-05
38.7223
38.7248
38.7278
38.7329		9.87208e-05						7.42851e-06
38.7335
38.735
38.7352
38.737							2.26735e-05
38.7373
38.7389						3.72866e-05
38.7405
38.7416
38.7422
38.7434			9.66736e-05
38.7477
38.7493
38.7498
38.7531
38.7549
38.7559				8.44751e-05
38.7569
38.7574	9.22405e-05
38.7596					7.42231e-05
38.7605
38.7607
38.7624
38.7702		9.91961e-05
38.7703
38.7723
38.7728
38.7734								7.41819e-06
38.7758
38.7761
38.7787			9.72193e-05
38.7801
38.7803
38.7808							2.25928e-05
38.7821						3.72199e-05
38.785
38.7858
38.792								7.41819e-06
38.7926	9.18627e-05
38.7954
38.7992							2.25928e-05
38.8009
38.8043
38.8046				8.4851e-05
38.8047					7.47938e-05
38.8055		9.94084e-05
38.8069								7.59876e-06
38.8079
38.8082						3.72199e-05
38.8103
38.8132			9.7622e-05				2.27758e-05
38.8156
38.8158
38.8192
38.8203
38.8216
38.8226
38.8255								7.77932e-06
38.8259
38.8264
38.8272	9.19062e-05						2.29588e-05
38.831					7.53644e-05	3.74422e-05
38.8318
38.8324
38.8363
38.84		9.9302e-05
38.8401
38.8403
38.8424
38.8428				8.52268e-05
38.8491								7.95988e-06
38.8495
38.8499							2.31417e-05
38.8525
38.8548
38.8553
38.8554			9.75224e-05			3.76646e-05
38.8614
38.8626
38.8627
38.8629
38.8661
38.8665
38.8669
38.8694	9.19278e-05				7.5935e-05
38.8699
38.8706				8.56027e-05
38.8752								8.14044e-06
38.8763
38.8797							2.33247e-05
38.8822		9.96046e-05				3.78869e-05
38.8823
38.8826			9.75357e-05
38.8834
38.8851
38.8863
38.8875
38.8881
38.8896
38.8965	9.20794e-05
38.897
38.8971
38.8972								8.32101e-06
38.8991
38.9061
38.9077
38.9086
38.9093		9.99446e-05					2.35077e-05
38.9095					7.65056e-05
38.9113				8.59786e-05			--	--
38.9125						3.81093e-05	--	--
38.9138							--	--
38.9151							--	--
38.9164							--	--
38.9177							--	--
38.9197							--	--
38.9203							--	--
38.9219							--	--
38.9232							--	--
38.9241							--	--
38.9261			9.74308e-05				--	--
38.9313							--	--
38.9324							--	--
38.9349							--	--
38.9399	9.23954e-05						--	--
38.9408								8.50157e-06
38.9425
38.9426
38.943						3.83316e-05
38.9432
38.9448					7.7226e-05
38.9469							2.36907e-05
38.9482
38.9507				8.63544e-05
38.9528		0.000100194
38.9529
38.9532
38.9558
38.963
38.9648
38.9658
38.9668
38.9669
38.9673
38.9675
38.9682
38.9706
38.9708
38.9709
38.9712			9.71708e-05
38.9849	9.25615e-05							8.68213e-06
38.9876
38.9884
38.9902				8.67192e-05
38.9903					7.80863e-05		2.38736e-05
38.991
38.9937						3.8554e-05
38.9941
38.9955
38.9978		0.000100579
38.9979
39.0002
39.0029
39.0037
39.0067			9.76931e-05
39.0117
39.0121
39.0124
39.0125
39.0139
39.0165								8.8627e-06
39.0198
39.0199
39.0204	9.29401e-05							--
39.0219							2.40566e-05	--
39.0247								--
39.0285								--
39.0322								--
39.033					7.84901e-05			--
39.0333		0.000100509				3.87763e-05		--
39.0334								--
39.036				8.7014e-05				--
39.0373								--
39.0378								--
39.0401								--
39.0406								--
39.0447								--
39.0473								--
39.048								--
39.0482
39.0508
39.0538			9.79658e-05
39.0576
39.0611
39.0621
39.0653
39.0654
39.0657						3.89986e-05
39.0674	9.31631e-05
39.07
39.0711					7.89857e-05			9.04326e-06
39.074
39.0746
39.0777
39.0803		0.000100771		8.75808e-05
39.0805
39.0817							2.42396e-05
39.0827
39.0835
39.0852
39.0855
39.0869
39.0882			9.83153e-05
39.0899
39.0903
39.0913
39.0914								9.22382e-06
39.0936
39.0951
39.0982
39.1018	9.317e-05
39.1022								--
39.1059								--
39.1102							2.44226e-05	--
39.1108								--
39.1111								--
39.1113				8.78846e-05				--
39.1115								--
39.1147		0.000100437						--
39.1148								--
39.1159								--
39.1163					7.97829e-05	3.9221e-05		--
39.1168								--
39.1217								--
39.127								--
39.1294								--
39.1305								--
39.1323
39.1335			9.88879e-05					9.40438e-06
39.1356
39.1359
39.1373
39.1401
39.1402							2.46056e-05
39.1418
39.1428
39.1471	9.34079e-05
39.1473						3.94433e-05
39.1514
39.1551
39.1552					7.97786e-05
39.1558
39.1587
39.1599
39.16		0.000100325
39.1602				8.83674e-05
39.1616
39.1617			9.93162e-05
39.1652
39.166
39.1708
39.1747
39.1752	9.36705e-05
39.1804
39.1817
39.1833
39.1861
39.1868								9.58495e-06
39.1881		0.000100179				3.96657e-05
39.1883								--
39.1917								--
39.1928							2.47885e-05	--
39.1947								--
39.1948				8.89526e-05				--
39.1971					7.99293e-05			--
39.2007								--
39.2028								--
39.2033								--
39.2043								--
39.2055								--
39.2074								--
39.2078								--
39.2106								--
39.2108			9.96838e-05					--
39.2147								--
39.2163
39.2188
39.2198
39.2231
39.2242	9.37152e-05
39.2267
39.2274
39.2279
39.2305
39.231					8.01891e-05
39.2315						3.9888e-05
39.2359
39.236
39.2372		0.000100458
39.2374				8.8669e-05				9.76551e-06
39.2407
39.2423
39.2464
39.2478							2.49715e-05
39.2479
39.2498
39.2519
39.2533
39.2558
39.2559
39.2563			9.93887e-05					9.94607e-06
39.2611
39.2652
39.2653
39.2676
39.2697	9.34674e-05				8.04694e-05
39.272
39.2756
39.2757							2.51545e-05
39.2793
39.2803
39.2811
39.282				8.90499e-05
39.2823			9.92563e-05
39.2827		0.000100574
39.2829						4.01104e-05
39.2851
39.2877
39.2911
39.2921
39.2957	9.3616e-05
39.2974								1.01266e-05
39.2986
39.3002								--
39.3003								--
39.3019								--
39.3067								--
39.3077							2.53375e-05	--
39.3086		0.000101169						--
39.3088								--
39.3091				8.96896e-05				--
39.3199					8.06919e-05			--
39.3222						4.03327e-05		--
39.3227								--
39.3233								--
39.3245								--
39.3255								--
39.3263								--
39.3266								--
39.3267
39.3281
39.3302
39.3311			9.94631e-05
39.333
39.3343
39.3349
39.3424
39.3444	9.3378e-05
39.3456
39.3462
39.3463								1.03072e-05
39.3506						4.0555e-05
39.3521
39.357
39.3574		0.000101085
39.3576				8.99431e-05
39.3634					8.07155e-05		2.55205e-05
39.368
39.3702
39.3712
39.3715
39.3721
39.3759
39.3761
39.3766
39.3769
39.3791
39.3826
39.3833
39.3848
39.3856								1.04878e-05
39.3857			0.000100223					--
39.3868								--
39.3879								--
39.3906								--
39.3914							2.57034e-05	--
39.396								--
39.3967								--
39.3989	9.36139e-05				8.11975e-05	4.07774e-05		--
39.4009								--
39.4023				9.01401e-05				--
39.4026								--
39.4043								--
39.4067								--
39.4102								--
39.4119		0.00010093						--
39.4121								--
39.4202
39.4203
39.4217
39.4238
39.4262
39.4266								1.06683e-05
39.4269			0.000100772
39.4277
39.4285							2.58864e-05
39.4309
39.431
39.4323					8.17692e-05
39.4359
39.4369
39.4401	9.32631e-05					4.09997e-05
39.4402
39.4404				9.03077e-05	--	--	--	--
39.4409					--	--	--	--
39.4437					--	--	--	--
39.4453					--	--	--	--
39.4468			0.000100925		--	--	--	--
39.4479					--	--	--	--
39.4511					--	--	--	--
39.4531		0.000101477			--	--	--	--
39.4533					--	--	--	--
39.4536					--	--	--	--
39.4537					--	--	--	--
39.4539					--	--	--	--
39.4559					--	--	--	--
39.46	9.34197e-05				--	--	--	--
39.4677					--	--	--	--
39.4716					--	--	--	--
39.473		0.000101344						1.08489e-05
39.4731					8.17856e-05
39.4732
39.4746						4.12221e-05
39.4751				9.08858e-05
39.4776							2.60694e-05
39.478
39.4791
39.4806
39.4828
39.4845
39.4863
39.4876
39.4881
39.4908
39.4912			0.000101374
39.4964
39.4992
39.4998
39.5014
39.5033					8.23965e-05
39.5043	9.34649e-05
39.5048
39.5059				9.10645e-05
39.5122
39.517
39.5173		0.000101539
39.5176
39.5188								1.10294e-05
39.5205
39.5231
39.5241						4.14444e-05
39.5249								--
39.525								--
39.5303							2.62524e-05	--
39.532								--
39.5349								--
39.5356								--
39.5385								--
39.5399								--
39.5415			0.000101573					--
39.5416								--
39.544								--
39.5499								--
39.55					8.24996e-05			--
39.551				9.11701e-05				--
39.5546	9.35209e-05							--
39.5559								--
39.5571								1.121e-05
39.5608
39.5638
39.5643
39.5677		0.000102004					2.64353e-05
39.5679
39.5686
39.569
39.5693
39.5717
39.5726						4.16667e-05
39.5757			0.000101918
39.5763
39.5774
39.5793
39.5811
39.582
39.5823
39.586
39.5887	9.37623e-05
39.5895					8.2512e-05			1.13906e-05
39.5905
39.5938
39.5951				9.11755e-05
39.5956							2.66183e-05
39.5963
39.6018		0.000102122
39.6021						4.18891e-05
39.6025
39.6044
39.6097
39.6127
39.6136
39.6162
39.6163
39.6164
39.6185
39.6194			0.000101789
39.6217
39.6221
39.6321
39.6324	9.39562e-05
39.6339
39.6368
39.6372								1.15711e-05
39.6378				9.14452e-05
39.6404					8.28834e-05
39.6407
39.6412							2.68013e-05	--
39.6414								--
39.6423								--
39.643						4.21114e-05		--
39.6446			0.000102235					--
39.6449								--
39.6454		0.0001025						--
39.6457								--
39.646								--
39.6478								--
39.6555								--
39.6575	9.39539e-05							--
39.66								--
39.6623								--
39.6684								--
39.6686								--
39.6695
39.6698
39.6706		0.000103105
39.6709
39.6747					8.27428e-05			1.16969e-05
39.6774				9.22645e-05
39.6808
39.6826
39.6852							2.70844e-05
39.686
39.6873						4.23338e-05
39.6876
39.6889
39.6902
39.6925
39.694
39.6943
39.6957			0.000102505
39.696
39.7008
39.7027
39.7085	9.43516e-05
39.7124
39.7149
39.7179
39.7213
39.7216		0.000103561
39.7218
39.722
39.7232
39.7264								1.19988e-05
39.7266					8.28351e-05	4.25996e-05
39.7307								--
39.7342				9.29046e-05				--
39.7362							2.74228e-05	--
39.7378								--
39.7383								--
39.7406								--
39.7409			0.000103117					--
39.7412								--
39.7423								--
39.7436								--
39.748								--
39.7487								--
39.7495								--
39.7523								--
39.7538	9.48304e-05							--
39.7548								--
39.7582
39.7589					8.31446e-05
39.762
39.7622
39.7669		0.000103552						1.19673e-05
39.7672
39.7681				9.31841e-05
39.7711							2.74275e-05
39.7728
39.7747
39.7782
39.7783
39.779						4.28185e-05
39.7814			0.000103352
39.7863
39.7869
39.787
39.7877
39.7942	9.50147e-05
39.7959
39.7986
39.8013
39.8047
39.8051
39.8062					8.32849e-05
39.8065								1.23116e-05
39.8073		0.000104047
39.8076				9.32233e-05			2.72393e-05
39.8087
39.8098
39.8105
39.813			0.000104046			4.2673e-05
39.8137						--	--	--
39.8171						--	--	--
39.8192						--	--	--
39.8219						--	--	--
39.8233						--	--	--
39.8245						--	--	--
39.8257	9.53044e-05					--	--	--
39.8272						--	--	--
39.8288						--	--	--
39.8294						--	--	--
39.8322						--	--	--
39.8341						--	--	--
39.836						--	--	--
39.8361					8.28479e-05	--	--	--
39.8389		0.000104455				--	--	--
39.8392						--	--	--
39.8406				9.34226e-05
39.8408
39.8426								1.2359e-05
39.8466
39.8527
39.8534						4.29749e-05
39.8547
39.8562							2.69788e-05
39.8563
39.8572
39.8595			0.000104367
39.8601
39.862
39.866
39.8661
39.8669
39.8721	9.59917e-05				8.28089e-05
39.878
39.8796
39.8798
39.88
39.8824
39.8837
39.8846
39.8852				9.3763e-05				1.25048e-05
39.8853		0.000104677
39.8856
39.8868			0.000104355				2.71236e-05
39.8885
39.889
39.8921
39.8924
39.896							--	--
39.8987						4.36023e-05	--	--
39.8995	9.6314e-05						--	--
39.8998							--	--
39.9029							--	--
39.9048							--	--
39.9049							--	--
39.9085							--	--
39.9125							--	--
39.9127		0.000105085			8.29708e-05		--	--
39.913				9.40184e-05			--	--
39.9149							--	--
39.9151							--	--
39.9191							--	--
39.9207							--	--
39.9223							--	--
39.9234
39.924								1.26918e-05
39.9262						4.41211e-05
39.9272
39.9278							2.67468e-05
39.9309
39.9363
39.9382
39.9383
39.9386
39.9399
39.9431			0.000104753
39.9472
39.9498
39.9513
39.9557	9.66758e-05
39.9563
39.958
39.9599
39.9633
39.9656
39.9689		0.000105665		9.4007e-05
39.9691					8.28349e-05
39.9693								1.28601e-05
39.9717
39.9724
39.9733
39.9754
39.9755							2.68895e-05
39.9761
39.9776
39.9786			0.000105152			4.4227e-05
39.9834
39.9844
39.9845
39.9846
39.9865
39.9871
39.9911	9.76852e-05
39.9933
39.9937
39.9951
39.9992
40.0005					8.31346e-05			1.28387e-05
40.0025
40.0029				9.41997e-05
40.0043		0.000106311
40.0047
40.0061							2.67596e-05	--
40.0079								--
40.0107								--
40.0166								--
40.0188								--
40.0195								--
40.02								--
40.0201								--
40.0233						4.46378e-05		--
40.0236								--
40.0269			0.000105707					--
40.0311								--
40.0322								--
40.0323								--
40.0324								--
40.0374								--
40.0379
40.0381
40.0393	9.81278e-05
40.0414				9.42118e-05
40.0429					8.28906e-05
40.045								1.32654e-05
40.05
40.0507
40.0525		0.000106839				4.44893e-05
40.0529
40.0536							2.7155e-05
40.0554
40.0569			0.000106508
40.0575
40.058
40.0586
40.067
40.0671
40.0672
40.0683
40.0693	9.844e-05
40.0745
40.0748
40.0789
40.0803					8.29417e-05
40.0805
40.0825		0.000107508
40.0829
40.0837
40.0854				9.43899e-05
40.0858								1.34185e-05
40.0873
40.0888								--
40.0899						4.46417e-05		--
40.0925								--
40.0935							2.71586e-05	--
40.0952								--
40.0957			0.000106736					--
40.097								--
40.0977								--
40.1009								--
40.1043								--
40.1044								--
40.1055								--
40.1081	9.91367e-05							--
40.1118								--
40.1133								--
40.1137								--
40.1179				9.43209e-05
40.1207					8.2992e-05
40.1212
40.1213		0.000107691						1.33853e-05
40.1217
40.1225
40.1226
40.1247
40.128							2.71939e-05
40.1307
40.1311
40.1348
40.135
40.1358
40.1371						4.47996e-05
40.1372
40.138			0.000107291
40.1383
40.1404					8.33816e-05
40.146
40.1503	9.99552e-05
40.1509
40.1553
40.1574
40.158
40.1597
40.1617
40.1636		0.000108422						1.32748e-05
40.164				9.46124e-05
40.1658
40.1685
40.169							2.70474e-05
40.171							--	--
40.1721						4.49499e-05	--	--
40.1725							--	--
40.1754			0.000108084				--	--
40.176							--	--
40.1774							--	--
40.1776							--	--
40.1781							--	--
40.1828							--	--
40.1838							--	--
40.1853							--	--
40.1854							--	--
40.1877	0.00010072			9.48623e-05			--	--
40.1909							--	--
40.1943							--	--
40.1945					8.31085e-05		--	--
40.2007
40.2009		0.000108993
40.2014								1.32961e-05
40.2033
40.2039
40.2073
40.2085							2.70559e-05
40.2106
40.2116
40.2118						4.51225e-05
40.2154
40.2162
40.2163
40.2176
40.2177
40.2178
40.2199
40.2232			0.000108727
40.2274
40.2316
40.232
40.2354	0.000101188
40.2357								1.31438e-05
40.2379
40.2391				9.4708e-05
40.2395					8.3174e-05
40.2411							2.72701e-05
40.2443
40.2445
40.2477						4.55944e-05
40.2487		0.000109628
40.2491
40.251
40.2534
40.2547
40.2548
40.258			0.000109193
40.2589
40.2627
40.2628
40.2631
40.2645					8.30342e-05
40.268
40.2702	0.000101794
40.2708
40.271								1.2993e-05
40.2716
40.274
40.2755								--
40.2773								--
40.2806							2.68665e-05	--
40.282				9.48745e-05		4.57985e-05		--
40.2835		0.000110333						--
40.2839								--
40.2846								--
40.2876								--
40.2882								--
40.2893								--
40.2914								--
40.2919								--
40.294								--
40.2941								--
40.2952			0.000110149					--
40.2979								--
40.3015				9.48675e-05
40.3052
40.3073	0.000102342				8.28957e-05
40.308
40.3094								1.30989e-05
40.3119
40.3126
40.3167
40.3187							2.67174e-05
40.319
40.3206		0.000111339
40.3207						4.59245e-05
40.321
40.3211
40.3222
40.3247
40.3254
40.328			0.000110928
40.3281
40.3282
40.335
40.3357
40.3365
40.3386
40.3401	0.000103136
40.3408
40.3451
40.3459				9.53068e-05				1.34657e-05
40.3481
40.3516
40.3529						4.6181e-05	2.66998e-05
[truncated: 21,166 more rows]

## Sheet: Fig S5f
				Concentration
Temp	2 uM	1 uM	500 nM	250 nM	125 nM	62.5 nM	31.25	15.6 nM
36.7072
36.7534
36.7676
36.7914
36.7939
36.814
36.83
36.8312
36.8345
36.835							1.4144e-05
36.8402
36.8522
36.8567
36.8592
36.866								8.15745e-06
36.876
36.8783
36.8792
36.8806
36.8811							1.42069e-05
36.8813
36.8921
36.8983
36.8996
36.9028
36.9052
36.9138								8.19899e-06
36.9182
36.9185
36.919							1.42698e-05
36.9253
36.9255
36.9269						1.17392e-05
36.9276
36.9408
36.9431
36.9445								8.24053e-06
36.9459
36.953
36.9535
36.9582
36.9587							1.43327e-05
36.9607
36.9624
36.9626					5.99814e-05
36.9633
36.9655
36.9669
36.9716
36.9749						1.21693e-05
36.9805
36.9825
36.9826
36.9867								8.28207e-06
36.9868
36.9869				7.3507e-05
36.9881
36.9929
36.9933							1.43956e-05
37.0029
37.0053
37.0071
37.0085
37.0087					6.03263e-05
37.0095
37.0131						1.25993e-05
37.0152
37.0172
37.0203								8.32361e-06
37.0204
37.021
37.0216
37.0223
37.0236			7.98511e-05
37.026
37.0264
37.0269							1.44585e-05
37.033				7.37577e-05
37.0331
37.0376
37.04
37.0421
37.0465
37.0466					6.06712e-05
37.0481
37.0488
37.0491
37.0507						1.30293e-05
37.051								8.36515e-06
37.054		8.01199e-05
37.0544
37.0571
37.0589
37.0664
37.0676
37.0696	7.21233e-05		8.01648e-05
37.0709				7.40084e-05
37.0712
37.0721
37.0725
37.073							1.45214e-05
37.0736
37.0741
37.0753
37.0817
37.0838
37.0862					6.10161e-05	1.34593e-05
37.0863
37.0882
37.0907
37.095
37.0967
37.0986								8.40669e-06
37.1		8.05221e-05
37.1004
37.1023
37.1043
37.1075			8.04784e-05
37.1077
37.1084
37.11
37.1106				7.42592e-05
37.1134
37.1138							1.45842e-05
37.1157	7.23769e-05
37.1173
37.1199						1.38894e-05
37.1209					6.13609e-05
37.121
37.1254
37.126
37.1332
37.1359
37.1369
37.137
37.1375
37.1377								8.44823e-06
37.1379		8.09243e-05
37.1383
37.1418
37.144
37.1452				7.45099e-05
37.1468
37.1472			8.0792e-05				1.46471e-05
37.1496
37.1535	7.26305e-05
37.1544					6.17058e-05
37.1546
37.1582
37.159
37.1608
37.1628
37.1635
37.1639						1.43194e-05
37.1656
37.1668
37.1693
37.1708
37.1776		8.13265e-05						8.48977e-06
37.1779
37.1786
37.1787				7.47606e-05
37.1818			8.11057e-05
37.1843
37.1867
37.1898
37.1916
37.1931	7.28841e-05
37.1942
37.1965
37.1994
37.2003
37.2005					6.20507e-05
37.2008
37.2016
37.202							1.471e-05
37.2043
37.2052						1.47494e-05
37.2114
37.2121
37.2122		8.17287e-05
37.2125
37.2129
37.2154			8.14193e-05
37.2178
37.2233
37.2242
37.2248				7.50114e-05
37.2252
37.2255
37.2277	7.31376e-05							8.53131e-06
37.2285
37.2289							1.47729e-05
37.2338
37.2377
37.2414					6.23956e-05	1.51794e-05
37.2417
37.2457		8.21309e-05
37.246
37.2461
37.2465
37.2486
37.2492
37.2511
37.2523
37.2538								8.57285e-06
37.2582
37.2585
37.2612	7.33912e-05
37.2615			8.1733e-05
37.2637
37.2639							1.48358e-05
37.2641
37.2656				7.52621e-05
37.2664
37.2668
37.2733
37.2744
37.2747					6.27405e-05
37.2751
37.2761
37.2795
37.2798
37.2864
37.2871
37.2875
37.2918		8.25331e-05						8.61439e-06
37.2921
37.2925
37.2934						1.56095e-05
37.2972
37.299				7.55128e-05
37.3023			8.20466e-05
37.3034
37.3047
37.3073	7.36448e-05
37.3074
37.3086
37.3114
37.3126
37.313							1.48987e-05
37.3193
37.3206						1.60395e-05
37.3287
37.3288
37.3292
37.3296					6.30853e-05
37.3301
37.3324
37.3326		8.29353e-05
37.3329
37.3344
37.3354
37.3357			8.23602e-05
37.3363
37.3381								8.65593e-06
37.3419
37.3466
37.3481	7.38984e-05
37.3538				7.57636e-05
37.3539
37.3546
37.3564					6.34302e-05	1.64695e-05
37.357
37.3576
37.3593
37.3604
37.3614
37.3618
37.366		8.33375e-05
37.3662
37.3672
37.3676							1.49615e-05
37.3688
37.3778
37.3807				7.60143e-05
37.3814	7.4152e-05
37.3842
37.3851
37.3871
37.3872
37.39
37.3904			8.26739e-05
37.3908
37.3917					6.37751e-05			8.69747e-06
37.3923
37.3924
37.3928							1.50244e-05
37.3929
37.3966
37.4035
37.4041						1.68996e-05
37.4087
37.409
37.4121
37.4141
37.4151
37.4153
37.4159				7.6265e-05
37.416
37.4173			8.29875e-05					8.73901e-06
37.4186
37.4198
37.4207		8.37397e-05
37.421
37.4228
37.4232							1.50873e-05
37.4325
37.4346
37.4355
37.4362	7.44056e-05
37.4374
37.4404
37.4406					6.412e-05
37.4413
37.4456
37.4463
37.4466								8.78055e-06
37.4476		8.41419e-05
37.4479
37.4492
37.4525			8.33012e-05
37.453
37.4551
37.4578
37.458
37.463	7.46592e-05					1.73296e-05
37.4648				7.65158e-05
37.4665
37.4666
37.4677
37.4707
37.4708
37.4721
37.4722							1.51502e-05
37.4725
37.4811
37.4828		8.45442e-05
37.4831
37.4832
37.4882						1.77596e-05
37.495
37.4951					6.44648e-05
37.4955
37.4959								8.82209e-06
37.4981
37.4982	7.49127e-05
37.5002
37.5014			8.36148e-05
37.5039
37.504
37.5067
37.5075
37.5095
37.5099							1.52131e-05
37.5123
37.5136
37.5171						1.81896e-05
37.5193				7.67665e-05
37.5196
37.5202
37.5203					6.48097e-05
37.5212
37.5255
37.5291
37.5317		8.49464e-05
37.5319
37.5325
37.5327
37.5328
37.5377								8.86364e-06
37.5382
37.5432
37.5438
37.5442							1.5276e-05
37.5445				7.70172e-05
37.5471	7.51663e-05
37.5507					6.51546e-05
37.5516
37.5527
37.5545
37.5547
37.5559
37.556			8.39284e-05
37.5577
37.5585
37.5629
37.5631						1.86197e-05
37.5669
37.5671
37.574								8.90518e-06
37.5748				7.7268e-05
37.5751
37.5752
37.5779
37.5812			8.42421e-05
37.5828
37.5837
37.5859
37.5862		8.53486e-05
37.5864
37.5889
37.5915
37.5919							1.53389e-05
37.5921
37.5992
37.6					6.54995e-05
37.6003
37.6006						1.90497e-05
37.601
37.6015	7.54199e-05
37.6053
37.606
37.6082
37.6096
37.6114		8.57508e-05
37.6115			8.45557e-05
37.6116
37.6124
37.6141
37.6146
37.6147
37.6231								8.94672e-06
37.6241				7.75187e-05
37.6267	7.56735e-05
37.6295
37.6315
37.6316
37.6346
37.6366						1.94797e-05
37.6372
37.6374					6.58444e-05		1.54017e-05
37.6376
37.6385
37.6399
37.6417		8.6153e-05
37.6419
37.6427
37.6457
37.6498
37.657	7.59271e-05
37.6575
37.6603
37.6604								8.98826e-06
37.6608			8.48694e-05
37.6615				7.77694e-05
37.6622
37.6634
37.6642
37.668
37.6684							1.54646e-05
37.6712
37.6717					6.61892e-05
37.6729
37.6771
37.6788
37.6823
37.6841						1.99097e-05
37.6857
37.6862
37.691		8.65552e-05
37.6912								9.0298e-06
37.6949
37.6958				7.80202e-05
37.6982			8.5183e-05
37.7008
37.7016
37.7033
37.7063	7.61807e-05
37.7074
37.7078							1.55275e-05
37.711
37.7116
37.7131
37.7161
37.7166
37.7194					6.65341e-05
37.7207
37.7249
37.7274
37.728
37.7284		8.69574e-05				2.03398e-05
37.7285
37.7292
37.7304
37.7307								9.07134e-06
37.7318
37.7325			8.54966e-05
37.7342
37.7351
37.7418
37.7435				7.82709e-05
37.7437	7.64342e-05
37.7477
37.748							1.55904e-05
37.7484
37.7504
37.7526
37.7528
37.7561					6.65341e-05
37.7588
37.7627		8.73596e-05				2.07698e-05
37.7628
37.7651
37.7664
37.7705
37.7707								9.11288e-06
37.771
37.7737
37.7743
37.7769				7.82709e-05
37.7776
37.778	7.66878e-05
37.7802			8.58103e-05
37.7827
37.7828
37.7856
37.7886
37.7889					6.6879e-05		1.54928e-05
37.7892
37.7928
37.7958
37.7964
37.7973
37.798
37.7982
37.7997						2.11998e-05
37.8015
37.8083
37.8103		8.77618e-05
37.8105
37.8114
37.8119				7.85216e-05				8.95309e-06
37.812
37.8141
37.8199
37.8225
37.8256	7.69414e-05
37.8259			8.61239e-05		6.72239e-05
37.8285
37.8293
37.8338
37.8345
37.8353
37.8356							1.56432e-05
37.8368
37.8372
37.8374
37.8384
37.841						2.16298e-05
37.8437
37.8477				7.87724e-05
37.8491
37.8533
37.8551
37.856		8.8164e-05
37.8562
37.8566			8.64376e-05
37.858
37.8587								9.09463e-06
37.8593
37.8656					6.75687e-05
37.8665
37.8712	7.7195e-05
37.8726
37.8729							1.58799e-05
37.8744
37.8755
37.8771
37.8793
37.8805						2.22516e-05
37.8813
37.8842
37.8867		8.85662e-05
37.8869
37.888
37.8927				7.90231e-05
37.8952
37.8961			8.67512e-05					9.21118e-06
37.8982
37.8987
37.8995
37.9019	7.74486e-05				6.79136e-05
37.9035
37.9096
37.9099							1.60096e-05
37.9125
37.9138
37.9164
37.9178
37.9181
37.9216
37.9222
37.9234
37.926
37.9261		8.89684e-05				2.23912e-05
37.9263				7.92738e-05
37.9289
37.9294
37.9322
37.9329								9.35047e-06
37.9331					6.82585e-05
37.9362			8.70648e-05
37.9389
37.9394
37.9404
37.9413	7.77022e-05
37.9508
37.9522
37.9539
37.9547
37.9549
37.9584
37.9587							1.59587e-05
37.9631
37.9633
37.9649				7.95246e-05		2.28491e-05
37.9663		8.93707e-05
37.9665
37.969
37.9738
37.9756
37.9764
37.9765
37.9772			8.73862e-05
37.9799
37.9808
37.9812					6.86034e-05			9.65875e-06
37.9815	7.79558e-05
37.982
37.9832
37.9871
37.9894
37.9897							1.60087e-05
37.9948
38.0003
38.0004						2.31278e-05
38.0016
38.0023
38.0037
38.0063
38.0072		8.98359e-05
38.0074				7.97753e-05
38.0075
38.0118
38.0129								9.42411e-06
38.0131
38.0148
38.0205
38.0224	7.83302e-05
38.0239			8.79896e-05		6.89483e-05
38.0244
38.0254
38.0266
38.0269
38.0298
38.0348
38.0361
38.0364							1.61191e-05
38.0374
38.0387
38.0393
38.04
38.0415
38.0434
38.0453
38.0491
38.0499						2.33785e-05
38.0539		9.01617e-05		8.0026e-05
38.054
38.0565
38.0578
38.0584
38.0598					6.92931e-05			9.50478e-06
38.0612			8.83113e-05
38.0614
38.0638
38.068
38.069	7.84914e-05
38.0705
38.0732
38.0744
38.0746							1.62273e-05
38.0787
38.0801
38.0815						2.3596e-05
38.0854				8.02768e-05
38.0862
38.0882
38.0911
38.0912		9.05403e-05
38.0913
38.0923
38.0948
38.0966
38.0981								9.5292e-06
38.0982			8.86158e-05
38.0983
38.0987
38.1009
38.1034
38.1047					6.9638e-05
38.105							1.63217e-05
38.1063	7.88288e-05
38.1078
38.1101
38.1157
38.1162
38.1172
38.1193
38.1198
38.1234
38.1237
38.1268
38.1282		9.10307e-05		8.05275e-05		2.41156e-05		9.69347e-06
38.1283
38.1285
38.1297					6.99829e-05
38.1376
38.1411
38.1417
38.1432	7.91356e-05
38.1435
38.1438
38.1469			8.87429e-05
38.1496
38.1501
38.1502
38.1505							1.66661e-05
38.1541
38.1627				8.07782e-05
38.1639
38.1644
38.165
38.1661						2.47831e-05
38.1701
38.1721
38.1722
38.1723
38.174					7.03278e-05			9.55462e-06
38.1746
38.1764
38.1769		9.1369e-05
38.177
38.1779			8.9017e-05
38.1807
38.186
38.1878
38.1899
38.192	7.89436e-05
38.1954
38.1956						2.48418e-05
38.1964
38.1967				8.10289e-05			1.64416e-05
38.1973
38.1998
38.2021
38.2043
38.2079		9.21784e-05
38.208
38.2084
38.2146
38.2147
38.2178
38.2184
38.2203								9.52924e-06
38.2212
38.223	7.93489e-05
38.2234					7.06726e-05
38.2243
38.2246			8.94676e-05
38.226
38.2274
38.2308
38.2311							1.6748e-05
38.2325
38.2347
38.2388
38.2397
38.2409
38.2419						2.47352e-05
38.242
38.245				8.12797e-05
38.2461
38.2507
38.2527
38.2546		9.27785e-05						9.68397e-06
38.2548
38.2563
38.2594
38.2628			8.99064e-05
38.2642
38.2656
38.2665
38.2667
38.2696	7.95465e-05
38.2731
38.2733					7.10175e-05		1.68304e-05
38.2757
38.2763
38.278
38.2802
38.2804
38.2805
38.2844
38.2871
38.2881						2.53711e-05
38.2897
38.2905
38.2928		9.32643e-05
38.2932			9.03453e-05
38.2949
38.2959								9.49971e-06
38.2971				8.15304e-05
38.2986
38.3018
38.3022					7.13624e-05
38.3036
38.3078	7.99799e-05
38.3089
38.3091							1.67869e-05
38.3105
38.3131
38.3186
38.3215
38.3229						2.57241e-05
38.3231		9.3396e-05
38.3242
38.3266
38.3306
38.3316				8.17811e-05				9.90356e-06
38.3329
38.3352					7.17073e-05
38.3367
38.3381	8.02514e-05
38.3387			9.09078e-05
38.3394
38.341
38.3414
38.3461
38.3463							1.65704e-05
38.348
38.3492
38.3544
38.356
38.3565
38.3586				8.20319e-05
38.3587
38.3611
38.3637
38.3651						2.64535e-05
38.3677
38.3686		9.42443e-05						9.81258e-06
38.3687
38.3701
38.3711
38.3769
38.3814
38.3824
38.3825
38.3835	8.05589e-05
38.3848			9.15355e-05		7.20522e-05
38.3876
38.3893
38.3895							1.67066e-05
38.3916
38.3927
38.3935
38.396
38.3995
38.4008						2.67588e-05
38.4021
38.4034
38.4074
38.4109
38.4134								9.86246e-06
38.4142
38.4143
38.4147		9.4691e-05		8.22826e-05
38.4148
38.4158
38.4192			9.17531e-05
38.4193
38.422
38.4246
38.4261
38.4264					7.2397e-05		1.69035e-05
38.4297	8.0858e-05
38.4302
38.4349
38.4365
38.4366
38.4367
38.4391						2.71089e-05
38.4393
38.4432
38.4476
38.4491		9.53137e-05						9.83733e-06
38.4503
38.4576
38.458				8.25333e-05
38.4604
38.4615			9.23161e-05
38.464	8.10707e-05
38.4643
38.4646
38.4656
38.4715					7.27419e-05
38.4717							1.68083e-05
38.4738
38.4762
38.4765
38.4786
38.4799
38.4805						2.71887e-05
38.4828
38.4863
38.4913		9.59395e-05
38.4929				8.27841e-05
38.4938								9.96837e-06
38.4945
38.4955
38.4957
38.4972			9.25399e-05
38.4976
38.5
38.5003
38.5062	8.10704e-05
38.508
38.5144
38.5149
38.5151					7.30868e-05		1.69062e-05
38.5167
38.517						2.75996e-05
38.5171							1.69062e-05
38.5198
38.5203
38.5217
38.5237
38.5271		9.61042e-05						9.96837e-06
38.5295
38.5309
38.531
38.5344			9.2713e-05
38.5362							1.69691e-05
38.5372
38.5392				8.30348e-05
38.54
38.5408
38.542	8.11705e-05
38.5426
38.5453								1.00099e-05
38.5515
38.5522
38.5525							1.7032e-05
38.5538
38.5558
38.5567						2.75996e-05
38.5605					7.34317e-05
38.5606
38.562
38.5642		9.6842e-05						1.00515e-05
38.5652
38.5659
38.5664
38.5699
38.5735							1.70949e-05
38.5742
38.5766
38.5775
38.5776			9.32262e-05
38.5791	8.18001e-05
38.5804
38.5805
38.5836				8.32855e-05		2.80296e-05
38.5876
38.5877					7.37765e-05
38.5905
38.5947								1.0093e-05
38.5979
38.5991
38.6022
38.6026
38.6055							1.71578e-05
38.606
38.6074
38.6075		9.73263e-05
38.6083
38.6087
38.611
38.6117				8.35363e-05		2.84596e-05
38.6119
38.6135
38.6144			9.33223e-05					1.01345e-05
38.615
38.6172
38.621
38.6221
38.6223	8.23659e-05				7.41214e-05
38.6229
38.6314
38.633							1.72206e-05
38.6332
38.6357
38.638
38.6425
38.6428
38.6432
38.6442		9.76899e-05
38.6457
38.6466
38.6495
38.6552						2.88897e-05
38.6563								1.01761e-05
38.6564
38.6572				8.3787e-05
38.6587
38.6591	8.29067e-05
38.6597			9.42762e-05
38.6603
38.6626
38.6644
38.6646					7.44663e-05
38.6663
38.6678
38.6727							1.72835e-05
38.6767
38.6781
38.6794
38.6799
38.6831
38.6844						2.93197e-05
38.6854
38.6869
38.6888
38.6895		9.82126e-05
38.6911				8.40377e-05
38.6916								1.02176e-05
38.6917
38.6925								--
38.6944								--
38.6997								--
38.7032			9.45531e-05					--
38.7036					7.46573e-05			--
38.704								--
38.7043	8.35671e-05							--
38.706								--
38.7101								--
38.7125							1.73464e-05	--
38.7127								--
38.715								--
38.7152						2.97497e-05		--
38.7161								--
38.7184								--
38.7201								--
38.7223
38.7248
38.7278
38.7329		9.8396e-05
38.7335
38.735				8.44621e-05
38.7352								1.02592e-05
38.737
38.7373
38.7389
38.7405			9.48601e-05
38.7416
38.7422
38.7434							1.74093e-05
38.7477	8.41739e-05				7.53229e-05
38.7493
38.7498
38.7531
38.7549
38.7559
38.7569
38.7574
38.7596
38.7605						3.01797e-05
38.7607
38.7624
38.7702
38.7703		9.90511e-05
38.7723								1.03007e-05
38.7728
38.7734
38.7758			9.52288e-05	8.4609e-05
38.7761								--
38.7787								--
38.7801								--
38.7803								--
38.7808					7.52857e-05			--
38.7821								--
38.785	8.45354e-05							--
38.7858								--
38.792								--
38.7926								--
38.7954								--
38.7992								--
38.8009								--
38.8043							1.74722e-05	--
38.8046								--
38.8047						3.06098e-05		--
38.8055		9.9441e-05
38.8069
38.8079
38.8082				8.45017e-05
38.8103			9.547e-05
38.8132
38.8156
38.8158
38.8192
38.8203	8.50578e-05
38.8216
38.8226					7.51229e-05
38.8255								1.03422e-05
38.8259
38.8264							1.75351e-05
38.8272
38.831
38.8318						3.10398e-05
38.8324
38.8363
38.84
38.8401		9.95308e-05
38.8403
38.8424
38.8428
38.8491
38.8495
38.8499				8.49965e-05				1.03838e-05
38.8525			9.59295e-05
38.8548	8.51876e-05
38.8553
38.8554
38.8614								--
38.8626							1.75979e-05	--
38.8627								--
38.8629								--
38.8661								--
38.8665								--
38.8669								--
38.8694					7.504e-05			--
38.8699								--
38.8706								--
38.8752								--
38.8763								--
38.8797			9.64721e-05					--
38.8822								--
38.8823		0.000100006						--
38.8826								--
38.8834								1.04253e-05
38.8851
38.8863
38.8875						3.14698e-05
38.8881
38.8896
38.8965
38.897	8.54279e-05
38.8971
38.8972				8.54023e-05
38.8991
38.9061
38.9077					7.49386e-05
38.9086
38.9093							1.76608e-05
38.9095		0.000100748
38.9113						3.18998e-05
38.9125
38.9138
38.9151
38.9164
38.9177
38.9197
38.9203				8.51864e-05
38.9219
38.9232			9.6597e-05
38.9241	8.58947e-05
38.9261
38.9313
38.9324								1.04669e-05
38.9349
38.9399
38.9408								--
38.9425								--
38.9426								--
38.943					7.57998e-05			--
38.9432						3.23299e-05		--
38.9448								--
38.9469								--
38.9482								--
38.9507								--
38.9528								--
38.9529		0.000101116						--
38.9532								--
38.9558								--
38.963								--
38.9648							1.77237e-05	--
38.9658								--
38.9668
38.9669
38.9673
38.9675	8.59964e-05			8.57858e-05
38.9682			9.69434e-05
38.9706
38.9708
38.9709
38.9712
38.9849
38.9876								1.05084e-05
38.9884
38.9902					7.60875e-05
38.9903							1.77866e-05
38.991
38.9937
38.9941
38.9955						3.27599e-05
38.9978
38.9979		0.000100899
39.0002
39.0029
39.0037			9.72514e-05
39.0067
39.0117
39.0121
39.0124								1.05499e-05
39.0125	8.59751e-05			8.61024e-05
39.0139
39.0165
39.0198
39.0199					7.64503e-05
39.0204							1.78495e-05
39.0219
39.0247
39.0285
39.0322
39.033
39.0333
39.0334		0.00010073
39.036
39.0373
39.0378
39.0401								1.05915e-05
39.0406				8.66334e-05
39.0447
39.0473
39.048	8.59959e-05
39.0482								--
39.0508			9.74429e-05					--
39.0538								--
39.0576								--
39.0611						3.31899e-05		--
39.0621								--
39.0653								--
39.0654								--
39.0657					7.65473e-05			--
39.0674								--
39.07								--
39.0711								--
39.074							1.79124e-05	--
39.0746								--
39.0777								--
39.0803								--
39.0805		0.000101098
39.0817
39.0827						3.36199e-05
39.0835
39.0852			9.7436e-05
39.0855
39.0869								1.0633e-05
39.0882				8.69009e-05
39.0899
39.0903
39.0913
39.0914
39.0936
39.0951	8.63574e-05
39.0982
39.1018
39.1022							1.79753e-05	--
39.1059								--
39.1102								--
39.1108					7.701e-05	3.405e-05		--
39.1111								--
39.1113								--
39.1115								--
39.1147								--
39.1148		0.000101262						--
39.1159								--
39.1163								--
39.1168								--
39.1217								--
39.127								--
39.1294	8.69407e-05							--
39.1305			9.76228e-05					--
39.1323								1.06746e-05
39.1335				8.75557e-05
39.1356
39.1359
39.1373							1.80381e-05
39.1401
39.1402					7.74695e-05
39.1418
39.1428
39.1471
39.1473
39.1514
39.1551
39.1552
39.1558
39.1587			9.80791e-05
39.1599
39.16						3.448e-05
39.1602		0.000101456		8.77549e-05
39.1616
39.1617								1.07161e-05
39.1652
39.166
39.1708
39.1747	8.6836e-05
39.1752
39.1804
39.1817
39.1833
39.1861
39.1868					7.77118e-05
39.1881
39.1883		0.000101487						--
39.1917							1.8101e-05	--
39.1928								--
39.1947								--
39.1948								--
39.1971								--
39.2007						3.491e-05		--
39.2028	8.68177e-05							--
39.2033								--
39.2043								--
39.2055								--
39.2074								--
39.2078			9.83586e-05	8.80719e-05				--
39.2106								--
39.2108								--
39.2147								--
39.2163
39.2188
39.2198
39.2231					7.7795e-05
39.2242								1.07576e-05
39.2267
39.2274
39.2279
39.2305
39.231
39.2315
39.2359						3.53401e-05
39.236
39.2372				8.84948e-05			1.81639e-05
39.2374		0.000101626
39.2407
39.2423
39.2464
39.2478
39.2479
39.2498
39.2519	8.708e-05				7.77776e-05
39.2533			9.87606e-05
39.2558
39.2559
39.2563								1.07992e-05
39.2611
39.2652
39.2653
39.2676
39.2697
39.272
39.2756							1.82268e-05
39.2757
39.2793			9.92081e-05
39.2803
39.2811				8.83953e-05
39.282
39.2823
39.2827						3.57701e-05
39.2829		0.000101639
39.2851
39.2877
39.2911								1.08407e-05
39.2921
39.2957					7.77045e-05
39.2974	8.70618e-05
39.2986
39.3002								--
39.3003								--
39.3019								--
39.3067								--
39.3077							1.82897e-05	--
39.3086								--
39.3088		0.000101775						--
39.3091								--
39.3199								--
39.3222								--
39.3227								--
39.3233	8.70888e-05							--
39.3245				8.88528e-05				--
39.3255								--
39.3263								--
39.3266						3.62001e-05		--
39.3267
39.3281			9.95087e-05
39.3302
39.3311					7.78477e-05			1.08823e-05
39.333
39.3343
39.3349
39.3424
39.3444
39.3456
39.3462
39.3463
39.3506							1.83526e-05
39.3521
39.357
39.3574
39.3576		0.000101903
39.3634				8.87533e-05
39.368
39.3702						3.66301e-05
39.3712
39.3715
39.3721	8.70609e-05
39.3759
39.3761								1.09238e-05
39.3766
39.3769
39.3791
39.3826			0.00010006		7.82963e-05
39.3833
39.3848
39.3856
39.3857								--
39.3868								--
39.3879								--
39.3906								--
39.3914							1.82549e-05	--
39.396								--
39.3967								--
39.3989								--
39.4009								--
39.4023								--
39.4026								--
39.4043								--
39.4067						3.70602e-05		--
39.4102								--
39.4119								--
39.4121		0.000101578		8.941e-05				--
39.4202
39.4203
39.4217								1.0764e-05
39.4238			0.000100309
39.4262
39.4266	8.74734e-05				7.88466e-05
39.4269
39.4277
39.4285
39.4309
39.431
39.4323
39.4359
39.4369
39.4401							1.84054e-05
39.4402
39.4404
39.4409
39.4437			0.000100557
39.4453						3.74902e-05
39.4468
39.4479
39.4511
39.4531				8.9909e-05
39.4533		0.000101535
39.4536
39.4537
39.4539
39.4559
39.46					7.88935e-05			1.09056e-05
39.4677	8.7414e-05
39.4716
39.473								--
39.4731								--
39.4732		0.000101435						--
39.4746							1.86421e-05	--
39.4751								--
39.4776								--
39.478								--
39.4791								--
39.4806						3.8112e-05		--
39.4828								--
39.4845								--
39.4863				9.03474e-05				--
39.4876	8.75489e-05							--
39.4881			0.000101007					--
39.4908								--
39.4912								--
39.4964								1.10221e-05
39.4992
39.4998
39.5014					7.9225e-05
39.5033
39.5043
39.5048
39.5059							1.87718e-05
39.5122
39.517
39.5173
39.5176		0.000100901
39.5188
39.5205
39.5231
39.5241
39.5249				9.11582e-05
39.525						3.82515e-05
39.5303
39.532	8.73929e-05
39.5349
39.5356
39.5385			0.000101459					1.11614e-05
39.5399					7.93684e-05
39.5415
39.5416
39.544
39.5499
39.55
39.551
39.5546
39.5559
39.5571								--
39.5608								--
39.5638								--
39.5643							1.87209e-05	--
39.5677								--
39.5679		0.000101264		9.11614e-05				--
39.5686						3.87095e-05		--
39.569								--
39.5693								--
39.5717								--
39.5726			0.000101734					--
39.5757								--
39.5763								--
39.5774								--
39.5793								--
39.5811					7.92961e-05			--
39.582
39.5823	8.75655e-05							1.14697e-05
39.586
39.5887
39.5895
39.5905
39.5938
39.5951							1.87709e-05
39.5956
39.5963
39.6018						3.89882e-05
39.6021		0.000100763
39.6025
39.6044				9.11398e-05
39.6097
39.6127					7.94571e-05
39.6136
39.6162
39.6163			0.000101507
39.6164	8.824e-05							1.1235e-05
39.6185
39.6194
39.6217
39.6221
39.6321
39.6324
39.6339
39.6368
39.6372
39.6378
39.6404
39.6407				9.12423e-05
39.6412							1.88812e-05
39.6414			0.00010203
39.6423
39.643
39.6446
39.6449
39.6454
39.6457		0.000100987
39.646					8.00164e-05
39.6478						3.92389e-05
39.6555
39.6575
39.66	8.85855e-05
39.6623
39.6684
39.6686								1.13157e-05
39.6695								--
39.6698								--
39.6706								--
39.6709		0.0001012						--
39.6747								--
39.6774								--
39.6808								--
39.6826								--
39.6852	8.88272e-05						1.89895e-05	--
39.686				9.14074e-05				--
39.6873								--
39.6876						3.94563e-05		--
39.6889								--
39.6902								--
39.6925			0.000102392					--
39.694								--
39.6943
39.6957
39.696
39.7008					8.07338e-05
39.7027
39.7085								1.13401e-05
39.7124
39.7149
39.7179
39.7213
39.7216
39.7218
39.722		0.000101727					1.90839e-05
39.7232
39.7264
39.7266
39.7307
39.7342
39.7362	8.87246e-05
39.7378			0.000102521	9.14343e-05
39.7383
39.7406
39.7409
39.7412
39.7423						3.99759e-05		1.15044e-05
39.7436
39.748
39.7487					8.07247e-05
39.7495
39.7523
39.7538
39.7548
39.7582								--
39.7589								--
39.762								--
39.7622								--
39.7669								--
39.7672		0.00010173						--
39.7681							1.94282e-05	--
39.7711				9.13886e-05				--
39.7728								--
39.7747								--
39.7782								--
39.7783			0.000103209					--
39.779						4.06434e-05		--
39.7814	8.88919e-05							--
39.7863								--
39.7869								--
39.787
39.7877								1.13655e-05
39.7942
39.7959
39.7986					8.07912e-05
39.8013
39.8047
39.8051
39.8062
39.8065
39.8073
39.8076		0.000102183
39.8087
39.8098			0.000103643			4.07021e-05
39.8105
39.813							1.92038e-05
39.8137
39.8171
39.8192
39.8219	8.93257e-05			9.13223e-05
39.8233
39.8245
39.8257
39.8272
39.8288
39.8294					8.12653e-05
39.8322
39.8341								1.13402e-05
39.836
39.8361
39.8389
39.8392		0.000102741
39.8406								--
39.8408								--
39.8426								--
39.8466								--
39.8527							1.95102e-05	--
39.8534	8.99563e-05							--
39.8547								--
39.8562				9.16144e-05				--
39.8563			0.000103898					--
39.8572								--
39.8595						4.05955e-05		--
39.8601								--
39.862								--
39.866								--
39.8661								--
39.8669								--
39.8721								1.14949e-05
39.878					8.19491e-05
39.8796
39.8798
39.88
39.8824
39.8837			0.000104451
39.8846
39.8852
39.8853
39.8856		0.000103165
39.8868							1.95925e-05
39.8885
39.889
39.8921
39.8924
39.896
39.8987
39.8995
39.8998	9.03525e-05			9.17911e-05
39.9029						4.12314e-05
39.9048					8.23357e-05
39.9049
39.9085
39.9125
39.9127
39.913		0.000103746						1.13106e-05
39.9149
39.9151
39.9191
39.9207
39.9223
39.9234
39.924
39.9262							1.95491e-05
39.9272	9.06879e-05			9.19082e-05
39.9278
39.9309
39.9363
39.9382						4.15845e-05
39.9383
39.9386
39.9399			0.000104976
39.9431
39.9472								1.17145e-05
39.9498
39.9513
39.9557
39.9563								--
39.958					8.26191e-05			--
39.9599								--
39.9633								--
39.9656								--
39.9689								--
39.9691							1.93325e-05	--
39.9693		0.000104249						--
39.9717								--
39.9724								--
39.9733								--
39.9754			0.000105509					--
39.9755								--
39.9761								--
39.9776				9.1969e-05				--
39.9786								--
39.9834	9.10668e-05					4.23139e-05
39.9844
39.9845								1.16235e-05
39.9846
39.9865
39.9871
39.9911
39.9933
39.9937
39.9951					8.2586e-05
39.9992
40.0005
40.0025
40.0029
40.0043							1.94688e-05
40.0047		0.00010503
40.0061
40.0079
40.0107
40.0166
40.0188	9.15141e-05					4.26191e-05
40.0195
40.02
40.0201				9.19425e-05
40.0233					8.30262e-05
40.0236			0.000105931					1.16734e-05
40.0269
40.0311
40.0322
40.0323
40.0324
40.0374
40.0379
40.0381
40.0393
40.0414
40.0429							1.96657e-05
40.045
40.05
40.0507				9.19391e-05
40.0525
40.0529		0.000105421
40.0536			0.000106468
40.0554						4.29692e-05
40.0569
40.0575
40.058
40.0586								1.16483e-05
40.067	9.18732e-05							--
40.0671								--
40.0672								--
40.0683								--
40.0693					8.32977e-05			--
40.0745								--
40.0748								--
40.0789								--
40.0803								--
40.0805								--
40.0825							1.95705e-05	--
40.0829		0.000106235						--
40.0837								--
40.0854								--
40.0858								--
40.0873								--
40.0888						4.3049e-05
40.0899
40.0925			0.000107017	9.21198e-05
40.0935
40.0952
40.0957								1.17793e-05
40.097	9.2872e-05
40.0977
40.1009
40.1043
40.1044
40.1055
40.1081
40.1118
40.1133
40.1137
40.1179					8.33977e-05
40.1207							1.96684e-05
40.1212
40.1213						4.34599e-05
40.1217		0.000106677
40.1225
40.1226
40.1247
40.128
40.1307
40.1311
40.1348			0.000106952
40.135
40.1358	9.327e-05
40.1371
40.1372								1.17706e-05
40.138				9.22412e-05				--
40.1383								--
40.1404								--
40.146								--
40.1503								--
40.1509								--
40.1553								--
40.1574								--
40.158					8.353e-05		1.99293e-05	--
40.1597								--
40.1617								--
40.1636								--
40.164		0.000107421						--
40.1658								--
40.1685								--
40.169						4.37977e-05		--
40.171
40.1721			0.000107547
40.1725
40.1754
40.176					8.41224e-05
40.1774								1.18876e-05
40.1776
40.1781	9.36215e-05
40.1828				9.2377e-05
40.1838
40.1853
40.1854
40.1877
40.1909
40.1943							1.98912e-05
40.1945
40.2007
40.2009
40.2014		0.00010814
40.2033				9.27606e-05
40.2039
40.2073
40.2085						4.42589e-05
40.2106
40.2116
40.2118
40.2154	9.41384e-05
40.2162								1.22332e-05
40.2163
40.2176
40.2177					8.44252e-05
40.2178
40.2199			0.000108511
40.2232
40.2274
40.2316
40.232							1.99476e-05
40.2354
40.2357
40.2379
40.2391
40.2395
40.2411
40.2443
40.2445
40.2477				9.29322e-05		4.45827e-05
40.2487								1.25859e-05
40.2491		0.000109112
40.251								--
40.2534								--
40.2547			0.000109339					--
40.2548								--
40.258								--
40.2589								--
40.2627								--
40.2628								--
40.2631	9.49888e-05							--
40.2645								--
40.268								--
40.2702								--
40.2708							2.00398e-05	--
40.271					8.49817e-05			--
40.2716								--
40.274								--
40.2755
40.2773
40.2806						4.45207e-05
40.282
40.2835
40.2839		0.000109816
40.2846
40.2876								1.23706e-05
40.2882
40.2893
40.2914				9.26974e-05
40.2919			0.000109848
40.294							2.01912e-05
40.2941
40.2952
40.2979	9.58493e-05				8.54565e-05
40.3015
40.3052
40.3073
40.308
40.3094
40.3119
40.3126
40.3167								1.24239e-05
40.3187						4.4817e-05
40.319
40.3206
40.3207
40.321				9.31173e-05
40.3211		0.000110435
40.3222
40.3247			0.000110782
40.3254								--
40.328								--
40.3281								--
40.3282							2.0289e-05	--
40.335	9.66199e-05							--
40.3357								--
40.3365					8.58518e-05			--
40.3386								--
40.3401								--
40.3408								--
40.3451								--
40.3459								--
40.3481								--
40.3516								--
40.3529								--
[truncated: 21,012 more rows]

## Sheet: Fig S5g
											Mean	Standard Deviation
					Group 1	Group 2	Group 3
				2 uM	63.8	63.6	63.5				63.6333	0.15275
				1 uM	63.9	63.8	63.7				63.8	0.1
				500 nM	63.9	63.74	63.6				63.7467	0.15011
				250 nM	64.4	64.33	64.1				64.2767	0.15695
				125 nM	64	63.7	64.01				63.9033	0.17616
				62.5 nM	63.8	63.7	63.78				63.76	0.05292
				31.25	63.8	63.4	63				63.4	0.4
				15.6 nM	63.7	63	62				62.9	0.8544
