# Supplementary material for: A folding motif formed with an expanded genetic alphabet
Source: Nat Chem. 2024 Jun 10;16(10):1715–22. doi: 10.1038/s41557-024-01552-7 (PMC11446821; doi:10.1038/s41557-024-01552-7)
Supplement: Supplementary file 2 — Statistical source data for supplementary figures. [file 41557_2024_1552_MOESM2_ESM.zip › Source data for supplementary figures/Source data Figure S6.xls]

## Sheet: Fig S6a
			Mg 2+ (mM)
Temp	0	1	2	4	8	16	32
36.8396			0.05761
36.8861						0.06262
36.9146		0.06746
36.9503							0.06741
36.9734			0.05777
37.0199						0.06263
37.0324					0.07195
37.0483		0.06747
37.0658				0.07111
37.084							0.06757
37.1161	0.06866
37.1224			0.05793
37.1506
37.1655					0.07186
37.1689						0.06277
37.1971		0.06747
37.1989				0.07112
37.2329							0.06769
37.2491	0.06853
37.2632			0.05785
37.2838
37.3097						0.06288
37.3137					0.07206
37.3377		0.06764
37.347				0.07121
37.3736							0.06788
37.3946			0.05812
37.3972	0.06879
37.432
37.441						0.06304
37.4537					0.07209
37.469		0.06788
37.4871				0.07128
37.5049							0.06813
37.5371	0.06896
37.5486			0.05814
37.5721
37.5843					0.07223
37.5949						0.06322
37.6177				0.07149
37.6227		0.06787
37.6588							0.06834
37.6677	0.06913
37.6921			0.0585
37.7028
37.7374					0.07245
37.7385						0.06344
37.7661		0.06826
37.7708				0.07164
37.8022							0.06864
37.8206	0.06938
37.8495			0.05873
37.856
37.8801					0.07256
37.8958						0.06357
37.9135				0.07181
37.9233		0.06833
37.9595							0.06883
37.9633	0.06957
37.9805			0.05893
37.9988
38.0268						0.06365
38.0366					0.07299
38.0542		0.06867
38.07				0.07206
38.0904							0.06926
38.1197	0.06995
38.1356			0.05917
38.1554
38.1669					0.07306
38.1819						0.06395
38.2003				0.07241
38.2091		0.06902
38.2454							0.06955
38.2498	0.07023
38.2786			0.05934
38.2857
38.3211					0.07351
38.3249						0.06428
38.352		0.06934
38.3545				0.07259
38.3883							0.06976
38.404	0.07071
38.4223			0.05974
38.44
38.4633					0.07374
38.4685						0.06448
38.4955		0.06961
38.4967				0.07286
38.5318							0.07021
38.5461	0.07112
38.5681			0.06001
38.5823
38.6061					0.07411
38.6143						0.06476
38.6396				0.07318
38.6411		0.06997
38.6775							0.07044
38.6888	0.0716
38.7101			0.06029
38.7252
38.7511					0.07434
38.7563						0.06509
38.7829		0.07037
38.7845				0.07357
38.8194							0.07098
38.8336	0.0719
38.862			0.06074
38.8702
38.8923					0.07471
38.9082						0.0654
38.9257				0.07391
38.9347		0.07071
38.9713							0.0713
38.9748	0.07248
38.9948			0.06087
39.0115
39.0409						0.06576
39.0434					0.07499
39.0673		0.07109
39.0768				0.07412
39.1039							0.07182
39.1258	0.073
39.1507			0.06121
39.1627
39.1754					0.07544
39.1968						0.06608
39.2088				0.07458
39.2231		0.07154
39.2577	0.07359
39.2597							0.07216
39.2948
39.3051			0.0615
39.3304					0.07559
39.3513						0.06646
39.3639				0.07489
39.3773		0.07189
39.4126	0.07423
39.4141							0.07263
39.4298			0.0618
39.4499
39.4759						0.06687
39.484					0.07612
39.5018		0.07234
39.5175				0.0752
39.5387							0.07298
39.5661	0.07485
39.5869			0.06226
39.6035
39.608					0.07647
39.633						0.06722
39.6414				0.0757
39.6588		0.07281
39.6899	0.07551
39.6957							0.07343
39.7276
39.7302			0.06245
39.7642					0.07679
39.7762						0.06747
39.7977				0.07607
39.8019		0.0731
39.8388							0.07378
39.8461	0.07614
39.8819			0.06294
39.8839
39.9067					0.07716
39.9279						0.068
39.9401				0.07641
39.9534		0.07362
39.9885	0.0767
39.9904							0.0744
40.0264
40.03			0.06337
40.0575					0.07768
40.076						0.06832
40.0909				0.07682
40.1013		0.074
40.1384							0.07492
40.1392	0.07743
40.1657			0.06368
40.1773
40.2047					0.07801
40.2117						0.06867
40.2369		0.07462
40.2382				0.07726
40.274							0.07539
40.2863	0.07815
40.3025			0.06396
40.3246
40.3397					0.0784
40.3484						0.06903
40.3732				0.07757
40.3735		0.07499
40.4107							0.07579
40.4212	0.07888
40.4558			0.06429
40.4597
40.4757					0.07886
40.5017						0.06954
40.5092				0.07791
40.5267		0.0756
40.5571	0.07948
40.5639							0.07639
40.5958
40.6096			0.06479
40.6282					0.07921
40.6555						0.06987
40.6616				0.07833
40.6803		0.07597
40.7095	0.08033
40.7176							0.07678
40.7359			0.06514
40.7483
40.781					0.07965
40.7818						0.07021
40.8065		0.0765
40.8145				0.07863
40.8438							0.07729
40.8622	0.0811
40.8777			0.06548
40.9013
40.9067					0.08007
40.9235						0.07067
40.9402				0.07924
40.948		0.07702
40.9854							0.07795
40.9878	0.08177
41.027
41.0289			0.06587
41.0476					0.08042
41.0747						0.0711
41.0811				0.07953
41.0992		0.07749
41.1286	0.08251
41.1366							0.07828
41.168
41.1762			0.06635
41.198					0.081
41.222						0.0715
41.2315				0.08009
41.2462		0.07824
41.2789	0.08336
41.2838							0.07904
41.3185
41.3335			0.06664
41.3445					0.08151
41.3779				0.0805
41.3792						0.07203
41.4034		0.07857
41.4253	0.08411
41.441							0.07946
41.4624			0.06713
41.465
41.5009					0.08192
41.5082						0.07235
41.5322		0.07917
41.5343				0.0809
41.5698							0.08006
41.5815	0.08511
41.6026			0.06744
41.6215
41.6291					0.08232
41.6483						0.07289
41.6625				0.08145
41.6722		0.07978
41.7097	0.08584
41.7099							0.0806
41.7498
41.7518			0.06786
41.7684					0.0828
41.7975						0.07334
41.8019				0.08195
41.8212		0.08031
41.849	0.08671
41.859							0.08124
41.8892
41.8954			0.06836
41.9168					0.08327
41.9411						0.07367
41.9503				0.08217
41.9646		0.08084
41.9972	0.08755
42.0025							0.08181
42.0369			0.06869
42.0376
42.0596					0.08375
42.0825						0.07415
42.0931				0.08277
42.1059		0.08146
42.1399	0.08858
42.1438							0.08231
42.1805
42.182			0.06928
42.2002					0.08413
42.2277						0.07465
42.2337				0.08336
42.2509		0.08202
42.2805	0.08938
42.2889							0.08304
42.313			0.0697
42.3212
42.3446					0.08462
42.3586						0.07529
42.3781				0.08375
42.3818		0.08267
42.4198							0.08368
42.4247	0.09041
42.4656
42.4749					0.08523
42.481			0.07017
42.5084				0.08417
42.5266						0.07568
42.5496		0.0833
42.5549	0.09131
42.5877							0.08419
42.596
42.6199			0.07068
42.6419					0.08559
42.6655						0.07608
42.6754				0.08474
42.6883		0.08402
42.7218	0.09233
42.7265							0.08485
42.7566			0.07098
42.7631
42.78					0.08623
42.8021						0.07658
42.8135				0.08528
42.8248		0.08469
42.8598	0.09335
42.863							0.08558
42.9013
42.9079			0.07147
42.9159					0.08671
42.9494				0.08571
42.9535						0.07717
42.976		0.08532
42.9956	0.09441
43.0143							0.08615
43.0372			0.07195
43.0664					0.08727
43.0827						0.07777
43.0999				0.08623
43.1051		0.08596
43.1434							0.08686
43.146	0.09539
43.1878
43.188			0.0726
43.1949					0.08781
43.2284				0.08676
43.2335						0.07812
43.2558		0.08653
43.2744	0.09641
43.2942							0.08753
43.3164
43.3322			0.073
43.3449					0.0884
43.3776						0.07875
43.3784				0.08732
43.3998		0.08732
43.4244	0.0975
43.4382							0.08818
43.4665
43.4751			0.07356
43.4882					0.0891
43.5206						0.07934
43.5217				0.08789
43.5426		0.08805
43.5676	0.09843
43.5811							0.08888
43.6099
43.6252			0.07416
43.6304					0.08945
43.6639				0.08836
43.6706						0.07985
43.6924		0.08878
43.7096	0.09973
43.731							0.08962
43.7521
43.7627			0.07448
43.7795					0.09002
43.808						0.08032
43.813				0.08906
43.8298		0.0894
43.8587	0.1009
43.8684							0.09027
43.9014
43.9143			0.07503
43.9163					0.09052
43.9498				0.08945
43.9597						0.08082
43.9813		0.09006
43.9953	0.10187
44.02							0.09101
44.0382
44.061			0.07567
44.0671					0.09121
44.1006				0.09009
44.1063						0.0813
44.1278		0.09091
44.1461	0.10305
44.1665							0.09183
44.1891
44.1948			0.07615
44.2129					0.09171
44.2401						0.08209
44.2465				0.09047
44.2614		0.09167
44.2918	0.10428
44.3002							0.09251
44.335
44.3426			0.07679
44.3459					0.09231
44.3795				0.09126
44.3879						0.08264
44.4091		0.09232
44.4247	0.10539
44.4479							0.0931
44.468
44.4747			0.07738
44.4929					0.09304
44.52						0.08322
44.5265				0.09184
44.541		0.09303
44.5716	0.10674
44.5799							0.09403
44.6151
44.6242			0.07783		0.09366
44.6578				0.09251
44.6694						0.08399
44.6903		0.09411
44.7029	0.10803
44.7293							0.09477
44.7466
44.7629			0.07856
44.7729					0.09408
44.8065				0.09313
44.8081						0.0845
44.8289		0.09482
44.8514	0.10915
44.8679							0.09555
44.8953
44.9108					0.09463
44.9226			0.07912
44.9444				0.09373
44.9678						0.08516
44.9884		0.09572
44.9892	0.11062
45.0275							0.09619
45.0333
45.0598			0.07954
45.0696					0.09548
45.1032				0.09446
45.105						0.08573
45.1255		0.09632
45.1479	0.11189
45.1647							0.09675
45.1922
45.196			0.08022
45.2061					0.09613
45.2397				0.09503
45.2411						0.08635
45.2615		0.09722
45.2843	0.11322
45.3007							0.09758
45.3287
45.3415					0.09663
45.3454			0.08087
45.375				0.09556
45.3905						0.087
45.4107		0.09814
45.4196	0.11434
45.45							0.09803
45.4641
45.4888			0.08149
45.49					0.09749
45.5236				0.09619
45.5339						0.08766
45.554		0.09902
45.568	0.1159
45.5933							0.09903
45.6128
45.6326					0.09815
45.6426			0.08225
45.6662				0.09679
45.6877						0.08846
45.7076		0.09987
45.7106	0.11724
45.747							0.09959
45.7555
45.7769			0.08291
45.7856					0.09874
45.8191				0.09768
45.8219						0.08904
45.8417		0.10078
45.8634	0.1187
45.8812							0.1003
45.9085
45.919					0.09946
45.9283			0.08362
45.9526				0.09836
45.9734						0.08981
45.993		0.10168
45.9968	0.12028
46.0326							0.10119
46.042
46.0694			0.08428
46.0697					0.10015
46.1032				0.0991
46.1144						0.09033
46.1339		0.10277
46.1473	0.12167
46.1735							0.10192
46.1927
46.2099					0.10081
46.2133			0.08504
46.2435				0.09976
46.2583						0.09117
46.2776		0.10371
46.2875	0.12322
46.3173							0.10249
46.3331
46.353					0.10172
46.3572			0.08572
46.3866				0.10036
46.4022						0.09194
46.4214		0.10459
46.4305	0.12496
46.4611							0.10337
46.4763
46.4961					0.10234
46.5138			0.08627
46.5297				0.10112
46.5587						0.09271
46.5734	0.12627
46.5778		0.10566
46.6176							0.10403
46.6194
46.6426			0.0871
46.6518					0.10302
46.6854				0.10182
46.6875						0.0933
46.7064		0.10658
46.729	0.12783
46.7462							0.10484
46.7752
46.7798					0.10375
46.793			0.08787
46.8134				0.10268
46.8379						0.09406
46.8567		0.10746
46.857	0.12963
46.8966							0.10548
46.9033
46.9294					0.10452
46.9323			0.0887
46.963				0.10341
46.9771						0.0949
46.9958		0.10877
47.0065	0.1312
47.0357							0.10647
47.0529
47.0679					0.1052
47.083			0.08949
47.1015				0.104
47.1279						0.09557
47.1449	0.13301
47.1464		0.10975
47.1864							0.10731
47.1915
47.2178					0.10597
47.2263			0.09024
47.2514				0.10476
47.2711						0.09634
47.2895		0.11083
47.2947	0.13488
47.3295							0.10818
47.3415
47.3602					0.10686
47.3663			0.09109
47.3938				0.10563
47.4111						0.09714
47.4293		0.11193
47.437	0.1365
47.4695							0.10889
47.484
47.4995					0.10773
47.5161			0.0918
47.5331				0.10653
47.5609						0.09791
47.5761	0.13844
47.579		0.11306
47.6192							0.10976
47.6233
47.648			0.09259
47.6485					0.10855
47.6821				0.10724
47.6928						0.09872
47.7108		0.11403
47.725	0.1402
47.751							0.11056
47.7724
47.7796					0.10919
47.8132				0.10792
47.8173			0.09337
47.8561	0.14204
47.862						0.09957
47.8799		0.11521
47.9036
47.9202							0.11149
47.9455			0.09431
47.9479					0.11006
47.9816				0.10892
47.9902						0.1005
48.0079		0.11635
48.0243	0.14384
48.0482							0.11257
48.072
48.0754					0.11097
48.0967			0.09523
48.109				0.1097
48.1414						0.1011
48.1517	0.14614
48.1589		0.11763
48.1994							0.11341
48.1996
48.2258					0.11175
48.2396			0.09607
48.2594				0.11049
48.2842						0.1021
48.3016		0.11887
48.3019	0.14759
48.3421							0.11434
48.35
48.3678					0.11261
48.3982			0.09692
48.4014				0.1114
48.4428						0.10304
48.4439	0.14975
48.4601		0.12002
48.4921
48.5006							0.11525
48.5255					0.11349
48.5425			0.09795
48.5591				0.11223
48.5871						0.10404
48.6015	0.1517
48.6042		0.12127
48.6448							0.11615
48.6499
48.669					0.11448
48.6742			0.09902
48.7027				0.1132
48.7188						0.1048
48.7357		0.12243
48.7449	0.15366
48.7764							0.11727
48.7935
48.8					0.11537
48.8202			0.09989
48.8336				0.1142
48.8647						0.10562
48.8757	0.15589
48.8816		0.12364
48.9223							0.11827
48.9245
48.9451					0.11617
48.9682			0.10075
48.9788				0.11514
49.0128						0.10655
49.0208	0.15804
49.0294		0.12491
49.0697
49.0703							0.11921
49.0923					0.1172
49.1031			0.10198
49.126				0.11596
49.1476						0.10767
49.1642		0.12633
49.1679	0.16008
49.205							0.1203
49.217
49.2265					0.11815
49.2464			0.10295
49.2601				0.11713
49.2908						0.10876
49.302	0.16215
49.3073		0.12775
49.3482							0.12154
49.3512
49.3689					0.11917
49.4			0.10397
49.4025				0.1182
49.4443	0.16436
49.4445						0.10979
49.4608		0.12885
49.4937
49.5017							0.12245
49.5217					0.12022
49.5508			0.10508
49.5553				0.11914
49.5952						0.11074
49.597	0.16669
49.6114		0.13027
49.6466
49.6524							0.12344
49.6716					0.12115
49.7013			0.10626
49.7052				0.11999
49.7458						0.11171
49.7468	0.1688
49.7617		0.13167
49.7966
49.8028							0.12471
49.8213					0.12236
49.8357			0.1073
49.8549				0.12096
49.8801						0.11256
49.896		0.13303
49.8964	0.1711
49.9371							0.12572
49.9464
49.9549					0.12313
49.9833			0.10838
49.9886				0.12206
50.0276						0.11375
50.0299	0.17324
50.0433		0.1345
50.0801
50.0846							0.12676
50.1016					0.12436
50.1171			0.1096
50.1353				0.12319
50.1614						0.11483
50.1765	0.17561
50.177		0.13592
50.2183							0.12788
50.2269
50.2347					0.12529
50.2683				0.1242
50.2762			0.11064
50.3095	0.17807
50.3206						0.11592
50.336		0.13725
50.36
50.3773							0.1289
50.3929					0.12637
50.4141			0.11179
50.4266				0.12527
50.4584						0.11695
50.4677	0.18024
50.4737		0.13894
50.5151							0.12999
50.5183
50.5301					0.12741
50.5619			0.11299
50.5637				0.12623
50.6047	0.18263
50.6061						0.11815
50.6213		0.14047
50.6555
50.6628							0.13105
50.6769					0.12849
50.7106				0.12735
50.7226			0.1144
50.7515	0.18511
50.7668						0.1194
50.7818		0.14208
50.8025
50.8234							0.13233
50.8368					0.12981
50.8704				0.12864
50.8711			0.11548
50.9112	0.18773
50.9153						0.12059
50.9301		0.14373
50.9624
50.9717							0.13363
50.9844					0.13083
51.018				0.1297
51.0187			0.11649
51.0587	0.19024
51.0629						0.12164
51.0776		0.14518
51.1101
51.1192							0.13477
51.1312					0.13185
51.1554			0.11761
51.1649				0.13084
51.1996						0.12279
51.2054	0.19258
51.2142		0.1468
51.2559							0.13596
51.257
51.2672					0.13309
51.3008				0.13207
51.303			0.11844
51.3413	0.19495
51.3471						0.12391
51.3615		0.14827
51.393
51.4033							0.13735
51.4138					0.13408
51.4431			0.11953
51.4475				0.13309
51.4872						0.12497
51.4879	0.19734
51.5015		0.14984
51.5398
51.5434							0.13847
51.5532					0.13532
51.5869				0.13422
51.6001			0.12077
51.6271	0.19995
51.6442						0.12624
51.6583		0.15163
51.6792
51.7002							0.13991
51.7093					0.13656
51.7337			0.12193
51.743				0.13563
51.7778						0.12744
51.7831	0.20224
51.7918		0.15339
51.8337							0.14116
51.8354
51.8421					0.13767
51.8758				0.1368
51.8964			0.12297
51.9159	0.20492
51.9405						0.12889
51.9543		0.15521
51.9683
51.9963							0.14271
52.0039					0.13922
52.0376				0.13816
52.0395			0.12423
52.0775	0.20788
52.0835						0.13004
52.0972		0.15707
52.1302
52.1393							0.14411
52.1461					0.1402
52.1798				0.13929
52.194			0.12519
52.2197	0.21006
52.238						0.1314
52.2515		0.15875
52.2725
52.2937							0.14521
52.2998					0.14167
52.3283			0.12657
52.3335				0.14058
52.3723						0.13284
52.3732	0.21276
52.3857		0.16065
52.4262
52.4279							0.14692
52.4334					0.14297
52.4671				0.14181
52.4717			0.12768
52.5067	0.21519
52.5157						0.13416
52.529		0.16265
52.5599
52.5712							0.14825
52.576					0.14395
52.6096				0.14326
52.6163			0.12888
52.6492	0.21788
52.6602						0.13536
52.6733		0.16433
52.7025
52.7157							0.1496
52.7197					0.14562
52.7534				0.14443
52.7668			0.13009
52.7928	0.22039
52.8107						0.13664
52.8237		0.16641
52.8463
52.8661							0.15106
52.8693					0.14691
52.903				0.146
52.9093			0.13124
52.9424	0.22306
52.9532						0.1381
52.9661		0.16839
52.9961
53.0085							0.15249
53.0111					0.14812
53.0448				0.1473
53.0757			0.13274
53.084	0.22549
53.1196						0.13976
53.1323		0.17057
53.1379
53.1748							0.15419
53.1766					0.14983
53.2103				0.14878
53.219			0.13412
53.2494	0.22799
53.2628						0.14136
53.2754		0.17241
53.3035
53.3179							0.15591
53.319					0.15108
53.3527				0.15028
53.359			0.13541
53.3917	0.23052
53.4029						0.14254
53.4153		0.17446
53.446
53.4579							0.15741
53.4583					0.1527
53.492				0.15163
53.4988			0.13653
53.5309	0.23316
53.5426						0.14396
53.5548		0.17643
53.5853
53.5972					0.15393
53.5975							0.15874
53.6309				0.15309
53.6383			0.13798
53.6698	0.23531
53.6821						0.14526
53.6943		0.17862
53.7243
53.736					0.15531
53.737							0.16047
53.7697				0.15461
53.7903			0.13934
53.8085	0.23804
53.834						0.14672
53.846		0.18086
53.8632
53.887					0.15681
53.8888							0.16203
53.9207				0.15612
53.9399			0.14065
53.9594	0.24044
53.9836						0.14807
53.9955		0.18286
54.0143
54.0358					0.15859
54.0384							0.16369
54.0696				0.15748
54.0717			0.1421
54.1081	0.24295
54.1154						0.14965
54.1271		0.18519
54.1632
54.1669					0.15998
54.17							0.16528
54.2006				0.15902
54.2175			0.14348
54.239	0.24553
54.2612						0.15121
54.2728		0.18737
54.2943
54.3119					0.16148
54.3158							0.16703
54.3456				0.16066
54.3697			0.14503
54.3839	0.24732
54.4134						0.1528
54.4248		0.18971
54.4394
54.4632					0.16303
54.4679							0.1688
54.4969				0.16211
54.4978			0.14658
54.5352	0.2501
54.5415						0.15406
54.5528		0.19187
54.5906					0.16474
54.5908
54.5959							0.17066
54.6244				0.16363
54.6562			0.14788
54.6625	0.25191
54.6998						0.15585
54.711		0.19422
54.7183
54.7481					0.1664
54.7542							0.17218
54.7819				0.16533
54.8012			0.14952
54.8199	0.25428
54.8448						0.15755
54.8559		0.1968
54.8759
54.8923					0.16817
54.8991							0.17413
54.9261				0.16698
54.9433			0.15097
54.964	0.25673
54.9869						0.15945
54.9978		0.19913
55.0201
55.0336					0.16962
55.0411							0.17583
55.0673				0.16864
55.0849			0.15252
55.1052	0.25888
55.1284						0.16121
55.1392		0.20158
55.1615
55.1743					0.17135
55.1825							0.17762
55.2081				0.17024
55.2274			0.15424
55.2458	0.26084
55.2709						0.16266
55.2815		0.20408
55.3023
55.316					0.17299
55.3249							0.17964
55.3498				0.17186
55.3818			0.15579
55.3874	0.26312
55.4253						0.16473
55.4358		0.20672
55.444
55.4696					0.17445
55.4793							0.1816
55.5034				0.17375
55.5146			0.1573
55.5409	0.26511
55.5581						0.16648
55.5685		0.20927
55.5977
55.6017					0.17638
55.612							0.18347
55.6354				0.17542
55.665			0.15924
55.6729	0.26715
55.7084						0.1685
55.7186		0.212
55.7299
55.7512					0.17813
55.7622							0.1856
55.7849				0.17735
55.8091			0.16091
55.8223	0.26917
55.8525						0.17033
55.8625		0.21481
55.8794
55.8944					0.18008
55.9062							0.18755
55.9282				0.1792
55.9506			0.16257
55.9655	0.27104
55.994						0.1724
56.0039		0.21744
56.0228
56.0351					0.18202
56.0476							0.18965
56.0689				0.18116
56.1002			0.16448
56.106	0.27319
56.1436						0.17444
56.1533		0.22037
56.1635
56.1839					0.1839
56.1971							0.19175
56.2177				0.18306
56.2385			0.16627
56.2547	0.27532
56.2819						0.17654
56.2915		0.22325
56.3124
56.3214					0.18565
56.3353							0.19384
56.3552				0.18487
56.3821			0.16799
56.3922	0.27706
56.4254						0.17836
56.4349		0.2259
56.45
56.4642					0.18759
56.4788							0.19611
56.498				0.18666
56.5348	0.2786
56.5393			0.17001
56.5826						0.18068
56.5919		0.22914
56.5928
56.6205					0.18994
56.6359							0.19841
56.6543				0.18907
56.6653			0.17188
56.691	0.2803
56.7086						0.18296
56.7178		0.23192
56.7458					0.19181
56.7492
56.7618							0.20068
56.7796				0.19098
56.8162	0.28234
56.8263			0.17411
56.8695						0.18516
56.8746
56.8786		0.23493
56.9059					0.19407
56.9227							0.2031
56.9397				0.19303
56.9573			0.17594
56.9762	0.28391
57.0005						0.18752
57.0094		0.23788
57.0348
57.0361					0.19599
57.0536							0.20511
57.0699				0.19514
57.1051			0.17798
57.1064	0.28535
57.1483						0.18971
57.1571		0.24127
57.1651
57.1831					0.19831
57.2013							0.20768
57.2169				0.19724
57.248			0.18021
57.2533	0.28719
57.2912						0.19189
57.2998		0.24444
57.3122
57.3252					0.2004
57.3441							0.21022
57.359				0.19951
57.3904			0.18222
57.3952	0.28858
57.4336						0.19432
57.4421		0.24746
57.4543
57.4668					0.20275
57.4865							0.21243
57.5006				0.20181
57.5368	0.2899
57.5475			0.18433
57.5906						0.19682
57.596
57.599		0.25044
57.623					0.20492
57.6434							0.21501
57.6568				0.20392
57.6887			0.18638
57.6928	0.29108
57.7318						0.19917
57.74		0.25364
57.7523
57.7633					0.20749
57.7844							0.2177
57.7971				0.20628
57.8331	0.29248
57.8344			0.18893
57.8775						0.20194
57.8856		0.25719
57.8927
57.9083					0.20997
57.9301							0.22045
57.9421				0.20859
57.9721			0.19105
57.9779	0.29404
58.0152						0.20452
58.0231		0.26024
58.0377
58.0452					0.21221
58.0677							0.22302
58.079				0.21114
58.1135			0.19333
58.1148	0.29524
58.1565						0.20706
58.1643		0.26382
58.1747
58.1858					0.21479
58.209							0.22564
58.2196				0.21363
58.2552	0.29657
58.2769			0.19588
58.3153
58.3199						0.21001
58.3275		0.26738
58.3482					0.21738
58.3722							0.22872
58.382				0.21604
58.4145			0.19814
58.4176	0.29797
58.4574						0.21262
58.465		0.27057
58.4779
58.485					0.21977
58.5097							0.23145
58.5189				0.21862
58.554			0.20054
58.5543	0.29872
58.597						0.21537
58.6043		0.27384
58.6148
58.6238					0.22229
58.6492							0.23446
58.6576				0.22129
58.693	0.29968
58.6961			0.20299
58.739						0.21861
58.7463		0.27727
58.7536
58.7651					0.22521
58.7912							0.23733
58.7989				0.22379
58.8342	0.301
58.8412			0.20574
58.8841						0.22136
58.8912		0.28093
58.895
58.9093					0.22816
58.9361							0.24057
58.9431				0.22657
58.9783	0.30216
58.9817			0.20825
59.0245						0.22452
59.0315		0.2845
59.0393
59.049					0.23056
59.0765							0.2435
59.0829				0.22921
59.1179	0.30327
59.1304			0.21081
59.1733						0.22738
59.179
59.1801		0.28801
59.1969					0.23331
59.2252							0.24665
59.2308				0.23225
59.2657	0.304
59.2728			0.2135
59.3157						0.23043
59.3224		0.29132
59.3271
59.3385					0.23643
59.3675							0.2498
59.3724				0.23492
59.4072	0.30488
59.4146			0.21635
59.4574						0.23371
59.464		0.2949
59.4687
59.4795					0.23919
59.5091							0.25311
59.5133				0.23798
59.5481	0.30576
59.5658			0.21914
59.6086						0.23677
59.6098
59.615		0.298
59.6298					0.24238
59.6602							0.2561
59.6637				0.24074
59.6983	0.30659
59.6996			0.2222
59.7424						0.24047
59.7487		0.30206
59.7602
59.7629					0.24536
59.794							0.25959
59.7968				0.24388
59.8313	0.30763
59.8346			0.22528
59.8774						0.24376
59.8835		0.30548
59.8934
59.8972					0.24875
59.9289							0.26311
59.931				0.24715
59.9655	0.30854
59.9906			0.22817
60.0277
60.0333						0.24742
60.0393		0.30916
60.0522					0.25191
60.0847							0.2667
60.0861				0.25031
60.1205	0.30901
60.1337			0.23099
60.1764						0.2506
60.1823		0.31245
60.1828
60.1945					0.25501
60.2277							0.27018
60.2284				0.25321
60.2627	0.30998
60.2729			0.2344
60.3156						0.25442
60.3213		0.31619
60.3252
60.3329					0.25854
60.3668				0.25658			0.27387
60.401	0.311
60.4326			0.23736
60.4637
60.4752						0.25803
60.4808		0.3197
60.4917					0.26169
60.5256				0.25994
60.5264							0.27775
60.558			0.24054
60.5596	0.31154
60.6007						0.26189
60.6061		0.32283
60.6165					0.26545
60.6225
60.6503				0.26334
60.6518							0.2813
60.6843	0.312
60.7156			0.24392
60.7473
60.7583						0.26573
60.7635		0.32666
60.7732					0.26876
60.8071				0.26694
60.8093							0.28525
60.8409	0.31273
60.8575			0.24738
60.9001						0.26964
60.9041
60.9053		0.33014
60.9143					0.27223
60.9482				0.27055
60.9511							0.28933
60.9819	0.31356
61.0025			0.25039
61.0451						0.27348
61.0453
61.0501		0.33334
61.0584					0.27587
61.0923				0.27405
61.0959							0.29315
61.126	0.3142
61.1452			0.25403
61.1878						0.27801
61.1896
61.1927		0.33698
61.2003					0.27971
61.2342				0.2777
61.2385							0.29758
61.2678	0.3147
61.292			0.25776
61.3315
61.3345						0.28202
61.3392		0.34034
61.3463					0.28342
61.3802				0.2815
61.3852							0.30183
61.4136	0.31564
61.432			0.26099
61.4745						0.28624
61.4775
61.4791		0.34363
61.4854					0.28739
61.5193				0.28516
61.5251							0.30585
61.5527	0.31597
61.582			0.26506
61.6168
61.6245						0.29059
61.6289		0.34687
61.6346					0.29151
61.6685				0.28923
61.675							0.31022
61.7018	0.31651
61.7231			0.26824
61.7655						0.29455
61.7661
61.7698		0.35028
61.7749					0.2951
61.8088				0.29305
61.8159							0.31439
61.8419	0.31717
61.8685			0.27199
61.9064
61.9109						0.29904
61.9151		0.35341
61.9195					0.29936
61.9534				0.29683
61.9613							0.31877
61.9864	0.31753
62.0239			0.27574
62.0511
62.0663						0.3037
62.0703		0.35623
62.074					0.30325
62.1079				0.30082
62.1166							0.32328
62.1409	0.31807
62.162			0.27966
62.2044						0.30792
62.2057
62.2083		0.35924
62.2113					0.30757
62.2452				0.3051
62.2546							0.32779
62.2781	0.31833
62.3004			0.28333
62.3428						0.31235
62.3431
62.3465		0.3623
62.349					0.31156
62.3829				0.30922
62.3929							0.33239
62.4156	0.31907
62.4466			0.28749
62.4808
62.4889						0.31688
62.4925		0.36525
62.4943					0.31581
62.5282				0.31348
62.5389							0.3371
62.5609	0.31954
62.5806			0.29116
62.6229						0.32138
62.6262
62.6264		0.36812
62.6276					0.32047
62.6615				0.31786
62.6729							0.34154
62.694	0.32013
62.7306			0.29497
62.7595
62.7729						0.32588
62.7762		0.37065
62.7767					0.32488
62.8107				0.32212
62.8228							0.34625
62.8431	0.3205
62.8736			0.2988
62.9088
62.9159						0.32994
62.9189					0.32894
62.9191		0.37321
62.9529				0.32639
62.9657							0.3508
62.9852	0.32062
63.024			0.30271
63.0511
63.0663						0.33429
63.0685					0.33376
63.0693		0.37583
63.1024				0.33062
63.116							0.35556
63.1347	0.32142
63.1614			0.30683
63.2007
63.2036						0.33883
63.2051					0.33847
63.2065		0.37877
63.239				0.3352
63.2533							0.36055
63.2712	0.3216
63.3119			0.31069
63.3374
63.3541						0.34334
63.3547					0.34311
63.3568		0.38112
63.3886				0.33985
63.4036							0.36567
63.4207	0.32201
63.4693			0.315
63.487
63.5112					0.34805
63.5114						0.34832
63.5141		0.38392
63.5451				0.34498
63.5609							0.37089
63.5771	0.32256
63.6034			0.31921
63.6436
63.6445					0.35307
63.6455						0.35315
63.648		0.38633
63.6785				0.34956
63.6949							0.37586
63.7103	0.3231
63.7516			0.3232
63.777
63.7919					0.358
63.7937						0.35767
63.796		0.38858
63.8258				0.35443
63.843							0.38113
63.8576	0.32392
63.9002			0.32737
63.9245
63.9397					0.36271
63.9423						0.36219
63.9445		0.39075
63.9736				0.35915
63.9915							0.38585
64.0053	0.32406
64.043			0.33112
64.0724
64.0817					0.36776
64.0851						0.36684
64.0871		0.39288
64.1156				0.3641
64.1342							0.39095
64.1472	0.32432
64.1859			0.33494
64.2144
64.2238					0.37228
64.2279						0.37149
64.2299		0.39489
64.2577				0.36858
64.277							0.39577
64.2892	0.32478
64.33			0.33884
64.3566
64.3671					0.37728
64.372						0.37604
64.3738		0.39694
64.401				0.37327
64.4211							0.40073
64.4324	0.32532
64.4724			0.34249
64.5
64.5087					0.38213
64.5144						0.3802
64.5161		0.39865
64.5426				0.37781
64.5634							0.40538
64.5739	0.32563
64.6185			0.34629
64.6417
64.654					0.38709
64.6605						0.38478
64.662		0.40088
64.6879				0.38277
64.7094							0.41039
64.7191	0.32612
64.7672			0.34997
64.787
64.8018					0.39163
64.8092						0.38936
64.8105		0.40228
64.8358				0.38733
64.8579							0.41498
64.8668	0.32637
64.9099			0.35341
64.9349
64.9437					0.39657
64.9518						0.39339
64.953		0.40418
64.9776				0.39197
65.0005							0.41982
65.0086	0.32658
65.0436			0.35706
65.0766					0.40153
65.0769
65.0855						0.39789
65.0866		0.40602
65.1106				0.39669
65.1341							0.42468
65.1414	0.3272
65.2099
65.2159			0.36079
65.2479					0.40687
65.2578						0.40265
65.2587		0.40755
65.2819				0.40171
65.3062							0.42933
65.3126	0.32726
65.3461			0.36415
65.3774					0.4114
65.3813
65.388						0.40667
65.3888		0.40924
65.4114				0.40612
65.4364							0.43395
65.4421	0.32792
65.4968			0.36767
65.5109
65.5272					0.41634
65.5386						0.41067
65.5392		0.41073
65.5612				0.41081
65.587							0.43843
65.5917	0.32835
65.6409			0.37059
65.6608
65.6705					0.42074
65.6827						0.4145
65.6832		0.41208
65.7045				0.41524
65.731							0.44225
65.735	0.32857
65.8003			0.37382
65.8041
65.829					0.42562
65.8421						0.41877
65.8424		0.41339
65.863				0.41967
65.8903							0.44679
65.8933	0.32854
65.9414			0.37683
65.9627
65.9693					0.43005
65.9832						0.42275
65.9834		0.41511
66.0033				0.42411
66.0312							0.45119
66.0335	0.32918
66.0848			0.3794
66.1031
66.1119					0.43433
66.1266		0.416				0.42604
66.1459				0.42785
66.1746							0.45492
66.1761	0.32925
66.2228			0.38223
66.2458
66.2491					0.43867
66.2644		0.41713
66.2645						0.4299
66.2831				0.43195
66.3125							0.45862
66.3131	0.32931
66.3651			0.38519
66.383
66.3907					0.44278
66.4066		0.41872
66.4069						0.4327
66.4247				0.43624
66.4546	0.3299
66.4547							0.46269
66.5119			0.38761
66.5247
66.5366					0.44682
66.5532		0.41985
66.5536						0.43629
66.5706				0.44013
66.6004	0.32988
66.6013							0.46618
66.6585			0.39002
66.6706
66.6824					0.45105
66.6997		0.42082
66.7002						0.43919
66.7164				0.44394
66.7461	0.33043
66.7479							0.46956
66.8013			0.39243
66.8165
66.8243					0.45452
66.8423		0.42168
66.8429						0.44236
66.8583				0.44754
66.888	0.33041
66.8905							0.4725
66.9522			0.39483
66.9586
66.9744					0.45829
66.993		0.42268
66.9938						0.44526
67.0084				0.45104
67.0379	0.33065
67.0414							0.47606
67.0843			0.39686
67.1058					0.46206
67.1087
67.125		0.42375
67.1259						0.44793
67.1398				0.45436
67.1692	0.33115
67.1734							0.47885
67.2332			0.3993
67.2401
67.2538					0.46553
67.2737		0.42506
67.2748						0.45056
67.2878				0.45788
67.3172	0.33147
67.3222							0.4817
67.3758			0.40113
67.3883
67.3956					0.46888
67.4161		0.42585
67.4173						0.45305
67.4296				0.46073
67.4589	0.33141
67.4646							0.48481
67.5276			0.40295
67.5301
67.5465					0.47201
67.5678		0.4267
67.5691						0.45574
67.5805				0.46379
67.6097	0.33203
67.6163							0.48739
67.6588			0.40499
67.677					0.47493
67.6812
67.6989		0.42724
67.7003						0.45773
67.711				0.46683
67.7401	0.332
67.7475							0.48953
67.8014			0.4068
67.8117
67.8188					0.47772
67.8412		0.42828
67.8429						0.45958
67.8528				0.46946
67.8817	0.33212
67.8899							0.49194
67.9514			0.40813
67.9535
67.9679					0.48046
67.9911		0.42927
67.9929						0.4619
68.002				0.47187
68.0308	0.3325
68.0399							0.49432
68.1028
68.1154			0.41028
68.131					0.48372
68.1549		0.43024
68.1569						0.46396
68.1651				0.47492
68.1938	0.33281
68.2038							0.49632
68.2639			0.41185
68.266
68.2787					0.48576
68.3032		0.4312
68.3053						0.46548
68.3127				0.47728
68.3413	0.33287
68.3521							0.49852
68.4052			0.41345
68.4137
68.4191					0.48862
68.4443		0.43179
68.4465						0.46762
68.4532				0.47959
68.4817	0.33337
68.4933							0.50054
68.5439			0.41491
68.5542
68.5571					0.49091
68.583		0.43239
68.5853						0.46933
68.5912				0.48155
68.6196	0.33344
68.632							0.50236
68.6923
68.7066			0.41655
68.7188					0.49327
68.7454		0.43355
68.7479						0.47069
68.7529				0.48388
68.7812	0.33355
68.7945							0.50406
68.8473			0.41764
68.8541
68.8588					0.49564
68.886		0.43412
68.8886						0.47216
68.8929				0.48577
68.9211	0.33382
68.9351							0.50551
68.9834			0.41904
68.9941					0.49738
69.022		0.43479
69.0247						0.47358
69.0282				0.48767
69.0563	0.33426
69.0711							0.50689
69.1275			0.42017
69.1295
69.1374					0.49904
69.1659		0.43549
69.1688						0.47439
69.1714				0.48902
69.1995	0.334
69.2151							0.50851
69.2708			0.42148
69.2729
69.2799					0.50096
69.3091		0.43632
69.3121						0.47586
69.314				0.49075
69.3419	0.33448
69.3583							0.5096
69.4154
69.4213			0.42246
69.4295					0.50233
69.4593		0.43655
69.4625						0.47699
69.4635				0.49225
69.4914	0.33452
69.5086							0.5106
69.5627			0.42361
69.5651
69.5702					0.50429
69.6006		0.43739
69.6039						0.47808
69.6042				0.49393
69.632	0.33503
69.65							0.51213
69.7058
69.7152			0.42489
69.7217					0.50542
69.7529		0.43786
69.7558				0.49564
69.7563						0.47928
69.7834	0.33522
69.8024							0.51334
69.8534			0.42589
69.8575
69.8591					0.50689
69.8909		0.43858
69.8932				0.49672
69.8945						0.48003
69.9207	0.3351
69.9404							0.51432
69.995
69.9953			0.42684
70.0002					0.50866
70.0327		0.43921
70.0343				0.49781
70.0364						0.48092
70.0617	0.33542
70.0822							0.51509
70.1362
70.141			0.42797
70.1451					0.50992
70.1782		0.43987
70.1792				0.49938
70.1821						0.48203
70.2065	0.33588
70.2278							0.51654
70.2803			0.42859
70.2811
70.2836					0.51075
70.3173		0.44044
70.3177				0.50032
70.3214						0.48284
70.3449	0.33554
70.367							0.51695
70.4197
70.4372			0.42972
70.4396					0.51219
70.4737				0.50152
70.4741		0.44092
70.4782						0.48353
70.5009	0.33625
70.5238							0.51792
70.5758
70.5823			0.43066
70.584					0.51328
70.618				0.50277
70.619		0.44128
70.6233						0.48437
70.6451	0.33625
70.6689							0.51878
70.7202
70.7308			0.43137
70.7316					0.51464
70.7657				0.50361
70.7674		0.44172
70.7718						0.4853
70.7926	0.33656
70.8173							0.51946
70.8623			0.43229		0.51582
70.8679
70.8964				0.50467
70.8987		0.44237
70.9033						0.48592
70.9232	0.33633
70.9486							0.52052
70.9987
71.007					0.51655
71.0078			0.43338
71.041				0.50555
71.044		0.44294
71.0487						0.48657
71.0678	0.33677
71.094							0.5213
71.1434
71.1508					0.51765
71.1525			0.4344
71.185				0.50686
71.1885		0.44343
71.1934						0.48749
71.2116	0.33695
71.2386							0.52206
71.2874
71.2946					0.51831
71.297			0.43487
71.3287				0.50761
71.3329		0.44415
71.3379						0.4882
71.3552	0.33726
71.383							0.52286
71.4312
71.4362					0.51951
71.4394			0.43549
71.4703				0.50842
71.4751		0.44441
71.4803						0.4887
71.4967	0.33729
71.5253							0.5235
71.5729
71.5892					0.52009
71.5933			0.4362
71.6233				0.50901
71.6288		0.44482
71.6342						0.48915
71.6496	0.33737
71.6791							0.52401
71.722					0.52119
71.726
71.7269			0.43686
71.7562				0.51014
71.7623		0.44518
71.7677						0.4899
71.7824	0.33772
71.8127							0.52457
71.8589
71.8619					0.52199
71.8676			0.43786
71.8961				0.5108
71.9029		0.44535
71.9084						0.49028
71.9222	0.33757
71.9532							0.52515
71.9989
72.0089					0.52299
72.0154			0.43828
72.043				0.51167
72.0505		0.44581
72.0562						0.49107
72.0691	0.33764
72.101							0.52568
72.1459
72.1536					0.52376
72.1609			0.43947
72.1877				0.51267
72.1958		0.44639
72.2017						0.49191
72.2137	0.33817
72.2463							0.52622
72.2877					0.52477
72.2907
72.2958			0.43974
72.3218				0.51347
72.3306		0.44659
72.3365						0.49215
72.3477	0.33797
72.3811							0.5271
72.4249
72.4376					0.52521
72.4466			0.44048
72.4717				0.51392
72.4812		0.44709
72.4873						0.49265
72.4975	0.33818
72.5318							0.52788
72.5749
72.5808					0.52592
72.5906			0.4411
72.615				0.51453
72.625		0.44698
72.6313						0.49313
72.6406	0.33861
72.6757							0.52806
72.7182
72.7243					0.52715
72.7349			0.44216
72.7585				0.51534
72.7692		0.44755
72.7756						0.49367
72.784	0.33876
72.8199							0.52841
72.8617
72.8629					0.52783
72.8743			0.44238
72.8971				0.516
72.9084		0.44792
72.9149						0.49428
72.9225	0.33871
72.9592							0.52913
73.0004
73.0129					0.52844
73.0251			0.44317
73.047				0.51701
73.0591		0.44826
[truncated: 1,219 more rows]

## Sheet: Fig S6b
			Mg 2+ (mM)
Temp	0	1	2	4	8	16	32
36.8134			0.0616
36.8284						0.07323
36.8451		0.06611
36.8951							0.06913
36.9474			0.06148
36.9623						0.07329
36.9791		0.06636
37.0081					0.0757
37.0204				0.06927
37.0289							0.06932
37.0965			0.06171
37.0966	0.06829
37.1051
37.1114						0.07345
37.1282		0.06626
37.1412					0.07567
37.1536				0.06926
37.1777							0.06947
37.2297	0.06837
37.2374			0.06191
37.2383
37.2522						0.07354
37.2691		0.06658
37.2894					0.07573
37.3018				0.06951
37.3185							0.06964
37.3689			0.06225
37.3779	0.06841
37.3836						0.07356
37.3865
37.4005		0.0668
37.4295					0.07598
37.4419				0.06953
37.4497							0.06989
37.5179	0.06859
37.523			0.06241
37.5266
37.5376						0.07351
37.5546		0.06705
37.5602					0.07639
37.5726				0.06981
37.6035							0.07015
37.6486	0.06878
37.6573
37.6667			0.06271
37.6812						0.07362
37.6982		0.0674
37.7133					0.07645
37.7257				0.06992
37.747							0.07044
37.8017	0.06908
37.8105
37.8242			0.06283
37.8387						0.07378
37.8557		0.06765
37.8561					0.07676
37.8686				0.07022
37.9043							0.07092
37.9445	0.06946
37.9533
37.9553			0.06327
37.9697						0.074
37.9868		0.06799
38.0126					0.07711
38.0251				0.0706
38.0352							0.07107
38.1011	0.06977
38.1099
38.1105			0.06352
38.1248						0.07415
38.1421		0.06843
38.1429					0.07732
38.1555				0.07079
38.1902							0.07137
38.2314	0.07014
38.2402
38.2537			0.06385
38.2679						0.07444
38.2852		0.06874
38.2972					0.07765
38.3098				0.07114
38.3331							0.07183
38.3857	0.07065
38.3946
38.3974			0.06413
38.4116						0.07456
38.4289		0.06905
38.4395					0.07803
38.4521				0.07138
38.4766							0.07212
38.5279	0.07104
38.5368
38.5433			0.06458
38.5574						0.07497
38.5748		0.0695
38.5824					0.07834
38.595				0.07185
38.6223							0.07241
38.6708	0.07154
38.6797
38.6855			0.06493
38.6994						0.07528
38.7169		0.07006
38.7274					0.07852
38.74				0.07211
38.7642							0.07284
38.8158	0.07205
38.8248
38.8376			0.06521
38.8514						0.0756
38.8687					0.07882
38.869		0.07049
38.8813				0.07255
38.916							0.07306
38.957	0.0726
38.9661
38.9704			0.06571
38.9843						0.07596
39.0018		0.0709
39.0198					0.07937
39.0324				0.07295
39.0487							0.07368
39.1082	0.07309
39.1173
39.1265			0.06597
39.1402						0.07619
39.1519					0.0797
39.1578		0.07127
39.1645				0.07342
39.2045							0.0742
39.2402	0.07383
39.2494
39.2811			0.06632
39.2947						0.07679
39.307					0.08017
39.3124		0.07173
39.3196				0.07372
39.3589							0.07441
39.3953	0.07439
39.4045
39.4058			0.06681
39.4194						0.07712
39.4371		0.07229
39.4606					0.08059
39.4733				0.07407
39.4834							0.0749
39.549	0.07519
39.5582
39.5631			0.06712
39.5766						0.07758
39.5846					0.08102
39.5944		0.07282
39.5973				0.07444
39.6405							0.07534
39.6729	0.07564
39.6822
39.7065			0.06738
39.7199						0.07801
39.7377		0.07335
39.7409					0.0815
39.7537				0.07496
39.7836							0.0757
39.8292	0.07631
39.8386
39.8583			0.06775
39.8716						0.07835
39.8834					0.08173
39.8895		0.07377
39.8962				0.07536
39.9352							0.07602
39.9717	0.07704
39.9811
40.0065			0.06821
40.0197						0.0789
40.0343					0.08231
40.0377		0.07437
40.0471				0.07577
40.0832							0.0765
40.1226	0.07777
40.132
40.1424			0.06856
40.1555						0.07933
40.1736		0.07483
40.1816					0.08266
40.1944				0.07618
40.2188							0.07684
40.2699	0.07843
40.2792			0.06895
40.2794
40.2923						0.07972
40.3104		0.07545
40.3166					0.08309
40.3295				0.07663
40.3555							0.07742
40.4049	0.07929
40.4144
40.4327			0.06931
40.4457						0.0802
40.4527					0.08353
40.4638		0.07591
40.4655				0.0771
40.5087							0.07778
40.541	0.07991
40.5505
40.5866			0.06972
40.5995						0.08068
40.6052					0.08393
40.6177		0.07652
40.6181				0.07748
40.6623							0.07835
40.6935	0.08084
40.703
40.7131			0.07019
40.7259						0.08118
40.7441		0.07706
40.7581					0.08433
40.771				0.07788
40.7886							0.07876
40.8464	0.08148
40.8549			0.07049
40.856
40.8676						0.08169
40.8838					0.08487
40.8859		0.07753
40.8967				0.07838
40.9302							0.07913
40.9721	0.08237
40.9817
41.0063			0.07091
41.019						0.08207
41.0248					0.08527
41.0373		0.07812
41.0377				0.07894
41.0814							0.07968
41.113	0.08316
41.1227
41.1537			0.07134
41.1662						0.08246
41.1753					0.08584
41.1847		0.07883
41.1882				0.07921
41.2285							0.0801
41.2635	0.08388
41.2732
41.3111			0.07163
41.3217					0.08629
41.3236						0.08301
41.3347				0.07993
41.3421		0.07936
41.3857							0.08063
41.41	0.08485
41.4197
41.4402			0.07211
41.4526						0.08349
41.4711		0.07991
41.4782					0.08669
41.4912				0.08021
41.5146							0.08098
41.5664	0.08581
41.5763
41.5805			0.07242
41.5928						0.08403
41.6065					0.0871
41.6114		0.08051
41.6195				0.08073
41.6546							0.08149
41.6947	0.08648
41.7046
41.7298			0.07282
41.742						0.08445
41.7459					0.08775
41.7589				0.0812
41.7607		0.08116
41.8037							0.08208
41.8341	0.08752
41.844
41.8735			0.07316
41.8857						0.08496
41.8943					0.0882
41.9044		0.0818
41.9074				0.08163
41.9472							0.0824
41.9825	0.08829
41.9925
42.0151			0.07366
42.0272						0.08556
42.0371					0.08855
42.0459		0.08232
42.0502				0.08229
42.0886							0.083
42.1253	0.08923
42.1353
42.1604			0.07425
42.1724						0.08591
42.1779					0.08914
42.191				0.0827
42.1912		0.08296
42.2336							0.08345
42.266	0.09027
42.2761
42.2915			0.07466
42.3034						0.08659
42.3223		0.08373			0.08971
42.3354				0.08329
42.3646							0.08397
42.4104	0.09127
42.4205
42.4526					0.09029
42.4597			0.07507
42.4657				0.08374
42.4715						0.08705
42.4904		0.08436
42.5324							0.08452
42.5407	0.09214
42.5508
42.5986			0.07558
42.6104						0.08774
42.6197					0.09083
42.6294		0.08505
42.6328				0.08411
42.6712							0.08512
42.7078	0.0932
42.718
42.7354			0.07588
42.7471						0.08819
42.7578					0.09125
42.7661		0.08598
42.771				0.08487
42.8078							0.08572
42.8459	0.09428
42.8562
42.8869			0.07645
42.8938					0.09186
42.8985						0.08872
42.907				0.08544
42.9176		0.08654
42.959							0.08619
42.9819	0.09529
42.9921
43.0163			0.07695
43.0277						0.08934
43.0443					0.0922
43.0469		0.08719
43.0576				0.08595
43.0882							0.08676
43.1324	0.09641
43.1427
43.1673			0.07735
43.1729					0.09305
43.1787						0.09
43.1861				0.08634
43.1979		0.08794
43.239							0.08736
43.261	0.09751
43.2713
43.3115			0.07792
43.3228						0.09044
43.323					0.0937
43.3362				0.08712
43.3421		0.08878
43.383							0.08798
43.4111	0.09875
43.4214
43.4546			0.0784
43.4659						0.09117
43.4663					0.09416
43.4796				0.08764
43.4852		0.08936
43.5258							0.0886
43.5544	0.09977
43.5648
43.6047			0.07895
43.6086					0.09486
43.6159						0.09177
43.6219				0.08813
43.6353		0.09036
43.6757							0.08915
43.6966	0.10106
43.7071
43.7424			0.07939
43.7534						0.0922
43.7578					0.09543
43.7711				0.08874
43.7729		0.09092
43.8131							0.08963
43.8459	0.10208
43.8564
43.8942			0.08
43.8945					0.09601
43.9052						0.09294
43.9079				0.08939
43.9247		0.09174
43.9647							0.09027
43.9826	0.10323
43.9931
44.041			0.08047
44.0454					0.09644
44.0519						0.0937
44.0588				0.08991
44.0715		0.09258
44.1113							0.09091
44.1335	0.10433
44.144
44.1748			0.08101
44.1857						0.09424
44.1913					0.09717
44.2047				0.09051
44.2053		0.09353
44.2449							0.0915
44.2794	0.10565
44.29
44.3228			0.08168
44.3244					0.09772
44.3336						0.0949
44.3378				0.09119
44.3532		0.09431
44.3926							0.09216
44.4124	0.10674
44.4231
44.455			0.08216
44.4657						0.09572
44.4714					0.09846
44.4849				0.09185
44.4854		0.09522
44.5246							0.093
44.5594	0.10812
44.5702
44.6028					0.09924
44.6046			0.08271
44.6152						0.09608
44.6163				0.09258
44.635		0.09601
44.674							0.09357
44.6908	0.10948
44.7016
44.7434			0.08311
44.7515					0.09973
44.7539						0.09693
44.765				0.09327
44.7738		0.09697
44.8126							0.09416
44.8395	0.11072
44.8503
44.8895					0.10037
44.903				0.09384
44.9033			0.08387
44.9137						0.09773
44.9337		0.09774
44.9722							0.09477
44.9775	0.1122
44.9883
45.0406			0.08439
45.0484					0.10103
45.051						0.0983
45.0619				0.09461
45.071		0.0987
45.1094							0.09546
45.1364	0.11343
45.1472
45.1769			0.08497
45.1849					0.10174
45.1872						0.09892
45.1984				0.09521
45.2072		0.09952
45.2454							0.09615
45.2729	0.11461
45.2838
45.3203					0.10253
45.3264			0.0855
45.3339				0.09584
45.3366						0.0997
45.3567		0.10042
45.3947							0.09684
45.4083	0.11613
45.4192
45.4689					0.10312
45.47			0.08626
45.4801						0.10045
45.4825				0.09659
45.5002		0.10152
45.538							0.09749
45.5569	0.11754
45.5678
45.6116					0.10393
45.6239			0.08683
45.6252				0.09734
45.6339						0.10113
45.6541		0.10245
45.6917							0.09827
45.6995	0.11922
45.7106
45.7583			0.08742
45.7646					0.10449
45.7682						0.10192
45.7782				0.09803
45.7885		0.10352
45.8259							0.09907
45.8525	0.12066
45.8636
45.8981					0.1053
45.9099			0.08804
45.9117				0.09887
45.9197						0.10269
45.9401		0.10449
45.9773							0.0997
45.986	0.12214
45.9972
46.0488					0.10592
46.0511			0.08892
46.0609						0.10345
46.0625				0.09934
46.0812		0.10556
46.1182							0.10054
46.1367	0.12386
46.1479
46.1891					0.1068
46.1951			0.08947
46.2028				0.10024
46.2048						0.10422
46.2252		0.10659
46.262							0.10131
46.277	0.12547
46.2882
46.3322					0.10766
46.3391			0.09009
46.346				0.10106
46.3487						0.10495
46.3692		0.10776
46.4058							0.10194
46.4202	0.12698
46.4314
46.4754					0.10835
46.4891				0.10168
46.4958			0.0907
46.5053						0.10573
46.5259		0.10871
46.5623							0.10285
46.5633	0.12864
46.5746
46.6247			0.09148
46.6311					0.109
46.6342						0.10653
46.6449				0.10256
46.6548		0.10986
46.6909							0.10355
46.719	0.13043
46.7304
46.7592					0.10998
46.773				0.10335
46.7753			0.09213
46.7846						0.10753
46.8053		0.11101
46.8412							0.10434
46.8471	0.13206
46.8585
46.9089					0.11069
46.9147			0.09283
46.9227				0.10427
46.924						0.10831
46.9447		0.11208
46.9804							0.1052
46.9967	0.13394
47.0081
47.0474					0.11146
47.0612				0.105
47.0656			0.09332
47.0747						0.10906
47.0955		0.11316
47.1311							0.10595
47.1353	0.13573
47.1467
47.1974					0.11236
47.2089			0.09428
47.2112				0.10572
47.218						0.11014
47.2389		0.11438
47.2742							0.10681
47.2852	0.13721
47.2967
47.3398					0.11311
47.3491			0.09505
47.3537				0.10677
47.3581						0.11105
47.379		0.11559
47.4142							0.10777
47.4277	0.13951
47.4392
47.4792					0.1141
47.493				0.10742
47.4991			0.09559
47.508						0.11178
47.5289		0.11677
47.5639							0.10845
47.567	0.14121
47.5786
47.6282					0.115
47.631			0.09637
47.6399						0.11281
47.6421				0.10831
47.6609		0.11793
47.6957							0.10937
47.716	0.14299
47.7277
47.7594					0.11575
47.7733				0.10917
47.8005			0.09703
47.8092						0.11366
47.8303		0.11921
47.8472	0.14476
47.8589
47.8648							0.1103
47.9278					0.1166
47.9288			0.09779
47.9375						0.11478
47.9417				0.11027
47.9586		0.12051
47.993							0.11107
48.0156	0.14671
48.0273
48.0553					0.11765
48.0692				0.11121
48.0801			0.09882
48.0887						0.11561
48.1099		0.12186
48.1431	0.14873
48.144							0.11192
48.1548
48.2057					0.11845
48.2197				0.11197
48.2231			0.09941
48.2316						0.11638
48.2529		0.12318
48.2868							0.11308
48.2935	0.15089
48.3053
48.3478					0.11925
48.3618				0.11296
48.3818			0.10019
48.3903						0.11745
48.4116		0.12437
48.4356	0.1528
48.4453							0.11386
48.4474
48.5056					0.12033
48.5196				0.11407
48.5263			0.10122
48.5346						0.11832
48.556		0.12583
48.5895							0.1149
48.5934	0.15498
48.6052
48.6492					0.12133
48.6581			0.10189
48.6632				0.11506
48.6664						0.11926
48.6878		0.12695
48.7211							0.11589
48.7369	0.15697
48.7488
48.7801					0.12224
48.7942				0.116
48.8042			0.10276
48.8124						0.12024
48.8339		0.12847
48.867							0.11684
48.8679	0.15916
48.8799
48.9254					0.12318
48.9394				0.11699
48.9524			0.10369
48.9605						0.12138
48.982		0.12978
49.0131	0.1612
49.0149							0.11776
49.0251
49.0726					0.1244
49.0867				0.11809
49.0874			0.10458
49.0954						0.1223
49.117		0.13134
49.1497							0.11875
49.1603	0.16354
49.1724
49.2068					0.12541
49.2209				0.11909
49.2307			0.10537
49.2387						0.12348
49.2603		0.13276
49.2928							0.12002
49.2945	0.16589
49.3066
49.3493					0.12636
49.3634				0.11999
49.3846			0.10632
49.3924						0.12429
49.4141		0.13419
49.437	0.16803
49.4464							0.12096
49.4491
49.5021					0.12748
49.5163				0.12102
49.5354			0.10726
49.5432						0.1253
49.565		0.13574
49.5898	0.17035
49.597							0.12182
49.602
49.6521					0.12855
49.6663				0.12246
49.6861			0.10814
49.6938						0.12646
49.7156		0.13733
49.7398	0.17259
49.7475							0.12302
49.752
49.8018					0.12965
49.8161				0.1234
49.8206			0.1092
49.8282						0.12748
49.8501		0.1389
49.8818							0.12414
49.8895	0.17495
49.9018
49.9355					0.13053
49.9498				0.12468
49.9683			0.1102
49.9758						0.12855
49.9977		0.14035
50.0232	0.17727
50.0292							0.1252
50.0355
50.0823					0.13169
50.0965				0.12568
50.1022			0.11114
50.1097						0.12962
50.1317		0.14192
50.163							0.12613
50.17	0.17977
50.1823
50.2154					0.13283
50.2297				0.12686
50.2615			0.11204
50.2689						0.13092
50.2909		0.14344
50.3031	0.18203
50.3155
50.322							0.12742
50.3737					0.134
50.388				0.128
50.3995			0.11321
50.4068						0.13167
50.4289		0.1451
50.4598							0.12838
50.4614	0.18465
50.4738
50.5109					0.13502
50.5252				0.12916
50.5474			0.11401
50.5545						0.13302
50.5767		0.14686
50.5985	0.18669
50.6074							0.12953
50.611
50.6578					0.136
50.6721				0.13045
50.7082			0.11523
50.7153						0.13437
50.7376		0.14872
50.7455	0.18933
50.758
50.768							0.13092
50.8177					0.13748
50.8321				0.13189
50.8568			0.11629
50.8638						0.13556
50.8861		0.15029
50.9053	0.19207
50.9164							0.13211
50.9179
50.9654					0.13875
50.9798				0.13312
51.0046			0.11743
51.0115						0.13657
51.0339		0.15193
51.053	0.19462
51.0639							0.13325
51.0656
51.1122					0.13963
51.1266				0.13422
51.1414			0.11842
51.1483						0.1379
51.1707		0.15368
51.1998	0.19688
51.2005							0.13438
51.2125
51.2483					0.14103
51.2627				0.13566
51.2891			0.11964
51.2959						0.13904
51.3184		0.15547
51.3358	0.19957
51.348							0.13557
51.3485
51.395					0.14211
51.4095				0.1368
51.4294			0.12055
51.436						0.14035
51.4586		0.15726
51.4826	0.20188
51.488							0.13681
51.4953
51.5344					0.14349
51.5489				0.138
51.5865			0.12178
51.5931						0.14157
51.6157		0.15932
51.622	0.2043
51.6348
51.6449							0.13804
51.6906					0.14462
51.7051				0.13966
51.7202			0.123
51.7267						0.14284
51.7494		0.16105
51.7781	0.20716
51.7784							0.13938
51.791
51.8235					0.14588
51.838				0.14085
51.883			0.1242
51.8895						0.14439
51.911	0.2096
51.9122		0.16307
51.9239
51.9409							0.14096
51.9853					0.1474
51.9998				0.14249
52.0262			0.12543
52.0326						0.14575
52.0553		0.16522
52.0728	0.21231
52.0839							0.1423
52.0858
52.1276					0.14877
52.1422				0.14387
52.1808			0.12652
52.1871						0.14696
52.2099		0.16708
52.2151	0.2151
52.2281
52.2383							0.14361
52.2813					0.15002
52.2959				0.1451
52.3153			0.12769
52.3215						0.14848
52.3444		0.16909
52.3688	0.21739
52.3726							0.14503
52.3818
52.4149					0.15171
52.4295				0.14677
52.4588			0.12912
52.4649						0.14977
52.4879		0.17139
52.5025	0.22
52.5155
52.5158							0.14639
52.5576					0.15289
52.5722				0.14839
52.6035			0.13029
52.6095						0.15113
52.6325		0.17343
52.6451	0.22261
52.6582
52.6603							0.14756
52.7014					0.15422
52.716				0.14973
52.7541			0.13162
52.7601						0.15253
52.7831		0.17549
52.7889	0.22482
52.802
52.8107							0.14912
52.851					0.15569
52.8657				0.15126
52.8968			0.13267
52.9026						0.15395
52.9258		0.17736
52.9385	0.22754
52.9517
52.9531							0.15056
52.9929					0.15728
53.0075				0.15271
53.0634			0.13423
53.0692						0.15559
53.0804	0.23009
53.0923		0.18006
53.0936
53.1194							0.15223
53.1584					0.15873
53.1731				0.1544
53.2067			0.13568
53.2124						0.15708
53.2356		0.18215
53.2459	0.23274
53.2592
53.2626							0.15375
53.3009					0.16035
53.3156				0.15616
53.3469			0.1369
53.3525						0.15907
53.3758		0.18453
53.3883	0.23514
53.4016
53.4025							0.15532
53.4402					0.1618
53.455				0.15777
53.4868			0.1383
53.4923						0.16055
53.5156		0.18669
53.5277	0.23741
53.541
53.5422							0.15668
53.5792					0.16305
53.594				0.15926
53.6265			0.13968
53.6319						0.1622
53.6553		0.18923
53.6667	0.23984
53.6801
53.6816							0.15844
53.718					0.16492
53.7328				0.16095
53.7785			0.14097
53.7838						0.16383
53.8055	0.24253
53.8073		0.19156
53.8189
53.8334							0.16002
53.8691					0.16656
53.8839				0.16265
53.9283			0.14242
53.9335						0.16548
53.9566	0.24474
53.9571		0.19384
53.97
53.983							0.16129
54.018					0.16804
54.0328				0.16431
54.0602			0.14399
54.0654						0.16702
54.0889		0.19633
54.1054	0.24718
54.1147							0.16315
54.1189
54.1491					0.16973
54.1639				0.16609
54.2061			0.14547
54.2112						0.16875
54.2349		0.19878
54.2365	0.24938
54.2501
54.2604							0.16491
54.2942					0.17116
54.309				0.16776
54.3584			0.14693
54.3635						0.17005
54.3815	0.25166
54.3871		0.20123
54.3951
54.4124							0.16659
54.4456					0.17291
54.4604				0.16944
54.4867			0.14842
54.4916						0.1714
54.5154		0.20379
54.5329	0.25364
54.5405							0.16817
54.5466
54.573					0.1746
54.5879				0.17131
54.6452			0.14989
54.6501						0.17319
54.6604	0.25609
54.6739		0.20643
54.674
54.6988							0.16982
54.7306					0.17665
54.7455				0.17324
54.7903			0.15139
54.7951						0.17481
54.8179	0.25826
54.819		0.20891
54.8317
54.8437							0.17183
54.8748					0.17814
54.8898				0.17498
54.9326			0.15315
54.9372						0.17653
54.9612		0.2115
54.9622	0.26054
54.9759
54.9857							0.17362
55.0161					0.17995
55.0311				0.17699
55.0742			0.15455
55.0789						0.17797
55.1028		0.21447
55.1035	0.26253
55.1173
55.1271							0.17529
55.157					0.18148
55.1719				0.17861
55.2168			0.15629
55.2214						0.17999
55.2443	0.26452
55.2454		0.21711
55.2581
55.2695							0.17729
55.2987					0.18362
55.3137				0.18083
55.3714			0.15793
55.3759						0.18181
55.386	0.2665
55.3999
55.4		0.22005
55.4239							0.17899
55.4523					0.18543
55.4674				0.18256
55.5044			0.15972
55.5088						0.18349
55.5329		0.22282
55.5396	0.26847
55.5536
55.5566							0.18124
55.5844					0.18728
55.5995				0.18477
55.6548			0.16137
55.6591						0.18544
55.6718	0.27061
55.6833		0.22584
55.6857
55.7068							0.18291
55.734					0.18923
55.7491				0.18645
55.799			0.16332
55.8033						0.18722
55.8213	0.27231
55.8275		0.22883
55.8353
55.8508							0.18481
55.8773					0.19121
55.8924				0.18879
55.9407			0.16483
55.9448						0.18938
55.9646	0.27425
55.9691		0.23174
55.9787
55.9922							0.18706
56.0181					0.19328
56.0332				0.19071
56.0904			0.16689
56.0945						0.19129
56.1053	0.27595
56.1188		0.23496
56.1194
56.1417							0.18902
56.1669					0.19559
56.182				0.19302
56.2289			0.16867
56.2328						0.19334
56.2542	0.27788
56.2572		0.23782
56.2683
56.2799							0.1912
56.3045					0.19762
56.3196				0.19511
56.3726			0.17039
56.3764						0.19533
56.3918	0.27927
56.4009		0.24109
56.4059
56.4234							0.19342
56.4473					0.1997
56.4625				0.19728
56.5298			0.17247
56.5336						0.1974
56.5345	0.28116
56.5488
56.5582		0.24443
56.5804							0.19545
56.6036					0.20205
56.6188				0.19987
56.656			0.17446
56.6597						0.19967
56.6843		0.24738
56.6909	0.28252
56.7052
56.7064							0.19758
56.729					0.2041
56.7442				0.20209
56.8162	0.28417
56.8171			0.17641
56.8207						0.20191
56.8305
56.8454		0.25081
56.8673							0.19996
56.8892					0.20657
56.9044				0.20423
56.9482			0.17845
56.9518						0.20411
56.9764	0.28579
56.9765		0.25385
56.9908
56.9982							0.20231
57.0194					0.20893
57.0347				0.20673
57.0962			0.18073
57.0996						0.20638
57.1067	0.28711
57.1211
57.1244		0.25737
57.1459							0.20474
57.1665					0.21126
57.1818				0.20924
57.2392			0.1828
57.2426						0.20867
57.2537	0.28868
57.2674		0.26059
57.2682
57.2887							0.20714
57.3086					0.21373
57.3239				0.21176
57.3818			0.18474
57.3851						0.21092
57.3958	0.29017
57.41		0.26383
57.4103
57.431							0.20952
57.4503					0.21612
57.4657				0.21413
57.5375	0.29136
57.539			0.18703
57.5421						0.21334
57.5521
57.5671		0.26718
57.588							0.21197
57.6066					0.21878
57.6219				0.21656
57.6802			0.18901
57.6833						0.21594
57.6937	0.29262
57.7083
57.7084		0.2708
57.729							0.21462
57.7469					0.22107
57.7623				0.2193
57.8261			0.19156
57.8291						0.21866
57.8341	0.2939
57.8488
57.8542		0.27435
57.8747							0.21723
57.8919					0.22395
57.9073				0.22191
57.9639			0.19382
57.9669						0.2212
57.9791	0.29509
57.992		0.27775
57.9938
58.0123							0.21989
58.0289					0.22659
58.0443				0.22488
58.1054			0.19612
58.1083						0.22399
58.1161	0.29612
58.1308
58.1335		0.28125
58.1535							0.22249
58.1696					0.22934
58.185				0.22729
58.2567	0.29754
58.2689			0.19873
58.2714
58.2717						0.22675
58.297		0.28475
58.3168							0.22553
58.3321					0.23208
58.3475				0.23047
58.4066			0.20116
58.4093						0.22949
58.4192	0.29868
58.434
58.4347		0.28831
58.4543							0.2284
58.4689					0.23514
58.4844				0.23319
58.5463			0.20375
58.5489						0.23231
58.556	0.29952
58.5709
58.5743		0.29181
58.5937							0.23097
58.6077					0.23786
58.6232				0.23607
58.6885			0.2064
58.6911						0.2351
58.6949	0.30057
58.7097
58.7165		0.29509
58.7357							0.23416
58.7491					0.24091
58.7646				0.23909
58.8337			0.20873
58.8362	0.30151					0.23784
58.8511
58.8616		0.29884
58.8806							0.23718
58.8934					0.24378
58.9089				0.24219
58.9743			0.21148
58.9767						0.24089
58.9805	0.30259
58.9954
59.0022		0.30208
59.0211							0.24021
59.0331					0.24694
59.0487				0.24521
59.1202	0.30356
59.1232			0.21444
59.1255						0.24384
59.1352
59.1511		0.30577
59.1697							0.24314
59.1811					0.25009
59.1967				0.24826
59.2657			0.21695
59.2679						0.24689
59.2682	0.30467
59.2832
59.2936		0.30925
59.312							0.24612
59.3228					0.25309
59.3383				0.25134
59.4076			0.21967
59.4098	0.30512					0.24992
59.4249
59.4355		0.31279
59.4537							0.24937
59.4638					0.25639
59.4794				0.25488
59.5508	0.30624
59.5589			0.22258
59.561						0.25302
59.5659
59.5868		0.31623
59.6047							0.2526
59.6142					0.25972
59.6298				0.25789
59.6929			0.22557
59.6949						0.25625
59.7012	0.30683
59.7164
59.7207		0.31982
59.7385							0.25604
59.7473					0.26317
59.763				0.2616
59.828			0.22874
59.8299						0.25981
59.8344	0.30769
59.8495
59.8558		0.32341
59.8734							0.25976
59.8816					0.26673
59.8973				0.26514
59.9686	0.30862
59.9839
59.9841			0.23201
59.9859						0.26335
60.0119		0.32697
60.0293							0.26282
60.0367					0.27019
60.0524				0.26856
60.1237	0.30945
60.1273			0.23505
60.1291						0.2666
60.139
60.1551		0.33015
60.1723							0.26635
60.1791					0.27369
60.1948				0.27187
60.2661	0.30981
60.2667			0.23851
60.2683						0.27017
60.2814
60.2943		0.33357
60.3113							0.27005
60.3175					0.27743
60.3333				0.27584
60.4045	0.31062
60.4199
60.4265			0.24134
60.428						0.27355
60.4541		0.33683
60.4709							0.27371
60.4763					0.28099
60.4921				0.27951
60.552			0.24484
60.5535						0.27738
60.5634	0.31138
60.5788
60.5797		0.33983
60.5963							0.27734
60.6012					0.28473
60.617				0.28328
60.6882	0.31167
60.7036
60.7098			0.24823
60.7112						0.28101
60.7374		0.34292
60.7538							0.2811
60.758					0.28874
60.7738				0.28698
60.8449	0.31227
60.8518			0.25169
60.8531						0.28495
60.8604
60.8794		0.34639
60.8956							0.28517
60.8991					0.29267
60.9149				0.29098
60.9861	0.3131
60.9969			0.25491
60.9982						0.28873
61.0016
61.0245		0.34913
61.0405							0.28893
61.0433					0.29655
61.0592				0.29498
61.1303	0.31357
61.1397			0.2587
61.1409						0.29287
61.1459
61.1673		0.35259
61.1831							0.29323
61.1853					0.3009
61.2011				0.29909
61.2722	0.31411
61.2866			0.26227
61.2877						0.2967
61.2878
61.3141		0.35561
61.3297							0.29716
61.3313					0.30487
61.3471				0.3032
61.4182	0.31479
61.4267			0.26594
61.4277						0.30082
61.4339
61.4542		0.35821
61.4696							0.30109
61.4705					0.30901
61.4864				0.30728
61.5574	0.31507
61.5732
61.5769			0.26986
61.5778						0.30507
61.6044		0.36133
61.6195							0.30558
61.6198					0.31338
61.6357				0.31174
61.7067	0.31606
61.718			0.27313
61.7189						0.30895
61.7224
61.7455		0.36384
61.76					0.31741
61.7605							0.30965
61.776				0.31565
61.847	0.31634
61.8627
61.8636			0.27688
61.8643						0.31317
61.891		0.36666
61.9047					0.32194
61.9058							0.31381
61.9207				0.32022
61.9916	0.31686
62.0074
62.0192			0.28095
62.0198						0.3173
62.0465		0.36904
62.0593					0.32634
62.0611							0.31826
62.0753				0.32442
62.1462	0.31727
62.1574			0.28458
62.158						0.32149
62.1621
62.1848		0.37157
62.1967					0.33071
62.1991							0.32282
62.2127				0.32885
62.2836	0.31775
62.2959			0.28847
62.2964						0.32596
62.2995
62.3233		0.37387
62.3344					0.33532
62.3374							0.32696
62.3504				0.33357
62.4212	0.31796
62.4372
62.4422			0.29224
62.4426						0.33039
62.4695		0.37623
62.4797					0.33976
62.4835							0.33123
62.4958				0.33823
62.5666	0.31848
62.5763			0.29638
62.5767						0.33502
62.5826
62.6036		0.37892
62.613					0.3447
62.6174							0.33594
62.6291				0.34271
62.6999	0.31932
62.7159
62.7265			0.30018
62.7267						0.33921
62.7538		0.38106
62.7623					0.34918
62.7673							0.34073
62.7784				0.34736
62.8491	0.31953
62.8652
62.8696			0.30411
62.8698						0.34354
62.8969		0.38343
62.9045					0.35391
62.9102							0.34521
62.9207				0.35219
62.9914	0.31982
63.0075
63.0201			0.30821
63.0202						0.3485
63.0474		0.38518
63.0541					0.3588
63.0605							0.34973
63.0703				0.35714
63.141	0.32056
63.1571
63.1577			0.31225			0.35271
63.1848		0.38705
63.1908					0.36324
63.1978							0.35442
63.207				0.3619
63.2776	0.32102
63.2939
63.3081						0.35748
63.3082			0.31615
63.3354		0.38942
63.3405					0.36834
63.3481							0.35924
63.3566				0.36651
63.4272	0.32125
63.4435
63.4656						0.36231
63.4658			0.32046
63.4929		0.39132
63.497					0.37364
63.5054							0.36413
63.5132				0.37207
63.5838	0.32195
63.5997						0.36721
63.6			0.32467
63.6001
63.6271		0.3933
63.6304					0.3786
63.6394							0.36888
63.6466				0.37704
63.7172	0.32231
63.7336
63.748						0.37186
63.7483			0.32872
63.7754		0.39502
63.7778					0.3837
63.7875							0.37397
63.7941				0.3821
63.8646	0.32254
63.881
63.8966						0.37672
63.897			0.33241
63.9241		0.39676
63.9257					0.38835
63.936							0.37864
63.9419				0.38702
64.0125	0.32301
64.0289
64.0395						0.38114
64.04			0.33631
64.067		0.39863
64.0677					0.39325
64.0787							0.38315
64.084				0.39199
64.1545	0.32346
64.171
64.1824						0.38551
64.183			0.34075
64.2099					0.39791
64.21		0.39978
64.2215							0.38769
64.2262				0.39695
64.2966	0.3237
64.3131
64.3266						0.39004
64.3272			0.3445
64.3532					0.40276
64.3542		0.40161
64.3655							0.39242
64.3695				0.40164
64.44	0.32428
64.4565
64.469						0.39401
64.4698			0.34799
64.4949					0.40747
64.4967		0.40307
64.5078							0.3967
64.5112				0.40653
64.5816	0.32462
64.5982
64.6152						0.39888
64.616			0.35176
64.6402					0.41234
64.6429		0.40408
64.6538							0.40138
64.6566				0.4111
64.727	0.32492
64.7436
64.7639						0.40332
64.7648			0.35555
64.7881					0.41684
64.7917		0.40567
64.8024							0.40604
64.8045				0.41593
64.8748	0.32527
64.8915
64.9066						0.40745
64.9076			0.35907
64.9301					0.42146
64.9345		0.40676
64.945							0.41032
64.9464				0.42047
65.0168	0.32574
65.0335
65.0403						0.41149
65.0414			0.36283
65.063					0.42597
65.0683		0.40822
65.0786							0.41437
65.0794				0.4254
65.1497	0.32602
65.1665
65.2127						0.41621
65.2138			0.36619
65.2344					0.43098
65.2407		0.40954
65.2507							0.41915
65.2509				0.43031
65.3211	0.32641
65.3379
65.343						0.42029
65.3442			0.36967
65.364					0.43551
65.3711		0.41069
65.3805				0.43482
65.3809							0.42354
65.4507	0.32715
65.4675
65.4937						0.42413
65.495			0.37277
65.5138					0.43968
65.5218		0.41179
65.5303				0.43913
65.5314							0.42763
65.6005	0.32702
65.6174
65.6378						0.42795
65.6393			0.37628
65.6572					0.44378
65.666		0.41288
65.6737				0.44326
65.6755							0.43152
65.7439	0.3272
65.7608
65.7972						0.43172
65.7988			0.37946
65.8157					0.44823
65.8255		0.41382
65.8323				0.44781
65.8347							0.43532
65.9024	0.32779
65.9194
65.9384						0.43522
65.94			0.38232
65.9561					0.45214
65.9667		0.41469
65.9726				0.4516
65.9757							0.43887
66.0427	0.32807
66.0598
66.0819						0.4387
66.0836			0.38492
66.0988					0.45602
66.1102		0.41542
66.1154				0.45549
66.1191							0.4426
66.1854	0.32821
66.2025
66.2198						0.44194
66.2216			0.38776
66.236					0.45961
66.2483		0.41645
66.2526				0.45914
66.2569							0.44603
66.3226	0.32849
66.3397
66.3623						0.44542
66.3641			0.39057
66.3776					0.46307
66.3907		0.41714
66.3942				0.46298
66.3992							0.44912
66.4642	0.32856
66.4814
66.509						0.44832
66.511			0.39285
66.5236					0.46669
66.5376		0.41804
66.5402				0.46594
66.5458							0.45219
66.6102	0.3288
66.6273
66.6557						0.45138
66.6577			0.39556
66.6694					0.46994
66.6843		0.41874
66.6861				0.46933
66.6923							0.4553
66.756	0.32905
66.7733
66.7985						0.454
66.8006			0.39791
66.8114					0.47322
66.8272		0.41939
66.8281				0.4726
66.835							0.45789
66.898	0.32959
66.9153
66.9495						0.45664
66.9517			0.40001
66.9615					0.4762
66.9782		0.42034
66.9783				0.47571
66.9858							0.46087
67.0481	0.32963
67.0655
67.0816						0.45924
67.0839			0.40223
67.093					0.47943
67.1097				0.47835
67.1104		0.421
67.1178							0.46346
67.1795	0.32952
67.1969
67.2306						0.46174
67.2329			0.40458
67.2411					0.482
67.2578				0.48141
67.2594		0.422
67.2666							0.46607
67.3277	0.33006
67.3451
67.3732						0.46387
67.3756			0.4065
67.3829					0.48463
67.3997				0.48409
67.4021		0.42264
67.4091							0.46828
67.4695	0.33042
67.4869
67.5251						0.46602
67.5275			0.40834
67.5339					0.48721
67.5507				0.4866
67.554		0.42333
67.5608							0.47047
67.6205	0.33083
67.6379
67.6563						0.46813
67.6589			0.41011
67.6645					0.48986
67.6812				0.48859
67.6853		0.42393
67.6919							0.47247
67.751	0.33064
67.7685
67.7989						0.46967
67.8016			0.41167
67.8062					0.49189
67.8231				0.49095
67.828		0.42458
67.8344							0.47446
67.8928	0.33105
67.9103
67.949						0.47187
67.9517			0.41347
67.9555					0.49417
67.9723				0.49304
67.9781		0.42538
67.9843							0.47662
68.042	0.33137
68.0596
68.113						0.4737
68.1159			0.41559
68.1187					0.49622
68.1355				0.49538
68.1422		0.42582
68.1482							0.47827
68.2051	0.33157
68.2228
68.2615						0.47512
68.2645			0.41673
68.2663					0.49826
68.2832				0.49706
68.2908		0.42656
68.2965							0.48003
68.3528	0.33177
68.3705
68.4029						0.47696
68.4059			0.41826
68.4068					0.49971
68.4238				0.49939
68.4322		0.42714
68.4377							0.48163
68.4933	0.33178
68.5111
68.5417						0.47802
68.5447			0.41955
68.5449					0.50198
68.5618				0.50078
68.571		0.42774
68.5764							0.48277
68.6314	0.33236
68.6491
68.7044						0.47966
68.7067					0.50361
68.7076			0.42107
68.7236				0.50241
68.7338		0.42827
68.7389							0.4844
68.7932	0.33272
68.811
68.8452						0.48094
68.8467					0.50527
68.8484			0.42276
68.8636				0.50393
68.8746		0.42889
68.8796							0.48561
68.9331	0.33299
68.951
68.9813						0.48229
68.9821					0.50658
68.9846			0.42403
68.9991				0.5054
69.0108		0.42953
69.0156							0.4867
69.0685	0.33292
69.0864
69.1254					0.50799	0.48301
69.1288			0.42485
69.1424				0.5064
69.155		0.42975
69.1595							0.4875
69.2118	0.3332
69.2298
69.2679					0.5094
69.2688						0.48412
69.2723			0.42608
69.285				0.50783
69.2984		0.43062
69.3028							0.48873
69.3544	0.33346
69.3724
69.4176					0.5102
69.4192						0.48546
69.4228			0.42734
69.4346				0.50913
69.4489		0.43081
69.4531							0.48978
69.504	0.33331
69.522
69.5583					0.51212
69.5608						0.48622
69.5644			0.42826
69.5754				0.51004
69.5905		0.4313
69.5945							0.49034
69.6447	0.33374
69.6628
69.71					0.51285
69.7133						0.48704
69.717			0.42927
69.7271				0.51145
69.7431		0.43201
69.7468							0.49172
69.7964	0.33414
69.8145
69.8474					0.51419
69.8515						0.48796
69.8553			0.43049
69.8645				0.51251
69.8813		0.43241
69.8849							0.49241
69.9338	0.3343
69.952
69.9886					0.51501
69.9934						0.48888
69.9973			0.43151
70.0057				0.51341
70.0233		0.43289
70.0267							0.4929
70.075	0.33434
70.0931
70.1335					0.51617
70.1392						0.48975
70.1431			0.43219
70.1506				0.51455
70.1691		0.43312
70.1723							0.49387
70.2198	0.33431
70.2381
70.272					0.51684
70.2785						0.49056
70.2826			0.43316
70.2892				0.51519
70.3085		0.43344
70.3115							0.49423
70.3584	0.3345
70.3767
70.4281					0.51781
70.4354						0.49117
70.4396			0.43414
70.4453				0.51634
70.4655		0.43385
70.4683							0.49506
70.5145	0.33491
70.5328
70.5725					0.51846
70.5806						0.49173
70.5849			0.43476
70.5897				0.51684
70.6108		0.43446
70.6133							0.49531
70.6588	0.33505
70.6772
70.7202					0.51945
70.7292						0.49257
70.7335			0.43576
70.7375				0.51818
70.7594		0.4348
70.7617							0.49632
70.8065	0.33525
70.825
70.851					0.52017
70.8607						0.49326
70.8651			0.43694
70.8683				0.51862
70.8909		0.43542
70.893							0.49623
70.9373	0.33549
70.9558
70.9957					0.52108
71.0062						0.49373
71.0107			0.43741
71.013				0.5196
71.0365		0.43563
71.0384							0.4974
71.082	0.33554
71.1005
71.1396					0.52171
71.1509						0.49433
71.1555			0.43847
71.157				0.52041
71.1813		0.43621
71.183							0.49797
71.2259	0.33566
71.2445
71.2834					0.52273
71.2955						0.49522
71.3001			0.43922
71.3007				0.52119
71.3259		0.43677
71.3274							0.49874
71.3697	0.33596
71.3883
71.425					0.5232
71.4379						0.49552
71.4424				0.52175
71.4427			0.4397
71.4684		0.43635
71.4697							0.49858
71.5113	0.33595
71.53
71.5781					0.52393
71.5919						0.49601
71.5955				0.52273
71.5967			0.44075
71.6224		0.43707
71.6235							0.49914
71.6644	0.33612
71.6831
71.711					0.52453
71.7255						0.49634
71.7284				0.52284
71.7304			0.44123
71.7562		0.43745
71.757							0.49952
71.7973	0.33618
71.816
71.851					0.52492
71.8663						0.49692
71.8684				0.52385
71.8712			0.44214
71.8969		0.43776
71.8976							0.4998
71.9373	0.33662
71.956
71.998					0.52595
72.0141						0.49767
72.0154				0.52453
72.0192			0.44287
72.0449		0.43773
72.0453							0.50014
72.0843	0.33668
72.1031
72.1428					0.5266
72.1597						0.49834
72.1602				0.52546
72.1648			0.44373
72.1905		0.43862
72.1907							0.50071
72.229	0.33691
72.2478
72.2769					0.527
72.2944				0.52591
72.2946						0.49871
72.2998			0.44424
72.3254		0.43862
72.3255							0.50117
72.3632	0.33673
72.382
72.4269					0.52801
72.4444				0.52651
72.4454						0.49887
72.4507			0.44494
72.4762							0.50144
72.4763		0.43905
72.5131	0.33721
72.532
72.5702					0.52853
72.5877				0.52712
72.5894						0.49928
72.5948			0.44553
72.6201							0.5013
72.6204		0.43884
72.6564	0.33708
72.6754
72.7137					0.52914
72.7312				0.52793
72.7338						0.50002
72.7393			0.44618
72.7643							0.5019
72.7648		0.43996
72.7999	0.33738
72.8189
72.8524					0.5296
72.8699				0.52826
72.8732						0.50043
72.8788			0.44699
72.9036							0.50251
72.9043		0.43978
72.9386	0.33773
72.9576
73.0024					0.53028
73.02				0.52879
73.0241						0.50058
[truncated: 1,218 more rows]

## Sheet: Fig S6c
			Mg 2+ (mM)
Temp	0	1	2	4	8	16	32
36.9247				0.07225
36.9269			0.0717
36.9377						0.09038
36.971					0.06881
36.984							0.07157
37.0301		0.07136
37.058				0.07223
37.0604			0.07174
37.0711						0.09036
37.1041					0.06864
37.1174							0.07164
37.1311
37.1485	0.05837
37.1634		0.07149
37.2063				0.07229
37.2089			0.07183
37.2196						0.09075
37.2523					0.06876
37.264
37.2658							0.0717
37.2813	0.05849
37.3117		0.07159
37.3465				0.07238
37.3493			0.07199
37.36						0.09086
37.3924					0.06883
37.4062							0.07183
37.4119
37.429	0.05862
37.4519		0.07176
37.4773				0.07275
37.4803			0.07207
37.491						0.09105
37.5231					0.06911
37.5371							0.07201
37.5517
37.5687	0.05852
37.5827		0.07197
37.6305				0.07275
37.6338			0.07224
37.6444						0.09139
37.6762					0.0692
37.6821
37.6905							0.07217
37.699	0.05887
37.736		0.07218
37.7734				0.07315
37.7769			0.07258
37.7875						0.09172
37.819					0.06954
37.8336							0.07237
37.8349
37.8517	0.05909
37.8789		0.07245
37.9301				0.07345
37.9338			0.07278
37.9445						0.09221
37.9756					0.06976
37.9774
37.9904							0.07281
37.9941	0.05926
38.0356		0.07278
38.0605				0.0736
38.0644			0.073
38.075						0.0926
38.1059					0.07005
38.121							0.073
38.1337
38.1502	0.05958
38.166		0.07302
38.2149				0.07398
38.2191			0.07313
38.2296						0.09312
38.2602					0.07028
38.2637
38.2755							0.07337
38.2802	0.05993
38.3205		0.0733
38.3573				0.07425
38.3617			0.07353
38.3722						0.09361
38.4024					0.07052
38.4177
38.4181							0.07361
38.434	0.06012
38.4629		0.07374
38.5003				0.07463
38.5049			0.07395
38.5154						0.09408
38.5453					0.07092
38.5597
38.5612							0.07403
38.5759	0.0606
38.6059		0.07405
38.6454				0.07509
38.6502			0.07426
38.6607						0.09452
38.6903					0.07137
38.7023
38.7065							0.07444
38.7183	0.06089
38.7511		0.07436
38.7868				0.07545
38.7918			0.07456
38.8023						0.09504
38.8316					0.0717
38.847
38.848							0.07473
38.8629	0.06121
38.8925		0.07474
38.9381				0.0759
38.9433			0.07488
38.9538						0.09548
38.9827					0.07218
38.9879
38.9995							0.07522
39.0038	0.06192
39.0438		0.07528
39.0703				0.07626
39.0757			0.07522
39.0861						0.09612
39.1148					0.07251
39.1318							0.07559
39.1388
39.1545	0.0622
39.1759		0.07558
39.2255				0.07668
39.2311			0.07551
39.2415						0.09643
39.2699					0.07288
39.2706
39.2862	0.0627
39.2872							0.07592
39.3312		0.076
39.3793				0.07705
39.3851			0.07587
39.3955						0.09707
39.4235					0.07319
39.4254
39.4409	0.06316
39.4411							0.07638
39.485		0.07649
39.5034				0.07742
39.5094			0.07624
39.5198						0.09745
39.5475					0.0738
39.5653							0.07691
39.5787
39.594	0.06376
39.6091		0.07698
39.6598				0.07794
39.6661			0.07659
39.6765						0.09785
39.7025
39.7038					0.0742
39.7177	0.06418
39.7219							0.07727
39.7656		0.07739
39.8024				0.07831
39.8089			0.07684
39.8192						0.09841
39.8463					0.07455
39.8585
39.8647							0.07775
39.8735	0.06472
39.9082		0.07778
39.9534				0.07879
39.9601			0.07741
39.9705						0.09887
39.9972					0.07494
40.0007
40.0157	0.06539
40.0158							0.07811
40.0592		0.07833
40.1009				0.07908
40.1078			0.07778
40.1181						0.09928
40.1445					0.07545
40.1512
40.1634							0.07861
40.1661	0.06587
40.2067		0.07887
40.236				0.07964
40.2431			0.07826
40.2534						0.1
40.2795					0.0758
40.2982
40.2987							0.07915
40.313	0.06639
40.3418		0.07942
40.3722				0.07997
40.3795			0.07857
40.3897						0.10026
40.4156					0.07631
40.433
40.435							0.07963
40.4476	0.06698
40.478		0.07997
40.5248				0.08048
40.5324			0.07889
40.5426						0.10103
40.5681					0.07674
40.5688
40.5833	0.06747
40.5878							0.08006
40.6306		0.08051
40.6779				0.08091
40.6856			0.07946
40.6959						0.10154
40.721					0.07705
40.7354	0.06823
40.741							0.08044
40.7837		0.08085
40.8037				0.0813
40.8116			0.07989
40.8218						0.1022
40.8467					0.07752
40.8669							0.08086
40.8736
40.8878	0.06874
40.9095		0.0815
40.9447				0.08168
40.9529			0.08019
40.9631						0.10266
40.9877					0.07794
40.9991
41.0081							0.08138
41.0132	0.06949
41.0507		0.08215
41.0953				0.08209
41.1038			0.08075
41.1139						0.10312
41.1382					0.07839
41.1397
41.1537	0.06996
41.1589							0.082
41.2013		0.08263
41.2419				0.08268
41.2506			0.08112
41.2607						0.10372
41.2847					0.07896
41.2899
41.3038	0.07077
41.3057							0.08236
41.3479		0.08329
41.3986				0.08314
41.4074			0.08147
41.4175						0.10411
41.4361
41.4411					0.07926
41.4499	0.07145
41.4624							0.08274
41.5045		0.08368
41.5269				0.08343
41.536			0.08199
41.5461						0.10478
41.5694					0.07968
41.5909							0.08327
41.5923
41.6059	0.07222
41.6329		0.08437
41.6665				0.08399
41.6757			0.08244
41.6858						0.10527
41.7088					0.08038
41.7203
41.7306							0.08375
41.7338	0.07288
41.7725		0.08494
41.815				0.08462
41.8245			0.08275
41.8345						0.10592
41.8572					0.08086
41.8594
41.8728	0.07356
41.8793							0.08435
41.921		0.08561
41.958				0.08488
41.9677			0.08318
41.9777						0.10637
42.0001					0.08109
42.0075
42.0208	0.07427
42.0224							0.08494
42.064		0.08616
42.0988				0.08558
42.1087			0.08382
42.1187						0.10707
42.1408					0.08176
42.1501
42.1632	0.07498
42.1634							0.0854
42.2048		0.08696
42.2433				0.08607
42.2534			0.08436
42.2634						0.10749
42.2852					0.08213
42.2905
42.3036	0.07581
42.3081							0.08604
42.3494		0.08755
42.3737				0.08661
42.384			0.08478
42.394						0.10787
42.4155					0.08277
42.4346
42.4386							0.08656
42.4475	0.07658
42.4798		0.08824
42.541				0.08706
42.5515			0.08523
42.5615						0.10852
42.5647
42.5775	0.07736
42.5826					0.08325
42.606							0.08712
42.6471		0.08889
42.6792				0.08757
42.69			0.08578
42.6999						0.1092
42.7208					0.08384
42.7314
42.7441	0.07798
42.7444							0.08756
42.7854		0.08965
42.8153				0.08806
42.8262			0.08638
42.8361						0.10979
42.8567					0.08433
42.8693
42.8806							0.08832
42.8819	0.07882
42.9214		0.09029
42.966				0.08851
42.9771			0.0869
42.987						0.11038
43.005
43.0073					0.08495
43.0174	0.07972
43.0315							0.08878
43.0721		0.09092
43.0946				0.08916
43.106			0.08735
43.1158						0.11093
43.1358					0.08535
43.1552
43.1603							0.08935
43.1675	0.08051
43.2008		0.09167
43.2448				0.08982
43.2564			0.08798
43.2663						0.11154
43.2835
43.2859					0.08597
43.2957	0.08144
43.3106							0.09004
43.351		0.0924
43.3883				0.09038
43.4001			0.08848
43.4099						0.11211
43.4293					0.08656
43.4333
43.4454	0.08229
43.4543							0.09044
43.4945		0.0932
43.5307				0.09088
43.5427			0.08891
43.5525						0.11267
43.5715					0.08705
43.5764
43.5883	0.08301
43.5967							0.09119
43.6369		0.09392
43.68				0.09152
43.6922			0.08956
43.702						0.1133
43.7183
43.7207					0.08754
43.7301	0.08391
43.7462							0.09171
43.7863		0.09476
43.8169				0.09211
43.8293			0.09007
43.8391						0.11381
43.8575					0.08808
43.8672
43.8789	0.08495
43.8833							0.09241
43.9232		0.09531
43.9679				0.09268
43.9805			0.09091
43.9903						0.11437
44.0037
44.0084					0.08888
44.0153	0.08581
44.0344							0.09303
44.0742		0.09621
44.1139				0.09324
44.1268			0.09134
44.1365						0.11526
44.1542					0.08934
44.1543
44.1658	0.08697
44.1806							0.09379
44.2202		0.09701
44.2471				0.09394
44.2601			0.09175
44.2698						0.11571
44.2873					0.08997
44.2999
44.3112	0.08776
44.3139							0.09438
44.3534		0.09783
44.3943				0.09466
44.4075			0.09255
44.4172						0.1165
44.4327
44.4344					0.0907
44.4439	0.08858
44.4612							0.09493
44.5006		0.09854
44.5258				0.09528
44.5392			0.09319
44.5489						0.11742
44.5657					0.09128
44.5794
44.5905	0.08967
44.5929							0.09576
44.6321		0.09931
44.6746				0.09593
44.6883			0.09376
44.6979						0.11785
44.7106
44.7144					0.09191
44.7216	0.09079
44.7419							0.09637
44.7809		0.10041
44.8127				0.09662
44.8265			0.09423
44.8362						0.11861
44.8524					0.09265
44.859
44.8699	0.09162
44.8801							0.09722
44.919		0.10128
44.9717				0.09711
44.9858			0.09487
44.9954						0.11938
44.9967
45.0074	0.09284
45.0113					0.09328
45.0392							0.09777
45.0781		0.10221
45.1083				0.09785
45.1227			0.09547
45.1322						0.12021
45.1478					0.09363
45.1552
45.1659	0.09389
45.176							0.09848
45.2147		0.10309
45.2438				0.09858
45.2584			0.09612
45.2679						0.12082
45.2832					0.09436
45.2915
45.302	0.09501
45.3117							0.09928
45.3503		0.10398
45.3925				0.09922
45.4073			0.09685
45.4168						0.12165
45.4266
45.4318					0.09509
45.437	0.09604
45.4605							0.09986
45.499		0.10492
45.5354				0.09998
45.5503			0.09753
45.5598						0.12259
45.5745					0.09588
45.5749
45.5852	0.09717
45.6035							0.10072
45.6418		0.10593
45.6885				0.10076
45.7037			0.09839
45.7131						0.12353
45.7173
45.7275	0.09829				0.09667
45.7568							0.10148
45.795		0.10689
45.8221				0.10153
45.8375			0.09911
45.847						0.12409
45.861					0.0974
45.87
45.88	0.0995
45.8906							0.10238
45.9286		0.10784
45.9729				0.10224
45.9886			0.09965
45.998						0.12511
46.0033
46.0117					0.0979
46.0132	0.10074
46.0415							0.10318
46.0795		0.10877
46.1134				0.10299
46.1292			0.1002
46.1386						0.12592
46.152					0.09867
46.1537
46.1634	0.10197
46.1821							0.10371
46.2199		0.10971
46.2566				0.10386
46.2727			0.101
46.282						0.12685
46.2937
46.2952					0.09964
46.3033	0.10322
46.3255							0.10468
46.3632		0.11092
46.3999				0.10456
46.4161			0.10179
46.4255						0.12761
46.4365
46.4383					0.10031
46.4461	0.10446
46.4689							0.10529
46.5065		0.11176
46.5558				0.10528
46.5722			0.10253
46.5794
46.5816						0.12831
46.5888	0.10555
46.5941					0.10101
46.625							0.10619
46.6624		0.11303
46.684				0.10618
46.7006			0.1032
46.71						0.12917
46.7222					0.10173
46.7348
46.7441	0.10702
46.7533							0.10714
46.7906		0.11394
46.8337				0.10688
46.8506			0.10412
46.8599						0.12995
46.8627
46.8718					0.1026
46.8719	0.10842
46.9032							0.10796
46.9404		0.11489
46.9724				0.10785
46.9894			0.10486
46.9987						0.13096
47.0103					0.10329
47.012
47.0211	0.10967
47.042							0.10881
47.079		0.11606
47.1225				0.1085
47.1398			0.10558
47.149						0.13168
47.1502
47.1592	0.11107
47.1603					0.10396
47.1922							0.10973
47.2291		0.11723
47.265				0.10943
47.2826			0.10639
47.2918						0.13289
47.2999
47.3028					0.10483
47.3087	0.11243
47.335							0.11062
47.3718		0.11863
47.4045				0.11031
47.4222			0.1072
47.4314						0.13384
47.4421					0.10577
47.4508	0.11397
47.4745							0.11144
47.5112		0.11958
47.5536				0.11105
47.5716			0.10803
47.5808						0.13464
47.5811
47.5897	0.11533
47.5911					0.10661
47.6239							0.11227
47.6604		0.12073
47.685				0.11198
47.7031			0.10869
47.7123						0.13558
47.7223					0.10731
47.7299
47.7383	0.11683
47.7553							0.11307
47.7917		0.12185
47.8535				0.11288
47.8608
47.8691	0.11815
47.8719			0.10967
47.881						0.13649
47.8907					0.10829
47.924							0.11404
47.9603		0.12323
47.9811				0.11383
47.9997			0.11047
48.0088						0.1375
48.0182					0.10926
48.0288
48.037	0.1198
48.0518							0.11503
48.0879		0.12451
48.1317				0.11472
48.1505			0.11132
48.1561
48.1596						0.13854
48.1642	0.12134
48.1686					0.10981
48.2025							0.11604
48.2385		0.12576
48.2739				0.11564
48.2929			0.11218
48.302						0.13951
48.3062
48.3108					0.11097
48.3142	0.12278
48.3448							0.1171
48.3807		0.127
48.4318				0.11658
48.4481
48.451			0.11303
48.4559	0.12436
48.4601						0.1405
48.4685					0.11189
48.5029							0.11794
48.5386		0.12843
48.5755				0.11782
48.5949			0.11405
48.604						0.14167
48.6055
48.6121					0.1128
48.6132	0.12598
48.6467							0.11908
48.6823		0.12988
48.7065				0.11864
48.7262			0.11488
48.7352						0.1425
48.743					0.11359
48.7488
48.7564	0.12786
48.7779							0.12015
48.8134		0.13095
48.8519				0.11968
48.8717			0.11578
48.8795
48.8808						0.14355
48.887	0.12932
48.8883					0.11461
48.9234							0.12102
48.9588		0.13229
48.9993				0.12061
49.0193			0.11682
49.0244
49.0284						0.14456
49.0318	0.13088
49.0356					0.11556
49.071							0.1221
49.1062		0.13388
49.1335				0.12162
49.1538			0.11779
49.1628						0.14566
49.1697					0.11659
49.1714
49.1786	0.13282
49.2054							0.12328
49.2405		0.13526
49.2762				0.12277
49.2966			0.11882
49.3053
49.3056						0.14678
49.3122					0.11779
49.3124	0.13474
49.3481							0.12425
49.3831		0.13675
49.4291				0.12366
49.4475
49.4499			0.11966
49.4545	0.13652
49.4588						0.14801
49.4651					0.11849
49.5013							0.12543
49.5361		0.13798
49.5792				0.12471
49.6
49.6002			0.12068
49.6069	0.13841
49.6091						0.14904
49.6151					0.11984
49.6515							0.12666
49.6862		0.13965
49.7291				0.12592
49.7497
49.7503			0.12179
49.7564	0.14018
49.7592						0.15015
49.7648					0.12082
49.8015							0.1277
49.8361		0.14126
49.8629				0.12706
49.8842			0.12304
49.8931						0.15157
49.8985					0.12182
49.8991
49.9058	0.14219
49.9355							0.12893
49.9699		0.14254
50.0098				0.12795
50.0313			0.12379
50.0326
50.0391	0.14394
50.0402						0.15259
50.0452					0.12295
50.0825							0.13003
50.1168		0.14408
50.143				0.12901
50.1648			0.12516
50.1736						0.15382
50.1783					0.12405
50.179
50.1854	0.14586
50.2159							0.13127
50.2501		0.14578
50.3015				0.13009
50.3119
50.3181	0.14785
50.3235			0.12594
50.3322						0.15511
50.3367					0.12528
50.3745							0.13232
50.4085		0.14732
50.4387				0.13125
50.4609			0.12724
50.4697						0.15617
50.4698
50.4738					0.12633
50.476	0.14989
50.5119							0.13376
50.5458		0.14898
50.5858				0.1322
50.6068
50.6082			0.12823
50.6128	0.15167
50.617						0.15751
50.6208					0.12762
50.6591							0.13495
50.6929		0.15036
50.7458				0.13361
50.7534
50.7593	0.15349
50.7685			0.12954
50.7772						0.15889
50.7806					0.1289
50.8193							0.13635
50.8529		0.15231
50.8936				0.13471
50.913
50.9165			0.13075
50.9187	0.15557
50.9252						0.16029
50.9283					0.13002
50.9673							0.13717
51.0008		0.15392
51.0406				0.13576
51.0603
51.0637			0.13191
51.066	0.15769
51.0724						0.16148
51.0752					0.13093
51.1144							0.13825
51.1477		0.15566
51.1767				0.13696
51.2			0.13294
51.2069
51.2087						0.16273
51.2112					0.13229
51.2124	0.15961
51.2507							0.13946
51.2839		0.15747
51.3236				0.138
51.3427
51.3471			0.13428
51.3481	0.16186
51.3558						0.16392
51.358					0.13342
51.3977							0.14073
51.4308		0.15896
51.4631				0.13934
51.4868			0.13548
51.4891
51.4944	0.1638
51.4955						0.16538
51.4973					0.13473
51.5374							0.14209
51.5703		0.16076
51.6194				0.14051
51.6282
51.6334	0.16547
51.6433			0.13671
51.652						0.16662
51.6535					0.1361
51.6938							0.1434
51.7267		0.1628
51.7524				0.1419
51.7766			0.13792
51.7841
51.7851						0.16829
51.7864					0.13721
51.7891	0.16767
51.8269							0.14471
51.8596		0.16457
51.9144				0.14318
51.9167
51.9216	0.16981
51.9388			0.1395
51.9473						0.1698
51.9482					0.1387
51.9891							0.14638
52.0217		0.16666
52.0568				0.14452
52.0782
52.0814			0.14079
52.083	0.17231
52.0899						0.17129
52.0905					0.13995
52.1317							0.14775
52.1641		0.1686
52.2106				0.14581
52.2202
52.2249	0.17408
52.2354			0.14186
52.244						0.17284
52.2442					0.14126
52.2856							0.14919
52.3179		0.17033
52.3444				0.1473
52.3694			0.14324
52.3736
52.3779					0.14298	0.17426
52.3781	0.17608
52.4195							0.15085
52.4517		0.1724
52.4871				0.14862
52.507
52.5114	0.17838
52.5124			0.14469
52.5205					0.14422
52.5208						0.17592
52.5624							0.15236
52.5945		0.17444
52.631				0.14979
52.6493
52.6536	0.18062
52.6565			0.14606
52.6643					0.14571
52.6649						0.1774
52.7065							0.15377
52.7384		0.17633
52.7809				0.15131
52.7928
52.797	0.18245
52.8065			0.14754
52.814					0.14712
52.815						0.17913
52.8564							0.15537
52.8882		0.17861
52.9228				0.1526
52.9422
52.9463	0.18457
52.9486			0.14886
52.9558					0.14851
52.9571						0.18072
52.9985							0.15701
53.0302		0.18052
53.0837
53.0877	0.18644
53.0885				0.15424
53.1146			0.15048
53.1214					0.15014
53.123						0.18253
53.1644							0.15863
53.1959		0.18287
53.231				0.15571
53.249
53.2528	0.18846
53.2574			0.15194
53.2638					0.1518
53.2657						0.18414
53.3071							0.16026
53.3385		0.18522
53.3705				0.15732
53.3911
53.3948	0.19056
53.397			0.15354
53.4032					0.15321
53.4054						0.18615
53.4467							0.16205
53.478		0.18747
53.5096				0.1583
53.5302
53.5338	0.19256
53.5363			0.15487
53.5421					0.15461
53.5447						0.18774
53.5859							0.16356
53.6171		0.18968
53.6486				0.16004
53.6689
53.6724	0.19468
53.6755			0.15651
53.681					0.15644
53.6838						0.18929
53.725							0.16529
53.7561		0.19206
53.7998				0.16163
53.8075
53.8108	0.19669
53.827			0.1581
53.8321					0.15784
53.8353						0.19139
53.8764							0.16697
53.9073		0.19422
53.9488				0.16308
53.9583
53.9615	0.19846
53.9762			0.15945
53.981					0.15962
53.9844						0.19323
54.0256							0.16883
54.0563		0.19651
54.08				0.16476
54.1068
54.1075			0.16109
54.1099	0.20071
54.112					0.16118
54.1158						0.19524
54.1569							0.17059
54.1875		0.19898
54.2251				0.16635
54.2376
54.2406	0.20248
54.2529			0.16268
54.2571					0.16281
54.2612						0.19681
54.3022							0.17252
54.3327		0.20134
54.3766				0.16794
54.3824
54.3853	0.20438
54.4047			0.16432
54.4085					0.16456
54.4129						0.19884
54.4539							0.17418
54.4843		0.20372
54.5042				0.16954
54.5324			0.16602
54.5335
54.5359					0.16621
54.5362	0.20617
54.5406						0.2006
54.5816							0.17616
54.6118		0.20634
54.6607
54.6619				0.1712
54.6633	0.20792
54.6903			0.1676
54.6935					0.16784
54.6985						0.20274
54.7394							0.1779
54.7695		0.2089
54.8063				0.17301
54.8179
54.8204	0.20992
54.8349			0.16942
54.8378					0.16968
54.8431						0.2046
54.8839							0.1802
54.9139		0.21181
54.9477				0.17474
54.9619
54.9643	0.21179
54.9766			0.1711
54.9791					0.17149
54.9847						0.20645
55.0255							0.18191
55.0554		0.21426
55.0887				0.17655
55.1029
55.1052	0.21349
55.1177			0.17279
55.1199					0.17309
55.1259						0.20793
55.1666							0.18391
55.1964		0.21698
55.2305				0.17835
55.2435
55.2456	0.21489
55.2598			0.17464
55.2616					0.17499
55.2679						0.21018
55.3086							0.18593
55.3382		0.21973
55.3843				0.18021
55.3849
55.3869	0.21688
55.4138			0.17641
55.4153					0.17681
55.4219						0.21192
55.4626							0.18795
55.492		0.22254
55.5165				0.18194
55.5383
55.5401	0.21832
55.5462			0.17823
55.5474					0.17892
55.5543						0.21395
55.5949							0.19013
55.6242		0.22518
55.6662				0.18377
55.6701
55.6719	0.22023
55.6961			0.18004
55.6969					0.18081
55.7041						0.21571
55.7447							0.19236
55.7739		0.22804
55.8096				0.18584
55.8193
55.821	0.22162
55.8398			0.18221
55.8403					0.18296
55.8478						0.21787
55.8883							0.1947
55.9174		0.23106
55.9505				0.1878
55.9624
55.9639	0.22343
55.9808			0.18402
55.981					0.1848
55.9888						0.21988
56.0293							0.19683
56.0583		0.23412
56.0994				0.18999
56.1028
56.1042	0.22479
56.1299					0.18716
56.13			0.18636
56.138						0.22217
56.1784							0.19909
56.2072		0.23712
56.2372				0.19176
56.2514
56.2527	0.22628
56.2674					0.18895
56.2679			0.18814
56.2758						0.22418
56.3163							0.20129
56.345		0.24037
56.3801				0.19401
56.3887
56.3898	0.22777
56.4102					0.19106
56.411			0.19006
56.419						0.22612
56.4594							0.2039
56.4879		0.24314
56.5312
56.5323	0.22917
56.5366				0.19621
56.5666					0.19345
56.5677			0.19234
56.5757						0.22853
56.616							0.2063
56.6444		0.24653
56.662				0.19825
56.6873
56.6881	0.23066
56.692					0.19546
56.6934			0.19445
56.7013						0.23072
56.7416							0.20877
56.7699		0.24968
56.8123
56.8131	0.23206
56.8223				0.20049
56.8521					0.19795
56.8539			0.19673
56.8618						0.23306
56.902							0.21119
56.9302		0.25303
56.9527				0.20274
56.9722
56.9728	0.23334
56.9824					0.20008
56.9845			0.19891
56.9924						0.23549
57.0326							0.2135
57.0606		0.25634
57.0999				0.20494
57.1022
57.1028	0.23466
57.1295					0.20264
57.1319			0.20129
57.1397						0.23775
57.1799							0.21625
57.2078		0.25975
57.2421				0.20714
57.249
57.2494	0.23582
57.2716					0.20518
57.2744			0.20358
57.2822						0.2404
57.3223							0.21885
57.3501		0.26299
57.3839				0.20963
57.3908
57.3911	0.237
57.4133					0.20753
57.4164			0.20588
57.4242						0.24294
57.4643							0.22131
57.4919		0.26638
57.5322
57.5324	0.23821
57.5403				0.21192
57.5695					0.20996
57.573			0.20819
57.5807						0.24527
57.6208							0.22398
57.6483		0.26991
57.6808				0.21439
57.6881
57.6882	0.23907
57.7099					0.21236
57.7137			0.21066
57.7215						0.24809
57.7614							0.22677
57.7888		0.27326
57.8259				0.21698
57.8282	0.24015
57.8283
57.8549					0.2153
57.859			0.21329
57.8668						0.25082
57.9067							0.22961
57.934		0.27695
57.963				0.21947
57.9728	0.24128
57.973
57.9919					0.21807
57.9963			0.21594
58.004						0.25343
58.0439							0.23245
58.071		0.28039
58.1038				0.2221
58.1093	0.24231
58.1096
58.1325					0.22048
58.1373			0.21862
58.145						0.2558
58.1848							0.23522
58.2118		0.28428
58.2496	0.24308
58.25
58.2664				0.22451
58.295					0.22356
58.3002			0.22107
58.3078						0.2586
58.3476							0.23826
58.3745		0.28781
58.4034				0.22742
58.4116	0.24429
58.4122
58.4319					0.22658
58.4373			0.22416
58.445						0.26174
58.4847							0.24102
58.5115		0.29144
58.5423				0.23019
58.5481	0.2453
58.5488
58.5707					0.22931
58.5765			0.22665
58.5841						0.26444
58.6238							0.24382
58.6504		0.29499
58.6838				0.23309
58.6865	0.246
58.6873
58.712					0.23236
58.7181			0.2293
58.7257						0.26738
58.7654							0.24696
58.7919		0.29873
58.8275	0.24664
58.8282				0.23603
58.8284
58.8563					0.2354
58.8628			0.23257
58.8703						0.27042
58.91							0.2502
58.9363		0.30223
58.968				0.23875
58.9713	0.24763
58.9724
58.9961					0.23845
59.0028			0.23549
59.0104						0.27371
59.05							0.25345
59.0762		0.30628
59.1107	0.24825
59.1118
59.1161				0.24184
59.144					0.24174
59.1512			0.23819
59.1587						0.27714
59.1982							0.25644
59.2243		0.30974
59.2579				0.24476
59.2582	0.24909
59.2595
59.2857					0.24466
59.2932			0.2414
59.3007						0.27985
59.3401							0.25964
59.3661		0.31358
59.399				0.24771
59.3995	0.24964
59.4009
59.4267					0.24844
59.4345			0.24435
59.442						0.28313
59.4814							0.26299
59.5073		0.3174
59.5401	0.25017
59.5416
59.5496				0.25078
59.5771					0.25123
59.5852			0.2475
59.5927						0.28636
59.6321							0.2664
59.6578		0.32112
59.6828				0.25416
59.6901	0.25087
59.6917
59.7103					0.25485
59.7187			0.25068
59.7261						0.29
59.7655							0.26999
59.7911		0.32491
59.8172				0.25738
59.8228	0.25173
59.8246
59.8446					0.2587
59.8533			0.25416
59.8607						0.2937
59.9001							0.27352
59.9255		0.3286
59.9568	0.25249
59.9586
59.9725				0.2608
59.9997					0.26195
60.0088			0.25769
60.0162						0.29714
60.0555							0.27718
60.0808		0.33265
60.1114	0.25306
60.1134
60.115				0.26406
60.1421					0.2657
60.1515			0.26093
60.1588						0.30085
60.1981							0.28049
60.2233		0.33593
60.2534	0.25363
60.2535				0.26752
60.2555
60.2805					0.2693
60.2902			0.2649
60.2976						0.30483
60.3368							0.28443
60.3618		0.3401
60.3914	0.25431
60.3937
60.4125				0.27101
60.4393					0.27283
60.4494			0.26804
60.4568						0.30815
60.4959							0.2881
60.5208		0.34349
60.5374				0.27488
60.5498	0.25465
60.5522
60.5641					0.27664
60.5745			0.27174
60.5818						0.31201
60.621							0.29211
60.6458		0.34739
60.6743	0.25511
60.6767
60.6943				0.2783
60.7209					0.28036
60.7317			0.27538
60.739						0.31603
60.778							0.29597
60.8027		0.35102
60.8306	0.25571
60.8332
60.8356				0.28227
60.8621					0.284
60.8731			0.27911
60.8804						0.32021
60.9195							0.30012
60.944		0.35471
60.9713	0.25634
60.9741
60.9799				0.28593
61.0063					0.28755
61.0177			0.28273
61.025						0.32409
61.064							0.30403
61.0883		0.35825
61.1152	0.25676
61.118
61.122				0.28992
61.1482					0.29169
61.16			0.28672
61.1672						0.32833
61.2061							0.30838
61.2304		0.3619
61.2567	0.25706
61.2596
61.2681				0.29385
61.2942					0.29574
61.3063			0.29088
61.3135						0.3324
61.3524							0.3128
61.3766		0.36554
61.4023	0.25774
61.4054
61.4074				0.29778
61.4335					0.29948
61.4459			0.29466
61.4531						0.33681
61.4919							0.3171
61.5159		0.3688
61.5411	0.25815
61.5443
61.5568				0.30189
61.5827					0.30339
61.5955			0.29896
61.6026						0.34085
61.6414							0.32143
61.6653		0.37221
61.6899	0.25868
61.6933
61.6972				0.30562
61.723					0.30734
61.7361			0.30264
61.7432						0.34531
61.782							0.32585
61.8058		0.37584
61.8298	0.25883
61.8333
61.842				0.30971
61.8676					0.31166
61.881			0.30691
61.8882						0.34981
61.9269							0.33022
61.9505		0.37882
61.9741	0.25939
61.9776
61.9967				0.31395
62.0222					0.31595
62.036			0.31125
62.0431						0.35451
62.0818							0.33504
62.1053		0.38191
62.1282	0.25962
62.1319
62.1342				0.31816
62.1596					0.32007
62.1737			0.31522
62.1808						0.35888
62.2194							0.33966
62.2428		0.385
62.2652	0.26027
62.269
62.272				0.32264
62.2973					0.32453
62.3117			0.31966
62.3188						0.3637
62.3574							0.34414
62.3806		0.38817
62.4025	0.26043
62.4064
62.4175				0.32696
62.4427					0.3289
62.4574			0.32368
62.4645						0.36829
62.503							0.3487
62.5261		0.39095
62.5475	0.26099
62.5509				0.33148
62.5515
62.576					0.33363
62.591			0.32831
62.5981						0.37323
62.6366							0.3539
62.6596		0.39403
62.6804	0.26125
62.6846
62.7003				0.33577
62.7253					0.33783
62.7406			0.33277
62.7476						0.37798
62.7861							0.3587
62.8089		0.39664
62.8292	0.26157
62.8335
62.8427				0.34013
62.8675					0.34212
62.8832			0.33679
62.8902						0.38255
62.9286							0.3632
62.9514		0.39923
62.9711	0.26169
62.9755
62.9924				0.34462
63.0171					0.34678
63.0331			0.34107
63.0401						0.38732
63.0785							0.36838
63.1011		0.40213
63.1202	0.26209
63.1248
63.1292				0.34934
63.1538					0.35174
63.1701			0.34565
63.1771						0.39225
63.2154							0.37336
63.2379		0.40487
63.2565	0.26236
63.2612
63.2789				0.35382
63.3034					0.35628
63.3201			0.34994
63.327						0.39737
63.3653							0.37827
63.3877		0.4072
63.4057	0.26281
63.4105
63.4357				0.35913
63.46					0.36117
63.4771			0.3549
63.484						0.40288
63.5222							0.38371
63.5444		0.40997
63.5619	0.26309
63.5668
63.5692				0.36373
63.5934					0.36632
63.6107			0.35937
63.6176						0.40801
63.6558							0.38881
63.6779		0.41249
63.6949	0.26346
63.6999
63.7167				0.36843
63.7408					0.37104
63.7585			0.3637
63.7654						0.41288
63.8035							0.39364
63.8255		0.41475
63.8419	0.26382
63.847
63.8647				0.37316
63.8886					0.37566
63.9067			0.36805
63.9135						0.41804
63.9516							0.39879
63.9734		0.4172
63.9893	0.26412
63.9945
64.0068				0.37801
64.0307					0.38053
64.0491			0.37261
64.0559						0.4229
64.094							0.40393
64.1156		0.41922
64.1309	0.26443
64.1363
64.1491				0.38254
64.1728					0.3854
64.1915			0.37678
64.1983						0.42783
64.2364							0.40887
64.2579		0.4215
64.2726	0.26492
64.2782
64.2926				0.3874
64.3162					0.39
64.3352			0.38106
64.342						0.43302
64.38							0.41399
64.4014		0.42324
64.4156	0.26502
64.4212
64.4343				0.39196
64.4579					0.39462
64.4772			0.38507
64.484						0.43778
64.5219							0.41865
64.5432		0.42512
64.5569	0.26521
64.5626
64.5798				0.39657
64.6032					0.39937
64.6229			0.38931
64.6296						0.44273
64.6675							0.42367
64.6887		0.42725
64.7018	0.26552
64.7077
64.7278				0.40095
64.7511					0.4041
64.7711			0.39365
64.7778						0.4477
64.8157							0.42856
64.8367		0.42895
64.8492	0.26577
64.8553
64.8699				0.40549
64.893					0.40856
64.9134			0.39749
64.9201						0.452
64.9579							0.43348
64.9788		0.43069
64.9908	0.26618
64.9969
65.003				0.41018
65.026					0.41314
65.0467			0.40182
65.0533						0.45735
65.0911							0.43812
65.1119		0.43236
65.1234	0.26651
65.1296
65.1745				0.41498
65.1974					0.41811
65.2184			0.40613
65.2251						0.46216
65.2628							0.44311
65.2834		0.43426
65.2943	0.26687
65.3006
65.3042				0.41913
65.3269					0.42238
65.3483			0.40963
65.3549						0.46679
65.3926							0.44778
65.4131		0.43573
65.4235	0.26713
65.43
65.4541				0.42351
65.4768					0.42662
65.4985			0.41353
65.5051						0.4717
65.5428							0.45237
65.5631		0.43747
65.5729	0.26715
65.5795
65.5976				0.42766
65.6201					0.4308
65.6422			0.41693
65.6488						0.47576
65.6864							0.45643
65.7066		0.43881
65.7159	0.26733
65.7226
65.7563				0.43173
65.7787					0.43523
65.8011			0.42062
65.8077						0.48005
65.8452							0.46124
65.8653		0.43993
65.8739	0.26771
65.8808
65.8968				0.43572
65.919					0.43912
65.9418			0.42402
65.9483						0.48408
65.9858							0.46512
66.0058		0.44156
66.0139	0.26755
66.0209
66.0396				0.43945
66.0617					0.44297
66.0848			0.42708
66.0913						0.48834
66.1288							0.46902
66.1486		0.44256
66.1562	0.26805
66.1633
66.1769				0.4431
66.199					0.44643
66.2224			0.4303
66.2289						0.49205
66.2663							0.47298
66.286		0.44352
66.293	0.26827
66.3002
66.3186				0.44706
66.3406					0.4502
66.3643			0.43317
66.3708						0.49586
66.4081							0.47701
66.4277		0.44518
66.4342	0.26837
66.4416
66.4647				0.45056
66.4865					0.4537
66.5106			0.43642
66.517						0.49947
66.5544							0.48041
66.5738		0.44613
66.5797	0.26848
66.5872
66.6107				0.45361
66.6324					0.45684
66.6568			0.43905
66.6632						0.50309
66.7005							0.48417
66.7198		0.4472
66.7252	0.26886
66.7328
66.7528				0.45708
66.7744					0.46024
66.7991			0.44185
66.8055						0.50659
66.8428							0.48711
66.862		0.44833
66.8668	0.26895
66.8745
66.9031				0.45997
66.9245					0.46338
66.9496			0.44386
66.956						0.5094
66.9932							0.49046
67.0122		0.44925
67.0165	0.26939
67.0243
67.0346				0.46304
67.0559					0.46597
67.0813			0.44691
67.0877						0.51291
67.1248							0.49343
67.1438		0.45012
67.1475	0.26919
67.1555
67.1828				0.46613
67.2041					0.46926
67.2298			0.44933
67.2361						0.51546
67.2733							0.49631
67.2921		0.45158
67.2952	0.26971
67.3033
67.3248				0.46848
67.3459					0.47171
67.3719			0.45126
67.3783						0.5183
67.4153							0.49921
67.434		0.45228
67.4366	0.26957
67.4448
67.4759				0.47131
67.4969					0.47431
67.5233			0.45387
67.5296						0.52079
67.5666							0.50227
67.5851		0.45313
67.5872	0.26999
67.5955
67.6065				0.47371
67.6274					0.47653
67.6541			0.45577
67.6604						0.52305
67.6974							0.50414
67.7158		0.45412
67.7174	0.26995
67.7258
67.7485				0.47615
67.7692					0.47882
67.7962			0.4578
67.8025						0.52539
67.8394							0.50627
67.8577		0.4547
67.8588	0.2703
67.8673
67.8978				0.47824
67.9185					0.48146
67.9458			0.45988
67.9521						0.52765
67.989							0.50891
68.0071		0.45581
68.0076	0.27035
68.0162
68.0611				0.48097
68.0816					0.48354
68.1093			0.46164
68.1156						0.52975
68.1524							0.51117
68.1703	0.27059
68.1704		0.45655
68.1791
68.2089				0.48278
68.2293					0.48527
68.2574			0.4636
68.2636						0.53137
68.3004							0.51261
68.3175	0.27057
68.3182		0.45751
68.3264
68.3495				0.48464
68.3698					0.48736
68.3982			0.46529
68.4044						0.53355
68.4411							0.5152
68.4576	0.27108
68.4589		0.45868
68.4667
68.4877				0.4864
68.5079					0.4891
68.5366			0.46668
68.5428						0.53561
68.5794							0.51636
68.5953	0.2711
68.5971		0.4591
68.6045
68.6496				0.48845
68.6696					0.4909
68.6987			0.46857
68.7049						0.53722
68.7415							0.51826
68.7566	0.2712
68.759		0.45971
68.7659
68.7898				0.48985
68.8097					0.49211
68.8391			0.46998
68.8452						0.5387
68.8818							0.52006
68.8962	0.2714
68.8992		0.46102
68.9056
68.9253				0.49135
68.945					0.49377
68.9748			0.47154
68.9809						0.54036
69.0175							0.5212
69.0312	0.27147
69.0347		0.46159
69.0408
69.0687				0.49261
69.0883					0.49494
69.1184			0.47266
69.1245						0.54151
69.161							0.52239
69.1741	0.27158
69.1781		0.46212
69.1838
69.2114				0.49434
69.2309					0.49654
69.2613			0.4741
69.2674						0.54282
69.3038							0.52391
69.3163	0.2716
69.3208		0.46312
69.326
69.3611				0.49566
69.3806					0.49733
69.4113			0.47548
69.4173						0.54369
69.4538							0.52461
69.4655	0.27166
69.4706		0.46336
69.4754
69.502				0.49689
69.5213					0.49856
69.5523			0.47669
69.5583						0.54543
69.5948							0.52577
69.6058	0.27168
69.6115		0.46439
69.6158
69.6537				0.4982
69.6729					0.5
69.7043			0.47801
69.7103						0.54627
69.7467							0.52713
69.757	0.27198
69.7632		0.46486
69.7672
69.7913				0.4992
69.8104					0.50096
69.8421			0.47903
69.8481						0.5469
69.8844							0.52816
69.8941	0.27223
69.9008		0.46534
69.9044
69.9326				0.50063
69.9515					0.50149
69.9836			0.48049
69.9895						0.54827
70.0258							0.52887
70.0349	0.27229
70.0421		0.46614
70.0452
70.0776				0.50181
70.0965					0.5026
70.1288			0.48155
70.1348						0.54924
70.171							0.53002
70.1794	0.27249
70.1872		0.46652
70.1898
70.2163				0.50241
70.235					0.50347
70.2677			0.48263
70.2737						0.54997
70.3098							0.53052
70.3175	0.27235
70.3259		0.46689
70.3282
70.3725				0.50342
70.3911					0.50449
70.4241			0.48377
70.4301						0.55073
70.4662							0.53114
70.4731	0.2727
70.4821		0.46825
70.4839
70.517				0.50422
70.5355					0.50514
70.5688			0.48436
70.5747						0.5515
70.6108							0.53198
70.6171	0.27238
70.6266		0.46805
70.628
70.6648				0.5055
70.6832					0.50614
70.7169			0.4858
70.7227						0.55246
70.7588							0.53262
70.7644	0.27291
70.7745		0.4691
70.7754
70.7957				0.50662
70.8139					0.5067
70.848			0.4866
70.8538						0.55349
70.8898							0.53338
70.8948	0.27303
70.9054		0.46927
70.9059
70.9406				0.50727
70.9586					0.50728
70.993			0.4874
70.9988						0.55405
71.0348							0.53406
71.0391	0.27294
71.0502		0.46993
71.0503
71.0846				0.50813
71.1026					0.50782
71.1373			0.48875
71.1431						0.55483
71.179							0.53474
71.1826	0.27307
71.194
71.1943		0.47051
71.2285				0.50917
71.2464					0.50874
71.2814			0.4897
71.2872						0.55544
71.323							0.53536
71.326	0.27339
71.3375
71.3382		0.47071
71.3703				0.50988
71.388					0.50914
71.4234			0.49035
71.4291						0.55617
71.465							0.53571
71.4672	0.27343
71.4788
71.48		0.47119
71.5235				0.51054
71.5411					0.50962
71.5768			0.49133
71.5826						0.5569
71.6183							0.53616
71.6199	0.27338
71.6316
71.6332		0.47135
71.6565				0.51101
71.674					0.51056
71.71			0.49198
71.7158						0.55715
71.7515							0.53682
71.7524	0.27347
71.7643
71.7663		0.47186
71.7965				0.51195
71.814					0.51078
71.8503			0.49255
71.856						0.55757
71.8917							0.53712
71.892	0.27348
71.9039
71.9063		0.47209
71.9437				0.51272
71.961					0.51153
71.9977			0.49362
72.0033						0.55837
72.0386	0.27367
72.039							0.53748
72.0506
72.0535		0.47219
72.0886				0.51376
72.1057					0.51225
72.1427			0.49473
72.1484						0.55902
72.1829	0.27383
72.184							0.53825
72.1951
72.1984		0.47343
72.2228				0.51453
72.2399					0.51258
72.2772			0.49552
72.2828						0.55923
72.3167	0.27381
72.3184							0.53901
72.329
72.3327		0.47346
72.3729				0.51497
72.3899					0.51311
72.4275			0.49604
72.4331						0.55994
72.4662	0.27386
72.4687							0.53909
72.4786
72.4828		0.47378
72.5163				0.51534
72.5331					0.51354
72.5711			0.49656
72.5767						0.56024
72.6091	0.27386
72.6122							0.53976
72.6216
72.6262		0.47378
72.66				0.51644
72.6767					0.51409
72.715			0.49786
72.7206						0.56105
72.7522	0.27415
72.756							0.54039
72.7649
72.7699		0.47423
72.7988				0.51706
72.8153					0.51461
72.854			0.49822
72.8595						0.56152
72.8905	0.27429
72.8949							0.54041
72.9033
72.9087		0.4749
72.9489				0.51729
72.9654					0.51514
[truncated: 1,219 more rows]

## Sheet: Fig S6d
			Mg 2+ (mM)
Temp	0	1	2	4	8	16	32
36.8396			-0.000181821
36.8861						-0.000169688
36.9146		-0.000183464
36.9503							-0.000226953
36.9734			-0.000189422
37.0199						-0.000178737
37.0324					-0.000197956
37.0483		-0.000195632
37.0658				-0.0001969
37.084							-0.000237908
37.1161	-0.000220572
37.1224			-0.000197022
37.1506
37.1655					-0.000206649
37.1689						-0.000187787
37.1971		-0.000207799
37.1989				-0.000205436
37.2329							-0.000248863
37.2491	-0.000241344
37.2632			-0.000204623
37.2838
37.3097						-0.000196837
37.3137					-0.000215341
37.3377		-0.000219966
37.347				-0.000213972
37.3736							-0.000259818
37.3946			-0.000212224
37.3972	-0.000262116
37.432
37.441						-0.000205886
37.4537					-0.000224034
37.469		-0.000232133
37.4871				-0.000222508
37.5049							-0.000270773
37.5371	-0.000282888
37.5486			-0.000219825
37.5721
37.5843					-0.000232727
37.5949						-0.000214936
37.6177				-0.000231044
37.6227		-0.000244301
37.6588							-0.000281728
37.6677	-0.00030366
37.6921			-0.000227425
37.7028
37.7374					-0.000241419
37.7385						-0.000223986
37.7661		-0.000256468
37.7708				-0.000239579
37.8022							-0.000292683
37.8206	-0.000324432
37.8495			-0.000235026
37.856
37.8801					-0.000250112
37.8958						-0.000233035
37.9135				-0.000248115
37.9233		-0.000268635
37.9595							-0.000303638
37.9633	-0.000345205
37.9805			-0.000242627
37.9988
38.0268						-0.000242085
38.0366					-0.000258805
38.0542		-0.000280803
38.07				-0.000256651
38.0904							-0.000314593
38.1197	-0.000365977
38.1356			-0.000250227
38.1554
38.1669					-0.000267497
38.1819						-0.000251135
38.2003				-0.000265187
38.2091		-0.00029297
38.2454							-0.000325547
38.2498	-0.000386749
38.2786			-0.000257828
38.2857
38.3211					-0.00027619
38.3249						-0.000260184
38.352		-0.000305137
38.3545				-0.000273722
38.3883							-0.000336502
38.404	-0.000407521
38.4223			-0.000265429
38.44
38.4633					-0.000284883
38.4685						-0.000269234
38.4955		-0.000317304
38.4967				-0.000282258
38.5318							-0.000347457
38.5461	-0.000428293
38.5681			-0.000273029
38.5823
38.6061					-0.000293575
38.6143						-0.000278284
38.6396				-0.000290794
38.6411		-0.000329472
38.6775							-0.000358412
38.6888	-0.000449065
38.7101			-0.00028063
38.7252
38.7511					-0.000302268
38.7563						-0.000287333
38.7829		-0.000341639
38.7845				-0.00029933
38.8194							-0.000369367
38.8336	-0.000469837
38.862			-0.000288231
38.8702
38.8923					-0.000310961
38.9082						-0.000296383
38.9257				-0.000307866
38.9347		-0.000353806
38.9713							-0.000380322
38.9748	-0.000490609
38.9948			-0.000295831
39.0115
39.0409						-0.000305432
39.0434					-0.000319653
39.0673		-0.000365974
39.0768				-0.000316401
39.1039							-0.000391277
39.1258	-0.000511381
39.1507			-0.000303432
39.1627
39.1754					-0.000328346
39.1968						-0.000314482
39.2088				-0.000324937
39.2231		-0.000378141
39.2577	-0.000532153
39.2597							-0.000402232
39.2948
39.3051			-0.000311033
39.3304					-0.000337039
39.3513						-0.000323532
39.3639				-0.000333473
39.3773		-0.000390308
39.4126	-0.000552925
39.4141							-0.000413187
39.4298			-0.000318634
39.4499
39.4759						-0.000332581
39.484					-0.000345731
39.5018		-0.000402475
39.5175				-0.000342009
39.5387							-0.000424142
39.5661	-0.000573697
39.5869			-0.000326234
39.6035
39.608					-0.000354424
39.633						-0.000341631
39.6414				-0.000350545
39.6588		-0.000414643
39.6899	-0.000594469
39.6957							-0.000435097
39.7276
39.7302			-0.000333835
39.7642					-0.000363117
39.7762						-0.000350681
39.7977				-0.00035908
39.8019		-0.00042681
39.8388							-0.000446052
39.8461	-0.000615241
39.8819			-0.00034163
39.8839
39.9067					-0.000371809
39.9279						-0.000360083
39.9401				-0.000367616
39.9534		-0.000440326
39.9885	-0.000636013
39.9904							-0.000457704
40.0264
40.03			-0.000349341
40.0575					-0.000381599
40.076						-0.000369128
40.0909				-0.000377012
40.1013		-0.00045304
40.1384							-0.000468771
40.1392	-0.000658207
40.1657			-0.000356927
40.1773
40.2047					-0.000390461
40.2117						-0.000378266
40.2369		-0.000464883
40.2382				-0.000385679
40.274							-0.00047952
40.2863	-0.000678836
40.3025			-0.000364057
40.3246
40.3397					-0.00039925
40.3484						-0.000386396
40.3732				-0.000393921
40.3735		-0.00047613
40.4107							-0.000489956
40.4212	-0.000699282
40.4558			-0.000370998
40.4597
40.4757					-0.000407454
40.5017						-0.000394637
40.5092				-0.000401659
40.5267		-0.000487699
40.5571	-0.000719341
40.5639							-0.000500146
40.5958
40.6096			-0.000377402
40.6282					-0.000415772
40.6555						-0.000402866
40.6616				-0.000409345
40.6803		-0.000498384
40.7095	-0.000738283
40.7176							-0.000510032
40.7359			-0.000384501
40.7483
40.781					-0.000423143
40.7818						-0.000410872
40.8065		-0.000509515
40.8145				-0.000416362
40.8438							-0.000520042
40.8622	-0.000757604
40.8777			-0.000390866
40.9013
40.9067					-0.000429959
40.9235						-0.000418142
40.9402				-0.000423539
40.948		-0.000519502
40.9854							-0.000529334
40.9878	-0.000776403
41.027
41.0289			-0.000397124
41.0476					-0.000437049
41.0747						-0.000424525
41.0811				-0.000429964
41.0992		-0.000529363
41.1286	-0.000794512
41.1366							-0.000539043
41.168
41.1762			-0.000403652
41.198					-0.000443762
41.222						-0.000430717
41.2315				-0.000436881
41.2462		-0.000539733
41.2789	-0.000812186
41.2838							-0.000548889
41.3185
41.3335			-0.000409603
41.3445					-0.000450689
41.3779				-0.000442724
41.3792						-0.000437815
41.4034		-0.000550096
41.4253	-0.000830167
41.441							-0.000557995
41.4624			-0.000416334
41.465
41.5009					-0.000457399
41.5082						-0.00044445
41.5322		-0.000559837
41.5343				-0.000449173
41.5698							-0.000566852
41.5815	-0.000847678
41.6026			-0.000423131
41.6215
41.6291					-0.000464772
41.6483						-0.000450986
41.6625				-0.000455619
41.6722		-0.00056942
41.7097	-0.000865677
41.7099							-0.000575795
41.7498
41.7518			-0.000429488
41.7684					-0.000471835
41.7975						-0.000458181
41.8019				-0.000462562
41.8212		-0.00058021
41.849	-0.00088317
41.859							-0.000585181
41.8892
41.8954			-0.000436964
41.9168					-0.000478312
41.9411						-0.000464992
41.9503				-0.000469608
41.9646		-0.000590556
41.9972	-0.000900384
42.0025							-0.000594319
42.0369			-0.000443765
42.0376
42.0596					-0.000484396
42.0825						-0.000472092
42.0931				-0.000476156
42.1059		-0.00060124
42.1399	-0.000918234
42.1438							-0.000603358
42.1805
42.182			-0.000450105
42.2002					-0.000491648
42.2277						-0.000478975
42.2337				-0.000483531
42.2509		-0.000611374
42.2805	-0.000936114
42.2889							-0.000611336
42.313			-0.000456691
42.3212
42.3446					-0.000498242
42.3586						-0.000485978
42.3781				-0.000490581
42.3818		-0.000621605
42.4198							-0.000619648
42.4247	-0.000954309
42.4656
42.4749					-0.000504932
42.481			-0.000463372
42.5084				-0.000497091
42.5266						-0.000493307
42.5496		-0.000632266
42.5549	-0.000971868
42.5877							-0.000626465
42.596
42.6199			-0.000470605
42.6419					-0.000512296
42.6655						-0.00050069
42.6754				-0.000504081
42.6883		-0.000643237
42.7218	-0.000990391
42.7265							-0.00063404
42.7566			-0.000477815
42.7631
42.78					-0.000519478
42.8021						-0.000508212
42.8135				-0.000510961
42.8248		-0.000653686
42.8598	-0.00101
42.863							-0.000640399
42.9013
42.9079			-0.00048566
42.9159					-0.000526375
42.9494				-0.000518547
42.9535						-0.000516034
42.976		-0.00066454
42.9956	-0.00103
43.0143							-0.000647013
43.0372			-0.000494072
43.0664					-0.000533925
43.0827						-0.000524053
43.0999				-0.000526265
43.1051		-0.000675145
43.1434							-0.000654107
43.146	-0.00105
43.1878
43.188			-0.000502389
43.1949					-0.000541281
43.2284				-0.000534466
43.2335						-0.000531404
43.2558		-0.000687001
43.2744	-0.00107
43.2942							-0.000660896
43.3164
43.3322			-0.000510792
43.3449					-0.000548496
43.3776						-0.00053925
43.3784				-0.000542252
43.3998		-0.000698563
43.4244	-0.00109
43.4382							-0.000666484
43.4665
43.4751			-0.000519096
43.4882					-0.000556668
43.5206						-0.000547788
43.5217				-0.000549541
43.5426		-0.000710474
43.5676	-0.00111
43.5811							-0.000672729
43.6099
43.6252			-0.000527417
43.6304					-0.000564298
43.6639				-0.000557109
43.6706						-0.000556296
43.6924		-0.000722383
43.7096	-0.00113
43.731							-0.00067798
43.7521
43.7627			-0.000536187
43.7795					-0.000571885
43.808						-0.000564151
43.813				-0.000564237
43.8298		-0.000734245
43.8587	-0.00115
43.8684							-0.00068317
43.9014
43.9143			-0.000545046
43.9163					-0.000579493
43.9498				-0.000572532
43.9597						-0.000572298
43.9813		-0.00074586
43.9953	-0.00117
44.02							-0.000688197
44.0382
44.061			-0.000554327
44.0671					-0.000586917
44.1006				-0.000580354
44.1063						-0.00058085
44.1278		-0.000758453
44.1461	-0.00119
44.1665							-0.000693066
44.1891
44.1948			-0.000564117
44.2129					-0.000594616
44.2401						-0.000589083
44.2465				-0.00058813
44.2614		-0.000771775
44.2918	-0.00121
44.3002							-0.000698732
44.335
44.3426			-0.000573559
44.3459					-0.000602659
44.3795				-0.000595886
44.3879						-0.000597734
44.4091		-0.000784581
44.4247	-0.00123
44.4479							-0.000704059
44.468
44.4747			-0.00058366
44.4929					-0.000611049
44.52						-0.000606089
44.5265				-0.000603925
44.541		-0.000797763
44.5716	-0.00125
44.5799							-0.00070906
44.6151
44.6242			-0.000593184		-0.00061961
44.6578				-0.000612774
44.6694						-0.000614824
44.6903		-0.000811412
44.7029	-0.00128
44.7293							-0.000714046
44.7466
44.7629			-0.000602731
44.7729					-0.000628335
44.8065				-0.000621585
44.8081						-0.000623643
44.8289		-0.000824586
44.8514	-0.0013
44.8679							-0.000719047
44.8953
44.9108					-0.000636506
44.9226			-0.000612508
44.9444				-0.000629153
44.9678						-0.000632222
44.9884		-0.000837954
44.9892	-0.00132
45.0275							-0.000724296
45.0333
45.0598			-0.000622427
45.0696					-0.000644979
45.1032				-0.000637914
45.105						-0.000641252
45.1255		-0.000851584
45.1479	-0.00135
45.1647							-0.000729964
45.1922
45.196			-0.000633266
45.2061					-0.000653425
45.2397				-0.000646978
45.2411						-0.000649642
45.2615		-0.000865628
45.2843	-0.00137
45.3007							-0.00073594
45.3287
45.3415					-0.000661705
45.3454			-0.000644029
45.375				-0.000655651
45.3905						-0.000659241
45.4107		-0.000880192
45.4196	-0.0014
45.45							-0.000742242
45.4641
45.4888			-0.000654884
45.49					-0.000670491
45.5236				-0.000664378
45.5339						-0.00066887
45.554		-0.00089472
45.568	-0.00142
45.5933							-0.000748228
45.6128
45.6326					-0.000678868
45.6426			-0.000666537
45.6662				-0.000673337
45.6877						-0.000678665
45.7076		-0.000909851
45.7106	-0.00145
45.747							-0.000754327
45.7555
45.7769			-0.000678273
45.7856					-0.000688194
45.8191				-0.000682835
45.8219						-0.000688092
45.8417		-0.000925005
45.8634	-0.00148
45.8812							-0.000761582
45.9085
45.919					-0.000697429
45.9283			-0.00068992
45.9526				-0.000692545
45.9734						-0.000697593
45.993		-0.000940082
45.9968	-0.0015
46.0326							-0.000768885
46.042
46.0694			-0.000701374
46.0697					-0.00070655
46.1032				-0.000702445
46.1144						-0.00070759
46.1339		-0.000955246
46.1473	-0.00153
46.1735							-0.000776454
46.1927
46.2099					-0.000716194
46.2133			-0.000714467
46.2435				-0.000712156
46.2583						-0.000717771
46.2776		-0.000970669
46.2875	-0.00156
46.3173							-0.00078462
46.3331
46.353					-0.000726189
46.3572			-0.000727287
46.3866				-0.000722885
46.4022						-0.000728872
46.4214		-0.000986996
46.4305	-0.00158
46.4611							-0.00079377
46.4763
46.4961					-0.0007371
46.5138			-0.000740513
46.5297				-0.000734216
46.5587						-0.000740514
46.5734	-0.00161
46.5778		-0.001
46.6176							-0.000802846
46.6194
46.6426			-0.000754511
46.6518					-0.000747706
46.6854				-0.000745278
46.6875						-0.000752019
46.7064		-0.00102
46.729	-0.00164
46.7462							-0.000812269
46.7752
46.7798					-0.000758287
46.793			-0.000768416
46.8134				-0.000756488
46.8379						-0.000763271
46.8567		-0.00104
46.857	-0.00167
46.8966							-0.000822577
46.9033
46.9294					-0.000769477
46.9323			-0.000782411
46.963				-0.000767107
46.9771						-0.000773801
46.9958		-0.00105
47.0065	-0.0017
47.0357							-0.000833096
47.0529
47.0679					-0.000780326
47.083			-0.000796889
47.1015				-0.000778452
47.1279						-0.00078473
47.1449	-0.00172
47.1464		-0.00107
47.1864							-0.000844183
47.1915
47.2178					-0.000791737
47.2263			-0.000811668
47.2514				-0.000789539
47.2711						-0.000796674
47.2895		-0.00108
47.2947	-0.00175
47.3295							-0.00085559
47.3415
47.3602					-0.00080292
47.3663			-0.00082659
47.3938				-0.000801319
47.4111						-0.000808705
47.4293		-0.0011
47.437	-0.00178
47.4695							-0.000866555
47.484
47.4995					-0.000814795
47.5161			-0.000841791
47.5331				-0.000813235
47.5609						-0.000820649
47.5761	-0.00181
47.579		-0.00112
47.6192							-0.000878479
47.6233
47.648			-0.000856818
47.6485					-0.000826743
47.6821				-0.000825092
47.6928						-0.000833731
47.7108		-0.00114
47.725	-0.00184
47.751							-0.000890528
47.7724
47.7796					-0.000838085
47.8132				-0.000837268
47.8173			-0.000873256
47.8561	-0.00187
47.862						-0.000847047
47.8799		-0.00115
47.9036
47.9202							-0.000903579
47.9455			-0.000889278
47.9479					-0.000850046
47.9816				-0.000850138
47.9902						-0.000860844
48.0079		-0.00117
48.0243	-0.0019
48.0482							-0.000917118
48.072
48.0754					-0.000862537
48.0967			-0.000904031
48.109				-0.000863344
48.1414						-0.000874237
48.1517	-0.00193
48.1589		-0.00119
48.1994							-0.000930106
48.1996
48.2258					-0.000874812
48.2396			-0.000918739
48.2594				-0.000876449
48.2842						-0.000887634
48.3016		-0.00121
48.3019	-0.00196
48.3421							-0.000943686
48.35
48.3678					-0.000887018
48.3982			-0.000932209
48.4014				-0.00088953
48.4428						-0.000900989
48.4439	-0.00198
48.4601		-0.00123
48.4921
48.5006							-0.000957082
48.5255					-0.000899456
48.5425			-0.000945217
48.5591				-0.000902133
48.5871						-0.000914016
48.6015	-0.00201
48.6042		-0.00125
48.6448							-0.000971178
48.6499
48.669					-0.000912266
48.6742			-0.00095871
48.7027				-0.000914448
48.7188						-0.000927906
48.7357		-0.00126
48.7449	-0.00204
48.7764							-0.000985468
48.7935
48.8					-0.000925074
48.8202			-0.00097191
48.8336				-0.000928383
48.8647						-0.000941511
48.8757	-0.00206
48.8816		-0.00128
48.9223							-0.000999683
48.9245
48.9451					-0.000937817
48.9682			-0.000984549
48.9788				-0.000942255
49.0128						-0.000956275
49.0208	-0.00209
49.0294		-0.0013
49.0697
49.0703							-0.00102
49.0923					-0.000951818
49.1031			-0.000997144
49.126				-0.000956908
49.1476						-0.000970167
49.1642		-0.00132
49.1679	-0.00212
49.205							-0.00103
49.217
49.2265					-0.000964856
49.2464			-0.00101
49.2601				-0.000971098
49.2908						-0.000984925
49.302	-0.00215
49.3073		-0.00134
49.3482							-0.00105
49.3512
49.3689					-0.000979473
49.4			-0.00102
49.4025				-0.000985098
49.4443	-0.00217
49.4445						-0.001
49.4608		-0.00137
49.4937
49.5017							-0.00106
49.5217					-0.000993916
49.5508			-0.00103
49.5553				-0.000999167
49.5952						-0.00102
49.597	-0.0022
49.6114		-0.00139
49.6466
49.6524							-0.00108
49.6716					-0.00101
49.7013			-0.00104
49.7052				-0.00101
49.7458						-0.00103
49.7468	-0.00222
49.7617		-0.00141
49.7966
49.8028							-0.00109
49.8213					-0.00102
49.8357			-0.00105
49.8549				-0.00103
49.8801						-0.00105
49.896		-0.00143
49.8964	-0.00224
49.9371							-0.00111
49.9464
49.9549					-0.00104
49.9833			-0.00106
49.9886				-0.00104
50.0276						-0.00106
50.0299	-0.00227
50.0433		-0.00145
50.0801
50.0846							-0.00113
50.1016					-0.00105
50.1171			-0.00107
50.1353				-0.00106
50.1614						-0.00108
50.1765	-0.00229
50.177		-0.00148
50.2183							-0.00114
50.2269
50.2347					-0.00107
50.2683				-0.00107
50.2762			-0.00109
50.3095	-0.00231
50.3206						-0.0011
50.336		-0.0015
50.36
50.3773							-0.00116
50.3929					-0.00108
50.4141			-0.0011
50.4266				-0.00109
50.4584						-0.00111
50.4677	-0.00233
50.4737		-0.00152
50.5151							-0.00118
50.5183
50.5301					-0.0011
50.5619			-0.00111
50.5637				-0.00111
50.6047	-0.00235
50.6061						-0.00113
50.6213		-0.00155
50.6555
50.6628							-0.0012
50.6769					-0.00111
50.7106				-0.00112
50.7226			-0.00112
50.7515	-0.00237
50.7668						-0.00114
50.7818		-0.00157
50.8025
50.8234							-0.00121
50.8368					-0.00113
50.8704				-0.00114
50.8711			-0.00113
50.9112	-0.00238
50.9153						-0.00116
50.9301		-0.0016
50.9624
50.9717							-0.00123
50.9844					-0.00114
51.018				-0.00115
51.0187			-0.00113
51.0587	-0.0024
51.0629						-0.00117
51.0776		-0.00162
51.1101
51.1192							-0.00125
51.1312					-0.00116
51.1554			-0.00114
51.1649				-0.00117
51.1996						-0.00119
51.2054	-0.00241
51.2142		-0.00165
51.2559							-0.00127
51.257
51.2672					-0.00118
51.3008				-0.00119
51.303			-0.00115
51.3413	-0.00243
51.3471						-0.00121
51.3615		-0.00168
51.393
51.4033							-0.00129
51.4138					-0.00119
51.4431			-0.00116
51.4475				-0.0012
51.4872						-0.00122
51.4879	-0.00244
51.5015		-0.0017
51.5398
51.5434							-0.0013
51.5532					-0.00121
51.5869				-0.00122
51.6001			-0.00117
51.6271	-0.00245
51.6442						-0.00124
51.6583		-0.00173
51.6792
51.7002							-0.00132
51.7093					-0.00123
51.7337			-0.00119
51.743				-0.00123
51.7778						-0.00125
51.7831	-0.00245
51.7918		-0.00176
51.8337							-0.00134
51.8354
51.8421					-0.00124
51.8758				-0.00125
51.8964			-0.0012
51.9159	-0.00246
51.9405						-0.00127
51.9543		-0.00178
51.9683
51.9963							-0.00136
52.0039					-0.00126
52.0376				-0.00127
52.0395			-0.00121
52.0775	-0.00246
52.0835						-0.00128
52.0972		-0.00181
52.1302
52.1393							-0.00138
52.1461					-0.00128
52.1798				-0.00128
52.194			-0.00122
52.2197	-0.00247
52.238						-0.0013
52.2515		-0.00184
52.2725
52.2937							-0.0014
52.2998					-0.0013
52.3283			-0.00123
52.3335				-0.0013
52.3723						-0.00132
52.3732	-0.00247
52.3857		-0.00187
52.4262
52.4279							-0.00142
52.4334					-0.00131
52.4671				-0.00132
52.4717			-0.00124
52.5067	-0.00246
52.5157						-0.00134
52.529		-0.0019
52.5599
52.5712							-0.00145
52.576					-0.00133
52.6096				-0.00134
52.6163			-0.00126
52.6492	-0.00246
52.6602						-0.00136
52.6733		-0.00193
52.7025
52.7157							-0.00147
52.7197					-0.00135
52.7534				-0.00136
52.7668			-0.00127
52.7928	-0.00246
52.8107						-0.00138
52.8237		-0.00196
52.8463
52.8661							-0.00149
52.8693					-0.00137
52.903				-0.00137
52.9093			-0.00129
52.9424	-0.00245
52.9532						-0.0014
52.9661		-0.00199
52.9961
53.0085							-0.00151
53.0111					-0.00139
53.0448				-0.00139
53.0757			-0.0013
53.084	-0.00244
53.1196						-0.00142
53.1323		-0.00202
53.1379
53.1748							-0.00154
53.1766					-0.00141
53.2103				-0.00141
53.219			-0.00132
53.2494	-0.00243
53.2628						-0.00144
53.2754		-0.00206
53.3035
53.3179							-0.00156
53.319					-0.00143
53.3527				-0.00143
53.359			-0.00134
53.3917	-0.00242
53.4029						-0.00146
53.4153		-0.00209
53.446
53.4579							-0.00159
53.4583					-0.00145
53.492				-0.00145
53.4988			-0.00136
53.5309	-0.0024
53.5426						-0.00149
53.5548		-0.00212
53.5853
53.5972					-0.00147
53.5975							-0.00161
53.6309				-0.00147
53.6383			-0.00138
53.6698	-0.00238
53.6821						-0.00151
53.6943		-0.00216
53.7243
53.736					-0.00149
53.737							-0.00163
53.7697				-0.0015
53.7903			-0.0014
53.8085	-0.00237
53.834						-0.00154
53.846		-0.00219
53.8632
53.887					-0.00151
53.8888							-0.00166
53.9207				-0.00152
53.9399			-0.00142
53.9594	-0.00235
53.9836						-0.00156
53.9955		-0.00223
54.0143
54.0358					-0.00154
54.0384							-0.00169
54.0696				-0.00154
54.0717			-0.00144
54.1081	-0.00233
54.1154						-0.00159
54.1271		-0.00227
54.1632
54.1669					-0.00156
54.17							-0.00171
54.2006				-0.00156
54.2175			-0.00147
54.239	-0.0023
54.2612						-0.00162
54.2728		-0.0023
54.2943
54.3119					-0.00159
54.3158							-0.00174
54.3456				-0.00159
54.3697			-0.00149
54.3839	-0.00228
54.4134						-0.00165
54.4248		-0.00234
54.4394
54.4632					-0.00161
54.4679							-0.00177
54.4969				-0.00161
54.4978			-0.00152
54.5352	-0.00225
54.5415						-0.00167
54.5528		-0.00238
54.5906					-0.00163
54.5908
54.5959							-0.0018
54.6244				-0.00164
54.6562			-0.00154
54.6625	-0.00222
54.6998						-0.0017
54.711		-0.00241
54.7183
54.7481					-0.00166
54.7542							-0.00183
54.7819				-0.00166
54.8012			-0.00157
54.8199	-0.00219
54.8448						-0.00173
54.8559		-0.00245
54.8759
54.8923					-0.00169
54.8991							-0.00186
54.9261				-0.00169
54.9433			-0.0016
54.964	-0.00216
54.9869						-0.00177
54.9978		-0.00249
55.0201
55.0336					-0.00172
55.0411							-0.00189
55.0673				-0.00171
55.0849			-0.00163
55.1052	-0.00213
55.1284						-0.0018
55.1392		-0.00253
55.1615
55.1743					-0.00174
55.1825							-0.00192
55.2081				-0.00174
55.2274			-0.00165
55.2458	-0.00209
55.2709						-0.00183
55.2815		-0.00257
55.3023
55.316					-0.00177
55.3249							-0.00195
55.3498				-0.00177
55.3818			-0.00168
55.3874	-0.00206
55.4253						-0.00187
55.4358		-0.00261
55.444
55.4696					-0.0018
55.4793							-0.00199
55.5034				-0.0018
55.5146			-0.00171
55.5409	-0.00202
55.5581						-0.0019
55.5685		-0.00265
55.5977
55.6017					-0.00183
55.612							-0.00202
55.6354				-0.00183
55.665			-0.00174
55.6729	-0.00198
55.7084						-0.00194
55.7186		-0.00269
55.7299
55.7512					-0.00186
55.7622							-0.00206
55.7849				-0.00186
55.8091			-0.00177
55.8223	-0.00195
55.8525						-0.00198
55.8625		-0.00273
55.8794
55.8944					-0.0019
55.9062							-0.00209
55.9282				-0.00189
55.9506			-0.0018
55.9655	-0.00191
55.994						-0.00202
56.0039		-0.00277
56.0228
56.0351					-0.00193
56.0476							-0.00213
56.0689				-0.00192
56.1002			-0.00184
56.106	-0.00187
56.1436						-0.00206
56.1533		-0.00281
56.1635
56.1839					-0.00196
56.1971							-0.00217
56.2177				-0.00196
56.2385			-0.00187
56.2547	-0.00183
56.2819						-0.00211
56.2915		-0.00285
56.3124
56.3214					-0.002
56.3353							-0.00221
56.3552				-0.00199
56.3821			-0.00191
56.3922	-0.00179
56.4254						-0.00215
56.4349		-0.00289
56.45
56.4642					-0.00204
56.4788							-0.00225
56.498				-0.00203
56.5348	-0.00175
56.5393			-0.00194
56.5826						-0.00219
56.5919		-0.00292
56.5928
56.6205					-0.00207
56.6359							-0.00229
56.6543				-0.00206
56.6653			-0.00198
56.691	-0.0017
56.7086						-0.00224
56.7178		-0.00296
56.7458					-0.00211
56.7492
56.7618							-0.00233
56.7796				-0.0021
56.8162	-0.00166
56.8263			-0.00201
56.8695						-0.00228
56.8746
56.8786		-0.003
56.9059					-0.00215
56.9227							-0.00238
56.9397				-0.00214
56.9573			-0.00205
56.9762	-0.00162
57.0005						-0.00233
57.0094		-0.00303
57.0348
57.0361					-0.00219
57.0536							-0.00242
57.0699				-0.00218
57.1051			-0.00209
57.1064	-0.00158
57.1483						-0.00238
57.1571		-0.00307
57.1651
57.1831					-0.00223
57.2013							-0.00247
57.2169				-0.00222
57.248			-0.00213
57.2533	-0.00154
57.2912						-0.00243
57.2998		-0.0031
57.3122
57.3252					-0.00228
57.3441							-0.00251
57.359				-0.00226
57.3904			-0.00217
57.3952	-0.0015
57.4336						-0.00248
57.4421		-0.00314
57.4543
57.4668					-0.00232
57.4865							-0.00256
57.5006				-0.0023
57.5368	-0.00146
57.5475			-0.00222
57.5906						-0.00253
57.596
57.599		-0.00317
57.623					-0.00236
57.6434							-0.00261
57.6568				-0.00234
57.6887			-0.00226
57.6928	-0.00142
57.7318						-0.00258
57.74		-0.0032
57.7523
57.7633					-0.00241
57.7844							-0.00266
57.7971				-0.00239
57.8331	-0.00137
57.8344			-0.0023
57.8775						-0.00263
57.8856		-0.00323
57.8927
57.9083					-0.00246
57.9301							-0.00271
57.9421				-0.00243
57.9721			-0.00234
57.9779	-0.00133
58.0152						-0.00268
58.0231		-0.00325
58.0377
58.0452					-0.0025
58.0677							-0.00276
58.079				-0.00248
58.1135			-0.00239
58.1148	-0.00129
58.1565						-0.00274
58.1643		-0.00328
58.1747
58.1858					-0.00255
58.209							-0.00281
58.2196				-0.00253
58.2552	-0.00125
58.2769			-0.00243
58.3153
58.3199						-0.0028
58.3275		-0.0033
58.3482					-0.0026
58.3722							-0.00287
58.382				-0.00257
58.4145			-0.00248
58.4176	-0.00122
58.4574						-0.00285
58.465		-0.00332
58.4779
58.485					-0.00265
58.5097							-0.00292
58.5189				-0.00262
58.554			-0.00253
58.5543	-0.00118
58.597						-0.00291
58.6043		-0.00334
58.6148
58.6238					-0.0027
58.6492							-0.00298
58.6576				-0.00267
58.693	-0.00114
58.6961			-0.00258
58.739						-0.00297
58.7463		-0.00336
58.7536
58.7651					-0.00276
58.7912							-0.00304
58.7989				-0.00272
58.8342	-0.00111
58.8412			-0.00262
58.8841						-0.00303
58.8912		-0.00337
58.895
58.9093					-0.00281
58.9361							-0.00309
58.9431				-0.00277
58.9783	-0.00107
58.9817			-0.00267
59.0245						-0.00309
59.0315		-0.00339
59.0393
59.049					-0.00286
59.0765							-0.00315
59.0829				-0.00283
59.1179	-0.00104
59.1304			-0.00272
59.1733						-0.00316
59.179
59.1801		-0.0034
59.1969					-0.00292
59.2252							-0.00321
59.2308				-0.00288
59.2657	-0.001
59.2728			-0.00277
59.3157						-0.00322
59.3224		-0.0034
59.3271
59.3385					-0.00297
59.3675							-0.00327
59.3724				-0.00293
59.4072	-0.000970358
59.4146			-0.00282
59.4574						-0.00328
59.464		-0.00341
59.4687
59.4795					-0.00303
59.5091							-0.00333
59.5133				-0.00299
59.5481	-0.000938715
59.5658			-0.00287
59.6086						-0.00334
59.6098
59.615		-0.00341
59.6298					-0.00308
59.6602							-0.0034
59.6637				-0.00304
59.6983	-0.000907848
59.6996			-0.00292
59.7424						-0.0034
59.7487		-0.00341
59.7602
59.7629					-0.00314
59.794							-0.00346
59.7968				-0.0031
59.8313	-0.000879671
59.8346			-0.00298
59.8774						-0.00347
59.8835		-0.0034
59.8934
59.8972					-0.0032
59.9289							-0.00352
59.931				-0.00316
59.9655	-0.000851964
59.9906			-0.00303
60.0277
60.0333						-0.00353
60.0393		-0.00339
60.0522					-0.00326
60.0847							-0.00358
60.0861				-0.00322
60.1205	-0.000823555
60.1337			-0.00308
60.1764						-0.00359
60.1823		-0.00338
60.1828
60.1945					-0.00332
60.2277							-0.00364
60.2284				-0.00327
60.2627	-0.000798533
60.2729			-0.00313
60.3156						-0.00365
60.3213		-0.00337
60.3252
60.3329					-0.00338
60.3668				-0.00333			-0.0037
60.401	-0.000773253
60.4326			-0.00318
60.4637
60.4752						-0.0037
60.4808		-0.00335
60.4917					-0.00344
60.5256				-0.00339
60.5264							-0.00376
60.558			-0.00323
60.5596	-0.000748476
60.6007						-0.00376
60.6061		-0.00333
60.6165					-0.0035
60.6225
60.6503				-0.00345
60.6518							-0.00383
60.6843	-0.000724319
60.7156			-0.00327
60.7473
60.7583						-0.00382
60.7635		-0.00331
60.7732					-0.00356
60.8071				-0.00351
60.8093							-0.00389
60.8409	-0.0007017
60.8575			-0.00332
60.9001						-0.00387
60.9041
60.9053		-0.00328
60.9143					-0.00363
60.9482				-0.00357
60.9511							-0.00395
60.9819	-0.000682315
61.0025			-0.00337
61.0451						-0.00392
61.0453
61.0501		-0.00325
61.0584					-0.00369
61.0923				-0.00363
61.0959							-0.00401
61.126	-0.000662584
61.1452			-0.00342
61.1878						-0.00398
61.1896
61.1927		-0.00322
61.2003					-0.00375
61.2342				-0.00369
61.2385							-0.00407
61.2678	-0.000643608
61.292			-0.00346
61.3315
61.3345						-0.00403
61.3392		-0.00319
61.3463					-0.00382
61.3802				-0.00375
61.3852							-0.00413
61.4136	-0.000626533
61.432			-0.0035
61.4745						-0.00407
61.4775
61.4791		-0.00315
61.4854					-0.00388
61.5193				-0.00381
61.5251							-0.00419
61.5527	-0.000609426
61.582			-0.00354
61.6168
61.6245						-0.00412
61.6289		-0.00311
61.6346					-0.00394
61.6685				-0.00387
61.675							-0.00425
61.7018	-0.000592234
61.7231			-0.00358
61.7655						-0.00416
61.7661
61.7698		-0.00306
61.7749					-0.004
61.8088				-0.00393
61.8159							-0.0043
61.8419	-0.000577111
61.8685			-0.00361
61.9064
61.9109						-0.0042
61.9151		-0.00302
61.9195					-0.00406
61.9534				-0.00398
61.9613							-0.00435
61.9864	-0.000562705
62.0239			-0.00364
62.0511
62.0663						-0.00424
62.0703		-0.00297
62.074					-0.00411
62.1079				-0.00404
62.1166							-0.0044
62.1409	-0.000548853
62.162			-0.00367
62.2044						-0.00427
62.2057
62.2083		-0.00292
62.2113					-0.00417
62.2452				-0.00409
62.2546							-0.00445
62.2781	-0.000535792
62.3004			-0.0037
62.3428						-0.0043
62.3431
62.3465		-0.00287
62.349					-0.00422
62.3829				-0.00414
62.3929							-0.00449
62.4156	-0.000522118
62.4466			-0.00372
62.4808
62.4889						-0.00433
62.4925		-0.00281
62.4943					-0.00428
62.5282				-0.00419
62.5389							-0.00453
62.5609	-0.000510032
62.5806			-0.00374
62.6229						-0.00435
62.6262
62.6264		-0.00276
62.6276					-0.00433
62.6615				-0.00424
62.6729							-0.00457
62.694	-0.000498645
62.7306			-0.00375
62.7595
62.7729						-0.00437
62.7762		-0.0027
62.7767					-0.00437
62.8107				-0.00428
62.8228							-0.0046
62.8431	-0.000488061
62.8736			-0.00376
62.9088
62.9159						-0.00439
62.9189					-0.00442
62.9191		-0.00264
62.9529				-0.00432
62.9657							-0.00462
62.9852	-0.000477033
63.024			-0.00376
63.0511
63.0663						-0.0044
63.0685					-0.00446
63.0693		-0.00258
63.1024				-0.00436
63.116							-0.00464
63.1347	-0.000466468
63.1614			-0.00376
63.2007
63.2036						-0.0044
63.2051					-0.0045
63.2065		-0.00252
63.239				-0.00439
63.2533							-0.00466
63.2712	-0.000456171
63.3119			-0.00376
63.3374
63.3541						-0.00441
63.3547					-0.00453
63.3568		-0.00246
63.3886				-0.00441
63.4036							-0.00467
63.4207	-0.000446481
63.4693			-0.00375
63.487
63.5112					-0.00456
63.5114						-0.0044
63.5141		-0.00239
63.5451				-0.00444
63.5609							-0.00468
63.5771	-0.000437629
63.6034			-0.00373
63.6436
63.6445					-0.00458
63.6455						-0.00439
63.648		-0.00233
63.6785				-0.00446
63.6949							-0.00468
63.7103	-0.000427212
63.7516			-0.00371
63.777
63.7919					-0.0046
63.7937						-0.00437
63.796		-0.00227
63.8258				-0.00447
63.843							-0.00467
63.8576	-0.000418243
63.9002			-0.00369
63.9245
63.9397					-0.00461
63.9423						-0.00435
63.9445		-0.0022
63.9736				-0.00448
63.9915							-0.00466
64.0053	-0.000409165
64.043			-0.00366
64.0724
64.0817					-0.00462
64.0851						-0.00433
64.0871		-0.00214
64.1156				-0.00449
64.1342							-0.00464
64.1472	-0.000400314
64.1859			-0.00362
64.2144
64.2238					-0.00462
64.2279						-0.00429
64.2299		-0.00208
64.2577				-0.00448
64.277							-0.00461
64.2892	-0.000392168
64.33			-0.00358
64.3566
64.3671					-0.00462
64.372						-0.00426
64.3738		-0.00201
64.401				-0.00448
64.4211							-0.00458
64.4324	-0.000385682
64.4724			-0.00354
64.5
64.5087					-0.00461
64.5144						-0.00422
64.5161		-0.00195
64.5426				-0.00446
64.5634							-0.00455
64.5739	-0.000377475
64.6185			-0.00349
64.6417
64.654					-0.0046
64.6605						-0.00417
64.662		-0.00189
64.6879				-0.00444
64.7094							-0.0045
64.7191	-0.0003707
64.7672			-0.00344
64.787
64.8018					-0.00457
64.8092						-0.00412
64.8105		-0.00183
64.8358				-0.00442
64.8579							-0.00445
64.8668	-0.000363553
64.9099			-0.00338
64.9349
64.9437					-0.00455
64.9518						-0.00406
64.953		-0.00177
64.9776				-0.00439
65.0005							-0.0044
65.0086	-0.000355541
65.0436			-0.00332
65.0766					-0.00451
65.0769
65.0855						-0.004
65.0866		-0.00172
65.1106				-0.00435
65.1341							-0.00433
65.1414	-0.000348287
65.2099
65.2159			-0.00326
65.2479					-0.00447
65.2578						-0.00393
65.2587		-0.00166
65.2819				-0.0043
65.3062							-0.00426
65.3126	-0.000340578
65.3461			-0.00319
65.3774					-0.00442
65.3813
65.388						-0.00386
65.3888		-0.0016
65.4114				-0.00425
65.4364							-0.00419
65.4421	-0.000333231
65.4968			-0.00312
65.5109
65.5272					-0.00437
65.5386						-0.00378
65.5392		-0.00155
65.5612				-0.0042
65.587							-0.00411
65.5917	-0.000326917
65.6409			-0.00305
65.6608
65.6705					-0.00431
65.6827						-0.00371
65.6832		-0.0015
65.7045				-0.00414
65.731							-0.00403
65.735	-0.000320632
65.8003			-0.00298
65.8041
65.829					-0.00424
65.8421						-0.00362
65.8424		-0.00145
65.863				-0.00407
65.8903							-0.00394
65.8933	-0.000313748
65.9414			-0.0029
65.9627
65.9693					-0.00417
65.9832						-0.00353
65.9834		-0.0014
66.0033				-0.004
66.0312							-0.00384
66.0335	-0.000306017
66.0848			-0.00282
66.1031
66.1119					-0.0041
66.1266		-0.00135				-0.00344
66.1459				-0.00392
66.1746							-0.00374
66.1761	-0.000300446
66.2228			-0.00274
66.2458
66.2491					-0.00402
66.2644		-0.00131
66.2645						-0.00335
66.2831				-0.00384
66.3125							-0.00364
66.3131	-0.000292358
66.3651			-0.00266
66.383
66.3907					-0.00393
66.4066		-0.00126
66.4069						-0.00325
66.4247				-0.00375
66.4546	-0.000285296
66.4547							-0.00354
66.5119			-0.00258
66.5247
66.5366					-0.00384
66.5532		-0.00122
66.5536						-0.00315
66.5706				-0.00366
66.6004	-0.000278199
66.6013							-0.00343
66.6585			-0.0025
66.6706
66.6824					-0.00375
66.6997		-0.00118
66.7002						-0.00305
66.7164				-0.00357
66.7461	-0.000272753
66.7479							-0.00332
66.8013			-0.00242
66.8165
66.8243					-0.00365
66.8423		-0.00114
66.8429						-0.00294
66.8583				-0.00348
66.888	-0.000268888
66.8905							-0.00321
66.9522			-0.00234
66.9586
66.9744					-0.00356
66.993		-0.0011
66.9938						-0.00284
67.0084				-0.00338
67.0379	-0.00026318
67.0414							-0.0031
67.0843			-0.00226
67.1058					-0.00346
67.1087
67.125		-0.00107
67.1259						-0.00273
67.1398				-0.00328
67.1692	-0.000257594
67.1734							-0.00299
67.2332			-0.00218
67.2401
67.2538					-0.00335
67.2737		-0.00103
67.2748						-0.00263
67.2878				-0.00318
67.3172	-0.000253401
67.3222							-0.00288
67.3758			-0.00211
67.3883
67.3956					-0.00325
67.4161		-0.001
67.4173						-0.00253
67.4296				-0.00308
67.4589	-0.000248069
67.4646							-0.00276
67.5276			-0.00203
67.5301
67.5465					-0.00314
67.5678		-0.000969383
67.5691						-0.00242
67.5805				-0.00297
67.6097	-0.000244507
67.6163							-0.00265
67.6588			-0.00196
67.677					-0.00303
67.6812
67.6989		-0.000939574
67.7003						-0.00232
67.711				-0.00287
67.7401	-0.00024091
67.7475							-0.00254
67.8014			-0.00189
67.8117
67.8188					-0.00292
67.8412		-0.000909379
67.8429						-0.00222
67.8528				-0.00276
67.8817	-0.000237568
67.8899							-0.00243
67.9514			-0.00181
67.9535
67.9679					-0.00282
67.9911		-0.000881532
67.9929						-0.00212
68.002				-0.00266
68.0308	-0.000232375
68.0399							-0.00232
68.1028
68.1154			-0.00175
68.131					-0.00271
68.1549		-0.000855749
68.1569						-0.00202
68.1651				-0.00256
68.1938	-0.000229292
68.2038							-0.00222
68.2639			-0.00168
68.266
68.2787					-0.0026
68.3032		-0.000830832
68.3053						-0.00193
68.3127				-0.00246
68.3413	-0.000225414
68.3521							-0.00212
68.4052			-0.00162
68.4137
68.4191					-0.0025
68.4443		-0.000808372
68.4465						-0.00184
68.4532				-0.00236
68.4817	-0.0002233
68.4933							-0.00202
68.5439			-0.00156
68.5542
68.5571					-0.0024
68.583		-0.000786148
68.5853						-0.00176
68.5912				-0.00226
68.6196	-0.000221254
68.632							-0.00192
68.6923
68.7066			-0.0015
68.7188					-0.0023
68.7454		-0.000764464
68.7479						-0.00167
68.7529				-0.00216
68.7812	-0.000218741
68.7945							-0.00183
68.8473			-0.00145
68.8541
68.8588					-0.0022
68.886		-0.00074309
68.8886						-0.00159
68.8929				-0.00207
68.9211	-0.000215816
68.9351							-0.00174
68.9834			-0.0014
68.9941					-0.00211
69.022		-0.000723063
69.0247						-0.00151
69.0282				-0.00198
69.0563	-0.000213122
69.0711							-0.00165
69.1275			-0.00134
69.1295
69.1374					-0.00202
69.1659		-0.00070265
69.1688						-0.00144
69.1714				-0.0019
69.1995	-0.000209416
69.2151							-0.00157
69.2708			-0.0013
69.2729
69.2799					-0.00193
69.3091		-0.000683187
69.3121						-0.00137
69.314				-0.00181
69.3419	-0.000206344
69.3583							-0.00149
69.4154
69.4213			-0.00125
69.4295					-0.00184
69.4593		-0.000665149
69.4625						-0.0013
69.4635				-0.00173
69.4914	-0.000203217
69.5086							-0.00142
69.5627			-0.00121
69.5651
69.5702					-0.00176
69.6006		-0.000648133
69.6039						-0.00124
69.6042				-0.00166
69.632	-0.00019933
69.65							-0.00135
69.7058
69.7152			-0.00116
69.7217					-0.00168
69.7529		-0.000629538
69.7558				-0.00158
69.7563						-0.00118
69.7834	-0.000197482
69.8024							-0.00128
69.8534			-0.00113
69.8575
69.8591					-0.00161
69.8909		-0.000611517
69.8932				-0.00151
69.8945						-0.00112
69.9207	-0.000194676
69.9404							-0.00122
69.995
69.9953			-0.00109
70.0002					-0.00154
70.0327		-0.000593949
70.0343				-0.00144
70.0364						-0.00107
70.0617	-0.000191134
70.0822							-0.00116
70.1362
70.141			-0.00105
70.1451					-0.00147
70.1782		-0.000577086
70.1792				-0.00138
70.1821						-0.00102
70.2065	-0.000190383
70.2278							-0.0011
70.2803			-0.00102
70.2811
70.2836					-0.00141
70.3173		-0.000561807
70.3177				-0.00132
70.3214						-0.000974104
70.3449	-0.000189107
70.367							-0.00105
70.4197
70.4372			-0.000986715
70.4396					-0.00135
70.4737				-0.00127
70.4741		-0.000546537
70.4782						-0.00092992
70.5009	-0.000185387
70.5238							-0.001
70.5758
70.5823			-0.000956697
70.584					-0.00129
70.618				-0.00121
70.619		-0.00053119
70.6233						-0.000890394
70.6451	-0.000183307
70.6689							-0.000956832
70.7202
70.7308			-0.000927071
70.7316					-0.00124
70.7657				-0.00116
70.7674		-0.000514973
70.7718						-0.00085282
70.7926	-0.000181475
70.8173							-0.000912576
70.8623			-0.000898625		-0.00119
70.8679
70.8964				-0.00112
70.8987		-0.000499327
70.9033						-0.00081459
70.9232	-0.000177889
70.9486							-0.000871601
70.9987
71.007					-0.00114
71.0078			-0.000871155
71.041				-0.00107
71.044		-0.000484076
71.0487						-0.000780809
71.0678	-0.000174878
71.094							-0.000832779
71.1434
71.1508					-0.0011
71.1525			-0.000845849
71.185				-0.00103
71.1885		-0.00046986
71.1934						-0.000750333
71.2116	-0.000172867
71.2386							-0.000797284
71.2874
71.2946					-0.00106
71.297			-0.000821145
71.3287				-0.000990467
71.3329		-0.000456404
71.3379						-0.000720662
71.3552	-0.000170124
71.383							-0.000764691
71.4312
71.4362					-0.00102
71.4394			-0.000799675
71.4703				-0.000955034
71.4751		-0.000443024
71.4803						-0.000693861
71.4967	-0.000169033
71.5253							-0.000733694
71.5729
71.5892					-0.000988388
71.5933			-0.000777428
71.6233				-0.00091886
71.6288		-0.000427656
71.6342						-0.000668744
71.6496	-0.000166888
71.6791							-0.000705222
71.722					-0.000957391
71.726
71.7269			-0.000757024
71.7562				-0.00088612
71.7623		-0.000414209
71.7677						-0.000645015
71.7824	-0.000165072
71.8127							-0.000678145
71.8589
71.8619					-0.000929676
71.8676			-0.000735666
71.8961				-0.000855408
71.9029		-0.000401478
71.9084						-0.000623021
71.9222	-0.000163692
71.9532							-0.000653821
71.9989
72.0089					-0.00090201
72.0154			-0.000715512
72.043				-0.00082681
72.0505		-0.000389071
72.0562						-0.000603019
72.0691	-0.000162362
72.101							-0.000630004
72.1459
72.1536					-0.000876769
72.1609			-0.00069639
72.1877				-0.000797791
72.1958		-0.000377194
72.2017						-0.000581463
72.2137	-0.000159312
72.2463							-0.0006089
72.2877					-0.000852869
72.2907
72.2958			-0.000677091
72.3218				-0.000770034
72.3306		-0.00036475
72.3365						-0.000562711
72.3477	-0.000157148
72.3811							-0.000586308
72.4249
72.4376					-0.000830055
72.4466			-0.000657922
72.4717				-0.000743715
72.4812		-0.000352297
72.4873						-0.000544378
72.4975	-0.000154846
72.5318							-0.000565812
72.5749
72.5808					-0.000808004
72.5906			-0.000639869
72.615				-0.000718
72.625		-0.000341451
72.6313						-0.000528185
72.6406	-0.000153037
72.6757							-0.000547627
72.7182
72.7243					-0.00078709
72.7349			-0.000622071
72.7585				-0.000694941
72.7692		-0.000329487
72.7756						-0.000512762
72.784	-0.000151161
72.8199							-0.000529311
72.8617
72.8629					-0.000766892
72.8743			-0.000604222
72.8971				-0.000671056
72.9084		-0.000317843
72.9149						-0.000496912
72.9225	-0.00014889
72.9592							-0.000510701
73.0004
73.0129					-0.000749491
73.0251			-0.000587381
73.047				-0.000646735
73.0591		-0.000307256
[truncated: 1,219 more rows]

## Sheet: Fig S6e
			Mg 2+ (mM)
Temp	0	1	2	4	8	16	32
36.8134			-0.000264155
36.8284						-0.000128962
36.8451		-0.000266335
36.8951							-0.0002723
36.9474			-0.000269008
36.9623						-0.000141498
36.9791		-0.000277359
37.0081					-0.000244294
37.0204				-0.000244007
37.0289							-0.000279085
37.0965			-0.00027386
37.0966	-0.000258277
37.1051
37.1114						-0.000154035
37.1282		-0.000288383
37.1412					-0.000252267
37.1536				-0.000251973
37.1777							-0.00028587
37.2297	-0.000278821
37.2374			-0.000278713
37.2383
37.2522						-0.000166572
37.2691		-0.000299406
37.2894					-0.00026024
37.3018				-0.00025994
37.3185							-0.000292655
37.3689			-0.000283566
37.3779	-0.000299364
37.3836						-0.000179108
37.3865
37.4005		-0.00031043
37.4295					-0.000268213
37.4419				-0.000267906
37.4497							-0.00029944
37.5179	-0.000319908
37.523			-0.000288419
37.5266
37.5376						-0.000191645
37.5546		-0.000321454
37.5602					-0.000276185
37.5726				-0.000275873
37.6035							-0.000306225
37.6486	-0.000340451
37.6573
37.6667			-0.000293272
37.6812						-0.000204181
37.6982		-0.000332477
37.7133					-0.000284158
37.7257				-0.00028384
37.747							-0.000313009
37.8017	-0.000360995
37.8105
37.8242			-0.000298125
37.8387						-0.000216718
37.8557		-0.000343501
37.8561					-0.000292131
37.8686				-0.000291806
37.9043							-0.000319794
37.9445	-0.000381539
37.9533
37.9553			-0.000302977
37.9697						-0.000229254
37.9868		-0.000354525
38.0126					-0.000300104
38.0251				-0.000299773
38.0352							-0.000326579
38.1011	-0.000402082
38.1099
38.1105			-0.00030783
38.1248						-0.000241791
38.1421		-0.000365548
38.1429					-0.000308076
38.1555				-0.00030774
38.1902							-0.000333364
38.2314	-0.000422626
38.2402
38.2537			-0.000312683
38.2679						-0.000254328
38.2852		-0.000376572
38.2972					-0.000316049
38.3098				-0.000315706
38.3331							-0.000340149
38.3857	-0.000443169
38.3946
38.3974			-0.000317536
38.4116						-0.000266864
38.4289		-0.000387596
38.4395					-0.000324022
38.4521				-0.000323673
38.4766							-0.000346934
38.5279	-0.000463713
38.5368
38.5433			-0.000322389
38.5574						-0.000279401
38.5748		-0.000398619
38.5824					-0.000331994
38.595				-0.000331639
38.6223							-0.000353718
38.6708	-0.000484256
38.6797
38.6855			-0.000327242
38.6994						-0.000291937
38.7169		-0.000409643
38.7274					-0.000339967
38.74				-0.000339606
38.7642							-0.000360503
38.8158	-0.0005048
38.8248
38.8376			-0.000332094
38.8514						-0.000304474
38.8687					-0.00034794
38.869		-0.000420667
38.8813				-0.000347573
38.916							-0.000367288
38.957	-0.000525343
38.9661
38.9704			-0.000336947
38.9843						-0.00031701
39.0018		-0.00043169
39.0198					-0.000355913
39.0324				-0.000355539
39.0487							-0.000374073
39.1082	-0.000545887
39.1173
39.1265			-0.0003418
39.1402						-0.000329547
39.1519					-0.000363885
39.1578		-0.000442714
39.1645				-0.000363506
39.2045							-0.000380858
39.2402	-0.00056643
39.2494
39.2811			-0.000346653
39.2947						-0.000342084
39.307					-0.000371858
39.3124		-0.000453738
39.3196				-0.000371473
39.3589							-0.000387643
39.3953	-0.000586974
39.4045
39.4058			-0.000351506
39.4194						-0.00035462
39.4371		-0.000464761
39.4606					-0.000379831
39.4733				-0.000379439
39.4834							-0.000394427
39.549	-0.000607518
39.5582
39.5631			-0.000356359
39.5766						-0.000367157
39.5846					-0.000387803
39.5944		-0.000475785
39.5973				-0.000387406
39.6405							-0.000401212
39.6729	-0.000628061
39.6822
39.7065			-0.000361211
39.7199						-0.000379693
39.7377		-0.000486809
39.7409					-0.000395776
39.7537				-0.000395372
39.7836							-0.000407997
39.8292	-0.000648605
39.8386
39.8583			-0.000367246
39.8716						-0.000392168
39.8834					-0.000403749
39.8895		-0.000499617
39.8962				-0.000403339
39.9352							-0.000416008
39.9717	-0.000669148
39.9811
40.0065			-0.000372357
40.0197						-0.00040411
40.0343					-0.000412935
40.0377		-0.000511833
40.0471				-0.000412781
40.0832							-0.000423461
40.1226	-0.000690956
40.132
40.1424			-0.000377453
40.1555						-0.000416103
40.1736		-0.000522421
40.1816					-0.000420399
40.1944				-0.000421154
40.2188							-0.000430506
40.2699	-0.000712241
40.2792			-0.000382001
40.2794
40.2923						-0.00042797
40.3104		-0.000533156
40.3166					-0.000428165
40.3295				-0.000428904
40.3555							-0.000437269
40.4049	-0.000732624
40.4144
40.4327			-0.00038708
40.4457						-0.000438563
40.4527					-0.000436063
40.4638		-0.000543905
40.4655				-0.000436529
40.5087							-0.000444008
40.541	-0.000752921
40.5505
40.5866			-0.000391674
40.5995						-0.000448568
40.6052					-0.000443967
40.6177		-0.000553745
40.6181				-0.000443922
40.6623							-0.000450719
40.6935	-0.000772217
40.703
40.7131			-0.000396526
40.7259						-0.000457996
40.7441		-0.000564497
40.7581					-0.000451459
40.771				-0.000450288
40.7886							-0.000457177
40.8464	-0.000791696
40.8549			-0.000400542
40.856
40.8676						-0.000466337
40.8838					-0.000458837
40.8859		-0.000574092
40.8967				-0.000456717
40.9302							-0.000463799
40.9721	-0.000810557
40.9817
41.0063			-0.000405385
41.019						-0.000474857
41.0248					-0.000466302
41.0373		-0.000583748
41.0377				-0.000463593
41.0814							-0.000469938
41.113	-0.000828868
41.1227
41.1537			-0.000409855
41.1662						-0.000483256
41.1753					-0.000472704
41.1847		-0.000593796
41.1882				-0.000469693
41.2285							-0.000476063
41.2635	-0.00084656
41.2732
41.3111			-0.000414462
41.3217					-0.000479529
41.3236						-0.000491216
41.3347				-0.000475858
41.3421		-0.000604086
41.3857							-0.000482508
41.41	-0.000864747
41.4197
41.4402			-0.000419439
41.4526						-0.000498462
41.4711		-0.00061388
41.4782					-0.000486288
41.4912				-0.000481879
41.5146							-0.000488891
41.5664	-0.000882053
41.5763
41.5805			-0.000424669
41.5928						-0.000506525
41.6065					-0.000493316
41.6114		-0.000624107
41.6195				-0.000488477
41.6546							-0.000495784
41.6947	-0.000899763
41.7046
41.7298			-0.000430068
41.742						-0.000513365
41.7459					-0.000500228
41.7589				-0.000495054
41.7607		-0.000634676
41.8037							-0.000502661
41.8341	-0.00091772
41.844
41.8735			-0.000434766
41.8857						-0.000520686
41.8943					-0.000506341
41.9044		-0.000645627
41.9074				-0.00050209
41.9472							-0.000508791
41.9825	-0.000935483
41.9925
42.0151			-0.000440848
42.0272						-0.000528416
42.0371					-0.000513047
42.0459		-0.000656154
42.0502				-0.000508977
42.0886							-0.00051562
42.1253	-0.000953566
42.1353
42.1604			-0.00044649
42.1724						-0.000535184
42.1779					-0.000519588
42.191				-0.000516649
42.1912		-0.000666706
42.2336							-0.000523082
42.266	-0.000971816
42.2761
42.2915			-0.00045225
42.3034						-0.000542452
42.3223		-0.000677006			-0.000526617
42.3354				-0.000523768
42.3646							-0.00053002
42.4104	-0.000989343
42.4205
42.4526					-0.000534182
42.4597			-0.000458359
42.4657				-0.000530649
42.4715						-0.000549818
42.4904		-0.000687641
42.5324							-0.000537384
42.5407	-0.00101
42.5508
42.5986			-0.000465038
42.6104						-0.000557514
42.6197					-0.000541541
42.6294		-0.000699129
42.6328				-0.000537703
42.6712							-0.000544776
42.7078	-0.00103
42.718
42.7354			-0.000471294
42.7471						-0.000565198
42.7578					-0.000549629
42.7661		-0.000710821
42.771				-0.000545406
42.8078							-0.00055235
42.8459	-0.00105
42.8562
42.8869			-0.000477599
42.8938					-0.000556588
42.8985						-0.000572831
42.907				-0.000553066
42.9176		-0.000722697
42.959							-0.00055996
42.9819	-0.00106
42.9921
43.0163			-0.000484306
43.0277						-0.000581047
43.0443					-0.000564533
43.0469		-0.000734985
43.0576				-0.000561217
43.0882							-0.000567492
43.1324	-0.00108
43.1427
43.1673			-0.000491909
43.1729					-0.000571929
43.1787						-0.000589333
43.1861				-0.000568474
43.1979		-0.000747429
43.239							-0.000575183
43.261	-0.0011
43.2713
43.3115			-0.000499302
43.3228						-0.00059755
43.323					-0.000579897
43.3362				-0.000576479
43.3421		-0.000760382
43.383							-0.000583522
43.4111	-0.00113
43.4214
43.4546			-0.000506598
43.4659						-0.000605773
43.4663					-0.000588366
43.4796				-0.000584953
43.4852		-0.000773657
43.5258							-0.000591183
43.5544	-0.00115
43.5648
43.6047			-0.000513898
43.6086					-0.000596465
43.6159						-0.000614151
43.6219				-0.000592826
43.6353		-0.000786928
43.6757							-0.000599936
43.6966	-0.00117
43.7071
43.7424			-0.000521955
43.7534						-0.000622817
43.7578					-0.000604045
43.7711				-0.000600983
43.7729		-0.000800587
43.8131							-0.000608341
43.8459	-0.00119
43.8564
43.8942			-0.00052971
43.8945					-0.000612701
43.9052						-0.000632409
43.9079				-0.00060944
43.9247		-0.000814251
43.9647							-0.00061653
43.9826	-0.00121
43.9931
44.041			-0.00053765
44.0454					-0.000620959
44.0519						-0.000641605
44.0588				-0.000618819
44.0715		-0.00082798
44.1113							-0.000625355
44.1335	-0.00124
44.144
44.1748			-0.000545046
44.1857						-0.000650244
44.1913					-0.000629537
44.2047				-0.00062729
44.2053		-0.000842144
44.2449							-0.000633873
44.2794	-0.00126
44.29
44.3228			-0.000553029
44.3244					-0.000638442
44.3336						-0.000660062
44.3378				-0.000636415
44.3532		-0.000856512
44.3926							-0.000642826
44.4124	-0.00128
44.4231
44.455			-0.000561484
44.4657						-0.000670034
44.4714					-0.000646886
44.4849				-0.00064571
44.4854		-0.00087101
44.5246							-0.000651835
44.5594	-0.00131
44.5702
44.6028					-0.000655675
44.6046			-0.000568994
44.6152						-0.000679739
44.6163				-0.000654577
44.635		-0.000885592
44.674							-0.000660402
44.6908	-0.00133
44.7016
44.7434			-0.000576655
44.7515					-0.000665273
44.7539						-0.000689753
44.765				-0.0006636
44.7738		-0.000900284
44.8126							-0.000669648
44.8395	-0.00136
44.8503
44.8895					-0.0006744
44.903				-0.000672452
44.9033			-0.000583746
44.9137						-0.00069965
44.9337		-0.000915378
44.9722							-0.000678547
44.9775	-0.00138
44.9883
45.0406			-0.000591111
45.0484					-0.000682946
45.051						-0.000710664
45.0619				-0.00068275
45.071		-0.0009304
45.1094							-0.000687487
45.1364	-0.0014
45.1472
45.1769			-0.00060002
45.1849					-0.000692432
45.1872						-0.000720745
45.1984				-0.000692996
45.2072		-0.000945778
45.2454							-0.000696143
45.2729	-0.00143
45.2838
45.3203					-0.000701812
45.3264			-0.000608234
45.3339				-0.000703064
45.3366						-0.000730825
45.3567		-0.000961799
45.3947							-0.000705773
45.4083	-0.00145
45.4192
45.4689					-0.000711111
45.47			-0.000616352
45.4801						-0.00074112
45.4825				-0.000713246
45.5002		-0.000977387
45.538							-0.000715072
45.5569	-0.00148
45.5678
45.6116					-0.000721059
45.6239			-0.000625568
45.6252				-0.000723513
45.6339						-0.000751685
45.6541		-0.000993666
45.6917							-0.000725076
45.6995	-0.00151
45.7106
45.7583			-0.00063374
45.7646					-0.000730897
45.7682						-0.000761828
45.7782				-0.000734826
45.7885		-0.00101
45.8259							-0.000735539
45.8525	-0.00153
45.8636
45.8981					-0.000740908
45.9099			-0.000642515
45.9117				-0.000746212
45.9197						-0.000771908
45.9401		-0.00103
45.9773							-0.000745782
45.986	-0.00156
45.9972
46.0488					-0.000750165
46.0511			-0.000651764
46.0609						-0.000782756
46.0625				-0.000757589
46.0812		-0.00104
46.1182							-0.000755983
46.1367	-0.00159
46.1479
46.1891					-0.000761406
46.1951			-0.000660907
46.2028				-0.000768818
46.2048						-0.000793651
46.2252		-0.00106
46.262							-0.000766426
46.277	-0.00162
46.2882
46.3322					-0.000773066
46.3391			-0.00067012
46.346				-0.000780887
46.3487						-0.000804619
46.3692		-0.00108
46.4058							-0.000778066
46.4202	-0.00165
46.4314
46.4754					-0.000784191
46.4891				-0.000792391
46.4958			-0.000679627
46.5053						-0.000815337
46.5259		-0.00109
46.5623							-0.000789678
46.5633	-0.00167
46.5746
46.6247			-0.000689596
46.6311					-0.000796152
46.6342						-0.000825987
46.6449				-0.000803647
46.6548		-0.00111
46.6909							-0.000800681
46.719	-0.0017
46.7304
46.7592					-0.000808256
46.773				-0.0008164
46.7753			-0.000699311
46.7846						-0.000836395
46.8053		-0.00113
46.8412							-0.00081192
46.8471	-0.00173
46.8585
46.9089					-0.000820529
46.9147			-0.000709905
46.9227				-0.000828967
46.924						-0.000847095
46.9447		-0.00115
46.9804							-0.000823552
46.9967	-0.00176
47.0081
47.0474					-0.000831599
47.0612				-0.000841948
47.0656			-0.000720651
47.0747						-0.000858276
47.0955		-0.00117
47.1311							-0.000835352
47.1353	-0.00179
47.1467
47.1974					-0.000843446
47.2089			-0.00073142
47.2112				-0.000854574
47.218						-0.000869146
47.2389		-0.00119
47.2742							-0.000846572
47.2852	-0.00182
47.2967
47.3398					-0.000855267
47.3491			-0.000742552
47.3537				-0.000867646
47.3581						-0.000880758
47.379		-0.0012
47.4142							-0.000858672
47.4277	-0.00185
47.4392
47.4792					-0.000867743
47.493				-0.000880909
47.4991			-0.00075424
47.508						-0.000891743
47.5289		-0.00122
47.5639							-0.00087101
47.567	-0.00188
47.5786
47.6282					-0.000880434
47.631			-0.000765325
47.6399						-0.000902466
47.6421				-0.000894585
47.6609		-0.00124
47.6957							-0.000883299
47.716	-0.00191
47.7277
47.7594					-0.000892093
47.7733				-0.000908915
47.8005			-0.000776675
47.8092						-0.000914564
47.8303		-0.00126
47.8472	-0.00194
47.8589
47.8648							-0.000896361
47.9278					-0.000904957
47.9288			-0.000788883
47.9375						-0.000927193
47.9417				-0.000923853
47.9586		-0.00128
47.993							-0.000909362
48.0156	-0.00197
48.0273
48.0553					-0.000918181
48.0692				-0.000939302
48.0801			-0.000801301
48.0887						-0.000938832
48.1099		-0.0013
48.1431	-0.002
48.144							-0.000922356
48.1548
48.2057					-0.000930498
48.2197				-0.000954019
48.2231			-0.000813553
48.2316						-0.000950744
48.2529		-0.00132
48.2868							-0.000935217
48.2935	-0.00202
48.3053
48.3478					-0.000943998
48.3618				-0.000969285
48.3818			-0.000826143
48.3903						-0.000962682
48.4116		-0.00134
48.4356	-0.00205
48.4453							-0.000948103
48.4474
48.5056					-0.00095668
48.5196				-0.000984331
48.5263			-0.000838767
48.5346						-0.000975055
48.556		-0.00136
48.5895							-0.000960941
48.5934	-0.00208
48.6052
48.6492					-0.000970338
48.6581			-0.000851782
48.6632				-0.000999305
48.6664						-0.00098722
48.6878		-0.00138
48.7211							-0.000974056
48.7369	-0.0021
48.7488
48.7801					-0.000983087
48.7942				-0.00102
48.8042			-0.000865112
48.8124						-0.000999677
48.8339		-0.00141
48.867							-0.000987855
48.8679	-0.00213
48.8799
48.9254					-0.000996215
48.9394				-0.00103
48.9524			-0.000878665
48.9605						-0.00101
48.982		-0.00143
49.0131	-0.00216
49.0149							-0.001
49.0251
49.0726					-0.00101
49.0867				-0.00105
49.0874			-0.000893477
49.0954						-0.00103
49.117		-0.00145
49.1497							-0.00102
49.1603	-0.00218
49.1724
49.2068					-0.00102
49.2209				-0.00106
49.2307			-0.00090774
49.2387						-0.00104
49.2603		-0.00147
49.2928							-0.00103
49.2945	-0.00221
49.3066
49.3493					-0.00104
49.3634				-0.00108
49.3846			-0.000921854
49.3924						-0.00105
49.4141		-0.0015
49.437	-0.00224
49.4464							-0.00105
49.4491
49.5021					-0.00105
49.5163				-0.0011
49.5354			-0.000936642
49.5432						-0.00107
49.565		-0.00152
49.5898	-0.00226
49.597							-0.00106
49.602
49.6521					-0.00107
49.6663				-0.00112
49.6861			-0.00095165
49.6938						-0.00108
49.7156		-0.00155
49.7398	-0.00228
49.7475							-0.00108
49.752
49.8018					-0.00108
49.8161				-0.00113
49.8206			-0.00096694
49.8282						-0.0011
49.8501		-0.00157
49.8818							-0.00109
49.8895	-0.0023
49.9018
49.9355					-0.0011
49.9498				-0.00115
49.9683			-0.000981575
49.9758						-0.00111
49.9977		-0.0016
50.0232	-0.00233
50.0292							-0.00111
50.0355
50.0823					-0.00111
50.0965				-0.00117
50.1022			-0.000996471
50.1097						-0.00113
50.1317		-0.00162
50.163							-0.00113
50.17	-0.00235
50.1823
50.2154					-0.00113
50.2297				-0.00119
50.2615			-0.00101
50.2689						-0.00114
50.2909		-0.00165
50.3031	-0.00237
50.3155
50.322							-0.00114
50.3737					-0.00115
50.388				-0.00121
50.3995			-0.00103
50.4068						-0.00116
50.4289		-0.00168
50.4598							-0.00116
50.4614	-0.00238
50.4738
50.5109					-0.00116
50.5252				-0.00123
50.5474			-0.00104
50.5545						-0.00118
50.5767		-0.0017
50.5985	-0.0024
50.6074							-0.00118
50.611
50.6578					-0.00118
50.6721				-0.00124
50.7082			-0.00106
50.7153						-0.0012
50.7376		-0.00173
50.7455	-0.00242
50.758
50.768							-0.00119
50.8177					-0.0012
50.8321				-0.00126
50.8568			-0.00108
50.8638						-0.00121
50.8861		-0.00176
50.9053	-0.00243
50.9164							-0.00121
50.9179
50.9654					-0.00121
50.9798				-0.00128
51.0046			-0.00109
51.0115						-0.00123
51.0339		-0.00179
51.053	-0.00244
51.0639							-0.00123
51.0656
51.1122					-0.00123
51.1266				-0.0013
51.1414			-0.00111
51.1483						-0.00125
51.1707		-0.00182
51.1998	-0.00245
51.2005							-0.00125
51.2125
51.2483					-0.00125
51.2627				-0.00132
51.2891			-0.00113
51.2959						-0.00127
51.3184		-0.00185
51.3358	-0.00246
51.348							-0.00127
51.3485
51.395					-0.00127
51.4095				-0.00134
51.4294			-0.00114
51.436						-0.00129
51.4586		-0.00188
51.4826	-0.00247
51.488							-0.00128
51.4953
51.5344					-0.00128
51.5489				-0.00136
51.5865			-0.00116
51.5931						-0.00131
51.6157		-0.00191
51.622	-0.00247
51.6348
51.6449							-0.0013
51.6906					-0.0013
51.7051				-0.00138
51.7202			-0.00118
51.7267						-0.00133
51.7494		-0.00194
51.7781	-0.00247
51.7784							-0.00132
51.791
51.8235					-0.00132
51.838				-0.0014
51.883			-0.00119
51.8895						-0.00134
51.911	-0.00247
51.9122		-0.00197
51.9239
51.9409							-0.00134
51.9853					-0.00134
51.9998				-0.00142
52.0262			-0.00121
52.0326						-0.00136
52.0553		-0.002
52.0728	-0.00247
52.0839							-0.00136
52.0858
52.1276					-0.00136
52.1422				-0.00144
52.1808			-0.00123
52.1871						-0.00138
52.2099		-0.00203
52.2151	-0.00247
52.2281
52.2383							-0.00138
52.2813					-0.00138
52.2959				-0.00146
52.3153			-0.00124
52.3215						-0.0014
52.3444		-0.00207
52.3688	-0.00247
52.3726							-0.0014
52.3818
52.4149					-0.0014
52.4295				-0.00148
52.4588			-0.00126
52.4649						-0.00142
52.4879		-0.0021
52.5025	-0.00246
52.5155
52.5158							-0.00142
52.5576					-0.00142
52.5722				-0.0015
52.6035			-0.00128
52.6095						-0.00143
52.6325		-0.00213
52.6451	-0.00245
52.6582
52.6603							-0.00144
52.7014					-0.00144
52.716				-0.00153
52.7541			-0.0013
52.7601						-0.00145
52.7831		-0.00217
52.7889	-0.00244
52.802
52.8107							-0.00147
52.851					-0.00146
52.8657				-0.00155
52.8968			-0.00132
52.9026						-0.00147
52.9258		-0.0022
52.9385	-0.00243
52.9517
52.9531							-0.00149
52.9929					-0.00148
53.0075				-0.00157
53.0634			-0.00134
53.0692						-0.00149
53.0804	-0.00241
53.0923		-0.00224
53.0936
53.1194							-0.00151
53.1584					-0.0015
53.1731				-0.00159
53.2067			-0.00136
53.2124						-0.00151
53.2356		-0.00227
53.2459	-0.0024
53.2592
53.2626							-0.00153
53.3009					-0.00153
53.3156				-0.00162
53.3469			-0.00138
53.3525						-0.00153
53.3758		-0.00231
53.3883	-0.00238
53.4016
53.4025							-0.00156
53.4402					-0.00155
53.455				-0.00164
53.4868			-0.0014
53.4923						-0.00155
53.5156		-0.00234
53.5277	-0.00236
53.541
53.5422							-0.00158
53.5792					-0.00157
53.594				-0.00166
53.6265			-0.00142
53.6319						-0.00157
53.6553		-0.00238
53.6667	-0.00234
53.6801
53.6816							-0.0016
53.718					-0.0016
53.7328				-0.00169
53.7785			-0.00144
53.7838						-0.00159
53.8055	-0.00231
53.8073		-0.00242
53.8189
53.8334							-0.00163
53.8691					-0.00162
53.8839				-0.00171
53.9283			-0.00146
53.9335						-0.00161
53.9566	-0.00229
53.9571		-0.00246
53.97
53.983							-0.00165
54.018					-0.00165
54.0328				-0.00174
54.0602			-0.00149
54.0654						-0.00164
54.0889		-0.00249
54.1054	-0.00226
54.1147							-0.00168
54.1189
54.1491					-0.00168
54.1639				-0.00176
54.2061			-0.00151
54.2112						-0.00166
54.2349		-0.00253
54.2365	-0.00223
54.2501
54.2604							-0.00171
54.2942					-0.0017
54.309				-0.00179
54.3584			-0.00153
54.3635						-0.00168
54.3815	-0.0022
54.3871		-0.00257
54.3951
54.4124							-0.00174
54.4456					-0.00173
54.4604				-0.00182
54.4867			-0.00156
54.4916						-0.00171
54.5154		-0.00261
54.5329	-0.00217
54.5405							-0.00176
54.5466
54.573					-0.00176
54.5879				-0.00184
54.6452			-0.00158
54.6501						-0.00173
54.6604	-0.00214
54.6739		-0.00265
54.674
54.6988							-0.00179
54.7306					-0.00179
54.7455				-0.00187
54.7903			-0.00161
54.7951						-0.00176
54.8179	-0.0021
54.819		-0.00268
54.8317
54.8437							-0.00182
54.8748					-0.00182
54.8898				-0.0019
54.9326			-0.00163
54.9372						-0.00179
54.9612		-0.00272
54.9622	-0.00207
54.9759
54.9857							-0.00185
55.0161					-0.00185
55.0311				-0.00193
55.0742			-0.00166
55.0789						-0.00182
55.1028		-0.00276
55.1035	-0.00203
55.1173
55.1271							-0.00188
55.157					-0.00188
55.1719				-0.00196
55.2168			-0.00169
55.2214						-0.00185
55.2443	-0.00199
55.2454		-0.0028
55.2581
55.2695							-0.00192
55.2987					-0.00192
55.3137				-0.00199
55.3714			-0.00172
55.3759						-0.00188
55.386	-0.00196
55.3999
55.4		-0.00284
55.4239							-0.00195
55.4523					-0.00195
55.4674				-0.00203
55.5044			-0.00175
55.5088						-0.00191
55.5329		-0.00288
55.5396	-0.00192
55.5536
55.5566							-0.00199
55.5844					-0.00199
55.5995				-0.00206
55.6548			-0.00178
55.6591						-0.00195
55.6718	-0.00188
55.6833		-0.00292
55.6857
55.7068							-0.00202
55.734					-0.00203
55.7491				-0.00209
55.799			-0.00181
55.8033						-0.00198
55.8213	-0.00184
55.8275		-0.00295
55.8353
55.8508							-0.00206
55.8773					-0.00206
55.8924				-0.00213
55.9407			-0.00184
55.9448						-0.00201
55.9646	-0.0018
55.9691		-0.00299
55.9787
55.9922							-0.00209
56.0181					-0.0021
56.0332				-0.00217
56.0904			-0.00188
56.0945						-0.00205
56.1053	-0.00175
56.1188		-0.00302
56.1194
56.1417							-0.00213
56.1669					-0.00214
56.182				-0.0022
56.2289			-0.00191
56.2328						-0.00209
56.2542	-0.00171
56.2572		-0.00306
56.2683
56.2799							-0.00217
56.3045					-0.00218
56.3196				-0.00224
56.3726			-0.00195
56.3764						-0.00213
56.3918	-0.00167
56.4009		-0.00309
56.4059
56.4234							-0.00221
56.4473					-0.00222
56.4625				-0.00228
56.5298			-0.00198
56.5336						-0.00217
56.5345	-0.00163
56.5488
56.5582		-0.00313
56.5804							-0.00225
56.6036					-0.00227
56.6188				-0.00232
56.656			-0.00202
56.6597						-0.00221
56.6843		-0.00316
56.6909	-0.00159
56.7052
56.7064							-0.0023
56.729					-0.00231
56.7442				-0.00236
56.8162	-0.00155
56.8171			-0.00206
56.8207						-0.00226
56.8305
56.8454		-0.00319
56.8673							-0.00234
56.8892					-0.00236
56.9044				-0.00241
56.9482			-0.00209
56.9518						-0.0023
56.9764	-0.00151
56.9765		-0.00322
56.9908
56.9982							-0.00238
57.0194					-0.0024
57.0347				-0.00245
57.0962			-0.00214
57.0996						-0.00235
57.1067	-0.00147
57.1211
57.1244		-0.00325
57.1459							-0.00243
57.1665					-0.00245
57.1818				-0.00249
57.2392			-0.00218
57.2426						-0.0024
57.2537	-0.00143
57.2674		-0.00327
57.2682
57.2887							-0.00248
57.3086					-0.0025
57.3239				-0.00254
57.3818			-0.00222
57.3851						-0.00245
57.3958	-0.00139
57.41		-0.0033
57.4103
57.431							-0.00252
57.4503					-0.00255
57.4657				-0.00259
57.5375	-0.00135
57.539			-0.00226
57.5421						-0.0025
57.5521
57.5671		-0.00332
57.588							-0.00257
57.6066					-0.0026
57.6219				-0.00263
57.6802			-0.00231
57.6833						-0.00255
57.6937	-0.00131
57.7083
57.7084		-0.00334
57.729							-0.00262
57.7469					-0.00265
57.7623				-0.00268
57.8261			-0.00235
57.8291						-0.0026
57.8341	-0.00127
57.8488
57.8542		-0.00335
57.8747							-0.00267
57.8919					-0.0027
57.9073				-0.00273
57.9639			-0.0024
57.9669						-0.00265
57.9791	-0.00123
57.992		-0.00336
57.9938
58.0123							-0.00272
58.0289					-0.00275
58.0443				-0.00278
58.1054			-0.00244
58.1083						-0.0027
58.1161	-0.00119
58.1308
58.1335		-0.00337
58.1535							-0.00277
58.1696					-0.0028
58.185				-0.00283
58.2567	-0.00116
58.2689			-0.00249
58.2714
58.2717						-0.00275
58.297		-0.00338
58.3168							-0.00283
58.3321					-0.00286
58.3475				-0.00289
58.4066			-0.00254
58.4093						-0.00281
58.4192	-0.00112
58.434
58.4347		-0.00339
58.4543							-0.00288
58.4689					-0.00291
58.4844				-0.00294
58.5463			-0.00259
58.5489						-0.00286
58.556	-0.00108
58.5709
58.5743		-0.00339
58.5937							-0.00294
58.6077					-0.00297
58.6232				-0.00299
58.6885			-0.00264
58.6911						-0.00292
58.6949	-0.00105
58.7097
58.7165		-0.00339
58.7357							-0.00299
58.7491					-0.00303
58.7646				-0.00305
58.8337			-0.00269
58.8362	-0.00102					-0.00297
58.8511
58.8616		-0.00339
58.8806							-0.00305
58.8934					-0.00308
58.9089				-0.0031
58.9743			-0.00274
58.9767						-0.00303
58.9805	-0.00098506
58.9954
59.0022		-0.00338
59.0211							-0.0031
59.0331					-0.00314
59.0487				-0.00316
59.1202	-0.000953496
59.1232			-0.00279
59.1255						-0.00309
59.1352
59.1511		-0.00337
59.1697							-0.00316
59.1811					-0.0032
59.1967				-0.00322
59.2657			-0.00284
59.2679						-0.00314
59.2682	-0.00092331
59.2832
59.2936		-0.00335
59.312							-0.00322
59.3228					-0.00326
59.3383				-0.00327
59.4076			-0.0029
59.4098	-0.000893045					-0.0032
59.4249
59.4355		-0.00333
59.4537							-0.00328
59.4638					-0.00332
59.4794				-0.00333
59.5508	-0.000863708
59.5589			-0.00295
59.561						-0.00326
59.5659
59.5868		-0.00331
59.6047							-0.00333
59.6142					-0.00338
59.6298				-0.00339
59.6929			-0.003
59.6949						-0.00332
59.7012	-0.000834732
59.7164
59.7207		-0.00329
59.7385							-0.00339
59.7473					-0.00344
59.763				-0.00345
59.828			-0.00305
59.8299						-0.00338
59.8344	-0.000808476
59.8495
59.8558		-0.00326
59.8734							-0.00345
59.8816					-0.0035
59.8973				-0.00351
59.9686	-0.000782715
59.9839
59.9841			-0.0031
59.9859						-0.00343
60.0119		-0.00323
60.0293							-0.00351
60.0367					-0.00356
60.0524				-0.00357
60.1237	-0.000756969
60.1273			-0.00315
60.1291						-0.00349
60.139
60.1551		-0.0032
60.1723							-0.00357
60.1791					-0.00362
60.1948				-0.00363
60.2661	-0.00073384
60.2667			-0.0032
60.2683						-0.00355
60.2814
60.2943		-0.00316
60.3113							-0.00363
60.3175					-0.00368
60.3333				-0.00369
60.4045	-0.000712201
60.4199
60.4265			-0.00325
60.428						-0.00361
60.4541		-0.00313
60.4709							-0.00369
60.4763					-0.00375
60.4921				-0.00375
60.552			-0.0033
60.5535						-0.00366
60.5634	-0.000690345
60.5788
60.5797		-0.00308
60.5963							-0.00374
60.6012					-0.00381
60.617				-0.00381
60.6882	-0.000670331
60.7036
60.7098			-0.00335
60.7112						-0.00372
60.7374		-0.00304
60.7538							-0.0038
60.758					-0.00387
60.7738				-0.00387
60.8449	-0.000651147
60.8518			-0.0034
60.8531						-0.00378
60.8604
60.8794		-0.00299
60.8956							-0.00386
60.8991					-0.00393
60.9149				-0.00393
60.9861	-0.000632151
60.9969			-0.00344
60.9982						-0.00383
61.0016
61.0245		-0.00294
61.0405							-0.00392
61.0433					-0.00399
61.0592				-0.00399
61.1303	-0.000613777
61.1397			-0.00349
61.1409						-0.00389
61.1459
61.1673		-0.00289
61.1831							-0.00397
61.1853					-0.00405
61.2011				-0.00405
61.2722	-0.000597473
61.2866			-0.00353
61.2877						-0.00394
61.2878
61.3141		-0.00284
61.3297							-0.00402
61.3313					-0.00411
61.3471				-0.00411
61.4182	-0.000581689
61.4267			-0.00357
61.4277						-0.00399
61.4339
61.4542		-0.00279
61.4696							-0.00408
61.4705					-0.00416
61.4864				-0.00417
61.5574	-0.000566609
61.5732
61.5769			-0.00361
61.5778						-0.00404
61.6044		-0.00273
61.6195							-0.00413
61.6198					-0.00422
61.6357				-0.00423
61.7067	-0.000552255
61.718			-0.00364
61.7189						-0.00409
61.7224
61.7455		-0.00267
61.76					-0.00427
61.7605							-0.00417
61.776				-0.00428
61.847	-0.000538207
61.8627
61.8636			-0.00368
61.8643						-0.00413
61.891		-0.00261
61.9047					-0.00432
61.9058							-0.00422
61.9207				-0.00433
61.9916	-0.000525266
62.0074
62.0192			-0.0037
62.0198						-0.00417
62.0465		-0.00255
62.0593					-0.00436
62.0611							-0.00426
62.0753				-0.00437
62.1462	-0.000513552
62.1574			-0.00373
62.158						-0.00421
62.1621
62.1848		-0.00249
62.1967					-0.0044
62.1991							-0.0043
62.2127				-0.00442
62.2836	-0.000503008
62.2959			-0.00375
62.2964						-0.00424
62.2995
62.3233		-0.00242
62.3344					-0.00444
62.3374							-0.00433
62.3504				-0.00446
62.4212	-0.000491753
62.4372
62.4422			-0.00377
62.4426						-0.00427
62.4695		-0.00236
62.4797					-0.00448
62.4835							-0.00436
62.4958				-0.0045
62.5666	-0.000483448
62.5763			-0.00378
62.5767						-0.0043
62.5826
62.6036		-0.0023
62.613					-0.00451
62.6174							-0.00439
62.6291				-0.00454
62.6999	-0.000473206
62.7159
62.7265			-0.00379
62.7267						-0.00432
62.7538		-0.00223
62.7623					-0.00454
62.7673							-0.00441
62.7784				-0.00457
62.8491	-0.000463246
62.8652
62.8696			-0.0038
62.8698						-0.00434
62.8969		-0.00217
62.9045					-0.00457
62.9102							-0.00443
62.9207				-0.0046
62.9914	-0.000455312
63.0075
63.0201			-0.0038
63.0202						-0.00435
63.0474		-0.00211
63.0541					-0.00459
63.0605							-0.00445
63.0703				-0.00462
63.141	-0.00044807
63.1571
63.1577			-0.0038			-0.00435
63.1848		-0.00204
63.1908					-0.0046
63.1978							-0.00445
63.207				-0.00463
63.2776	-0.0004394
63.2939
63.3081						-0.00436
63.3082			-0.00379
63.3354		-0.00198
63.3405					-0.00461
63.3481							-0.00446
63.3566				-0.00464
63.4272	-0.000431417
63.4435
63.4656						-0.00435
63.4658			-0.00378
63.4929		-0.00192
63.497					-0.00461
63.5054							-0.00445
63.5132				-0.00465
63.5838	-0.000423381
63.5997						-0.00434
63.6			-0.00376
63.6001
63.6271		-0.00185
63.6304					-0.00461
63.6394							-0.00444
63.6466				-0.00465
63.7172	-0.000414224
63.7336
63.748						-0.00432
63.7483			-0.00374
63.7754		-0.00179
63.7778					-0.0046
63.7875							-0.00442
63.7941				-0.00464
63.8646	-0.000405163
63.881
63.8966						-0.0043
63.897			-0.00371
63.9241		-0.00173
63.9257					-0.00458
63.936							-0.0044
63.9419				-0.00463
64.0125	-0.000398111
64.0289
64.0395						-0.00427
64.04			-0.00367
64.067		-0.00167
64.0677					-0.00456
64.0787							-0.00437
64.084				-0.00461
64.1545	-0.000390055
64.171
64.1824						-0.00424
64.183			-0.00364
64.2099					-0.00454
64.21		-0.00161
64.2215							-0.00434
64.2262				-0.00458
64.2966	-0.00038078
64.3131
64.3266						-0.0042
64.3272			-0.0036
64.3532					-0.0045
64.3542		-0.00155
64.3655							-0.0043
64.3695				-0.00454
64.44	-0.000373181
64.4565
64.469						-0.00415
64.4698			-0.00355
64.4949					-0.00446
64.4967		-0.0015
64.5078							-0.00425
64.5112				-0.0045
64.5816	-0.000365182
64.5982
64.6152						-0.0041
64.616			-0.0035
64.6402					-0.00442
64.6429		-0.00145
64.6538							-0.0042
64.6566				-0.00446
64.727	-0.000359607
64.7436
64.7639						-0.00404
64.7648			-0.00345
64.7881					-0.00437
64.7917		-0.00139
64.8024							-0.00414
64.8045				-0.0044
64.8748	-0.000351814
64.8915
64.9066						-0.00397
64.9076			-0.00339
64.9301					-0.00431
64.9345		-0.00134
64.945							-0.00407
64.9464				-0.00434
65.0168	-0.000344828
65.0335
65.0403						-0.0039
65.0414			-0.00332
65.063					-0.00424
65.0683		-0.0013
65.0786							-0.004
65.0794				-0.00428
65.1497	-0.00033797
65.1665
65.2127						-0.00383
65.2138			-0.00326
65.2344					-0.00417
65.2407		-0.00125
65.2507							-0.00393
65.2509				-0.0042
65.3211	-0.000331123
65.3379
65.343						-0.00375
65.3442			-0.00319
65.364					-0.0041
65.3711		-0.0012
65.3805				-0.00413
65.3809							-0.00385
65.4507	-0.000323346
65.4675
65.4937						-0.00366
65.495			-0.00312
65.5138					-0.00402
65.5218		-0.00116
65.5303				-0.00405
65.5314							-0.00376
65.6005	-0.000315107
65.6174
65.6378						-0.00358
65.6393			-0.00304
65.6572					-0.00393
65.666		-0.00112
65.6737				-0.00396
65.6755							-0.00367
65.7439	-0.000309634
65.7608
65.7972						-0.00348
65.7988			-0.00296
65.8157					-0.00385
65.8255		-0.00108
65.8323				-0.00386
65.8347							-0.00357
65.9024	-0.000303888
65.9194
65.9384						-0.00339
65.94			-0.00289
65.9561					-0.00375
65.9667		-0.00104
65.9726				-0.00377
65.9757							-0.00348
66.0427	-0.000297885
66.0598
66.0819						-0.00329
66.0836			-0.00281
66.0988					-0.00366
66.1102		-0.001
66.1154				-0.00367
66.1191							-0.00337
66.1854	-0.000292052
66.2025
66.2198						-0.00319
66.2216			-0.00272
66.236					-0.00355
66.2483		-0.000963906
66.2526				-0.00356
66.2569							-0.00327
66.3226	-0.000286726
66.3397
66.3623						-0.00308
66.3641			-0.00264
66.3776					-0.00345
66.3907		-0.000930971
66.3942				-0.00345
66.3992							-0.00316
66.4642	-0.000281005
66.4814
66.509						-0.00298
66.511			-0.00256
66.5236					-0.00335
66.5376		-0.000898479
66.5402				-0.00334
66.5458							-0.00305
66.6102	-0.00027521
66.6273
66.6557						-0.00287
66.6577			-0.00248
66.6694					-0.00324
66.6843		-0.00086809
66.6861				-0.00323
66.6923							-0.00294
66.756	-0.000270262
66.7733
66.7985						-0.00277
66.8006			-0.00239
66.8114					-0.00313
66.8272		-0.000839827
66.8281				-0.00312
66.835							-0.00283
66.898	-0.000265551
66.9153
66.9495						-0.00266
66.9517			-0.00231
66.9615					-0.00303
66.9782		-0.000812876
66.9783				-0.00301
66.9858							-0.00272
67.0481	-0.000261086
67.0655
67.0816						-0.00256
67.0839			-0.00223
67.093					-0.00292
67.1097				-0.0029
67.1104		-0.000788241
67.1178							-0.00261
67.1795	-0.000256426
67.1969
67.2306						-0.00245
67.2329			-0.00215
67.2411					-0.00281
67.2578				-0.00279
67.2594		-0.000762669
67.2666							-0.0025
67.3277	-0.000250648
67.3451
67.3732						-0.00235
67.3756			-0.00208
67.3829					-0.0027
67.3997				-0.00268
67.4021		-0.000739066
67.4091							-0.00239
67.4695	-0.000245792
67.4869
67.5251						-0.00224
67.5275			-0.002
67.5339					-0.00259
67.5507				-0.00257
67.554		-0.00071672
67.5608							-0.00228
67.6205	-0.000241857
67.6379
67.6563						-0.00214
67.6589			-0.00192
67.6645					-0.00249
67.6812				-0.00246
67.6853		-0.000694796
67.6919							-0.00217
67.751	-0.00023771
67.7685
67.7989						-0.00204
67.8016			-0.00185
67.8062					-0.00238
67.8231				-0.00235
67.828		-0.000674578
67.8344							-0.00207
67.8928	-0.000233787
67.9103
67.949						-0.00195
67.9517			-0.00178
67.9555					-0.00228
67.9723				-0.00224
67.9781		-0.000655441
67.9843							-0.00196
68.042	-0.000230689
68.0596
68.113						-0.00185
68.1159			-0.00171
68.1187					-0.00217
68.1355				-0.00214
68.1422		-0.000637391
68.1482							-0.00186
68.2051	-0.000227061
68.2228
68.2615						-0.00176
68.2645			-0.00165
68.2663					-0.00208
68.2832				-0.00204
68.2908		-0.000621402
68.2965							-0.00176
68.3528	-0.000223649
68.3705
68.4029						-0.00168
68.4059			-0.00159
68.4068					-0.00198
68.4238				-0.00195
68.4322		-0.000606929
68.4377							-0.00167
68.4933	-0.000222346
68.5111
68.5417						-0.00159
68.5447			-0.00152
68.5449					-0.00189
68.5618				-0.00186
68.571		-0.000590508
68.5764							-0.00158
68.6314	-0.000219015
68.6491
68.7044						-0.00151
68.7067					-0.0018
68.7076			-0.00147
68.7236				-0.00177
68.7338		-0.000576261
68.7389							-0.0015
68.7932	-0.000215397
68.811
68.8452						-0.00143
68.8467					-0.00172
68.8484			-0.00141
68.8636				-0.00168
68.8746		-0.000562579
68.8796							-0.00141
68.9331	-0.000212559
68.951
68.9813						-0.00136
68.9821					-0.00163
68.9846			-0.00136
68.9991				-0.0016
69.0108		-0.000549044
69.0156							-0.00134
69.0685	-0.000210814
69.0864
69.1254					-0.00156	-0.00129
69.1288			-0.00131
69.1424				-0.00153
69.155		-0.000534078
69.1595							-0.00126
69.2118	-0.000208315
69.2298
69.2679					-0.00148
69.2688						-0.00123
69.2723			-0.00126
69.285				-0.00146
69.2984		-0.00052207
69.3028							-0.00119
69.3544	-0.000206163
69.3724
69.4176					-0.00141
69.4192						-0.00116
69.4228			-0.00122
69.4346				-0.00139
69.4489		-0.000508735
69.4531							-0.00112
69.504	-0.000202165
69.522
69.5583					-0.00135
69.5608						-0.0011
69.5644			-0.00118
69.5754				-0.00133
69.5905		-0.000496427
69.5945							-0.00106
69.6447	-0.000199312
69.6628
69.71					-0.00128
69.7133						-0.00105
69.717			-0.00114
69.7271				-0.00126
69.7431		-0.0004823
69.7468							-0.000994402
69.7964	-0.000195441
69.8145
69.8474					-0.00122
69.8515						-0.000997753
69.8553			-0.0011
69.8645				-0.00121
69.8813		-0.000470941
69.8849							-0.000935742
69.9338	-0.000193193
69.952
69.9886					-0.00117
69.9934						-0.000949234
69.9973			-0.00106
70.0057				-0.00115
70.0233		-0.000458843
70.0267							-0.000882467
70.075	-0.000190962
70.0931
70.1335					-0.00112
70.1392						-0.000903109
70.1431			-0.00103
70.1506				-0.0011
70.1691		-0.000446498
70.1723							-0.00083242
70.2198	-0.000187065
70.2381
70.272					-0.00107
70.2785						-0.000860518
70.2826			-0.000995356
70.2892				-0.00105
70.3085		-0.000435156
70.3115							-0.000785376
70.3584	-0.000184473
70.3767
70.4281					-0.00102
70.4354						-0.000822368
70.4396			-0.000965476
70.4453				-0.00101
70.4655		-0.000424432
70.4683							-0.000741048
70.5145	-0.000181864
70.5328
70.5725					-0.000977777
70.5806						-0.000785936
70.5849			-0.00093685
70.5897				-0.000967401
70.6108		-0.000414456
70.6133							-0.000699487
70.6588	-0.000180438
70.6772
70.7202					-0.000938981
70.7292						-0.000750275
70.7335			-0.000908873
70.7375				-0.000926834
70.7594		-0.000404239
70.7617							-0.000660503
70.8065	-0.000176874
70.825
70.851					-0.000901197
70.8607						-0.000715629
70.8651			-0.000880403
70.8683				-0.000888181
70.8909		-0.000393545
70.893							-0.000623077
70.9373	-0.000173624
70.9558
70.9957					-0.000865916
71.0062						-0.000685832
71.0107			-0.00085476
71.013				-0.000852744
71.0365		-0.000384641
71.0384							-0.000590294
71.082	-0.000170735
71.1005
71.1396					-0.000833207
71.1509						-0.000658714
71.1555			-0.00083132
71.157				-0.000819592
71.1813		-0.00037512
71.183							-0.000559403
71.2259	-0.000167829
71.2445
71.2834					-0.000804367
71.2955						-0.000632785
71.3001			-0.000807913
71.3007				-0.000788251
71.3259		-0.00036724
71.3274							-0.000531405
71.3697	-0.000164345
71.3883
71.425					-0.000775256
71.4379						-0.000609926
71.4424				-0.000761176
71.4427			-0.000785458
71.4684		-0.000358649
71.4697							-0.000505253
71.5113	-0.00016029
71.53
71.5781					-0.000749168
71.5919						-0.000586595
71.5955				-0.00073219
71.5967			-0.000762134
71.6224		-0.000350436
71.6235							-0.000478063
71.6644	-0.000157473
71.6831
71.711					-0.000726112
71.7255						-0.000566256
71.7284				-0.000703791
71.7304			-0.000740255
71.7562		-0.000341952
71.757							-0.00045469
71.7973	-0.000155133
71.816
71.851					-0.000702867
71.8663						-0.000546256
71.8684				-0.000677707
71.8712			-0.000721398
71.8969		-0.000333926
71.8976							-0.00043331
71.9373	-0.000152987
71.956
71.998					-0.00068164
72.0141						-0.000527793
72.0154				-0.000652486
72.0192			-0.000702491
72.0449		-0.000328392
72.0453							-0.00041186
72.0843	-0.000148787
72.1031
72.1428					-0.0006621
72.1597						-0.000509258
72.1602				-0.000628074
72.1648			-0.000681793
72.1905		-0.00032114
72.1907							-0.000391502
72.229	-0.000145792
72.2478
72.2769					-0.000642978
72.2944				-0.000602423
72.2946						-0.0004914
72.2998			-0.000662415
72.3254		-0.000314688
72.3255							-0.000372657
72.3632	-0.000142971
72.382
72.4269					-0.000623012
72.4444				-0.000578099
72.4454						-0.000475282
72.4507			-0.000643852
72.4762							-0.000355699
72.4763		-0.000308752
72.5131	-0.000138792
72.532
72.5702					-0.000607684
72.5877				-0.000553112
72.5894						-0.000458669
72.5948			-0.000625412
72.6201							-0.000338112
72.6204		-0.00030256
72.6564	-0.00013632
72.6754
72.7137					-0.000591299
72.7312				-0.000528722
72.7338						-0.000443662
72.7393			-0.000605806
72.7643							-0.00032306
72.7648		-0.000297047
72.7999	-0.000134248
72.8189
72.8524					-0.000577089
72.8699				-0.000504438
72.8732						-0.000429751
72.8788			-0.000588968
72.9036							-0.000308058
72.9043		-0.000292164
72.9386	-0.000132235
72.9576
73.0024					-0.000561127
73.02				-0.00048001
73.0241						-0.000417049
[truncated: 1,218 more rows]

## Sheet: Fig S6f
			Mg 2+ (mM)
Temp	0	1	2	4	8	16	32
36.9247				-0.000251934
36.9269			-0.000200097
36.9377						-0.000374488
36.971					-0.00023586
36.984							-0.000240484
37.0301		-0.000210792
37.058				-0.000259403
37.0604			-0.000208317
37.0711						-0.000380294
37.1041					-0.000243833
37.1174							-0.000249397
37.1311
37.1485	-0.000197308
37.1634		-0.000223567
37.2063				-0.000266872
37.2089			-0.000216538
37.2196						-0.000386099
37.2523					-0.000251806
37.264
37.2658							-0.000258311
37.2813	-0.000213863
37.3117		-0.000236343
37.3465				-0.000274341
37.3493			-0.000224758
37.36						-0.000391905
37.3924					-0.000259779
37.4062							-0.000267224
37.4119
37.429	-0.000230419
37.4519		-0.000249118
37.4773				-0.00028181
37.4803			-0.000232978
37.491						-0.00039771
37.5231					-0.000267753
37.5371							-0.000276137
37.5517
37.5687	-0.000246975
37.5827		-0.000261894
37.6305				-0.000289279
37.6338			-0.000241198
37.6444						-0.000403516
37.6762					-0.000275726
37.6821
37.6905							-0.000285051
37.699	-0.00026353
37.736		-0.000274669
37.7734				-0.000296747
37.7769			-0.000249419
37.7875						-0.000409322
37.819					-0.000283699
37.8336							-0.000293964
37.8349
37.8517	-0.000280086
37.8789		-0.000287445
37.9301				-0.000304216
37.9338			-0.000257639
37.9445						-0.000415127
37.9756					-0.000291672
37.9774
37.9904							-0.000302877
37.9941	-0.000296641
38.0356		-0.00030022
38.0605				-0.000311685
38.0644			-0.000265859
38.075						-0.000420933
38.1059					-0.000299645
38.121							-0.000311791
38.1337
38.1502	-0.000313197
38.166		-0.000312996
38.2149				-0.000319154
38.2191			-0.00027408
38.2296						-0.000426738
38.2602					-0.000307618
38.2637
38.2755							-0.000320704
38.2802	-0.000329753
38.3205		-0.000325771
38.3573				-0.000326623
38.3617			-0.0002823
38.3722						-0.000432544
38.4024					-0.000315592
38.4177
38.4181							-0.000329617
38.434	-0.000346308
38.4629		-0.000338547
38.5003				-0.000334092
38.5049			-0.00029052
38.5154						-0.00043835
38.5453					-0.000323565
38.5597
38.5612							-0.000338531
38.5759	-0.000362864
38.6059		-0.000351322
38.6454				-0.000341561
38.6502			-0.00029874
38.6607						-0.000444155
38.6903					-0.000331538
38.7023
38.7065							-0.000347444
38.7183	-0.000379419
38.7511		-0.000364098
38.7868				-0.00034903
38.7918			-0.000306961
38.8023						-0.000449961
38.8316					-0.000339511
38.847
38.848							-0.000356357
38.8629	-0.000395975
38.8925		-0.000376873
38.9381				-0.000356499
38.9433			-0.000315181
38.9538						-0.000455766
38.9827					-0.000347484
38.9879
38.9995							-0.000365271
39.0038	-0.000412531
39.0438		-0.000389649
39.0703				-0.000363968
39.0757			-0.000323401
39.0861						-0.000461572
39.1148					-0.000355458
39.1318							-0.000374184
39.1388
39.1545	-0.000429086
39.1759		-0.000402424
39.2255				-0.000371437
39.2311			-0.000331621
39.2415						-0.000467378
39.2699					-0.000363431
39.2706
39.2862	-0.000445642
39.2872							-0.000383097
39.3312		-0.0004152
39.3793				-0.000378905
39.3851			-0.000339842
39.3955						-0.000473183
39.4235					-0.000371404
39.4254
39.4409	-0.000462197
39.4411							-0.000392011
39.485		-0.000427975
39.5034				-0.000386374
39.5094			-0.000348062
39.5198						-0.000478989
39.5475					-0.000379377
39.5653							-0.000400924
39.5787
39.594	-0.000478753
39.6091		-0.000440751
39.6598				-0.000393843
39.6661			-0.000356282
39.6765						-0.000484794
39.7025
39.7038					-0.00038735
39.7177	-0.000495309
39.7219							-0.000409837
39.7656		-0.000453526
39.8024				-0.000401312
39.8089			-0.000364502
39.8192						-0.0004906
39.8463					-0.000395323
39.8585
39.8647							-0.000418751
39.8735	-0.000511864
39.9082		-0.000466302
39.9534				-0.000410232
39.9601			-0.000374044
39.9705						-0.000498246
39.9972					-0.000405169
40.0007
40.0157	-0.00052842
40.0158							-0.000429341
40.0592		-0.000479616
40.1009				-0.000417888
40.1078			-0.000382966
40.1181						-0.000504508
40.1445					-0.000413891
40.1512
40.1634							-0.000438867
40.1661	-0.000545624
40.2067		-0.000492319
40.236				-0.000425164
40.2431			-0.000391157
40.2534						-0.000510629
40.2795					-0.000421611
40.2982
40.2987							-0.000447622
40.313	-0.000562275
40.3418		-0.000504617
40.3722				-0.000432168
40.3795			-0.000399432
40.3897						-0.000515773
40.4156					-0.000428834
40.433
40.435							-0.000456141
40.4476	-0.000578861
40.478		-0.000516604
40.5248				-0.000439435
40.5324			-0.000406932
40.5426						-0.000519973
40.5681					-0.000436158
40.5688
40.5833	-0.000594068
40.5878							-0.000463562
40.6306		-0.000528514
40.6779				-0.000445334
40.6856			-0.000413713
40.6959						-0.000523723
40.721					-0.000442465
40.7354	-0.0006089
40.741							-0.000470955
40.7837		-0.000540021
40.8037				-0.000451791
40.8116			-0.000421061
40.8218						-0.000527188
40.8467					-0.000448595
40.8669							-0.000477608
40.8736
40.8878	-0.000623481
40.9095		-0.000551644
40.9447				-0.000458169
40.9529			-0.000427969
40.9631						-0.000530422
40.9877					-0.000454294
40.9991
41.0081							-0.000484919
41.0132	-0.00063794
41.0507		-0.000562515
41.0953				-0.000463861
41.1038			-0.000435598
41.1139						-0.000533266
41.1382					-0.000460686
41.1397
41.1537	-0.000652122
41.1589							-0.000491684
41.2013		-0.000573466
41.2419				-0.000469563
41.2506			-0.000442098
41.2607						-0.000537341
41.2847					-0.00046621
41.2899
41.3038	-0.000667042
41.3057							-0.000498941
41.3479		-0.000584187
41.3986				-0.000475315
41.4074			-0.000448307
41.4175						-0.00054091
41.4361
41.4411					-0.000471513
41.4499	-0.000680703
41.4624							-0.000505575
41.5045		-0.00059526
41.5269				-0.000481539
41.536			-0.000455675
41.5461						-0.000545135
41.5694					-0.000477419
41.5909							-0.000512069
41.5923
41.6059	-0.000694174
41.6329		-0.000605751
41.6665				-0.000488153
41.6757			-0.000463172
41.6858						-0.00055023
41.7088					-0.000483518
41.7203
41.7306							-0.000519325
41.7338	-0.00070762
41.7725		-0.000615749
41.815				-0.000494798
41.8245			-0.000470453
41.8345						-0.000554764
41.8572					-0.000489553
41.8594
41.8728	-0.000721133
41.8793							-0.00052602
41.921		-0.000626644
41.958				-0.00050195
41.9677			-0.000477184
41.9777						-0.000559569
42.0001					-0.000496434
42.0075
42.0208	-0.000734998
42.0224							-0.000533734
42.064		-0.000638078
42.0988				-0.000508507
42.1087			-0.000484032
42.1187						-0.000565361
42.1408					-0.000503132
42.1501
42.1632	-0.000748948
42.1634							-0.000540895
42.2048		-0.000649328
42.2433				-0.000515547
42.2534			-0.000490593
42.2634						-0.000571113
42.2852					-0.00050881
42.2905
42.3036	-0.000763029
42.3081							-0.000547844
42.3494		-0.000660541
42.3737				-0.000522825
42.384			-0.000497247
42.394						-0.000577218
42.4155					-0.000514528
42.4346
42.4386							-0.000555343
42.4475	-0.000777288
42.4798		-0.000671904
42.541				-0.000529905
42.5515			-0.0005043
42.5615						-0.000583481
42.5647
42.5775	-0.000791794
42.5826					-0.000521353
42.606							-0.000562814
42.6471		-0.000683569
42.6792				-0.000537713
42.69			-0.000511378
42.6999						-0.000590224
42.7208					-0.000528652
42.7314
42.7441	-0.000806123
42.7444							-0.000570571
42.7854		-0.000695382
42.8153				-0.000545781
42.8262			-0.000518735
42.8361						-0.000597993
42.8567					-0.000536247
42.8693
42.8806							-0.000578673
42.8819	-0.000820579
42.9214		-0.00070698
42.966				-0.00055436
42.9771			-0.000526955
42.987						-0.000605033
43.005
43.0073					-0.000543947
43.0174	-0.000835869
43.0315							-0.000587087
43.0721		-0.000718832
43.0946				-0.000562518
43.106			-0.000534583
43.1158						-0.000612747
43.1358					-0.000551353
43.1552
43.1603							-0.000595855
43.1675	-0.000851271
43.2008		-0.000730751
43.2448				-0.000571312
43.2564			-0.000542095
43.2663						-0.000621428
43.2835
43.2859					-0.000558806
43.2957	-0.000866808
43.3106							-0.000604189
43.351		-0.000742778
43.3883				-0.000580284
43.4001			-0.000549698
43.4099						-0.000629771
43.4293					-0.000567495
43.4333
43.4454	-0.000882664
43.4543							-0.000613404
43.4945		-0.000755746
43.5307				-0.000589408
43.5427			-0.000557309
43.5525						-0.000638944
43.5715					-0.000576027
43.5764
43.5883	-0.000898313
43.5967							-0.000621934
43.6369		-0.000768254
43.68				-0.000598388
43.6922			-0.000565608
43.702						-0.000647783
43.7183
43.7207					-0.000584052
43.7301	-0.000914069
43.7462							-0.000630578
43.7863		-0.000780934
43.8169				-0.000607673
43.8293			-0.000573826
43.8391						-0.000657342
43.8575					-0.000592089
43.8672
43.8789	-0.000930334
43.8833							-0.000639577
43.9232		-0.000793582
43.9679				-0.000616482
43.9805			-0.000582271
43.9903						-0.000666632
44.0037
44.0084					-0.000600503
44.0153	-0.000947524
44.0344							-0.000648786
44.0742		-0.000806266
44.1139				-0.00062578
44.1268			-0.000591173
44.1365						-0.000676365
44.1542					-0.000608683
44.1543
44.1658	-0.000964038
44.1806							-0.000658585
44.2202		-0.000819098
44.2471				-0.000635007
44.2601			-0.000599741
44.2698						-0.000685923
44.2873					-0.000616943
44.2999
44.3112	-0.000981483
44.3139							-0.000668226
44.3534		-0.000832567
44.3943				-0.000644679
44.4075			-0.000608146
44.4172						-0.000696271
44.4327
44.4344					-0.000624987
44.4439	-0.000999111
44.4612							-0.000677596
44.5006		-0.000846445
44.5258				-0.000653866
44.5392			-0.000616936
44.5489						-0.000707403
44.5657					-0.000633351
44.5794
44.5905	-0.00102
44.5929							-0.000686934
44.6321		-0.000860064
44.6746				-0.000663032
44.6883			-0.000625842
44.6979						-0.000718055
44.7106
44.7144					-0.000642685
44.7216	-0.00104
44.7419							-0.000695977
44.7809		-0.000873609
44.8127				-0.000672993
44.8265			-0.000633754
44.8362						-0.000729218
44.8524					-0.00065164
44.859
44.8699	-0.00106
44.8801							-0.000705061
44.919		-0.000887319
44.9717				-0.000682291
44.9858			-0.000642103
44.9954						-0.00074001
44.9967
45.0074	-0.00107
45.0113					-0.000660251
45.0392							-0.000714644
45.0781		-0.000901511
45.1083				-0.000692569
45.1227			-0.000650972
45.1322						-0.000751648
45.1478					-0.000669925
45.1552
45.1659	-0.00109
45.176							-0.000724335
45.2147		-0.00091664
45.2438				-0.000702817
45.2584			-0.000660158
45.2679						-0.00076314
45.2832					-0.000678078
45.2915
45.302	-0.00111
45.3117							-0.00073469
45.3503		-0.000931731
45.3925				-0.000713279
45.4073			-0.000669187
45.4168						-0.000773974
45.4266
45.4318					-0.000687803
45.437	-0.00113
45.4605							-0.000745453
45.499		-0.000947019
45.5354				-0.000723621
45.5503			-0.000678035
45.5598						-0.000785128
45.5745					-0.000697576
45.5749
45.5852	-0.00115
45.6035							-0.000755833
45.6418		-0.000962914
45.6885				-0.000734999
45.7037			-0.000687636
45.7131						-0.000797267
45.7173
45.7275	-0.00117				-0.000707694
45.7568							-0.000766408
45.795		-0.000979731
45.8221				-0.000745749
45.8375			-0.000697399
45.847						-0.000808801
45.861					-0.000717298
45.87
45.88	-0.00119
45.8906							-0.000778049
45.9286		-0.000995599
45.9729				-0.000756461
45.9886			-0.000707232
45.998						-0.000820467
46.0033
46.0117					-0.000727633
46.0132	-0.00121
46.0415							-0.000788853
46.0795		-0.00101
46.1134				-0.000767326
46.1292			-0.000717308
46.1386						-0.000831903
46.152					-0.000737592
46.1537
46.1634	-0.00123
46.1821							-0.000799876
46.2199		-0.00103
46.2566				-0.00077867
46.2727			-0.000727944
46.282						-0.000843513
46.2937
46.2952					-0.000748133
46.3033	-0.00126
46.3255							-0.000811815
46.3632		-0.00105
46.3999				-0.000790509
46.4161			-0.000738766
46.4255						-0.00085518
46.4365
46.4383					-0.00075966
46.4461	-0.00128
46.4689							-0.000822816
46.5065		-0.00106
46.5558				-0.000801609
46.5722			-0.000748821
46.5794
46.5816						-0.000867148
46.5888	-0.0013
46.5941					-0.000769984
46.625							-0.000834772
46.6624		-0.00108
46.684				-0.000813039
46.7006			-0.000759448
46.71						-0.000878881
46.7222					-0.000781334
46.7348
46.7441	-0.00133
46.7533							-0.000846981
46.7906		-0.0011
46.8337				-0.000825021
46.8506			-0.000770385
46.8599						-0.000890089
46.8627
46.8718					-0.000792449
46.8719	-0.00135
46.9032							-0.000859256
46.9404		-0.00112
46.9724				-0.000837206
46.9894			-0.000783218
46.9987						-0.000901973
47.0103					-0.000804284
47.012
47.0211	-0.00137
47.042							-0.000871952
47.079		-0.00113
47.1225				-0.000848566
47.1398			-0.000794658
47.149						-0.000914195
47.1502
47.1592	-0.0014
47.1603					-0.000816002
47.1922							-0.000885023
47.2291		-0.00115
47.265				-0.000860092
47.2826			-0.000806701
47.2918						-0.000925845
47.2999
47.3028					-0.000828005
47.3087	-0.00142
47.335							-0.000898244
47.3718		-0.00117
47.4045				-0.000871913
47.4222			-0.000818572
47.4314						-0.000938248
47.4421					-0.000841037
47.4508	-0.00145
47.4745							-0.000910696
47.5112		-0.00119
47.5536				-0.000883891
47.5716			-0.000831508
47.5808						-0.000950958
47.5811
47.5897	-0.00147
47.5911					-0.000853791
47.6239							-0.000924721
47.6604		-0.00121
47.685				-0.00089528
47.7031			-0.00084403
47.7123						-0.000963187
47.7223					-0.000867243
47.7299
47.7383	-0.00149
47.7553							-0.000938487
47.7917		-0.00123
47.8535				-0.000907785
47.8608
47.8691	-0.00152
47.8719			-0.000856847
47.881						-0.000976085
47.8907					-0.000881657
47.924							-0.000953532
47.9603		-0.00125
47.9811				-0.00091946
47.9997			-0.000870053
48.0088						-0.000989664
48.0182					-0.000895968
48.0288
48.037	-0.00154
48.0518							-0.000966618
48.0879		-0.00127
48.1317				-0.000930978
48.1505			-0.000883234
48.1561
48.1596						-0.001
48.1642	-0.00157
48.1686					-0.000908339
48.2025							-0.000979192
48.2385		-0.00129
48.2739				-0.000942738
48.2929			-0.000896027
48.302						-0.00102
48.3062
48.3108					-0.000921585
48.3142	-0.00159
48.3448							-0.000991969
48.3807		-0.00131
48.4318				-0.000953793
48.4481
48.451			-0.00090976
48.4559	-0.00162
48.4601						-0.00103
48.4685					-0.000934835
48.5029							-0.001
48.5386		-0.00133
48.5755				-0.000965495
48.5949			-0.000923627
48.604						-0.00104
48.6055
48.6121					-0.000948862
48.6132	-0.00164
48.6467							-0.00102
48.6823		-0.00135
48.7065				-0.000977306
48.7262			-0.000938344
48.7352						-0.00106
48.743					-0.000963813
48.7488
48.7564	-0.00166
48.7779							-0.00103
48.8134		-0.00137
48.8519				-0.000989834
48.8717			-0.000953247
48.8795
48.8808						-0.00107
48.887	-0.00169
48.8883					-0.000978402
48.9234							-0.00104
48.9588		-0.00139
48.9993				-0.001
49.0193			-0.000968847
49.0244
49.0284						-0.00109
49.0318	-0.00171
49.0356					-0.000993106
49.071							-0.00106
49.1062		-0.00141
49.1335				-0.00102
49.1538			-0.000983997
49.1628						-0.0011
49.1697					-0.00101
49.1714
49.1786	-0.00173
49.2054							-0.00107
49.2405		-0.00143
49.2762				-0.00103
49.2966			-0.000998738
49.3053
49.3056						-0.00112
49.3122					-0.00102
49.3124	-0.00176
49.3481							-0.00109
49.3831		-0.00146
49.4291				-0.00104
49.4475
49.4499			-0.00101
49.4545	-0.00178
49.4588						-0.00114
49.4651					-0.00104
49.5013							-0.0011
49.5361		-0.00148
49.5792				-0.00106
49.6
49.6002			-0.00103
49.6069	-0.0018
49.6091						-0.00116
49.6151					-0.00106
49.6515							-0.00112
49.6862		-0.0015
49.7291				-0.00107
49.7497
49.7503			-0.00105
49.7564	-0.00182
49.7592						-0.00117
49.7648					-0.00107
49.8015							-0.00114
49.8361		-0.00153
49.8629				-0.00108
49.8842			-0.00106
49.8931						-0.00119
49.8985					-0.00109
49.8991
49.9058	-0.00184
49.9355							-0.00115
49.9699		-0.00155
50.0098				-0.0011
50.0313			-0.00108
50.0326
50.0391	-0.00186
50.0402						-0.00121
50.0452					-0.00111
50.0825							-0.00117
50.1168		-0.00157
50.143				-0.00111
50.1648			-0.0011
50.1736						-0.00123
50.1783					-0.00112
50.179
50.1854	-0.00188
50.2159							-0.00119
50.2501		-0.0016
50.3015				-0.00113
50.3119
50.3181	-0.00189
50.3235			-0.00111
50.3322						-0.00125
50.3367					-0.00114
50.3745							-0.00121
50.4085		-0.00162
50.4387				-0.00114
50.4609			-0.00113
50.4697						-0.00127
50.4698
50.4738					-0.00116
50.476	-0.00191
50.5119							-0.00123
50.5458		-0.00165
50.5858				-0.00115
50.6068
50.6082			-0.00115
50.6128	-0.00193
50.617						-0.00129
50.6208					-0.00118
50.6591							-0.00125
50.6929		-0.00168
50.7458				-0.00117
50.7534
50.7593	-0.00194
50.7685			-0.00117
50.7772						-0.00131
50.7806					-0.0012
50.8193							-0.00126
50.8529		-0.0017
50.8936				-0.00118
50.913
50.9165			-0.00119
50.9187	-0.00195
50.9252						-0.00133
50.9283					-0.00121
50.9673							-0.00128
51.0008		-0.00173
51.0406				-0.0012
51.0603
51.0637			-0.0012
51.066	-0.00197
51.0724						-0.00135
51.0752					-0.00123
51.1144							-0.0013
51.1477		-0.00176
51.1767				-0.00122
51.2			-0.00122
51.2069
51.2087						-0.00138
51.2112					-0.00125
51.2124	-0.00198
51.2507							-0.00132
51.2839		-0.00179
51.3236				-0.00123
51.3427
51.3471			-0.00124
51.3481	-0.00199
51.3558						-0.0014
51.358					-0.00127
51.3977							-0.00134
51.4308		-0.00181
51.4631				-0.00125
51.4868			-0.00126
51.4891
51.4944	-0.00199
51.4955						-0.00142
51.4973					-0.00129
51.5374							-0.00137
51.5703		-0.00184
51.6194				-0.00126
51.6282
51.6334	-0.002
51.6433			-0.00127
51.652						-0.00145
51.6535					-0.00131
51.6938							-0.00139
51.7267		-0.00187
51.7524				-0.00128
51.7766			-0.00129
51.7841
51.7851						-0.00147
51.7864					-0.00133
51.7891	-0.002
51.8269							-0.00141
51.8596		-0.0019
51.9144				-0.0013
51.9167
51.9216	-0.00201
51.9388			-0.00131
51.9473						-0.00149
51.9482					-0.00135
51.9891							-0.00143
52.0217		-0.00193
52.0568				-0.00132
52.0782
52.0814			-0.00133
52.083	-0.00201
52.0899						-0.00152
52.0905					-0.00137
52.1317							-0.00145
52.1641		-0.00196
52.2106				-0.00134
52.2202
52.2249	-0.00201
52.2354			-0.00135
52.244						-0.00154
52.2442					-0.00139
52.2856							-0.00148
52.3179		-0.00199
52.3444				-0.00136
52.3694			-0.00137
52.3736
52.3779					-0.00141	-0.00156
52.3781	-0.00201
52.4195							-0.0015
52.4517		-0.00203
52.4871				-0.00138
52.507
52.5114	-0.002
52.5124			-0.00139
52.5205					-0.00142
52.5208						-0.00158
52.5624							-0.00153
52.5945		-0.00206
52.631				-0.00139
52.6493
52.6536	-0.002
52.6565			-0.00141
52.6643					-0.00145
52.6649						-0.0016
52.7065							-0.00155
52.7384		-0.00209
52.7809				-0.00142
52.7928
52.797	-0.00199
52.8065			-0.00143
52.814					-0.00147
52.815						-0.00162
52.8564							-0.00158
52.8882		-0.00213
52.9228				-0.00144
52.9422
52.9463	-0.00199
52.9486			-0.00145
52.9558					-0.00149
52.9571						-0.00165
52.9985							-0.0016
53.0302		-0.00216
53.0837
53.0877	-0.00198
53.0885				-0.00146
53.1146			-0.00147
53.1214					-0.00151
53.123						-0.00167
53.1644							-0.00163
53.1959		-0.0022
53.231				-0.00148
53.249
53.2528	-0.00197
53.2574			-0.00149
53.2638					-0.00153
53.2657						-0.00169
53.3071							-0.00166
53.3385		-0.00223
53.3705				-0.0015
53.3911
53.3948	-0.00195
53.397			-0.00151
53.4032					-0.00156
53.4054						-0.00171
53.4467							-0.00169
53.478		-0.00227
53.5096				-0.00153
53.5302
53.5338	-0.00194
53.5363			-0.00153
53.5421					-0.00158
53.5447						-0.00173
53.5859							-0.00172
53.6171		-0.0023
53.6486				-0.00155
53.6689
53.6724	-0.00193
53.6755			-0.00156
53.681					-0.0016
53.6838						-0.00175
53.725							-0.00175
53.7561		-0.00234
53.7998				-0.00158
53.8075
53.8108	-0.00191
53.827			-0.00158
53.8321					-0.00163
53.8353						-0.00177
53.8764							-0.00178
53.9073		-0.00238
53.9488				-0.0016
53.9583
53.9615	-0.00189
53.9762			-0.0016
53.981					-0.00166
53.9844						-0.0018
54.0256							-0.00181
54.0563		-0.00242
54.08				-0.00163
54.1068
54.1075			-0.00163
54.1099	-0.00187
54.112					-0.00168
54.1158						-0.00182
54.1569							-0.00184
54.1875		-0.00246
54.2251				-0.00165
54.2376
54.2406	-0.00185
54.2529			-0.00165
54.2571					-0.00171
54.2612						-0.00184
54.3022							-0.00187
54.3327		-0.0025
54.3766				-0.00168
54.3824
54.3853	-0.00183
54.4047			-0.00168
54.4085					-0.00174
54.4129						-0.00186
54.4539							-0.0019
54.4843		-0.00254
54.5042				-0.00171
54.5324			-0.00171
54.5335
54.5359					-0.00176
54.5362	-0.00181
54.5406						-0.00189
54.5816							-0.00193
54.6118		-0.00258
54.6607
54.6619				-0.00173
54.6633	-0.00179
54.6903			-0.00173
54.6935					-0.00179
54.6985						-0.00191
54.7394							-0.00196
54.7695		-0.00262
54.8063				-0.00176
54.8179
54.8204	-0.00176
54.8349			-0.00176
54.8378					-0.00182
54.8431						-0.00193
54.8839							-0.00199
54.9139		-0.00266
54.9477				-0.00179
54.9619
54.9643	-0.00173
54.9766			-0.00179
54.9791					-0.00185
54.9847						-0.00196
55.0255							-0.00203
55.0554		-0.0027
55.0887				-0.00182
55.1029
55.1052	-0.0017
55.1177			-0.00182
55.1199					-0.00188
55.1259						-0.00199
55.1666							-0.00206
55.1964		-0.00274
55.2305				-0.00185
55.2435
55.2456	-0.00168
55.2598			-0.00185
55.2616					-0.00192
55.2679						-0.00201
55.3086							-0.0021
55.3382		-0.00279
55.3843				-0.00188
55.3849
55.3869	-0.00164
55.4138			-0.00188
55.4153					-0.00195
55.4219						-0.00204
55.4626							-0.00213
55.492		-0.00283
55.5165				-0.00192
55.5383
55.5401	-0.00162
55.5462			-0.00192
55.5474					-0.00199
55.5543						-0.00207
55.5949							-0.00217
55.6242		-0.00287
55.6662				-0.00195
55.6701
55.6719	-0.00159
55.6961			-0.00195
55.6969					-0.00202
55.7041						-0.0021
55.7447							-0.0022
55.7739		-0.00291
55.8096				-0.00199
55.8193
55.821	-0.00155
55.8398			-0.00199
55.8403					-0.00206
55.8478						-0.00213
55.8883							-0.00224
55.9174		-0.00295
55.9505				-0.00202
55.9624
55.9639	-0.00152
55.9808			-0.00202
55.981					-0.0021
55.9888						-0.00216
56.0293							-0.00228
56.0583		-0.00299
56.0994				-0.00206
56.1028
56.1042	-0.00149
56.1299					-0.00214
56.13			-0.00206
56.138						-0.00219
56.1784							-0.00231
56.2072		-0.00304
56.2372				-0.0021
56.2514
56.2527	-0.00145
56.2674					-0.00218
56.2679			-0.0021
56.2758						-0.00223
56.3163							-0.00235
56.345		-0.00308
56.3801				-0.00213
56.3887
56.3898	-0.00142
56.4102					-0.00222
56.411			-0.00214
56.419						-0.00226
56.4594							-0.00239
56.4879		-0.00312
56.5312
56.5323	-0.00139
56.5366				-0.00217
56.5666					-0.00227
56.5677			-0.00218
56.5757						-0.0023
56.616							-0.00243
56.6444		-0.00316
56.662				-0.00221
56.6873
56.6881	-0.00135
56.692					-0.00231
56.6934			-0.00222
56.7013						-0.00234
56.7416							-0.00247
56.7699		-0.0032
56.8123
56.8131	-0.00131
56.8223				-0.00225
56.8521					-0.00236
56.8539			-0.00226
56.8618						-0.00238
56.902							-0.00251
56.9302		-0.00324
56.9527				-0.00229
56.9722
56.9728	-0.00128
56.9824					-0.0024
56.9845			-0.0023
56.9924						-0.00242
57.0326							-0.00255
57.0606		-0.00327
57.0999				-0.00234
57.1022
57.1028	-0.00125
57.1295					-0.00245
57.1319			-0.00235
57.1397						-0.00247
57.1799							-0.0026
57.2078		-0.00331
57.2421				-0.00238
57.249
57.2494	-0.00121
57.2716					-0.0025
57.2744			-0.00239
57.2822						-0.00251
57.3223							-0.00264
57.3501		-0.00334
57.3839				-0.00243
57.3908
57.3911	-0.00118
57.4133					-0.00255
57.4164			-0.00244
57.4242						-0.00256
57.4643							-0.00269
57.4919		-0.00338
57.5322
57.5324	-0.00114
57.5403				-0.00247
57.5695					-0.0026
57.573			-0.00249
57.5807						-0.00261
57.6208							-0.00273
57.6483		-0.00341
57.6808				-0.00252
57.6881
57.6882	-0.00111
57.7099					-0.00266
57.7137			-0.00253
57.7215						-0.00266
57.7614							-0.00278
57.7888		-0.00344
57.8259				-0.00256
57.8282	-0.00108
57.8283
57.8549					-0.00271
57.859			-0.00258
57.8668						-0.00271
57.9067							-0.00283
57.934		-0.00347
57.963				-0.00261
57.9728	-0.00104
57.973
57.9919					-0.00276
57.9963			-0.00263
58.004						-0.00277
58.0439							-0.00287
58.071		-0.00349
58.1038				-0.00266
58.1093	-0.00101
58.1096
58.1325					-0.00281
58.1373			-0.00268
58.145						-0.00282
58.1848							-0.00292
58.2118		-0.00352
58.2496	-0.000978814
58.25
58.2664				-0.00271
58.295					-0.00286
58.3002			-0.00274
58.3078						-0.00288
58.3476							-0.00297
58.3745		-0.00354
58.4034				-0.00277
58.4116	-0.000947097
58.4122
58.4319					-0.00292
58.4373			-0.00279
58.445						-0.00294
58.4847							-0.00303
58.5115		-0.00356
58.5423				-0.00282
58.5481	-0.000916013
58.5488
58.5707					-0.00297
58.5765			-0.00284
58.5841						-0.003
58.6238							-0.00308
58.6504		-0.00358
58.6838				-0.00287
58.6865	-0.000886472
58.6873
58.712					-0.00302
58.7181			-0.0029
58.7257						-0.00305
58.7654							-0.00313
58.7919		-0.00359
58.8275	-0.000857264
58.8282				-0.00293
58.8284
58.8563					-0.00307
58.8628			-0.00295
58.8703						-0.00311
58.91							-0.00319
58.9363		-0.00361
58.968				-0.00298
58.9713	-0.00082872
58.9724
58.9961					-0.00313
59.0028			-0.003
59.0104						-0.00317
59.05							-0.00325
59.0762		-0.00362
59.1107	-0.000800942
59.1118
59.1161				-0.00304
59.144					-0.00318
59.1512			-0.00306
59.1587						-0.00324
59.1982							-0.0033
59.2243		-0.00362
59.2579				-0.00309
59.2582	-0.000773392
59.2595
59.2857					-0.00323
59.2932			-0.00312
59.3007						-0.0033
59.3401							-0.00336
59.3661		-0.00363
59.399				-0.00315
59.3995	-0.000747736
59.4009
59.4267					-0.00329
59.4345			-0.00317
59.442						-0.00336
59.4814							-0.00342
59.5073		-0.00362
59.5401	-0.00072211
59.5416
59.5496				-0.00321
59.5771					-0.00334
59.5852			-0.00323
59.5927						-0.00342
59.6321							-0.00348
59.6578		-0.00362
59.6828				-0.00326
59.6901	-0.000698437
59.6917
59.7103					-0.00339
59.7187			-0.00329
59.7261						-0.00349
59.7655							-0.00354
59.7911		-0.00361
59.8172				-0.00332
59.8228	-0.000675534
59.8246
59.8446					-0.00345
59.8533			-0.00334
59.8607						-0.00355
59.9001							-0.00361
59.9255		-0.0036
59.9568	-0.000653337
59.9586
59.9725				-0.00338
59.9997					-0.0035
60.0088			-0.0034
60.0162						-0.00361
60.0555							-0.00367
60.0808		-0.00359
60.1114	-0.000631461
60.1134
60.115				-0.00344
60.1421					-0.00355
60.1515			-0.00345
60.1588						-0.00368
60.1981							-0.00373
60.2233		-0.00357
60.2534	-0.000610503
60.2535				-0.00349
60.2555
60.2805					-0.00361
60.2902			-0.00351
60.2976						-0.00374
60.3368							-0.00379
60.3618		-0.00355
60.3914	-0.000590208
60.3937
60.4125				-0.00355
60.4393					-0.00366
60.4494			-0.00356
60.4568						-0.00381
60.4959							-0.00385
60.5208		-0.00353
60.5374				-0.00361
60.5498	-0.00057151
60.5522
60.5641					-0.00371
60.5745			-0.00362
60.5818						-0.00387
60.621							-0.00392
60.6458		-0.0035
60.6743	-0.000552623
60.6767
60.6943				-0.00367
60.7209					-0.00377
60.7317			-0.00367
60.739						-0.00394
60.778							-0.00398
60.8027		-0.00347
60.8306	-0.000534824
60.8332
60.8356				-0.00373
60.8621					-0.00382
60.8731			-0.00372
60.8804						-0.004
60.9195							-0.00404
60.944		-0.00344
60.9713	-0.000518364
60.9741
60.9799				-0.00379
61.0063					-0.00387
61.0177			-0.00377
61.025						-0.00407
61.064							-0.00411
61.0883		-0.0034
61.1152	-0.000502769
61.118
61.122				-0.00384
61.1482					-0.00393
61.16			-0.00382
61.1672						-0.00413
61.2061							-0.00417
61.2304		-0.00337
61.2567	-0.000487279
61.2596
61.2681				-0.0039
61.2942					-0.00398
61.3063			-0.00387
61.3135						-0.00419
61.3524							-0.00423
61.3766		-0.00333
61.4023	-0.000474205
61.4054
61.4074				-0.00395
61.4335					-0.00403
61.4459			-0.00392
61.4531						-0.00425
61.4919							-0.00429
61.5159		-0.00328
61.5411	-0.000461602
61.5443
61.5568				-0.00401
61.5827					-0.00408
61.5955			-0.00396
61.6026						-0.00431
61.6414							-0.00434
61.6653		-0.00323
61.6899	-0.000448766
61.6933
61.6972				-0.00406
61.723					-0.00412
61.7361			-0.004
61.7432						-0.00436
61.782							-0.0044
61.8058		-0.00318
61.8298	-0.000436028
61.8333
61.842				-0.00411
61.8676					-0.00417
61.881			-0.00403
61.8882						-0.00441
61.9269							-0.00445
61.9505		-0.00313
61.9741	-0.000424457
61.9776
61.9967				-0.00416
62.0222					-0.00421
62.036			-0.00407
62.0431						-0.00446
62.0818							-0.0045
62.1053		-0.00308
62.1282	-0.000413433
62.1319
62.1342				-0.0042
62.1596					-0.00425
62.1737			-0.0041
62.1808						-0.00451
62.2194							-0.00454
62.2428		-0.00302
62.2652	-0.00040353
62.269
62.272				-0.00424
62.2973					-0.00429
62.3117			-0.00413
62.3188						-0.00455
62.3574							-0.00459
62.3806		-0.00296
62.4025	-0.000393849
62.4064
62.4175				-0.00428
62.4427					-0.00433
62.4574			-0.00415
62.4645						-0.00459
62.503							-0.00463
62.5261		-0.0029
62.5475	-0.000384037
62.5509				-0.00432
62.5515
62.576					-0.00436
62.591			-0.00417
62.5981						-0.00463
62.6366							-0.00466
62.6596		-0.00284
62.6804	-0.000373883
62.6846
62.7003				-0.00435
62.7253					-0.00439
62.7406			-0.00418
62.7476						-0.00466
62.7861							-0.00469
62.8089		-0.00278
62.8292	-0.000364667
62.8335
62.8427				-0.00438
62.8675					-0.00442
62.8832			-0.00419
62.8902						-0.00469
62.9286							-0.00472
62.9514		-0.00271
62.9711	-0.000356831
62.9755
62.9924				-0.0044
63.0171					-0.00445
63.0331			-0.0042
63.0401						-0.00471
63.0785							-0.00474
63.1011		-0.00265
63.1202	-0.000347858
63.1248
63.1292				-0.00442
63.1538					-0.00447
63.1701			-0.0042
63.1771						-0.00473
63.2154							-0.00476
63.2379		-0.00258
63.2565	-0.000340188
63.2612
63.2789				-0.00443
63.3034					-0.00448
63.3201			-0.0042
63.327						-0.00474
63.3653							-0.00477
63.3877		-0.00251
63.4057	-0.000333271
63.4105
63.4357				-0.00444
63.46					-0.00449
63.4771			-0.00418
63.484						-0.00475
63.5222							-0.00477
63.5444		-0.00244
63.5619	-0.000325505
63.5668
63.5692				-0.00445
63.5934					-0.00449
63.6107			-0.00417
63.6176						-0.00475
63.6558							-0.00477
63.6779		-0.00237
63.6949	-0.000317401
63.6999
63.7167				-0.00444
63.7408					-0.00449
63.7585			-0.00415
63.7654						-0.00474
63.8035							-0.00476
63.8255		-0.00231
63.8419	-0.000310512
63.847
63.8647				-0.00444
63.8886					-0.00448
63.9067			-0.00412
63.9135						-0.00473
63.9516							-0.00475
63.9734		-0.00224
63.9893	-0.000303918
63.9945
64.0068				-0.00442
64.0307					-0.00447
64.0491			-0.00409
64.0559						-0.00471
64.094							-0.00473
64.1156		-0.00217
64.1309	-0.00029822
64.1363
64.1491				-0.0044
64.1728					-0.00445
64.1915			-0.00405
64.1983						-0.00469
64.2364							-0.0047
64.2579		-0.00211
64.2726	-0.000290719
64.2782
64.2926				-0.00438
64.3162					-0.00442
64.3352			-0.00401
64.342						-0.00466
64.38							-0.00467
64.4014		-0.00204
64.4156	-0.000285422
64.4212
64.4343				-0.00435
64.4579					-0.00439
64.4772			-0.00396
64.484						-0.00462
64.5219							-0.00463
64.5432		-0.00198
64.5569	-0.000279042
64.5626
64.5798				-0.00431
64.6032					-0.00435
64.6229			-0.00391
64.6296						-0.00458
64.6675							-0.00459
64.6887		-0.00191
64.7018	-0.000274053
64.7077
64.7278				-0.00427
64.7511					-0.00431
64.7711			-0.00385
64.7778						-0.00452
64.8157							-0.00453
64.8367		-0.00185
64.8492	-0.000267518
64.8553
64.8699				-0.00422
64.893					-0.00425
64.9134			-0.00379
64.9201						-0.00446
64.9579							-0.00447
64.9788		-0.00179
64.9908	-0.000262331
64.9969
65.003				-0.00416
65.026					-0.0042
65.0467			-0.00373
65.0533						-0.0044
65.0911							-0.00441
65.1119		-0.00173
65.1234	-0.000256256
65.1296
65.1745				-0.0041
65.1974					-0.00413
65.2184			-0.00366
65.2251						-0.00433
65.2628							-0.00434
65.2834		-0.00167
65.2943	-0.000251517
65.3006
65.3042				-0.00404
65.3269					-0.00406
65.3483			-0.00359
65.3549						-0.00425
65.3926							-0.00426
65.4131		-0.00162
65.4235	-0.000245521
65.43
65.4541				-0.00397
65.4768					-0.00399
65.4985			-0.00351
65.5051						-0.00417
65.5428							-0.00417
65.5631		-0.00156
65.5729	-0.000241541
65.5795
65.5976				-0.00389
65.6201					-0.00391
65.6422			-0.00343
65.6488						-0.00408
65.6864							-0.00409
65.7066		-0.00151
65.7159	-0.000236828
65.7226
65.7563				-0.00381
65.7787					-0.00383
65.8011			-0.00335
65.8077						-0.00399
65.8452							-0.00399
65.8653		-0.00146
65.8739	-0.000231954
65.8808
65.8968				-0.00373
65.919					-0.00374
65.9418			-0.00326
65.9483						-0.00389
65.9858							-0.0039
66.0058		-0.00141
66.0139	-0.000226545
66.0209
66.0396				-0.00364
66.0617					-0.00364
66.0848			-0.00318
66.0913						-0.00379
66.1288							-0.00379
66.1486		-0.00136
66.1562	-0.00022114
66.1633
66.1769				-0.00355
66.199					-0.00355
66.2224			-0.00309
66.2289						-0.00368
66.2663							-0.00369
66.286		-0.00131
66.293	-0.000215439
66.3002
66.3186				-0.00345
66.3406					-0.00344
66.3643			-0.003
66.3708						-0.00357
66.4081							-0.00358
66.4277		-0.00127
66.4342	-0.000209866
66.4416
66.4647				-0.00335
66.4865					-0.00334
66.5106			-0.00291
66.517						-0.00346
66.5544							-0.00347
66.5738		-0.00123
66.5797	-0.000203995
66.5872
66.6107				-0.00325
66.6324					-0.00324
66.6568			-0.00282
66.6632						-0.00335
66.7005							-0.00335
66.7198		-0.00119
66.7252	-0.000198032
66.7328
66.7528				-0.00315
66.7744					-0.00313
66.7991			-0.00273
66.8055						-0.00323
66.8428							-0.00324
66.862		-0.00115
66.8668	-0.000193007
66.8745
66.9031				-0.00305
66.9245					-0.00302
66.9496			-0.00264
66.956						-0.00312
66.9932							-0.00312
67.0122		-0.00111
67.0165	-0.000188547
67.0243
67.0346				-0.00295
67.0559					-0.00291
67.0813			-0.00255
67.0877						-0.003
67.1248							-0.003
67.1438		-0.00108
67.1475	-0.00018401
67.1555
67.1828				-0.00285
67.2041					-0.00281
67.2298			-0.00246
67.2361						-0.00289
67.2733							-0.00289
67.2921		-0.00104
67.2952	-0.000180592
67.3033
67.3248				-0.00274
67.3459					-0.0027
67.3719			-0.00237
67.3783						-0.00277
67.4153							-0.00277
67.434		-0.00101
67.4366	-0.00017574
67.4448
67.4759				-0.00264
67.4969					-0.00259
67.5233			-0.00229
67.5296						-0.00265
67.5666							-0.00265
67.5851		-0.000978857
67.5872	-0.000171505
67.5955
67.6065				-0.00254
67.6274					-0.00248
67.6541			-0.0022
67.6604						-0.00254
67.6974							-0.00253
67.7158		-0.00094876
67.7174	-0.000166005
67.7258
67.7485				-0.00244
67.7692					-0.00237
67.7962			-0.00212
67.8025						-0.00242
67.8394							-0.00242
67.8577		-0.000921387
67.8588	-0.000162057
67.8673
67.8978				-0.00234
67.9185					-0.00227
67.9458			-0.00204
67.9521						-0.00231
67.989							-0.0023
68.0071		-0.00089402
68.0076	-0.000158776
68.0162
68.0611				-0.00224
68.0816					-0.00216
68.1093			-0.00197
68.1156						-0.0022
68.1524							-0.00219
68.1703	-0.000155235
68.1704		-0.000868328
68.1791
68.2089				-0.00215
68.2293					-0.00206
68.2574			-0.00189
68.2636						-0.0021
68.3004							-0.00208
68.3175	-0.000152311
68.3182		-0.000845083
68.3264
68.3495				-0.00205
68.3698					-0.00197
68.3982			-0.00183
68.4044						-0.002
68.4411							-0.00198
68.4576	-0.000150395
68.4589		-0.000821559
68.4667
68.4877				-0.00197
68.5079					-0.00187
68.5366			-0.00176
68.5428						-0.0019
68.5794							-0.00188
68.5953	-0.000147605
68.5971		-0.000799994
68.6045
68.6496				-0.00188
68.6696					-0.00178
68.6987			-0.00169
68.7049						-0.00181
68.7415							-0.00178
68.7566	-0.000144183
68.759		-0.000778033
68.7659
68.7898				-0.0018
68.8097					-0.00169
68.8391			-0.00163
68.8452						-0.00172
68.8818							-0.00169
68.8962	-0.000141428
68.8992		-0.000756256
68.9056
68.9253				-0.00172
68.945					-0.00161
68.9748			-0.00157
68.9809						-0.00163
69.0175							-0.00159
69.0312	-0.000137094
69.0347		-0.0007357
69.0408
69.0687				-0.00164
69.0883					-0.00153
69.1184			-0.00152
69.1245						-0.00155
69.161							-0.00151
69.1741	-0.000134239
69.1781		-0.000713818
69.1838
69.2114				-0.00157
69.2309					-0.00145
69.2613			-0.00146
69.2674						-0.00147
69.3038							-0.00142
69.3163	-0.00013176
69.3208		-0.00069459
69.326
69.3611				-0.0015
69.3806					-0.00137
69.4113			-0.00141
69.4173						-0.00139
69.4538							-0.00135
69.4655	-0.000128623
69.4706		-0.000676371
69.4754
69.502				-0.00144
69.5213					-0.0013
69.5523			-0.00136
69.5583						-0.00132
69.5948							-0.00127
69.6058	-0.000125097
69.6115		-0.000657777
69.6158
69.6537				-0.00137
69.6729					-0.00124
69.7043			-0.00132
69.7103						-0.00125
69.7467							-0.0012
69.757	-0.000122017
69.7632		-0.000638299
69.7672
69.7913				-0.00132
69.8104					-0.00117
69.8421			-0.00128
69.8481						-0.00119
69.8844							-0.00113
69.8941	-0.000119401
69.9008		-0.000619885
69.9044
69.9326				-0.00126
69.9515					-0.00111
69.9836			-0.00123
69.9895						-0.00113
70.0258							-0.00107
70.0349	-0.000117993
70.0421		-0.000602678
70.0452
70.0776				-0.00121
70.0965					-0.00106
70.1288			-0.00119
70.1348						-0.00107
70.171							-0.00101
70.1794	-0.000114839
70.1872		-0.000584752
70.1898
70.2163				-0.00116
70.235					-0.00101
70.2677			-0.00115
70.2737						-0.00102
70.3098							-0.000955619
70.3175	-0.000113019
70.3259		-0.0005684
70.3282
70.3725				-0.00111
70.3911					-0.000954683
70.4241			-0.00112
70.4301						-0.000971174
70.4662							-0.000903025
70.4731	-0.000109105
70.4821		-0.000551688
70.4839
70.517				-0.00107
70.5355					-0.000907822
70.5688			-0.00109
70.5747						-0.000925033
70.6108							-0.000857067
70.6171	-0.000107074
70.6266		-0.000535726
70.628
70.6648				-0.00102
70.6832					-0.000864033
70.7169			-0.00105
70.7227						-0.00088147
70.7588							-0.000810871
70.7644	-0.000104591
70.7745		-0.000519544
70.7754
70.7957				-0.000984535
70.8139					-0.00082176
70.848			-0.00102
70.8538						-0.000839789
70.8898							-0.000766895
70.8948	-0.000102169
70.9054		-0.000500386
70.9059
70.9406				-0.000946876
70.9586					-0.000782955
70.993			-0.000992936
70.9988						-0.00080268
71.0348							-0.000728236
71.0391	-0.000100134
71.0502		-0.000485157
71.0503
71.0846				-0.000913903
71.1026					-0.000748572
71.1373			-0.000963824
71.1431						-0.000768105
71.179							-0.000692867
71.1826	-9.86017e-05
71.194
71.1943		-0.000469723
71.2285				-0.000881727
71.2464					-0.000715711
71.2814			-0.000936973
71.2872						-0.000732791
71.323							-0.000657731
71.326	-9.66803e-05
71.3375
71.3382		-0.000453781
71.3703				-0.000851317
71.388					-0.00068615
71.4234			-0.000912187
71.4291						-0.00070099
71.465							-0.000628647
71.4672	-9.52481e-05
71.4788
71.48		-0.000439937
71.5235				-0.000821702
71.5411					-0.000657504
71.5768			-0.000885432
71.5826						-0.000673814
71.6183							-0.000599016
71.6199	-9.3749e-05
71.6316
71.6332		-0.000424209
71.6565				-0.000793943
71.674					-0.000630061
71.71			-0.000861083
71.7158						-0.000648027
71.7515							-0.000571139
71.7524	-9.30648e-05
71.7643
71.7663		-0.000408905
71.7965				-0.000767476
71.814					-0.000605037
71.8503			-0.000837134
71.856						-0.000622413
71.8917							-0.000546022
71.892	-9.27476e-05
71.9039
71.9063		-0.00039516
71.9437				-0.000740779
71.961					-0.000581229
71.9977			-0.000814881
72.0033						-0.000600224
72.0386	-9.19772e-05
72.039							-0.000522801
72.0506
72.0535		-0.000381496
72.0886				-0.000714798
72.1057					-0.000559699
72.1427			-0.000792126
72.1484						-0.000578919
72.1829	-9.05782e-05
72.184							-0.000501047
72.1951
72.1984		-0.000368172
72.2228				-0.000690759
72.2399					-0.000538583
72.2772			-0.000770733
72.2828						-0.000558209
72.3167	-8.88044e-05
72.3184							-0.000481441
72.329
72.3327		-0.000354609
72.3729				-0.00066682
72.3899					-0.000516374
72.4275			-0.000748504
72.4331						-0.000537366
72.4662	-8.69293e-05
72.4687							-0.000460272
72.4786
72.4828		-0.000340747
72.5163				-0.000643346
72.5331					-0.000496022
72.5711			-0.000726921
72.5767						-0.000518995
72.6091	-8.54314e-05
72.6122							-0.000439718
72.6216
72.6262		-0.000329221
72.66				-0.000619682
72.6767					-0.00047786
72.715			-0.000705449
72.7206						-0.000500911
72.7522	-8.38679e-05
72.756							-0.000422369
72.7649
72.7699		-0.000317801
72.7988				-0.000596056
72.8153					-0.000459817
72.854			-0.000683918
72.8595						-0.00048186
72.8905	-8.40143e-05
72.8949							-0.000406915
72.9033
72.9087		-0.000305018
72.9489				-0.000573994
72.9654					-0.000442525
[truncated: 1,219 more rows]

## Sheet: Fig S6g
											Mean	Standard Deviation
					Mg 2+ (mM)	Group 1	Group 2	Group 3
					0	64.5	64.5	64			64.3333	0.28868
					1	63.5	64.5	64			64	0.5
					2	64	64.5	64			64.1667	0.28868
					4	64.5	64.5	64			64.3333	0.28868
					8	62	64	63			63	1
					16	59	57	58			58	1
					32	51.5	50	51			50.8333	0.76376
