# Supplementary material for: A folding motif formed with an expanded genetic alphabet
Source: Nat Chem. 2024 Jun 10;16(10):1715–22. doi: 10.1038/s41557-024-01552-7 (PMC11446821; doi:10.1038/s41557-024-01552-7)
Supplement: Supplementary file 2 — Statistical source data for supplementary figures. [file 41557_2024_1552_MOESM2_ESM.zip › Source data for supplementary figures/Source data Figure S7.xls]

## Sheet: Fig S7a
				NaCl Conc.
Temp	0 mM	100 mM	200 mM	300 mM	400 mM	500 mM	600 mM	700 mM
36.688						0.04411
36.7528			0.03324
36.7762		0.03153
36.7987							0.04822
36.8218						0.0442
36.8754				0.03989
36.8864			0.03331
36.9046					0.04003
36.9097		0.03157
36.9323							0.04832
36.9706						0.0442
36.971								0.06631
37.0084				0.03991
37.0137	0.03253
37.0351			0.03323
37.0375					0.03995
37.0584		0.03161
37.0811							0.04862
37.1041								0.06642
37.1114						0.04427
37.1465	0.03257
37.1564				0.03978
37.1756			0.03324
37.1855					0.04003
37.1989		0.03166
37.2216							0.04849
37.2427						0.04435
37.2523								0.06649
37.2943	0.03259
37.2963				0.03999
37.3067			0.03334
37.3253					0.04006
37.33		0.0317
37.3528							0.04869
37.3923								0.06661
37.3965						0.04449
37.4268				0.03998
37.434	0.0326
37.4557					0.04018
37.4603			0.03345
37.4836		0.03168
37.5064							0.04879
37.5229								0.0669
37.54						0.04459
37.5644	0.03261
37.5798				0.03996
37.6036			0.03349
37.6086					0.04022
37.6268		0.03177
37.6497							0.04889
37.676								0.06715
37.6973						0.04472
37.7171	0.03257
37.7224				0.04
37.7511					0.04026
37.7607			0.03356
37.7839		0.03183
37.8068							0.04918
37.8187								0.06737
37.8282						0.04489
37.8595	0.03265
37.8788				0.04014
37.8914			0.03364
37.9074					0.04049
37.9146		0.03187
37.9376							0.04923
37.9752								0.06754
37.9832						0.04498
38.0089				0.04032
38.0156	0.03272
38.0375					0.04041
38.0463			0.03358
38.0694		0.03188
38.0924							0.04955
38.1054								0.06784
38.1261						0.04508
38.1456	0.03277
38.1631				0.04033
38.189			0.03375
38.1915					0.04062
38.2121		0.03204
38.2351							0.04968
38.2597								0.06832
38.2696						0.04528
38.2995	0.03278
38.3051				0.04039
38.3323			0.03383
38.3335					0.04072
38.3554		0.03194
38.3785							0.04989
38.4019								0.06847
38.4153						0.04539
38.4413	0.0328
38.4478				0.04049
38.4762					0.04088
38.4778			0.03395
38.5009		0.03201
38.524							0.05014
38.5447								0.06902
38.5573						0.04563
38.5838	0.03289
38.5927				0.04055
38.6196			0.03401
38.6209					0.04096
38.6425		0.03217
38.6658							0.05035
38.6897								0.06918
38.7091						0.04576
38.7285	0.03285
38.7338				0.04084
38.7619					0.04109
38.7712			0.03402
38.7942		0.03228
38.8175							0.0505
38.8309								0.06974
38.8418						0.0459
38.8694	0.03297
38.8848				0.04095
38.9037			0.03419
38.9128					0.04116
38.9267		0.03233
38.95							0.05068
38.982								0.07004
38.9976						0.04598
39.0167				0.04089
39.0201	0.03307
39.0446					0.04133
39.0593			0.03414
39.0822		0.03227
39.1056							0.05095
39.114								0.07035
39.1518	0.03319
39.1519						0.04626
39.1716				0.041
39.1995					0.04143
39.2135			0.03436
39.2364		0.03237
39.2598							0.05121
39.269								0.07078
39.2765						0.04643
39.3065	0.03308
39.325				0.04118
39.3379			0.03444
39.3528					0.04158
39.3607		0.03245
39.3842							0.0515
39.4226								0.07115
39.4335						0.04662
39.4489				0.04134
39.4597	0.03319
39.4766					0.04169
39.4947			0.03457
39.5175		0.03265
39.5411							0.05159
39.5465								0.0714
39.5767						0.04679
39.5834	0.03328
39.605				0.04146
39.6326					0.04185
39.6377			0.03461
39.6605		0.03266
39.6841							0.05186
39.7028								0.07188
39.7283						0.04684
39.7393	0.03332
39.7473				0.04155
39.7749					0.0419
39.7891			0.03462
39.8118		0.03274
39.8355							0.05215
39.8452								0.07236
39.8763						0.04703
39.8814	0.03342
39.8981				0.04178
39.9255					0.04224
39.9369			0.03475
39.9596		0.03283
39.9833							0.05235
39.996								0.07271
40.0119						0.04725
40.0319	0.0335
40.0452				0.04177
40.0724			0.03485
40.0726					0.04236
40.0951		0.03287
40.1188							0.05254
40.1433								0.07305
40.1486						0.04748
40.1788	0.03348
40.1801				0.04195
40.2073					0.04249
40.2088			0.03485
40.2315		0.03294
40.2553							0.0529
40.2783								0.07339
40.3018						0.04762
40.3134	0.03364
40.3159				0.04208
40.3431					0.04257
40.3619			0.03502
40.3845		0.03305
40.4084							0.053
40.4142								0.07392
40.4491	0.03364
40.4555						0.04777
40.4683				0.04233
40.4954					0.04266
40.5153			0.03503
40.5379		0.03309
40.5618							0.05339
40.5667								0.07438
40.5818						0.04794
40.6013	0.03379
40.621				0.04225
40.6414			0.0352
40.6481					0.04298
40.664		0.03314
40.688							0.05361
40.7196								0.07477
40.7234						0.04818
40.7466				0.04244
40.7538	0.0338
40.7736					0.04294
40.7829			0.03528
40.8054		0.03325
40.8294							0.05383
40.8452								0.07518
40.8746						0.04826
40.8792	0.03385
40.8874				0.04255
40.9142					0.0432
40.9338			0.03538
40.9564		0.03333
40.9804							0.05423
40.9861								0.0757
41.0197	0.03396
41.0217						0.04846
41.0377				0.04266
41.0645					0.0433
41.0808			0.03542
41.1033		0.0334
41.1274							0.05421
41.1365								0.07586
41.1698	0.03401
41.1789						0.04874
41.184				0.04281
41.2107					0.04354
41.2378			0.03544
41.2603		0.03348
41.283								0.07653
41.2844							0.05463
41.3078						0.04881
41.3159	0.03408
41.3403				0.04299
41.3665			0.03572
41.3669					0.04354
41.3889		0.03359
41.4131							0.05486
41.4394								0.07699
41.4479						0.04903
41.4684				0.04301
41.4719	0.03414
41.4949					0.04365
41.5064			0.03575
41.5288		0.03361
41.5531							0.05509
41.5676								0.07736
41.597						0.04924
41.5999	0.03415
41.6077				0.04329
41.6341					0.04397
41.6553			0.03581
41.6777		0.03368
41.702							0.05527
41.7069								0.07788
41.7389	0.03438
41.7405						0.04948
41.7559				0.04332
41.7823					0.04411
41.7986			0.03587
41.821		0.03384
41.8453							0.05552
41.8553								0.07844
41.8818						0.04957
41.8869	0.0344
41.8986				0.04351
41.9249					0.04426
41.9398			0.03597
41.9621		0.0339
41.9865							0.05602
41.9981								0.07864
42.0269						0.04981
42.0294	0.03445
42.0391				0.04364
42.0653					0.04437
42.0847			0.03607
42.107		0.03389
42.1314							0.05621
42.1387								0.07912
42.1578						0.05008
42.1697	0.03447
42.1833				0.04377
42.2095					0.04462
42.2154			0.03623
42.2377		0.03398
42.2622							0.05654
42.2831								0.07984
42.3135				0.04397
42.3137	0.03462
42.3257						0.0502
42.3395					0.04468
42.3831			0.03629
42.4053		0.03407
42.4133								0.08034
42.4299							0.05669
42.4437	0.03468
42.4645						0.05047
42.4804				0.04411
42.5063					0.04494
42.5217			0.03648
42.5439		0.03419
42.5685							0.05706
42.5804								0.08078
42.6011						0.05059
42.6104	0.03475
42.6184				0.04427
42.6443					0.04492
42.6581			0.03651
42.6803		0.03425
42.7049							0.05726
42.7185								0.08132
42.7481	0.03477
42.7523						0.05087
42.7542				0.04443
42.78					0.04526
42.8091			0.03656
42.8313		0.03436
42.8543								0.08181
42.856							0.05756
42.8815						0.05107
42.8837	0.03496
42.9046				0.04459
42.9303					0.04538
42.9381			0.03682
42.9603		0.03444
42.985							0.05773
43.0049								0.08231
43.0323						0.05128
43.033				0.04466
43.0339	0.03496
43.0586					0.04556
43.0887			0.03698
43.1108		0.03459
43.1334								0.08274
43.1356							0.05815
43.1621	0.03514
43.1763						0.05159
43.1829				0.04486
43.2084					0.04571
43.2325			0.037
43.2546		0.03466
43.2795							0.05846
43.2834								0.0833
43.3118	0.0353
43.3192						0.0518
43.3261				0.04499
43.3515					0.04586
43.3752			0.03705
43.3973		0.03472
43.4222							0.05874
43.4267								0.08402
43.4547	0.03535
43.4681				0.04505
43.4691						0.05216
43.4935					0.04599
43.525			0.03723
43.547		0.03484
43.5688								0.08452
43.5719							0.05918
43.5966	0.03529
43.6065						0.05219
43.6172				0.04533
43.6425					0.0463
43.6622			0.03731
43.6842		0.03495
43.7092							0.05939
43.718								0.08491
43.7454	0.03549
43.7538				0.04543
43.7581						0.05249
43.779					0.04629
43.8136			0.03743
43.8355		0.03495
43.8547								0.08556
43.8606							0.05974
43.8818	0.03554
43.9045				0.0456
43.9046						0.05282
43.9296					0.04657
43.9599			0.0375
43.9819		0.03506
44.0055								0.08617
44.007							0.06011
44.0323	0.03562
44.0383						0.0529
44.0502				0.04564
44.0752					0.04668
44.0934			0.03764
44.1153		0.03514
44.1405							0.06031
44.1514								0.08678
44.1778	0.03576
44.1831				0.04583
44.186						0.05328
44.208					0.04686
44.241			0.03781
44.2628		0.03518
44.2844								0.0873
44.2881							0.06064
44.3105	0.03578
44.3181						0.0534
44.33				0.04598
44.3548					0.04704
44.3728			0.03787
44.3947		0.03538
44.4199							0.06109
44.4314								0.08785
44.4572	0.03591
44.4612				0.04612
44.4674						0.05359
44.486					0.04721
44.522			0.03799
44.5438		0.03544
44.5627								0.08855
44.5692							0.06132
44.5882	0.03591
44.606						0.05394
44.6097				0.04648
44.6344					0.04746
44.6604			0.03809
44.6822		0.03553
44.7076							0.06167
44.7113								0.08907
44.7365	0.03612
44.7475				0.04647
44.7657						0.0541
44.7722					0.04764
44.8198			0.0381
44.8416		0.03575
44.8492								0.0898
44.867							0.06203
44.8741	0.03623
44.9028						0.05441
44.9062				0.0467
44.9308					0.04768
44.9568			0.03827
44.9785		0.03574
45.004							0.06244
45.0081								0.09038
45.0326	0.03631
45.0389						0.05455
45.0426				0.04678
45.067					0.04796
45.0927			0.0385
45.1144		0.03578
45.1399							0.06265
45.1445								0.09104
45.1687	0.03636
45.1779				0.04696
45.1882						0.05475
45.2022					0.04819
45.2418			0.0386
45.2635		0.03591
45.2799								0.09172
45.289							0.06315
45.3038	0.03654
45.3263				0.04711
45.3315						0.05497
45.3506					0.04831
45.3849			0.03874
45.4066		0.03616
45.4284								0.0923
45.4322							0.0635
45.452	0.0366
45.4688				0.04734
45.4852						0.05524
45.493					0.04864
45.5384			0.03885
45.5601		0.03617
45.5711								0.09303
45.5857							0.06376
45.5943	0.03671
45.6194						0.05552
45.6216				0.04759
45.6457					0.04881
45.6724			0.03907
45.694		0.03627
45.7197							0.06428
45.724								0.09369
45.7469	0.03685
45.755				0.04765
45.7708						0.05592
45.779					0.04899
45.8236			0.03918
45.8452		0.03635
45.8575								0.09439
45.8709							0.06462
45.88	0.03693
45.9055				0.04799
45.9117						0.05604
45.9294					0.04925
45.9644			0.03924
45.9859		0.03649
46.0081								0.09514
46.0117							0.06489
46.0303	0.03698
46.0457				0.0481
46.0555						0.05627
46.0695					0.0494
46.108			0.03945
46.1295		0.03663
46.1483								0.0958
46.1554							0.06526
46.1703	0.03715
46.1886				0.04827
46.1993						0.0566
46.2124					0.04964
46.2516			0.03955
46.2731		0.03665
46.2914								0.09643
46.299							0.0657
46.313	0.03731
46.3316				0.0485
46.3553					0.04989
46.3558						0.05687
46.4079			0.03956
46.4293		0.03684
46.4345								0.097
46.4553							0.06611
46.4557	0.03741
46.4845						0.05722
46.4872				0.0486
46.5108					0.05009
46.5364			0.03985
46.5578		0.0368
46.5839							0.0665
46.5902								0.09788
46.6111	0.03742
46.6151				0.04878
46.6348						0.05748
46.6386					0.05033
46.6865			0.04001
46.7079		0.03698
46.7182								0.09876
46.734							0.0667
46.7389	0.03752
46.7646				0.049
46.774						0.05768
46.788					0.0505
46.8255			0.04004
46.8469		0.03719
46.8678								0.09945
46.873							0.06712
46.8881	0.03767
46.9029				0.04914
46.9247						0.05788
46.9263					0.05069
46.976			0.04019
46.9973		0.03729
47.0063								0.10002
47.0235							0.06766
47.0262	0.03779
47.0527				0.04934
47.0678						0.05825
47.076					0.05095
47.1189			0.0404
47.1403		0.03741
47.1562								0.1008
47.1665							0.06813
47.1758	0.03791
47.195				0.04956
47.2078						0.05853
47.2182					0.05116
47.2587			0.04054
47.28		0.03749
47.2986								0.1018
47.3063							0.06855
47.3179	0.03812
47.3342				0.04973
47.3573					0.0514
47.3575						0.05867
47.4082			0.0407
47.4295		0.03765
47.4379								0.10238
47.4558							0.06891
47.4568	0.03813
47.483				0.04995
47.4893						0.05909
47.506					0.05173
47.5399			0.04081
47.5611		0.03781
47.5869								0.10308
47.5875							0.06934
47.6055	0.0382
47.6141				0.05018
47.637					0.05181
47.6585						0.05934
47.7088			0.04102
47.718								0.10388
47.73		0.03792
47.7363	0.03829
47.7565							0.06985
47.7823				0.05042
47.7866						0.05962
47.8051					0.05198
47.8368			0.04118
47.8579		0.03798
47.8844							0.07016
47.8863								0.10461
47.9043	0.03849
47.9096				0.05057
47.9324					0.05244
47.9377						0.05998
47.9877			0.04136
48.0088		0.03808
48.0138								0.10548
48.0314	0.03855
48.0354							0.07058
48.0599				0.05078
48.0805						0.06021
48.0826					0.05264
48.1303			0.04148
48.1514		0.03808
48.1641								0.10637
48.178							0.07098
48.1815	0.03871
48.2018				0.05099
48.2244					0.05296
48.239						0.06053
48.2885			0.04163
48.3062								0.10718
48.3096		0.03816
48.3232	0.03873
48.3363							0.07148
48.3594				0.05131
48.3819					0.05303
48.3832						0.06081
48.4326			0.04189
48.4536		0.03833
48.4639								0.10802
48.4803							0.0719
48.4805	0.03896
48.5028				0.0515
48.5148						0.06124
48.5252					0.05333
48.564			0.04193
48.585		0.03845
48.6074								0.10894
48.6118							0.07231
48.6237	0.03904
48.6336				0.05158
48.6559					0.05365
48.6607						0.06145
48.7097			0.04222
48.7307		0.03858
48.7383								0.10988
48.7543	0.03916
48.7575							0.07278
48.7787				0.05191
48.8009					0.05389
48.8086						0.06178
48.8575			0.04234
48.8784		0.03864
48.8835								0.11061
48.8992	0.03937
48.9053							0.07327
48.9258				0.05216
48.9434						0.06221
48.9479					0.05414
48.9921			0.04248
49.013		0.03878
49.0307								0.11163
49.0399							0.07387
49.0461	0.03952
49.0598				0.05235
49.0819					0.0545
49.0866						0.06249
49.135			0.04272
49.156		0.03898
49.1648								0.11256
49.1799	0.03964
49.1829							0.07416
49.2021				0.05263
49.2241					0.05466
49.2401						0.06278
49.2884			0.04281
49.3072								0.11363
49.3093		0.0391
49.322	0.03973
49.3363							0.07467
49.3548				0.05274
49.3767					0.05487
49.3908						0.0631
49.4389			0.04302
49.4597		0.03921
49.46								0.11437
49.4744	0.03983
49.4868							0.07512
49.5045				0.053
49.5264					0.05521
49.5413						0.06359
49.5891			0.04317
49.6099								0.11562
49.61		0.03938
49.624	0.03996
49.6371							0.07567
49.6541				0.05331
49.6756						0.06393
49.6759					0.05545
49.7233			0.04341
49.744		0.0395
49.7596								0.11663
49.7712							0.07608
49.7733	0.04013
49.7877				0.05346
49.8093					0.05563
49.823						0.06416
49.8705			0.04349
49.8913		0.03962
49.8932								0.11739
49.9066	0.0402
49.9185							0.07667
49.9342				0.05363
49.9558					0.05596
49.9568						0.06461
50.0041			0.0437
50.0248		0.03985
50.0399								0.11846
50.0521							0.07713
50.053	0.04047
50.0672				0.05399
50.0887					0.05624
50.1158						0.06497
50.1629			0.04386
50.173								0.11949
50.1836		0.04011
50.1858	0.04054
50.2109							0.07764
50.2253				0.05422
50.2468					0.05651
50.2536						0.06513
50.3005			0.0441
50.3212		0.04038
50.3313								0.12059
50.3437	0.04055
50.3486							0.07804
50.3623				0.05447
50.3837					0.05668
50.4012						0.06555
50.448			0.04423
50.4684								0.12159
50.4686		0.04056
50.4805	0.0408
50.496							0.07871
50.5091				0.05474
50.5304					0.05707
50.5618						0.06602
50.6084			0.04446
50.6152								0.1227
50.627	0.04088
50.629		0.04073
50.6565							0.07924
50.6688				0.055
50.69					0.05735
50.7102						0.06631
50.7565			0.04466
50.7751								0.12402
50.7771		0.0409
50.7865	0.04107
50.8047							0.07978
50.8163				0.05516
50.8374					0.05768
50.8577						0.06667
50.9039			0.04481
50.9227								0.12488
50.9244		0.04101
50.9337	0.04121
50.952							0.08025
50.963				0.05554
50.984					0.05792
50.9944						0.06706
51.0404			0.04502
51.0609		0.04105
51.0695								0.12604
51.0802	0.04132
51.0885							0.08094
51.0988				0.0557
51.1198					0.05828
51.1418						0.06737
51.1876			0.04525
51.2054								0.12732
51.2081		0.0411
51.2159	0.04138
51.2358							0.08129
51.2454				0.05611
51.2663					0.05853
51.2819						0.06781
51.3275			0.04535
51.3479		0.04126
51.3521								0.12829
51.3622	0.04159
51.3757							0.08183
51.3847				0.05626
51.4054					0.05895
51.4388						0.06811
51.4841			0.04565
51.4915								0.12957
51.5013	0.04173
51.5046		0.04147
51.5324							0.08234
51.5406				0.0567
51.5613					0.05925
51.5723						0.06857
51.6175			0.04581
51.6379		0.04148
51.6476								0.13064
51.657	0.04195
51.6657							0.08293
51.6734				0.05686
51.6939					0.05956
51.7349						0.06903
51.7798			0.04596
51.7804								0.13198
51.7896	0.04207
51.8003		0.04174
51.8281							0.08354
51.835				0.05723
51.8555					0.05985
51.8778						0.06938
51.9226			0.04616
51.9422								0.13331
51.943		0.04199
51.951	0.04228
51.9709							0.08424
51.9772				0.05756
51.9976					0.06017
52.0322						0.0698
52.0768			0.04643
52.0844								0.1347
52.0929	0.04249
52.0972		0.04208
52.1252							0.08483
52.1307				0.05777
52.151					0.06053
52.1665						0.07019
52.2109			0.04676
52.2312		0.04235
52.2381								0.13602
52.2462	0.04258
52.2592							0.08553
52.2642				0.05818
52.2844					0.06089
52.3098						0.07073
52.354			0.04698
52.3716								0.13726
52.3743		0.04256
52.3795	0.0428
52.4024							0.08616
52.4066				0.05841
52.4268					0.06117
52.4543						0.07103
52.4983			0.04722
52.5142								0.13849
52.5186		0.04265
52.5217	0.04296
52.5467							0.08689
52.5503				0.05862
52.5703					0.06154
52.6046						0.07148
52.6485			0.04758
52.658								0.14011
52.6651	0.04314
52.6687		0.04279
52.6969							0.08733
52.6998				0.05905
52.7197					0.06197
52.7471						0.07194
52.7908			0.04772
52.8076								0.14133
52.8109		0.04298
52.8144	0.04337
52.8392							0.0881
52.8414				0.05931
52.8613					0.0623
52.9135						0.07246
52.9493								0.14268
52.9558	0.04342
52.9569			0.04795
52.9771		0.0432
53.0053							0.08888
53.0068				0.05965
53.0266					0.06259
53.0565						0.07279
53.0998			0.04825
53.1148								0.14427
53.1199		0.04341
53.1209	0.04363
53.1483							0.08947
53.1491				0.06
53.1688					0.06309
53.1965						0.07331
53.2396			0.04848
53.2572								0.14572
53.2597		0.04358
53.263	0.04381
53.2881							0.09024
53.2882				0.06036
53.3079					0.06324
53.3362						0.07378
53.3791			0.04864
53.3965								0.14721
53.3991		0.04376
53.402	0.04405
53.4271				0.06063
53.4276							0.091
53.4466					0.06364
53.4757						0.07431
53.5184			0.04905
53.5355								0.14846
53.5384		0.04394
53.5406	0.04419
53.5657				0.06092
53.5669							0.09179
53.5852					0.06412
53.6275						0.07481
53.67			0.04915
53.6742								0.14999
53.6791	0.04432
53.69		0.04408
53.7167				0.0613
53.7185							0.09253
53.736					0.06438
53.777						0.07512
53.8193			0.04948
53.8253								0.15152
53.8298	0.04461
53.8393		0.0443
53.8654				0.0616
53.8679							0.09328
53.8846					0.06478
53.9087						0.07563
53.9508			0.04976
53.9708		0.04453
53.9741								0.15317
53.9782	0.04483
53.9963				0.06185
53.9995							0.09428
54.0155					0.06525
54.0544						0.07608
54.0964			0.04995
54.1051								0.1547
54.109	0.04499
54.1163		0.04466
54.1411				0.06232
54.145							0.09474
54.1603					0.06559
54.2065						0.07667
54.2483			0.05029
54.2501								0.15642
54.2536	0.04526
54.2682		0.04497
54.2924				0.06249
54.2969							0.09558
54.3114					0.06582
54.3346						0.07711
54.3762			0.05049
54.396		0.04514
54.4014								0.15782
54.4046	0.04529
54.4197				0.06289
54.4248							0.09642
54.4386					0.06626
54.4929						0.07755
54.5288								0.1593
54.5317	0.04561
54.5342			0.05065
54.5541		0.04522
54.5771				0.06323
54.5829							0.09722
54.5959					0.06679
54.6378						0.07803
54.679			0.05094
54.6863								0.16121
54.6889	0.04592
54.6988		0.04548
54.7211				0.06361
54.7277							0.09791
54.7399					0.06716
54.7798						0.07852
54.8208			0.05119
54.8305								0.1628
54.8327	0.04613
54.8405		0.04571
54.8623				0.06387
54.8695							0.09875
54.881					0.06747
54.9213						0.0792
54.9621			0.05129
54.9718								0.16437
54.9737	0.04628
54.9818		0.04596
55.003				0.06417
55.0108							0.0997
55.0216					0.06779
55.0636						0.07969
55.1042			0.05164
55.1125								0.16622
55.1141	0.04654
55.124		0.04612
55.1445				0.0646
55.153							0.10035
55.1631					0.06822
55.218						0.08017
55.2542								0.16793
55.2555	0.04675
55.2584			0.05195
55.2781		0.04627
55.298				0.06504
55.3072							0.10127
55.3164					0.06873
55.3507						0.0807
55.391			0.05206
55.4078								0.16966
55.4087	0.04692
55.4106		0.0464
55.43				0.06527
55.4398							0.10237
55.4483					0.0692
55.501						0.08133
55.5399								0.17163
55.5405	0.04732
55.541			0.05245
55.5607		0.04655
55.5793				0.06569
55.5899							0.10306
55.5976					0.06961
55.645						0.08179
55.6848			0.05271
55.6894								0.17349
55.6896	0.04736
55.7044		0.04695
55.7225				0.06606
55.7337							0.10378
55.7407					0.07003
55.7864						0.0823
55.826			0.05301
55.8326	0.0477							0.17541
55.8456		0.0471
55.863				0.06643
55.8749							0.10487
55.8812					0.07047
55.9359						0.08306
55.9729	0.04783
55.9733								0.1773
55.9753			0.05328
55.9949		0.04739
56.0117				0.06679
56.0243							0.10592
56.0298					0.07096
56.0741						0.08355
56.1134			0.05337
56.1214	0.04808
56.1221								0.17933
56.1329		0.04759
56.1491				0.06716
56.1624							0.10668
56.1671					0.0714
56.2176						0.08426
56.2567			0.0538
56.2586	0.04824
56.2596								0.18126
56.2762		0.04788
56.2918				0.06766
56.3057							0.1077
56.3097					0.07187
56.3747						0.08476
56.401	0.04846
56.4024								0.18352
56.4136			0.05395
56.433		0.04809
56.4479				0.06802
56.4626							0.10872
56.4657					0.07242
56.5006						0.08537
56.5393			0.05438
56.5569	0.04867
56.5587								0.18575
56.5588		0.04826
56.5732				0.06842
56.5883							0.1095
56.5909					0.07277
56.6615						0.08609
56.6819	0.04894
56.684								0.18757
56.7			0.05463
56.7195		0.04856
56.7331				0.06881
56.7491							0.1106
56.7507					0.07345
56.7924						0.08654
56.8307			0.05489
56.8417	0.04911
56.8441								0.19009
56.8501		0.04866
56.8633				0.06909
56.8798							0.1117
56.8808					0.07386
56.9402						0.0872
56.9716	0.04937
56.9743								0.1918
56.9783			0.05524
56.9977		0.04903
57.0101				0.06945
57.0274							0.11273
57.0276					0.07438
57.0829						0.08792
57.1183	0.04957
57.1209			0.05551
57.1213								0.19439
57.1402		0.04923
57.1521				0.06999
57.1695					0.07479
57.17							0.11383
57.2253						0.08847
57.26	0.04972
57.2631			0.05582
57.2633								0.19673
57.2824		0.04939
57.2936				0.07044
57.3109					0.07541
57.3122							0.11492
57.3822						0.08926
57.4014	0.05005
57.405								0.19898
57.4198			0.05608
57.4391		0.04969
57.4497				0.07084
57.4669					0.07588
57.469							0.11578
57.5233						0.08982
57.5572	0.05023
57.5607			0.05643
57.5612								0.2011
57.5799		0.04993
57.5899				0.07138
57.607					0.07649
57.6098							0.11696
57.6689						0.09037
57.6972	0.05041
57.7015								0.20375
57.7061			0.05677
57.7254		0.05029
57.7347				0.07185
57.7518					0.07708
57.7553							0.11833
57.8066						0.09126
57.8418	0.05074
57.8436			0.05713
57.8464								0.2061
57.8628		0.05051
57.8716				0.07232
57.8885					0.07755
57.8928							0.11924
57.9478						0.09187
57.9784	0.05102
57.9833								0.20889
57.9846			0.05753
58.0038		0.05074
58.012				0.07276
58.0289					0.0781
58.0339							0.12041
58.1111						0.09272
58.1187	0.05119
58.1239								0.21146
58.1477			0.05778
58.1669		0.05108
58.1743				0.07323
58.1911					0.07855
58.197							0.12178
58.2486						0.09346
58.2807	0.05142
58.285			0.0581
58.2864								0.21407
58.3041		0.05136
58.311				0.07376
58.3277					0.07914
58.3343							0.12275
58.3881						0.09406
58.4172	0.05167
58.4232								0.21687
58.4243			0.05846
58.4434		0.05153
58.4497				0.07418
58.4663					0.0798
58.4736							0.12409
58.5301						0.09493
58.5557	0.05196
58.5619								0.21933
58.5661			0.0588
58.5852		0.05194
58.5909				0.07479
58.6074					0.08039
58.6154							0.12523
58.675						0.09563
58.6967	0.05223
58.7032								0.22231
58.7109			0.05927
58.7299		0.05217
58.735				0.07527
58.7514					0.08103
58.7602							0.12644
58.8154						0.09634
58.8405	0.05253
58.8474								0.22501
58.8511			0.0596
58.8701		0.05252
58.8746				0.07566
58.8909					0.08147
58.9005							0.12781
58.9641						0.09699
58.9799	0.05283
58.9872								0.22797
58.9996			0.05981
59.0186		0.05277
59.0224				0.07616
59.0386					0.08213
59.049							0.12911
59.1064						0.09781
59.1275	0.05304
59.135								0.23063
59.1417			0.06015
59.1606		0.05309
59.1638				0.07681
59.1801					0.08286
59.1911							0.13035
59.2481						0.09864
59.2688	0.05311
59.2766								0.23377
59.2832			0.06056
59.3021		0.05342
59.3047				0.07714
59.3208					0.08346
59.3326							0.13189
59.3992						0.09968
59.4094	0.05362
59.4176								0.23696
59.4341			0.06081
59.453		0.05367
59.4549				0.07759
59.4709					0.0841
59.4835							0.13301
59.533						0.10033
59.5594	0.0537
59.5677			0.06123
59.5679								0.23995
59.5865		0.05397
59.5879				0.07827
59.6039					0.08481
59.6172							0.13461
59.6679						0.10105
59.6922	0.05419
59.701								0.24301
59.7024			0.06178
59.7213		0.05429
59.722				0.07886
59.7379					0.08543
59.7519							0.13601
59.8237						0.10201
59.8261	0.05438
59.8353								0.24649
59.8581			0.0622
59.8769		0.05465
59.877				0.0793
59.8928					0.08608
59.9076							0.13732
59.9667						0.10286
59.9809	0.05462
59.9904								0.24967
60.0009			0.06253
60.0192				0.07992
60.0197		0.05496
60.0349					0.08667
60.0504							0.1388
60.1058						0.10368
60.1228	0.05502
60.1326								0.25318
60.1398			0.06297
60.1575				0.08048
60.1585		0.05524
60.1731					0.08757
60.1894							0.14059
60.2609	0.05543
60.2654						0.1047
60.271								0.25631
60.2992			0.06334
60.3161				0.08089
60.3179		0.05562
60.3316					0.08821
60.3488							0.14194
60.3908						0.10556
60.4193	0.05562
60.4244			0.06378
60.4298								0.2599
60.4408				0.08159
60.4431		0.05596
60.4562					0.08892
60.474							0.14332
60.5438	0.056
60.5483						0.10632
60.5546								0.26365
60.5817			0.06413
60.5974				0.08213
60.6003		0.05628
60.6127					0.08958
60.6313							0.14494
60.6901						0.10741
60.7002	0.05624
60.7113								0.26723
60.7233			0.06454
60.7384				0.08272
60.7419		0.05673
60.7536					0.09033
60.773							0.14666
60.835						0.10819
60.8409	0.05656
60.8524								0.27112
60.868			0.06497
60.8824				0.08333
60.8866		0.05705
60.8976					0.09106
60.9177							0.14813
60.9776						0.10933
60.9848	0.05675
60.9966								0.27457
61.0104			0.06534
61.0242				0.08408
61.029		0.05748
61.0393					0.09204
61.0601							0.14991
61.1243						0.1103
61.1263	0.05714
61.1384								0.27892
61.1569			0.06587
61.17				0.08466
61.1754		0.05767
61.185					0.0926
61.2066							0.15181
61.2642						0.1113
61.2719	0.0575
61.2843								0.28278
61.2966			0.06631
61.3091				0.08524
61.3151		0.05805
61.324					0.09336
61.3463							0.15342
61.4108	0.05789
61.4141						0.11243
61.4235								0.28651
61.4464			0.06678
61.4582				0.08599
61.4648		0.05857
61.473					0.09412
61.4961							0.15519
61.555						0.11323
61.5597	0.05829
61.5727								0.29072
61.5871			0.06724
61.5983				0.08659
61.6056		0.05885
61.613					0.09487
61.6369							0.15698
61.6996	0.0586
61.7003						0.11436
61.713								0.29482
61.7322			0.06753
61.7428				0.08728
61.7507		0.05932
61.7574					0.09571
61.782							0.15874
61.8438	0.05885
61.8557						0.1155
61.8575								0.2987
61.8874			0.06807
61.8972				0.08785
61.9058		0.05971
61.9118					0.09655
61.9372							0.16065
61.9937						0.11653
61.998	0.05927
62.0121								0.30299
62.0252			0.06853
62.0344				0.0885
62.0435		0.06016
62.0489					0.09733
62.075							0.16263
62.132						0.11762
62.135	0.0595
62.1494								0.30736
62.1633			0.06911
62.1719				0.08921
62.1817		0.06046
62.1863					0.0983
62.2132							0.16448
62.2723	0.05979
62.2781						0.11895
62.287								0.31146
62.3092			0.06955
62.3171				0.08993
62.3275		0.06082
62.3315					0.09909
62.3591							0.16641
62.412						0.11995
62.4173	0.06013
62.4323								0.31576
62.443			0.07011
62.4503				0.09063
62.4612		0.06133
62.4646					0.10009
62.4929							0.16859
62.5503	0.06055
62.5619						0.12114
62.5656								0.32047
62.5927			0.07069
62.5993				0.09129
62.6109		0.06165
62.6135					0.10079
62.6426							0.17055
62.6991	0.06098
62.7049						0.12229
62.7148								0.32465
62.7354			0.07098
62.7415				0.09204
62.7537		0.06213
62.7556					0.10167
62.7854							0.17263
62.841	0.06123
62.8551						0.12348
62.857								0.32914
62.8855			0.07154
62.8909				0.09298
62.9037		0.06263
62.9049					0.10262
62.9355							0.17464
62.9902	0.06186
62.9925						0.1249
63.0065								0.3337
63.0226			0.07216
63.0274				0.09358
63.0408		0.06303
63.0413					0.10367
63.0727							0.17685
63.1265	0.06211
63.1428						0.12592
63.1432								0.33836
63.1728			0.07264
63.1768				0.09446
63.1907					0.10457
63.1909		0.06349
63.2228							0.17914
63.2758	0.06243
63.2927								0.34253
63.3001						0.12731
63.3299			0.07323
63.3332				0.09543
63.347					0.10565
63.348		0.06409
63.3799							0.18158
63.4319	0.06295
63.4341						0.12875
63.4492								0.34778
63.4637			0.07387
63.4665				0.09605
63.4801					0.10661
63.4818		0.06441
63.5138							0.18385
63.5649	0.06326
63.5822						0.12996
63.5826								0.35249
63.6116			0.07436
63.6137				0.0969
63.6273					0.10777
63.6297		0.06502
63.6617							0.18647
63.712	0.06375
63.7299								0.35713
63.7307						0.13131
63.7599			0.075
63.7614				0.09793
63.7749					0.10866
63.778		0.06531
63.8101							0.18881
63.8594	0.06424
63.8734						0.13271
63.8777								0.36165
63.9025			0.07552
63.9032				0.09863
63.9167					0.10967
63.9205		0.06598
63.9526							0.19139
64.0011	0.06468
64.0162						0.13413
64.0197								0.36654
64.0451			0.07618
64.0452				0.09959
64.0586					0.11078
64.063		0.06645
64.0952							0.1939
64.1428	0.06501
64.1603						0.13555
64.1618								0.37087
64.1884				0.10027
64.1889			0.07671
64.2017					0.11188
64.2068		0.06689
64.2391							0.19632
64.2858	0.0656
64.3026						0.13698
64.3051								0.37546
64.3299				0.10123
64.3311			0.07742
64.3431					0.11296
64.349		0.06743
64.3813							0.19879
64.4271	0.06587
64.4467								0.38008
64.4486						0.13841
64.4751				0.10205
64.4769			0.0781
64.4882					0.11415
64.4948		0.06788
64.5271							0.20153
64.5721	0.06635
64.5919								0.38462
64.5972						0.13996
64.6228				0.10307
64.6252			0.07852
64.6358					0.11525
64.6431		0.0684
64.6755							0.20443
64.7195	0.06683
64.7398						0.14146		0.38936
64.7646				0.10391
64.7676			0.07919
64.7775					0.11632
64.7855		0.069
64.8179							0.20714
64.8611	0.06724
64.8734						0.14322
64.8817								0.39317
64.8974				0.10482
64.9011			0.07993
64.9102					0.11757
64.9189		0.06952
64.9514							0.20997
64.9937	0.06776
65.0146								0.39762
65.0455						0.14484
65.0685				0.10589
65.073			0.08065
65.0813					0.11902
65.0908		0.07007
65.1234							0.21299
65.1646	0.06832
65.1757						0.14656
65.1859								0.40222
65.198				0.10681
65.203			0.08135
65.2107					0.12017
65.2208		0.07062
65.2534							0.2158
65.2939	0.06869
65.3154								0.40688
65.3263						0.14817
65.3477				0.10772
65.3534			0.08203
65.3602					0.12162
65.3711		0.07114
65.4037							0.2187
65.4433	0.06929
65.4652								0.41062
65.4703						0.14974
65.4908				0.10897
65.4972			0.08267
65.5034					0.1228
65.5149		0.07188
65.5476							0.22166
65.5863	0.06963
65.6085								0.41433
65.6296						0.15131
65.6492				0.10999
65.6563			0.08336
65.6616					0.12384
65.674		0.07238
65.7067							0.22496
65.7444	0.07028
65.767								0.4184
65.7706						0.15319
65.7894				0.11102
65.7971			0.084
65.8017					0.12542
65.8147		0.073
65.8475							0.22802
65.8844	0.07074
65.9073								0.42233
65.9139						0.15492
65.9319				0.11193
65.9403			0.08481
65.9442					0.12671
65.9579		0.07357
65.9907							0.23082
66.0267	0.07139
66.0499								0.42594
66.0518						0.15665
66.069				0.1131
66.0779			0.08538
66.0811					0.12821
66.0955		0.0741
66.1284							0.23406
66.1635	0.07163
66.1871								0.42942
66.1941						0.15848
66.2104				0.1141
66.22			0.08615
66.2225					0.12948
66.2376		0.07476
66.2705							0.23728
66.3048	0.07235
66.3286								0.43274
66.3407						0.16019
66.3562				0.11527
66.3665			0.0869
66.3682					0.13088
66.384		0.07537
66.417							0.24028
66.4503	0.07284
66.4745								0.43601
66.4872						0.16224
66.5019				0.11645
66.5128			0.08774
66.5138					0.13237
66.5303		0.07611
66.5634							0.2436
66.5958	0.07324
66.6203								0.43914
66.6299						0.16403
66.6437				0.11753
66.6553			0.0885
66.6555					0.13385
66.6728		0.07666
66.7059							0.24653
66.7375	0.07397
66.7623								0.44172
66.7807						0.1661
66.7937				0.11877
66.8054					0.1353
66.8059			0.08923
66.8234		0.07739
66.8565							0.25
66.8872	0.07446
66.9124								0.44498
66.9128						0.16804
66.925				0.11989
66.9366					0.13691
66.9378			0.08998
66.9552		0.07809
66.9884							0.25308
67.0182	0.07488
67.0437								0.44752
67.0616						0.1701
67.0729				0.12114
67.0845					0.13844
67.0864			0.09073
67.1038		0.0787
67.1371							0.25654
67.166	0.07553
67.1918								0.45051
67.204						0.17192
67.2145				0.12223
67.226					0.14003
67.2287			0.0915
67.246		0.07935
67.2794							0.25965
67.3074	0.07612
67.3335								0.45249
67.3557						0.17418
67.3654				0.12354
67.3768					0.14156
67.3802			0.09252
67.3975		0.08003
67.4309							0.26293
67.458	0.07671
67.4845								0.45525
67.4869						0.17625
67.4958				0.12479
67.5071					0.1431
67.5112			0.09338
67.5284		0.08071
67.5619							0.26589
67.5882	0.07727
67.615								0.45709
67.6293						0.17847
67.6374				0.12611
67.6486					0.14466
67.6534			0.09415
67.6707		0.08145
67.7042							0.26919
67.7296	0.07777
67.7567								0.45907
67.7793						0.18063
67.7864				0.12742
67.7976					0.14642
67.8032			0.09498
67.8204		0.08208
67.8539							0.27243
67.8784	0.07837
67.9059								0.46103
67.9432						0.1832
67.9494				0.12878
67.9605					0.14856
67.9669			0.0961
67.9841		0.08291
68.0176							0.27581
68.0412	0.07897
68.069								0.46331
68.0916						0.18537
68.0969				0.13009
68.1079					0.15011
68.115			0.09697
68.1322		0.08365
68.1658							0.27869
68.1884	0.07958
68.2166								0.46492
68.2327						0.18766
68.2373				0.1319
68.2482					0.1517
68.256			0.09791
68.2732		0.08435
68.3069							0.28192
68.3286	0.08018
68.3571								0.46678
68.3714						0.18987
68.3752				0.1331
68.386					0.15373
68.3945			0.09857
68.4117		0.08507
68.4454							0.28518
68.4663	0.08086
68.495								0.46808
68.534						0.19236
68.5367				0.13458
68.5475					0.15561
68.5569			0.09979
68.5739		0.08599
68.6077							0.28822
68.6276	0.08154
68.6568								0.46957
68.6746						0.19472
68.6766				0.13595
68.6872					0.15727
68.6973			0.10063
68.7144		0.08674
68.7482							0.29105
68.7673	0.08228
68.7967								0.47097
68.8106						0.19721
68.8118				0.13745
68.8224					0.15954
68.8332			0.10158
68.8502		0.08753
68.8841							0.29379
68.9023	0.08275
68.932								0.4721
68.9546						0.19963
68.955				0.13883
68.9654					0.1611
68.9769			0.10242
68.9939		0.08821
69.0279							0.29658
69.0452	0.08348
69.0753								0.47304
69.0974				0.1404
69.0978						0.2021
69.1078					0.16305
69.12			0.1035
69.137		0.08905
69.1709							0.29934
69.1874	0.08411
69.2178								0.47397
69.2468				0.1417
69.2481						0.20433
69.2571					0.16473
69.2701			0.10448
69.287		0.08976
69.3211							0.30174
69.3366	0.08482
69.3674								0.47463
69.3874				0.14345
69.3896						0.20708
69.3976					0.16699
69.4113			0.10544
69.4282		0.09076
69.4623							0.30428
69.477	0.08538
69.5081								0.47605
69.5388				0.14494
69.5419						0.20949
69.549					0.16881
69.5635			0.1065
69.5804		0.09145
69.6145							0.30686
69.6282	0.08605
69.6596								0.47703
69.6761				0.14626
69.68						0.21187
69.6862					0.17072
69.7014			0.10743
69.7182		0.09223
69.7524							0.30898
69.7653	0.08674
69.797								0.47775
69.8171				0.14799
69.8218						0.21417
69.8271					0.17267
69.843			0.10839
69.8598		0.09311
69.8941							0.31147
69.9061	0.08736
69.9381								0.47851
69.9619				0.14962
69.9674						0.21678
69.9718					0.17486
69.9884			0.10961
70.0052		0.09385
70.0395							0.31341
70.0506	0.08812
70.083								0.47952
70.1003				0.1512
70.1066						0.21917
70.1101					0.17672
70.1274			0.11051
70.1442		0.09465
70.1785							0.31527
70.1888	0.08869
70.2215								0.4797
70.2562				0.15286
70.2634						0.22175
70.2659					0.17871
70.284			0.11149
70.3008		0.09558
70.3351							0.31744
70.3445	0.08948
70.3775								0.48039
70.4004				0.15443
70.4084						0.22426
70.41					0.18084
70.4289			0.11259
70.4456		0.09632
70.48							0.31908
70.4885	0.09011
70.5218								0.48115
70.5479				0.15602
70.5568						0.22667
70.5574					0.18308
70.5771			0.11377
70.5938		0.09705
70.6282							0.321
70.6358	0.09078
70.6695								0.48118
70.6785				0.1576
70.688					0.18496
70.6882						0.2289
70.7083			0.11466
70.7249		0.09806
70.7595							0.32279
70.7662	0.09145
70.8002								0.48228
70.8231				0.15948
70.8325					0.18692
70.8336						0.23149
70.8535			0.11584
70.8701		0.09884
70.9047							0.3243
70.9105	0.09211
70.9448								0.48234
70.9669				0.16112
70.9761					0.18904
70.9782						0.23372
70.9979			0.11675
71.0145		0.09959
71.0491							0.32598
71.0541	0.09272
71.0887								0.48297
71.1104				0.16243
71.1197					0.19097
71.1227						0.23598
71.1422			0.11787
71.1587		0.10044
71.1934							0.32714
71.1974	0.09339
71.2324								0.48345
71.2519				0.16434
71.261					0.19309
71.265						0.23822
71.2843			0.11899
71.3008		0.10126
71.3355							0.32866
71.3387	0.09399
71.374								0.48396
71.4048				0.16592
71.4138					0.19508
71.4187						0.24048
71.4378			0.12015
71.4543		0.10181
71.4892							0.32965
71.4914	0.09475
71.527								0.48397
71.5376				0.16767
71.5465					0.19688
71.5523						0.24279
71.5712			0.12104
71.5877		0.10281
71.6226							0.33129
71.624	0.09523
71.6599								0.48466
71.6774				0.1693
71.6862					0.19873
71.6929						0.2448
71.7116			0.12218
71.7281		0.1037
71.763							0.33227
71.7635	0.09594
71.7998								0.48518
71.8242				0.17073
71.833					0.20078
71.8406						0.24684
71.8591			0.12313
71.8756		0.10442
71.9102	0.09654
71.9105							0.33346
71.9467								0.48553
71.9688				0.17245
71.9775					0.20283
71.986						0.24893
72.0044			0.12427
72.0208		0.10523
72.0545	0.09716
72.0558							0.3349
72.0914								0.48615
72.1028				0.17408
72.1114					0.20449
72.1208						0.25093
72.139			0.1252
72.1553		0.106
72.1884	0.09788
72.1904							0.33561
72.2256								0.48648
72.2526				0.17564
72.2611					0.20636
72.2715						0.25302
72.2894			0.12622
72.3058		0.10668
72.3379	0.09829
72.3409							0.33674
72.3755								0.48667
72.3957				0.17702
72.4041					0.20814
72.4154						0.2548
72.4332			0.12713
72.4495		0.10725
72.4808	0.09886
72.4846							0.33761
72.5187								0.48687
72.5391				0.17873
72.5475					0.20986
72.5596						0.25645
72.5772			0.12825
72.5935		0.1081
72.624	0.09943
72.6287							0.33883
72.6622								0.48718
72.6776				0.18046
72.6859					0.21163
72.6989						0.25826
72.7163			0.12917
72.7326		0.10888
72.7622	0.09995
72.7679							0.3396
72.8008								0.48746
[truncated: 1,221 more rows]

## Sheet: Fig S7b
				NaCl Conc.
Temp	0 mM	100 mM	200 mM	300 mM	400 mM	500 mM	600 mM	700 mM
36.7994			0.03421
36.8155						0.0391
36.8456		0.03206
36.8717							0.04201
36.9327			0.03436
36.9488						0.03916
36.9788		0.03212
36.9852					0.03855
36.9881				0.03901
37.0049							0.04206
37.0211								0.05242
37.0514	0.03333
37.081			0.03431
37.0971						0.03931
37.1178					0.03849
37.1207				0.03916
37.127		0.03212
37.1532							0.04205
37.1538								0.05261
37.1839	0.03331
37.2213			0.03445
37.2372						0.03923
37.2653					0.03858
37.267		0.03229
37.2682				0.03924
37.2933							0.04213
37.3016								0.05264
37.3314	0.03343
37.3521			0.03444
37.368						0.03934
37.3977		0.03225
37.4047					0.03852
37.4077				0.0392
37.4241							0.04229
37.4413								0.0527
37.4708	0.03339
37.5053			0.03442
37.5213						0.0394
37.5348					0.03863
37.5378				0.03928
37.5508		0.03227
37.5716								0.05288
37.5773							0.04237
37.6009	0.03337
37.6483			0.03449
37.6642						0.03942
37.6872					0.0386
37.6903				0.03931
37.6936		0.03225
37.7202							0.04257
37.7243								0.05306
37.7533	0.03344
37.8051			0.03458
37.8209						0.0395
37.8294					0.03866
37.8325				0.03931
37.8501		0.0323
37.8667								0.05319
37.8768							0.04264
37.8954	0.03354
37.9355			0.03462
37.9513						0.03956
37.9804		0.03246
37.9852					0.03891
37.9883				0.0395
38.0071							0.04275
38.0229								0.05337
38.0512	0.03342
38.0899			0.03461
38.1057						0.03983
38.1149					0.03892
38.1181				0.03954
38.1347		0.03247
38.1528								0.0535
38.1615							0.0429
38.1809	0.03351
38.2324			0.03483
38.2481						0.03987
38.2685					0.03898
38.2717				0.03967
38.2769		0.03259
38.3038							0.04291
38.3066								0.05386
38.3345	0.0336
38.3754			0.03481
38.3911						0.03995
38.4102					0.03902
38.4134				0.03969
38.4198		0.03261
38.4468							0.04314
38.4485								0.05406
38.4761	0.03359
38.5206			0.03504
38.5362						0.03995
38.5524					0.03929
38.5556				0.03979
38.5648		0.03265
38.591								0.0542
38.5919							0.04335
38.6183	0.03368
38.662			0.03501
38.6776						0.04019
38.6967					0.03929
38.7				0.04003
38.7061		0.03273
38.7332							0.04347
38.7356								0.0545
38.7626	0.03365
38.8133			0.03515
38.8289						0.04028
38.8373					0.03938
38.8407				0.04002
38.8572		0.03283
38.8765								0.05475
38.8844							0.04364
38.9032	0.03381
38.9455			0.03521
38.9611						0.04024
38.9878					0.03952
38.9892		0.03282
38.9911				0.04017
39.0165							0.04377
39.0272								0.05501
39.0537	0.03377
39.1008			0.03532
39.1163						0.04037
39.1193					0.03962
39.1227				0.04025
39.1443		0.03294
39.1589								0.0552
39.1717							0.04403
39.1851	0.03387
39.2546			0.03533
39.27						0.04062
39.2737					0.03965
39.2771				0.04048
39.2979		0.03298
39.3136								0.0554
39.3254							0.04414
39.3395	0.03391
39.3787			0.03555
39.3941						0.04079
39.4219		0.03304
39.4266					0.03996
39.4301				0.0405
39.4495							0.04419
39.4668								0.05572
39.4924	0.034
39.5352			0.03563
39.55					0.03993
39.5506						0.04089
39.5535				0.04064
39.5782		0.03314
39.5904								0.05598
39.6059							0.04439
39.6158	0.03408
39.6779			0.03556
39.6932						0.04091
39.7057					0.04002
39.7092				0.04065
39.7207		0.0333
39.7463								0.05622
39.7485							0.04456
39.7714	0.03411
39.8289			0.03574
39.8442						0.04109
39.8475					0.04014
39.851				0.04082
39.8716		0.03328
39.8884								0.05647
39.8994							0.04476
39.9132	0.03413
39.9763			0.03589
39.9916						0.04118
39.9977					0.04027
40.0013				0.0409
40.0189		0.03341
40.0389								0.05673
40.0468							0.04486
40.0634	0.03432
40.1115			0.03594
40.1267						0.04131
40.1443					0.04045
40.1479				0.04101
40.1539		0.03337
40.1819							0.04516
40.1858								0.05702
40.21	0.03433
40.2477			0.03598
40.2629						0.04151
40.2787					0.04036
40.2824				0.04113
40.2899		0.03357
40.318							0.04515
40.3204								0.05727
40.3444	0.03446
40.4004			0.03614
40.4142					0.04053
40.4156						0.0415
40.4178				0.04116
40.4424		0.03359
40.4561								0.05758
40.4706							0.0454
40.4798	0.03443
40.5535			0.03619
40.566					0.04072
40.5686						0.04162
40.5697				0.04142
40.5953		0.0337
40.6082								0.05784
40.6236							0.04558
40.6316	0.03463
40.6794			0.03634
40.6944						0.04185
40.7183					0.04082
40.721		0.03377
40.722				0.04151
40.7494							0.04572
40.7607								0.05803
40.7838	0.03448
40.8204			0.03629
40.8355						0.04188
40.8434					0.04091
40.8471				0.04174
40.8619		0.03388
40.886								0.05855
40.8904							0.04586
40.9089	0.0346
40.9711			0.03655
40.9837					0.04113
40.9861						0.04206
40.9875				0.04174
41.0124		0.03404
41.0266								0.05861
41.0409							0.04612
41.0492	0.03473
41.1177			0.03669
41.1327						0.0421
41.1335					0.04115
41.1373				0.04189
41.1589		0.03401
41.1767								0.05896
41.1875							0.04617
41.199	0.03471
41.2744			0.03673
41.2793					0.04132
41.2832				0.042
41.2893						0.04227
41.3153		0.03403
41.3227								0.05923
41.344							0.04646
41.3448	0.03478
41.4028			0.03682
41.4177						0.04234
41.4351					0.04141
41.439				0.04213
41.4436		0.03414
41.4724							0.04657
41.4788								0.05946
41.5005	0.03493
41.5424			0.03696
41.5572						0.04251
41.5628					0.04157
41.5667				0.04224
41.583		0.03423
41.6067								0.0597
41.6118							0.04677
41.6282	0.03497
41.6909			0.03693
41.7016					0.04171
41.7055				0.04243
41.7057						0.04261
41.7314		0.03421
41.7457								0.0601
41.7603							0.047
41.767	0.03515
41.8339			0.03709
41.8487						0.04279
41.8493					0.04168
41.8533				0.04264
41.8742		0.03442
41.8937								0.06038
41.9033							0.04709
41.9147	0.03511
41.9748			0.03718
41.9895						0.04296
41.9915					0.04183
41.9955				0.04253
42.0149		0.03433
42.0362								0.06067
42.044							0.04738
42.0569	0.03503
42.1194			0.03746
42.1316					0.04199
42.134						0.0431
42.1356				0.04274
42.1593		0.03455
42.1765								0.06088
42.1885							0.04729
42.1969	0.0354
42.2498			0.0375
42.2645						0.04328
42.2753					0.04204
42.2794				0.04291
42.2896		0.0346
42.3189							0.04726
42.3205								0.06122
42.3406	0.03534
42.405					0.04224
42.4091				0.04295
42.4171			0.03754
42.4317						0.04337
42.4504								0.06153
42.4567		0.03464
42.4703	0.03543
42.4861							0.04741
42.5554			0.03769
42.5699						0.04349
42.5714					0.04238
42.5755				0.04321
42.5948		0.03472
42.6171								0.06175
42.6243							0.04773
42.6367	0.03556
42.6915			0.0378
42.706						0.04363
42.7089					0.0425
42.7131				0.04334
42.7307		0.0348
42.7548								0.06212
42.7603							0.0479
42.7742	0.03565
42.8422			0.03794
42.8442					0.04265
42.8484				0.04341
42.8567						0.04388
42.8813		0.03482
42.8904								0.0625
42.9095	0.03582
42.9109							0.04801
42.9709			0.03802
42.9854						0.04389
42.9941					0.04277
42.9984				0.04363
43.0099		0.03502
43.0395							0.04818
43.0406								0.06256
43.0593	0.0358
43.1212			0.03822
43.1221					0.04299
43.1263				0.04376
43.1356						0.04408
43.1599		0.03499
43.1687								0.06282
43.1873	0.0358
43.1897							0.0484
43.2647			0.03841
43.2715					0.04309
43.2758				0.04386
43.279						0.04419
43.3033		0.03508
43.3184								0.06327
43.3331							0.0485
43.3366	0.03599
43.407			0.03843
43.4142					0.04321
43.4185				0.04397
43.4214						0.04434
43.4455		0.03519
43.4614								0.06359
43.4754							0.04884
43.4793	0.03602
43.5558					0.04336
43.5564			0.03856
43.5601				0.04408
43.5707						0.04451
43.5947		0.03534
43.6032								0.06387
43.6209	0.03618
43.6247							0.04907
43.6933			0.03874
43.7043					0.04348
43.7076						0.0446
43.7087				0.04436
43.7314		0.03534
43.752								0.06423
43.7615							0.04922
43.7694	0.03627
43.8405					0.04362
43.8444			0.03887
43.8449				0.04452
43.8586						0.04482
43.8823		0.03551
43.8884								0.06453
43.9055	0.03625
43.9125							0.04944
43.9904			0.03897
43.9907					0.04377
43.9951				0.04464
44.0046						0.045
44.0282		0.03548
44.0388								0.06493
44.0557	0.03636
44.0585							0.04966
44.1236			0.03893
44.1359					0.04389
44.1378						0.04514
44.1404				0.04474
44.1612		0.03557
44.1843								0.06513
44.1916							0.04984
44.2009	0.03655
44.2683					0.04405
44.2708			0.03913
44.2729				0.04492
44.2849						0.04528
44.3083		0.03571
44.317								0.06555
44.3333	0.03655
44.3387							0.05002
44.4024			0.03934
44.4147					0.04417
44.4164						0.04553
44.4193				0.04508
44.4396		0.03579
44.4637								0.06591
44.4702							0.05023
44.4797	0.0367
44.5455					0.04445
44.5501				0.04528
44.5512			0.03958
44.5653						0.04557
44.5883		0.03586
44.5947								0.06617
44.6105	0.03679
44.6189							0.05045
44.6894			0.0396
44.6935					0.04465
44.6982				0.04545
44.7033						0.04572
44.7263		0.0359
44.743								0.06661
44.757							0.05069
44.7585	0.0369
44.8309					0.04465
44.8355				0.04561
44.8484			0.03976
44.8623						0.04584
44.8806								0.06717
44.8851		0.03603
44.8958	0.03704
44.9159							0.0508
44.9851			0.03987
44.989					0.04489
44.9937				0.04579
44.999						0.04613
45.0216		0.03614
45.039								0.06758
45.0525							0.05106
45.054	0.03712
45.1206			0.04016
45.1249					0.04507
45.1297				0.04592
45.1345						0.04622
45.157		0.03615
45.1751								0.06789
45.188							0.0512
45.1898	0.03719
45.2598					0.04519
45.2645				0.0461
45.2694			0.04022
45.2832						0.04642
45.3056		0.03639
45.3102								0.06814
45.3246	0.03724
45.3366							0.05126
45.4077					0.04532
45.4122			0.04036
45.4124				0.04621
45.426						0.04659
45.4483		0.03642
45.4583								0.06861
45.4725	0.03732
45.4794							0.05141
45.5497					0.04548
45.5545				0.04642
45.5654			0.04033
45.5791						0.04686
45.6006								0.06904
45.6013		0.03656
45.6145	0.0374
45.6325							0.05161
45.6991			0.04075
45.702					0.04559
45.7068				0.04652
45.7128						0.04688
45.7348		0.03668
45.7532								0.0694
45.7661							0.05192
45.7668	0.03747
45.8349					0.04582
45.8398				0.04688
45.8499			0.04081
45.8636						0.04713
45.8855		0.03681
45.8864								0.06989
45.8997	0.03762
45.9168							0.05214
45.985					0.04596
45.9898				0.04696
45.9904			0.04086
46.004						0.04738
46.0258		0.03684
46.0367								0.07034
46.0497	0.03774
46.0572							0.05243
46.1246					0.04608
46.1295				0.047
46.1337			0.04106
46.1473						0.04753
46.1689		0.03701
46.1766								0.07081
46.1893	0.03787
46.2004							0.05266
46.2671					0.04642
46.2721				0.04728
46.277			0.04124
46.2905						0.04763
46.312		0.03714
46.3193								0.07122
46.3318	0.03792
46.3436							0.05285
46.4096					0.04661
46.4146				0.04758
46.4329			0.04134
46.4464						0.04785
46.462								0.07167
46.4677		0.03715
46.4743	0.03806
46.4995							0.05319
46.5611			0.04142
46.5647					0.04667
46.5697				0.04772
46.5746						0.04816
46.5958		0.03727
46.6174								0.07201
46.6276							0.05328
46.6293	0.03804
46.6922					0.0468
46.6972				0.04783
46.7109			0.04168
46.7244						0.04831
46.7451								0.07257
46.7455		0.03743
46.7568	0.03824
46.7773							0.05354
46.8411					0.04705
46.8462				0.04811
46.8496			0.04178
46.863						0.04833
46.884		0.03752
46.8943								0.07285
46.9057	0.03826
46.9159							0.05384
46.979					0.04722
46.9841				0.04828
46.9998			0.04184
47.0131						0.04866
47.0325								0.07344
47.0339		0.03765
47.0436	0.03847
47.066							0.05396
47.1283					0.04748
47.1335				0.04841
47.1424			0.04204
47.1557						0.04874
47.1764		0.03781
47.182								0.07391
47.1929	0.03847
47.2085							0.05442
47.2701					0.04751
47.2753				0.04868
47.2818			0.04219
47.2951						0.04899
47.3157		0.03787
47.3241								0.07454
47.3347	0.03875
47.3479							0.05464
47.4088					0.04766
47.414				0.0488
47.431			0.04229
47.4443						0.04933
47.463								0.07477
47.4647		0.03792
47.4733	0.03878
47.497							0.05475
47.5572					0.04799
47.5624			0.04244	0.0491
47.5756						0.04937
47.5959		0.03812
47.6116								0.07533
47.6217	0.03888
47.6283							0.05495
47.6878					0.04821
47.6931				0.04933
47.731			0.04263
47.7425								0.07579
47.7441						0.04947
47.7523	0.0391
47.7643		0.03819
47.7967							0.0554
47.8554					0.04827
47.8586			0.04279
47.8607				0.04944
47.8717						0.04979
47.8918		0.0383
47.9104								0.07636
47.9199	0.03915
47.9243							0.05562
47.9823					0.04853
47.9877				0.04964
48.0092			0.04294
48.0223						0.04997
48.0376								0.07683
48.0422		0.03836
48.0468	0.03934
48.0748							0.05591
48.1321					0.04874
48.1375				0.04979
48.1515			0.04315
48.1645						0.05022
48.1843		0.03857
48.1876								0.07726
48.1965	0.03944
48.217							0.05621
48.2736					0.04891
48.279				0.0501
48.3094			0.04324
48.3224						0.05033
48.3293								0.07796
48.3379	0.03956
48.342		0.03862
48.3748							0.05646
48.4306					0.04911
48.436				0.05028
48.4531			0.04343
48.4661						0.05056
48.4856		0.03885
48.4866								0.0784
48.4949	0.0397
48.5185							0.05687
48.5735					0.04927
48.579				0.05057
48.5842			0.04358
48.5971						0.05089
48.6165		0.03879
48.6298								0.0789
48.6378	0.0397
48.6495							0.05721
48.7039					0.04949
48.7094				0.05067
48.7296			0.04369
48.7425						0.05116
48.7604								0.0794
48.7617		0.03896
48.7682	0.03997
48.7948							0.05742
48.8484					0.04984
48.854				0.05094
48.877			0.04383
48.8899						0.05135
48.9052								0.08002
48.909		0.03914
48.9128	0.04004
48.9421							0.05766
48.9951					0.04991
49.0006				0.05119
49.0114			0.04414
49.0242						0.05149
49.0432		0.03922
49.0521								0.0805
49.0593	0.0401
49.0764							0.05805
49.1286					0.05012
49.1342				0.05129
49.154			0.0443
49.1667						0.05168
49.1856		0.03934
49.1859								0.08119
49.1929	0.04029
49.2189							0.05827
49.2704					0.05027
49.2761				0.05172
49.307			0.04438
49.3198						0.052
49.3279								0.08178
49.3347	0.04047
49.3384		0.03951
49.3719							0.05859
49.4226					0.0506
49.4283				0.0519
49.4572			0.04459
49.4698						0.05221
49.4804								0.08238
49.4868	0.0406
49.4884		0.03967
49.5219							0.05892
49.5719					0.05071
49.5776				0.05208
49.6071			0.04474
49.6197						0.05237
49.6299								0.08281
49.6361	0.04073
49.6381		0.03974
49.6717							0.05941
49.721					0.0511
49.7267				0.05233
49.7409			0.04495
49.7535						0.05254
49.7718		0.04002
49.7793								0.08331
49.7851	0.04089
49.8055							0.05975
49.8541					0.05127
49.8598				0.05264
49.8878			0.04507
49.9004						0.0528
49.9126								0.08404
49.9182	0.04098
49.9185		0.04006
49.9523							0.06015
50.0002					0.05145
50.006				0.05281
50.0211			0.0453
50.0336						0.05307
50.0517		0.04024
50.0589								0.08454
50.0642	0.04106
50.0855							0.06053
50.1327					0.05163
50.1385				0.05307
50.1795			0.0454
50.1917								0.08534
50.192						0.05333
50.1967	0.04131
50.21		0.04043
50.2439							0.06084
50.2903					0.05197
50.2961				0.05334
50.3169			0.04564
50.3293						0.0535
50.3471		0.0404
50.3495								0.08593
50.3543	0.04137
50.3811							0.06114
50.4268					0.05207
50.4327				0.05355
50.464			0.04585
50.4764						0.05386
50.4863								0.08655
50.4908	0.0415
50.494		0.0406
50.5281							0.06159
50.5731					0.05229
50.579				0.05376
50.624			0.04602
50.6328								0.08726
50.6364						0.05414
50.6371	0.04161
50.6539		0.04073
50.6881							0.06198
50.7322					0.05268
50.7382				0.05417
50.7719			0.04624
50.7842						0.05437
50.7923								0.08806
50.7962	0.04186
50.8015		0.0409
50.8358							0.06243
50.8792					0.0529
50.8852				0.05437
50.9189			0.04646
50.9312						0.05452
50.9395								0.08882
50.9432	0.04207
50.9484		0.04098
50.9827							0.06284
51.0254					0.05324
51.0314				0.05455
51.0551			0.04665
51.0673						0.0548
51.0844		0.04122
51.086								0.08956
51.0894	0.04212
51.1188							0.06319
51.1608					0.05344
51.1669				0.05491
51.202			0.04683
51.2142						0.05486
51.2216								0.09028
51.2248	0.04223
51.2311		0.04132
51.2657							0.06352
51.3069					0.05372
51.313				0.0552
51.3415			0.04699
51.3537						0.05522
51.368								0.09086
51.3705		0.04148
51.3708	0.04236
51.4051							0.064
51.4457					0.05402
51.4518				0.05547
51.4978			0.0473
51.507								0.09174
51.5096	0.04234
51.51						0.05546
51.5267		0.04154
51.5614							0.06438
51.6011					0.05413
51.6073				0.05573
51.6309			0.04747
51.643						0.05583
51.6595		0.04178
51.6627								0.09244
51.665	0.04276
51.6943							0.06482
51.7334					0.05438
51.7396				0.05596
51.7929			0.0477
51.7953								0.09338
51.7972	0.04291
51.805						0.0562
51.8214		0.04199
51.8562							0.06535
51.8945					0.05484
51.9008				0.05639
51.9353			0.04797
51.9474						0.05639
51.9566								0.09424
51.9583	0.04297
51.9637		0.04215
51.9986							0.0658
52.0362					0.05495
52.0424				0.05655
52.0892			0.0483
52.0985								0.09506
52.1	0.0432
52.1012						0.05654
52.1173		0.04224
52.1524							0.06604
52.1892					0.05539
52.1955				0.05692
52.223			0.0484
52.2349						0.05701
52.251		0.04245
52.2518								0.09599
52.2529	0.04333
52.2861							0.0667
52.3222					0.05556
52.3286				0.05715
52.3658			0.04859
52.3777						0.05726
52.3851								0.09661
52.386	0.0435
52.3936		0.04257
52.4288							0.06722
52.4642					0.05576
52.4706				0.05742
52.5097			0.04888
52.5216						0.05754
52.5273								0.09769
52.5279	0.04375
52.5374		0.04282
52.5726							0.06766
52.6074					0.05607
52.6137				0.0578
52.6596			0.0491
52.6707								0.09856
52.6711	0.0438
52.6714						0.05801
52.687		0.04298
52.7224							0.06792
52.7564					0.05632
52.7628				0.05794
52.8015			0.04929
52.8133						0.05819
52.82	0.04397							0.09947
52.8288		0.04314
52.8643							0.06857
52.8975					0.05673
52.904				0.05833
52.9612	0.04408
52.9614								0.10031
52.9673			0.04964
52.979						0.05841
52.9944		0.04336
53.0299							0.06909
53.0623					0.05695
53.0688				0.05869
53.1099			0.04998
53.1216						0.05902
53.126	0.04441
53.1265								0.10117
53.1368		0.04354
53.1725							0.06959
53.2042					0.0573
53.2107				0.059
53.2494			0.05017
53.261						0.05923
53.2677	0.04449
53.2686								0.10216
53.2761		0.04369
53.3119							0.07009
53.3429					0.05766
53.3494				0.05927
53.3885			0.05037
53.4001						0.05961
53.4064	0.04474
53.4075								0.10305
53.4151		0.04393
53.4509							0.0707
53.4812					0.05781
53.4878				0.05943
53.5275			0.05064
53.5391						0.06003
53.5448	0.04486
53.5461								0.10411
53.554		0.04413
53.5898							0.0711
53.6194					0.05826
53.626				0.05992
53.6788			0.05086
53.683	0.04513
53.6846								0.10503
53.6903						0.0603
53.705		0.04426
53.741							0.07168
53.7698					0.05851
53.7765				0.06022
53.8278			0.05122
53.8333	0.04532
53.8352								0.10608
53.8393						0.06065
53.8539		0.04452
53.8899							0.07228
53.918					0.05873
53.9247				0.06044
53.959			0.05143
53.9705						0.06095
53.9815	0.0454
53.9837								0.10698
53.985		0.04457
54.0211							0.0728
54.0485					0.05934
54.0552				0.0607
54.1042			0.05169
54.112	0.04559
54.1144								0.10823
54.1157						0.06145
54.13		0.04489
54.1662							0.07336
54.1929					0.05938
54.1996				0.06104
54.2558			0.0519
54.2563	0.04575
54.2591								0.10917
54.2672						0.06185
54.2814		0.04513
54.3177							0.07378
54.3436					0.05989
54.3504				0.06153
54.3834			0.05215
54.3947						0.0622
54.407	0.04614
54.4088		0.04534
54.41								0.1102
54.4452							0.07444
54.4705					0.06019
54.4773				0.06182
54.5339	0.04638
54.5371								0.1111
54.5411			0.05244
54.5524						0.06249
54.5663		0.04544
54.6028							0.07485
54.6273					0.06054
54.6342				0.06212
54.6855			0.05271
54.6907	0.04647
54.6943								0.11221
54.6968						0.06305
54.7106		0.04578
54.7471							0.07554
54.7709					0.06105
54.7778				0.06253
54.827			0.053
54.8343	0.04673
54.8381								0.11349
54.8382						0.06348
54.8519		0.04586
54.8885							0.07609
54.9116					0.06133
54.9185				0.06273
54.968			0.05325
54.9749	0.0469
54.979								0.11454
54.9792						0.06369
54.9927		0.04607
55.0294							0.0766
55.0518					0.06171
55.0587				0.06298
55.1099			0.05346
55.1151	0.04714
55.1195								0.1157
55.121						0.06424
55.1344		0.04627
55.1712							0.0772
55.1929					0.06215
55.1998				0.06347
55.2562	0.04737
55.2608								0.11694
55.2637			0.05373
55.2748						0.06456
55.2881		0.0465
55.325							0.07785
55.3459					0.06243
55.3528				0.06371
55.3959			0.05402
55.407						0.06517
55.4091	0.04762
55.414								0.11789
55.4202		0.0467
55.4571							0.07849
55.4774					0.06274
55.4844				0.06403
55.5406	0.04789
55.5457			0.05423
55.5458								0.11904
55.5567						0.06562
55.5697		0.04688
55.6068							0.07912
55.6262					0.06318
55.6333				0.06433
55.6891			0.05458
55.6894	0.04805
55.6949								0.12038
55.7001						0.06611
55.713		0.04712
55.7502							0.0798
55.7689					0.06353
55.776				0.06465
55.83			0.05482
55.8321	0.04841
55.8378								0.12154
55.841						0.06645
55.8537		0.04732
55.891							0.08042
55.909					0.064
55.9161				0.06508
55.9722	0.04843
55.9782								0.12276
55.979			0.05505
55.9899						0.06707
56.0025		0.04752
56.0399							0.08106
56.0572					0.06445
56.0643				0.06547
56.1168			0.05541
56.1203	0.04882
56.1266								0.12419
56.1277						0.06751
56.1401		0.04762
56.1775							0.08165
56.1942					0.06481
56.2013				0.06574
56.2573	0.04905
56.2597			0.05552
56.2638								0.12551
56.2706						0.068
56.2829		0.04792
56.3204							0.08241
56.3363					0.06513
56.3435				0.06617
56.3994	0.04919
56.4062								0.12698
56.4163			0.05588
56.4271						0.06842
56.4392		0.04816
56.4768							0.08299
56.4919					0.06577
56.4992				0.06655
56.5417			0.05625
56.5525						0.06905
56.555	0.04944
56.5621								0.12822
56.5646		0.04837
56.6022							0.08365
56.6167					0.06614
56.624				0.06697
56.6797	0.04955
56.6871								0.12967
56.7021			0.05658
56.7128						0.06946
56.7247		0.04864
56.7625							0.0844
56.7762					0.06653
56.7835				0.06727
56.8325			0.05696
56.8392	0.04988
56.8432						0.07007
56.8469								0.13121
56.855		0.04884
56.8928							0.08514
56.9059					0.06697
56.9132				0.06767
56.9688	0.05004
56.9768								0.13247
56.9797			0.05715
56.9904						0.0705
57.002		0.04903
57.0399							0.08587
57.0522					0.0674
57.0596				0.06821
57.1152	0.05034
57.122			0.05751
57.1234								0.13411
57.1326						0.07105
57.1441		0.04924
57.1821							0.0867
57.1937					0.06792
57.2011				0.0686
57.2567	0.05051
57.2639			0.05787
57.2651								0.1356
57.2744						0.07176
57.2859		0.04947
57.3239							0.08737
57.3348					0.06838
57.3422				0.06877
57.3977	0.05081
57.4065								0.13717
57.4203			0.05795
57.4308						0.07222
57.442		0.04974
57.4802							0.08821
57.4903					0.06875
57.4978				0.06939
57.5532	0.05096
57.5608			0.05837
57.5623								0.13876
57.5713						0.07269
57.5825		0.04992
57.6207							0.08899
57.6301					0.06935
57.6376				0.06973
57.693	0.05112
57.7023								0.14034
57.7059			0.05869
57.7164						0.07339
57.7274		0.05025
57.7657							0.08967
57.7744					0.06981
57.7819				0.07006
57.8372	0.05132
57.8431			0.05907
57.8469								0.14207
57.8535						0.07396
57.8644		0.05029
57.9028							0.09061
57.9108					0.07047
57.9183				0.07059
57.9736	0.05161
57.9835								0.14372
57.9839			0.05925
57.9942						0.07454
58.005		0.05067
58.0435							0.09146
58.0508					0.07086
58.0583				0.07103
58.1136	0.05195
58.1237								0.14552
58.1465			0.05978
58.1569						0.07516
58.1675		0.05092
58.2061							0.09223
58.2125					0.07153
58.2202				0.07156
58.2753	0.05219
58.2835			0.06007
58.2857								0.14721
58.2939						0.07576
58.3043		0.05126
58.343							0.09302
58.3488					0.07196
58.3564				0.07193
58.4115	0.05242
58.4222								0.1489
58.4225			0.06043
58.4328						0.07632
58.4431		0.05141
58.4819							0.09388
58.4869					0.0724
58.4946				0.07247
58.5497	0.05266
58.5606								0.15073
58.564			0.06065
58.5742						0.07694
58.5845		0.05164
58.6233							0.09469
58.6277					0.07316
58.6354				0.07283
58.6904	0.05284
58.7016								0.15243
58.7084			0.06115
58.7186						0.07754
58.7287		0.05196
58.7676							0.0957
58.7713					0.07358
58.779				0.07323
58.834	0.05311
58.8455								0.15423
58.8484			0.06144
58.8585						0.07816
58.8685		0.05216
58.9075							0.09646
58.9104					0.07424
58.9182				0.07377
58.9731	0.05338
58.9849								0.15614
58.9965			0.06173
59.0066						0.07885
59.0164		0.05255
59.0555							0.09733
59.0577					0.07459
59.0655				0.07418
59.1204	0.05358
59.1324								0.15831
59.1383			0.06218
59.1484						0.07958
59.1581		0.05261
59.1972							0.09832
59.1987					0.07512
59.2066				0.07473
59.2614	0.05383
59.2737								0.15997
59.2795			0.0626
59.2895						0.08037
59.2991		0.05297
59.3383							0.09931
59.3391					0.0757
59.347				0.07526
59.4017	0.05429
59.4143								0.16204
59.43			0.06296
59.44						0.08091
59.4494		0.05321
59.4888					0.0763		0.10031
59.4967				0.07571
59.5514	0.05444
59.5633			0.06328
59.5643								0.16413
59.5733						0.08162
59.5826		0.0535
59.6214					0.07677
59.622							0.10119
59.6293				0.07614
59.6839	0.05477
59.6971								0.16634
59.6978			0.06366
59.7077						0.08236
59.7169		0.05377
59.755					0.07727
59.7564							0.10225
59.763				0.07667
59.8176	0.05496
59.831								0.16858
59.8531			0.0642
59.8629						0.08329
59.872		0.05413
59.9095					0.07786
59.9116							0.10339
59.9175				0.07737
59.972	0.05517
59.9857								0.17076
59.9956			0.0646
60.0054						0.08388
60.0143		0.05429
60.0512					0.07841
60.054							0.10415
60.0592				0.07782
60.1137	0.05563
60.1276								0.17283
60.1342			0.06499
60.144						0.0848
60.1528		0.05468
60.189					0.07919
60.1925							0.10532
60.1971				0.07831
60.2515	0.05585
60.2657								0.17546
60.2932			0.06543
60.3029						0.08544
60.3116		0.05492
60.3471					0.07959
60.3514							0.10634
60.3552				0.07883
60.4095	0.05623
60.4181			0.06584
60.4241								0.17766
60.4278						0.08652
60.4364		0.05532
60.4713					0.08036
60.4763							0.10741
60.4795				0.07928
60.5338	0.05646
60.5486								0.18002
60.5751			0.06607
60.5847						0.08698
60.5931		0.05553
60.6274					0.08073
60.6331							0.10853
60.6356				0.07992
60.6898	0.05669
60.7049								0.18225
60.7164			0.06672
60.726						0.0879
60.7343		0.05584
60.7679					0.08139
60.7744							0.10963
60.7761				0.08041
60.8303	0.05711
60.8457								0.18498
60.8608			0.06703
60.8704						0.08868
60.8785		0.05629
60.9115					0.08213
60.9187							0.11079
60.9197				0.081
60.9739	0.05727
60.9895								0.18743
61.0028			0.06752
61.0124						0.08958
61.0204		0.0566
61.0528					0.08288
61.0607							0.11215
61.0611				0.08164
61.1151	0.05762
61.131								0.18993
61.149			0.06788
61.1585						0.09053
61.1664		0.05687
61.1981					0.08327
61.2064				0.08228
61.2067							0.11327
61.2604	0.05802
61.2766								0.19271
61.2884			0.06844
61.2979						0.09116
61.3056		0.05727
61.3367					0.08414
61.3451				0.08281
61.346							0.11447
61.399	0.05817
61.4155								0.19522
61.4378			0.06887
61.4473						0.0921
61.4549		0.05768
61.4853					0.08478
61.4937				0.08358
61.4954							0.1158
61.5476	0.05866
61.5643								0.19776
61.5782			0.06928
61.5876						0.09289
61.5951		0.05789
61.625					0.08544
61.6333				0.084
61.6357							0.11693
61.6872	0.05893
61.7042								0.20072
61.7231			0.0696
61.7324						0.09369
61.7397		0.0583
61.769					0.08633
61.7774				0.08469
61.7804							0.11825
61.8312	0.05915
61.8484								0.2032
61.8778			0.07023
61.8871						0.09461
61.8943		0.05861
61.9229					0.08696
61.9313				0.08527
61.9351							0.11955
61.985	0.05959
62.0026								0.2061
62.0154			0.07066
62.0246						0.09539
62.0317		0.05893
62.0596					0.08753
62.0681				0.08601
62.0726							0.12084
62.1218	0.05975
62.1396								0.20909
62.1532			0.07119
62.1624						0.09624
62.1694		0.0593
62.1967					0.08834
62.2052				0.08667
62.2103							0.12247
62.2588	0.06029
62.2769								0.21203
62.2987			0.07172
62.3079						0.09737
62.3147		0.0598
62.3414					0.0891
62.3499				0.08727
62.3558							0.12361
62.4035	0.0604
62.4219								0.21494
62.4322			0.07221
62.4413						0.09822
62.448		0.06019
62.4741					0.08996
62.4827				0.08805
62.4891							0.12532
62.5362	0.06092
62.5548								0.21808
62.5816			0.07274
62.5907						0.09924
62.5973		0.06035
62.6227					0.09079
62.6313				0.08862
62.6385							0.12647
62.6848	0.06114
62.7036								0.22091
62.724			0.07319
62.7331						0.10009
62.7395		0.06069
62.7643					0.09143
62.7729				0.08937
62.7808							0.12802
62.8264	0.06157
62.8455								0.22408
62.8737			0.07366
62.8828						0.10105
62.8891		0.06113
62.9132					0.09232
62.9219				0.09
62.9305							0.12946
62.9753	0.06194
62.9947								0.22713
63.0106			0.07432
63.0196						0.10212
63.0258		0.06168
63.0493					0.09324
63.058				0.09085
63.0672							0.13102
63.1113	0.06221
63.131								0.2302
63.1604			0.07477
63.1693						0.10311
63.1754		0.06201
63.1982					0.09397
63.2069				0.09151
63.2169							0.13239
63.2602	0.06252
63.2802								0.23338
63.3171			0.0752
63.326						0.10428
63.3319		0.06235
63.3541					0.09489
63.3629				0.09239
63.3736							0.13431
63.416	0.06316
63.4363								0.2372
63.4507			0.07594
63.4595						0.10538
63.4653		0.06294
63.4868					0.09583
63.4956				0.09315
63.507							0.13595
63.5488	0.0634
63.5694								0.24038
63.5982			0.07635
63.6071						0.10641
63.6127		0.06323
63.6336					0.09677
63.6424				0.09402
63.6545							0.13768
63.6955	0.06375
63.7164								0.24354
63.7462			0.07706
63.755						0.10751
63.7605		0.06379
63.7808					0.09752
63.7896				0.09487
63.8024							0.13936
63.8427	0.06408
63.8638								0.2466
63.8884			0.07762
63.8972						0.1087
63.9026		0.06407
63.9222					0.09848
63.9311				0.09545
63.9445							0.14097
63.984	0.06464
64.0054								0.25006
64.0307			0.07817
64.0395						0.11001
64.0447		0.06447
64.0637					0.09935
64.0726				0.0965
64.0867							0.14281
64.1255	0.06486
64.1472								0.2534
64.1743			0.07882
64.183						0.11101
64.188		0.06506
64.2064					0.10041
64.2153				0.09718
64.2302							0.14459
64.2682	0.06538
64.2902								0.25676
64.316			0.07919
64.3247						0.11238
64.3297		0.06545
64.3474					0.10136
64.3564				0.09807
64.3719							0.14617
64.4092	0.06576
64.4314								0.26002
64.4615			0.0799
64.4702						0.11349
64.475		0.06603
64.4921					0.10237
64.5011				0.09882
64.5173							0.14832
64.5539	0.06632
64.5764								0.26361
64.6096			0.08059
64.6182						0.11471
64.6229		0.06637
64.6393					0.10326
64.6483				0.09982
64.6653							0.15016
64.7011	0.06656
64.7238								0.26674
64.7517			0.08121
64.7602						0.11599
64.7648		0.06685
64.7806					0.10417
64.7897				0.10076
64.8073							0.15222
64.8423	0.067
64.8654								0.26975
64.8848			0.08201
64.8933						0.11735
64.8978		0.06736
64.913					0.10547
64.9221				0.10153
64.9403							0.15415
64.9747	0.06747
64.998								0.27301
65.0564			0.08264
65.0648						0.11894
65.0691		0.06789
65.0836					0.10656
65.0927				0.10249
65.1118							0.1562
65.1453	0.06794
65.1689								0.27624
65.1861			0.08338
65.1945						0.12007
65.1987		0.06827
65.2126					0.10741
65.2217				0.10341
65.2414							0.15824
65.2742	0.06847
65.2981								0.27963
65.3361			0.08392
65.3445						0.12155
65.3485		0.06872
65.3617					0.10867
65.3709				0.10443
65.3913							0.16043
65.4234	0.0688
65.4475								0.28252
65.4796			0.08473
65.488						0.12297
65.4919		0.0693
65.5045					0.10972
65.5137				0.1054
65.5348							0.1624
65.5661	0.06927
65.5905								0.28576
65.6383			0.08524
65.6466						0.12443
65.6504		0.06987
65.6623					0.11098
65.6715				0.10648
65.6934							0.16471
65.7239	0.06977
65.7486								0.28857
65.7788			0.08603
65.7871						0.12601
65.7907		0.07046
65.802					0.11205
65.8113				0.10745
65.8338							0.16674
65.8636	0.07027
65.8885								0.29149
65.9217			0.08671
65.9299						0.12743
65.9334		0.07073
65.944					0.11304
65.9534				0.10806
65.9766							0.16905
66.0056	0.07076
66.0309								0.29413
66.0591			0.08744
66.0672						0.1289
66.0706		0.07134
66.0806					0.11424
66.09				0.10927
66.1139							0.17116
66.1422	0.07115
66.1677								0.29696
66.2008			0.08815
66.209						0.13034
66.2122		0.07187
66.2216					0.11561
66.231				0.1103
66.2556							0.17358
66.2831	0.07162
66.3089								0.29988
66.3469			0.0889
66.355						0.13214
66.3582		0.07235
66.3669					0.11681
66.3763				0.11144
66.4016							0.17598
66.4284	0.07213
66.4544								0.30218
66.493			0.08962
66.501						0.13361
66.504		0.073
66.5121					0.11787
66.5215				0.1125
66.5475							0.17835
66.5735	0.07261
66.5999								0.30445
66.6351			0.09033
66.6432						0.13514
66.646		0.07356
66.6535					0.11906
66.663				0.11344
66.6896							0.1806
66.7149	0.07314
66.7415								0.30676
66.7854			0.09114
66.7934						0.13669
66.7961		0.07408
66.8029					0.12048
66.8124				0.11451
66.8398							0.18296
66.8643	0.07358
66.8912								0.30893
66.917			0.09197
66.9249						0.13861
66.9275		0.07465
66.9337					0.12173
66.9433				0.1156
66.9713							0.1855
66.9951	0.07406
67.0223								0.31113
67.0652			0.09288
67.0732						0.14
67.0756		0.07523
67.0812					0.12309
67.0908				0.11688
67.1194							0.18793
67.1425	0.07471
67.17								0.31325
67.2072			0.09358
67.2151						0.14208
67.2174		0.07589
67.2224					0.12438
67.232				0.11811
67.2613							0.18988
67.2837	0.07526
67.3114								0.3151
67.3584			0.09431
67.3662						0.14377
67.3684		0.07641
67.3727					0.12593
67.3823				0.11917
67.4124							0.19265
67.434	0.07565
67.462								0.31767
67.4891			0.09515
67.4969						0.14547
67.4989		0.07701
67.5026					0.12747
67.5123				0.12035
67.543							0.19502
67.5639	0.07622
67.5922								0.31898
67.631			0.09604
67.6388						0.14722
67.6407		0.07757
67.6438					0.12883
67.6535				0.12148
67.6849							0.19755
67.705	0.07669
67.7336								0.32065
67.7804			0.09688
67.7881						0.14917
67.7899		0.0781
67.7923					0.13036
67.8021				0.12275
67.8342							0.20004
67.8536	0.07719
67.8824								0.32219
67.9438			0.09777
67.9514						0.15108
67.9531		0.07894
67.9547					0.13181
67.9645				0.12419
67.9974							0.20303
68.016	0.07792
68.0451								0.32425
68.0916			0.09861
68.0992						0.15306
68.1007		0.07944
68.1017					0.13344
68.1116				0.12549
68.1452							0.2054
68.163	0.07827
68.1924								0.32545
68.2323			0.0996
68.2399						0.15495
68.2412		0.08014
68.2416					0.13518
68.2515				0.12673
68.2858							0.20796
68.3028	0.07899
68.3325								0.32667
68.3705			0.10033
68.378						0.15717
68.3791					0.13659
68.3793		0.08084
68.3889				0.12817
68.4239							0.21011
68.4402	0.07931
68.4702								0.32814
68.5324			0.10137
68.5399						0.15924
68.5401					0.13819
68.541		0.0816
68.55				0.12948
68.5857							0.21316
68.6013	0.08011
68.6315								0.32929
68.6726			0.1023
68.6795					0.13982
68.6801						0.16109
68.681		0.082
68.6894				0.13099
68.7258							0.21535
68.7406	0.08063
68.7711								0.33056
68.8081			0.10327
68.8142					0.14141
68.8156						0.16325
68.8164		0.0828
68.8242				0.13232
68.8613							0.21776
68.8753	0.08116
68.9061								0.33174
68.9516			0.10404
68.9569					0.14288
68.959						0.16501
68.9597		0.08327
68.9669				0.13369
69.0046							0.22017
69.018	0.08167
69.049								0.33262
69.0943			0.10516
69.0988					0.14485
69.1017						0.16724
69.1023		0.08415
69.1089				0.13502
69.1473							0.22257
69.1599	0.08242
69.1912								0.33355
69.2441			0.10594
69.2478					0.14633
69.2514						0.16907
69.2519		0.08481
69.2578				0.13655
69.297							0.22484
69.3088	0.08277
69.3404								0.33459
69.385			0.10699
69.3879					0.14826
69.3923						0.17126
69.3926		0.08544
69.398				0.13789
69.4378							0.22698
69.4489	0.08351
69.4808								0.33544
69.5368			0.10777
69.5388					0.14993
69.544						0.17337
69.5442		0.08601
69.549				0.13944
69.5895							0.22948
69.5998	0.08406
69.632								0.33646
69.6744			0.10898
69.6757					0.15177
69.6816		0.0868				0.17544
69.6858				0.14077
69.727							0.23133
69.7366	0.08457
69.769								0.33702
69.8157			0.10997
69.8162					0.15354
69.8228		0.08736
69.8229						0.17739
69.8264				0.14225
69.8682							0.23374
69.8771	0.08508
69.9098								0.33793
69.9604					0.15537
69.9608			0.11085
69.9677		0.08819
69.9679						0.1795
69.9707				0.14389
70.0132							0.23553
70.0214	0.08565
70.0543								0.33849
70.0984					0.15703
70.0995			0.11179
70.1063		0.08874
70.1066						0.18145
70.1086				0.14526
70.1519							0.23765
70.1593	0.08623
70.1925								0.33922
70.2538					0.15865
70.2557			0.11287
70.2623		0.08956
70.2628						0.18374
70.264				0.14693
70.308							0.23967
70.3146	0.08718
70.3481								0.33982
70.3975					0.1606
70.4003			0.11374
70.4067		0.09011
70.4073						0.18572
70.4078				0.14834
70.4525							0.24133
70.4583	0.08754
70.4921								0.34045
70.5445					0.16229
70.5481			0.11492
70.5544		0.09091
70.5549				0.14994
70.5551						0.18772
70.6002							0.2432
70.6053	0.08821
70.6394								0.34089
70.6747					0.16426
70.679			0.11587
70.6851		0.09158		0.15164
70.686						0.18979
70.7311							0.24491
70.7355	0.08884
70.7698								0.34181
70.8187					0.16599
70.8239			0.117
70.8292				0.15307
70.8298		0.09232
70.8308						0.19165
70.8759							0.24683
70.8795	0.08917
70.9141								0.3422
70.962					0.16785
70.968			0.11799
70.9725				0.15451
70.9738		0.09309
70.9749						0.19375
71.0199							0.24835
71.0228	0.08974
71.0577								0.34259
71.1051					0.16963
71.1119			0.11905
71.1156				0.15636
71.1175		0.09368
71.1187						0.19556
71.1637							0.24991
71.1659	0.09048
71.201								0.34345
71.2462					0.17152
71.2538			0.12017
71.2567				0.15761
71.2591		0.09446
71.2605						0.19748
71.3054							0.25145
71.3069	0.09098
71.3423								0.34383
71.3985					0.17329
71.407			0.12103
71.4091				0.15927
71.4122		0.09495
71.4137						0.19912
71.4586							0.25265
71.4592	0.09159
71.495								0.34415
71.5309					0.175
71.54			0.12225
71.5414				0.16075
71.5451		0.09571
71.5468						0.20111
71.5915	0.09214
71.5916							0.25391
71.6275								0.34459
71.6702					0.17677
71.6801			0.12321
71.6808				0.16236
71.685		0.09633
71.6868						0.20281
71.7308	0.09251
71.7316							0.2554
71.7671								0.34487
71.8165					0.17854
71.8272				0.16394
71.8273			0.12416
71.8321		0.09686
71.834						0.20444
71.8771	0.09305
71.8787							0.25656
71.9137								0.34541
71.9606					0.18041
71.9713				0.16559
71.9722			0.12518
71.9768		0.09751
71.9788						0.2062
72.0212	0.0938
72.0235							0.25781
72.058								0.34603
72.0942					0.18208
72.1049				0.16701
72.1065			0.12632
72.1109		0.09823
72.1131						0.20769
72.1548	0.09418
72.1577							0.25894
72.1918								0.34663
72.2434					0.18375
72.2542				0.16864
72.2567			0.12717
72.2609		0.09878
72.2632						0.2094
72.304	0.09457
72.3077							0.25993
72.3414								0.34691
72.3861					0.18551
72.3969				0.17003
72.4001			0.12818
72.4041		0.09946
72.4066						0.21077
72.4466	0.09508
72.4511							0.26096
72.4842								0.34706
72.529					0.18701
72.5398				0.17155
72.5438			0.12943
72.5477		0.09998
72.5502						0.21223
72.5895	0.09552
72.5947							0.26219
72.6274								0.34759
72.667					0.1885
72.6778				0.17299
72.6826			0.13028
72.6863		0.10046
72.689						0.21377
72.7275	0.09594
72.7334							0.26289
72.7657								0.34823
72.8163					0.19015
72.8272				0.17436
72.8328			0.13103
[truncated: 1,221 more rows]

## Sheet: Fig S7c
				NaCl Conc.
Temp	0 mM	100 mM	200 mM	300 mM	400 mM	500 mM	600 mM	700 mM
37.087			0.03429
37.0969							0.04664
37.1007						0.04056
37.101		0.03194
37.1583					0.03782
37.1716				0.04136
37.2194			0.03429
37.2293							0.04667
37.233						0.04052
37.2333		0.03194
37.2415								0.05549
37.258	0.04281
37.2903					0.03788
37.3036				0.04131
37.3667			0.03427
37.3735								0.05553
37.3767							0.04695
37.3802						0.04065
37.3806		0.03192
37.3898	0.04277
37.4372					0.03795
37.4505				0.04128
37.5059			0.0344
37.516							0.04684
37.5194						0.04064
37.5198		0.03207
37.5204								0.05557
37.5365	0.04274
37.576					0.0379
37.5893				0.04134
37.6358			0.03439
37.6459							0.04697
37.6493						0.04075
37.6496		0.03212
37.6592								0.05567
37.6751	0.04277
37.7055					0.03806
37.7188				0.04142
37.788			0.03444
37.7888								0.05593
37.7981							0.04704
37.8014						0.04078
37.8018		0.03204
37.8045	0.04262
37.8573					0.03808
37.8706				0.04137
37.9299			0.03451
37.9401							0.0472
37.9406								0.05597
37.9433						0.04089
37.9437		0.03209
37.956	0.04262
37.9988					0.03818
38.0121				0.04149
38.0821								0.05631
38.0856			0.03463
38.0958							0.04732
38.0974	0.04279
38.0989						0.0411
38.0993		0.03229
38.154					0.03816
38.1673				0.04168
38.2151			0.03464
38.2253							0.04755
38.2283						0.0412
38.2288		0.03229
38.2373								0.05657
38.2523	0.04279
38.2831					0.03831
38.2964				0.04169
38.3664								0.05694
38.3684			0.03476
38.3788							0.04752
38.3813	0.04289
38.3817						0.04133
38.3821		0.03231
38.4361					0.03852
38.4494				0.04182
38.5099			0.03485
38.5194								0.05706
38.5202							0.04778
38.523						0.04138
38.5235		0.03248
38.534	0.04278
38.5771					0.03844
38.5904				0.04196
38.6519			0.03494
38.6604								0.05732
38.6623							0.04795
38.665						0.0415
38.6655		0.03244
38.6748	0.04284
38.7187					0.03856
38.732				0.04205
38.796			0.03509
38.802								0.05766
38.8065							0.04816
38.8091						0.04166
38.8096		0.03254
38.8163	0.04281
38.8625					0.03868
38.8757				0.04202
38.9364			0.03517
38.9457								0.05786
38.9469							0.04837
38.9494						0.04184
38.95		0.03259
38.9598	0.04291
39.0025					0.03877
39.0157				0.04224
39.0858								0.05821
39.0867			0.03522
39.0972							0.04846
39.0996	0.04291					0.04202
39.1002		0.03268
39.1523					0.03895
39.1655				0.04232
39.2179			0.03541
39.2285							0.04866
39.2308						0.042
39.2314		0.03278
39.2356								0.05856
39.2492	0.04301
39.2832					0.03909
39.2964				0.04241
39.3665								0.05863
39.3721			0.03547
39.3799	0.04305
39.3828							0.04894
39.3849						0.04216
39.3856		0.03277
39.4369					0.03921
39.4501				0.04247
39.5202								0.05901
39.5248			0.03557
39.5334	0.04304
39.5355							0.04914
39.5376						0.04234
39.5382		0.03278
39.5892					0.03915
39.6024				0.04265
39.648			0.03573
39.6588							0.04929
39.6608						0.04246
39.6615		0.03298
39.6725								0.05924
39.6855	0.0431
39.7121					0.03934
39.7253				0.04276
39.7954								0.05955
39.8034			0.03583
39.8083	0.04305
39.8142							0.04941
39.8161						0.0428
39.8168		0.03299
39.867					0.03955
39.8802				0.0429
39.9451			0.03593
39.9503								0.0599
39.9559							0.04971
39.9577						0.04278
39.9584		0.03297
39.963	0.04328
40.0083					0.03963
40.0215				0.04301
40.0916								0.06013
40.095			0.03597
40.104	0.04323
40.1059							0.04981
40.1076						0.04316
40.1084		0.03309
40.1578					0.03961
40.171				0.04304
40.2411								0.06043
40.2415			0.0361
40.2524							0.04998
40.2534	0.04336
40.254						0.04312
40.2548		0.0331
40.3039					0.03987
40.317				0.04333
40.3757			0.03622
40.3867							0.05027
40.3871								0.0607
40.3881						0.04331
40.3889		0.03321
40.3992	0.04331
40.4377					0.04005
40.4508				0.04332
40.5109			0.03629
40.521								0.06108
40.5219							0.05046
40.5233						0.04341
40.5241		0.03323
40.5328	0.04341
40.5725					0.04008
40.5857				0.04344
40.6558								0.06141
40.6625			0.03656
40.6675	0.04348
40.6736							0.0507
40.6748						0.04359
40.6757		0.03335
40.7237					0.04039
40.7368				0.04362
40.807								0.06175
40.8145			0.03659
40.8185	0.04347
40.8256							0.05085
40.8268						0.04374
40.8277		0.03334
40.8753					0.04037
40.8884				0.04366
40.9395			0.03673
40.9506							0.05101
40.9517						0.04386
40.9526		0.0335
40.9586								0.06206
40.9698	0.04345
40.9999					0.04047
41.013				0.04383
41.0796			0.03679
41.0832								0.06232
41.0908							0.05135
41.0917						0.04397
41.0927		0.03352
41.0942	0.04359
41.1396					0.04067
41.1527				0.04394
41.2229								0.0627
41.2291			0.03694
41.2338	0.04356
41.2404							0.05151
41.2413						0.04419
41.2422		0.03358
41.2888					0.04073
41.3018				0.04412
41.372								0.06312
41.3747			0.03703
41.3827	0.04376
41.386							0.05179
41.3868						0.0442
41.3878		0.0336
41.4339					0.04083
41.4471				0.04422
41.5172								0.06338
41.5277	0.04376
41.5303			0.03712
41.5416							0.05193
41.5423						0.04449
41.5433		0.03374
41.589					0.04098
41.6021				0.04431
41.6578			0.03718
41.6692							0.05223
41.6697						0.04459
41.6708		0.03369
41.6723								0.06373
41.6826	0.04376
41.7162					0.04121
41.7292				0.04453
41.7964			0.03735
41.7994								0.06398
41.8078							0.05227
41.8083						0.04467
41.8094		0.03392
41.8095	0.04387
41.8544					0.0413
41.8674				0.04471
41.9377								0.0644
41.9438			0.03732
41.9475	0.04392
41.9554							0.05254
41.9557						0.04486
41.9568		0.03397
42.0015					0.04127
42.0145				0.04476
42.0847								0.06476
42.0858			0.03743
42.0945	0.04404
42.0974							0.0528
42.0977						0.04508
42.0988		0.03399
42.143					0.04158
42.1561				0.04489
42.2257			0.03759
42.2263								0.06515
42.2358	0.04402
42.2373							0.05304
42.2375						0.04519
42.2386		0.03414
42.2825					0.04171
42.2956				0.04501
42.3658								0.06546
42.3692			0.03774
42.3751	0.04401
42.3809							0.05323
42.381						0.04544
42.3821		0.03407
42.4257					0.04184
42.4387				0.04511
42.4988			0.03778
42.5089								0.06598
42.5104						0.04548	0.05348
42.5116		0.03416
42.518	0.04415
42.5548					0.04198
42.5678				0.04537
42.6381								0.06623
42.647	0.04422
42.6649			0.03788
42.6765						0.0458
42.6766							0.05353
42.6777		0.03421
42.7205					0.04214
42.7335				0.04558
42.8022			0.03796
42.8037								0.06661
42.8124	0.0443
42.8137						0.04601
42.814							0.05381
42.815		0.0344
42.8574					0.04225
42.8704				0.04555
42.9373			0.03805
42.9406								0.06697
42.9488						0.04604
42.9491							0.05412
42.9492	0.04429
42.9501		0.03449
42.9921					0.04247
43.0051				0.04574
43.0754								0.06731
43.0837	0.04435
43.087			0.03821
43.0984						0.04625
43.0988							0.05437
43.0997		0.03449
43.1414					0.04269
43.1544				0.04592
43.2148			0.03822
43.2246								0.06771
43.2261						0.04635
43.2267							0.0546
43.2274		0.0347
43.2328	0.04449
43.2688					0.0428
43.2818				0.04603
43.3521								0.06819
43.36	0.04447
43.3639			0.03841
43.3752						0.0466
43.3759							0.05479
43.3766		0.0347
43.4175					0.04299
43.4305				0.04626
43.5008								0.06847
43.5064			0.03843
43.5085	0.04455
43.5177						0.04687
43.5184							0.05498
43.5191		0.0348
43.5596					0.04319
43.5726				0.04636
43.6429								0.06893
43.6478			0.03855
43.6505	0.04464
43.659						0.047
43.6598							0.05534
43.6604		0.03484
43.7006					0.04322
43.7136				0.04661
43.7839								0.06951
43.7912	0.0446
43.7961			0.03864
43.8073						0.04722
43.8082							0.05562
43.8087		0.03502
43.8485					0.04346
43.8615				0.04664
43.9318								0.06992
43.932			0.03877
43.9389	0.04487
43.9432						0.04738
43.9442							0.05579
43.9446		0.03505
43.9841					0.04349
43.997				0.0468
44.0674								0.07002
44.0743	0.04485
44.082			0.03885
44.0931						0.0475
44.0942							0.05604
44.0945		0.03518
44.1336					0.0438
44.1465				0.04711
44.2169								0.07058
44.2236	0.04489
44.2271			0.03891
44.238						0.04775
44.2393							0.05631
44.2396		0.03521
44.2782					0.04393
44.2912				0.04717
44.3593			0.0391
44.3615								0.071
44.368	0.04495
44.3702						0.04781
44.3716							0.05657
44.3718		0.03538
44.4101					0.04401
44.423				0.04737
44.4934								0.07135
44.4997	0.04512
44.5055			0.03926
44.5164						0.04812
44.5178							0.0568
44.5179		0.03537
44.5558					0.04429
44.5688				0.04753
44.636			0.03926
44.6391								0.07197
44.6453	0.04521
44.6469						0.04834
44.6484							0.05725
44.6485		0.03557
44.6861					0.04443
44.699				0.04771
44.7694								0.07235
44.7753	0.04522
44.7839			0.03947
44.7947						0.04837
44.7963		0.03565					0.05739
44.8335					0.04467
44.8464				0.04799
44.9168								0.07284
44.921			0.0396
44.9225	0.04531
44.9317						0.04863
44.9333		0.03569
44.9335							0.05773
44.9702					0.04486
44.9831				0.04809
45.0535								0.07312
45.0591	0.0454
45.0789			0.0396
45.0896						0.04877
45.0912		0.03583
45.0914							0.058
45.1277					0.04496
45.1406				0.04832
45.211								0.07374
45.2146			0.03972
45.2163	0.04546
45.2253						0.04898
45.2269		0.03593
45.2272							0.05828
45.263					0.04511
45.2759				0.0484
45.3463								0.0742
45.3492			0.03983
45.3515	0.04551
45.3598						0.04917
45.3615		0.03608
45.3618							0.0586
45.3973					0.0454
45.4101				0.04856
45.4806								0.0747
45.4855	0.04557
45.4969			0.03987
45.5074						0.04946
45.5092		0.03609
45.5096							0.05891
45.5446					0.04541
45.5574				0.04875
45.6278								0.07524
45.6326	0.04565
45.6388			0.04012
45.6492						0.0496
45.651		0.0362
45.6515							0.05929
45.686					0.04578
45.6988				0.04912
45.7693								0.07572
45.7738	0.04585
45.7908			0.04035
45.8012						0.04978
45.803		0.03631
45.8036							0.05948
45.8376					0.04582
45.8504				0.04924
45.9209								0.07618
45.9236			0.0405
45.9253	0.04588
45.9339						0.05011
45.9357		0.03647
45.9363							0.05999
45.97					0.04614
45.9828				0.04945
46.0533								0.07677
46.0574	0.04602
46.0733			0.04057
46.0836						0.05034
46.0855		0.03662
46.0862							0.06008
46.1193					0.04628
46.1321				0.04954
46.2026								0.07732
46.2066	0.04612
46.2128			0.04075
46.2231						0.0505
46.2249		0.03661
46.2257							0.06022
46.2584					0.04646
46.2712				0.04981
46.3417								0.07788
46.3455	0.0461
46.3551			0.04082
46.3653						0.05072
46.3672		0.03685
46.368							0.06063
46.4003					0.04666
46.4131				0.04991
46.4836								0.07838
46.4872	0.04617
46.4973			0.04088
46.5075						0.0509
46.5094		0.03682
46.5103							0.06098
46.5421					0.04687
46.5549				0.05006
46.6254								0.07893
46.6288	0.04624
46.6522			0.04101
46.6623						0.05117
46.6642		0.03691
46.6652							0.06116
46.6966					0.04705
46.7093				0.0503
46.7795			0.04114
46.7798								0.07943
46.783	0.04639
46.7896						0.05141
46.7915		0.03703
46.7926							0.06148
46.8235					0.04732
46.8363				0.05053
46.9068								0.07999
46.9098	0.0465
46.9282			0.04135
46.9382						0.05154
46.9402		0.03714
46.9413							0.06198
46.9718					0.04749
46.9846				0.05065
47.0551								0.0806
47.0579	0.0466
47.0659			0.04146
47.0759						0.05186
47.0779		0.03719
47.0791							0.06216
47.1091					0.04769
47.1219				0.05085
47.1924								0.08116
47.195	0.04668
47.215			0.04158
47.2249						0.05208
47.2269		0.03735
47.2282							0.06264
47.2578					0.04785
47.2705				0.05098
47.3411								0.08164
47.3434	0.04682
47.3566			0.0418
47.3665						0.05234
47.3685		0.03753
47.3699							0.06298
47.399					0.04807
47.4117				0.05119
47.4823								0.08223
47.4845	0.0469
47.4951			0.04196
47.5049						0.05258
47.5069		0.03759
47.5084							0.06332
47.5371					0.04833
47.5498				0.05137
47.6204								0.08293
47.6224	0.04704
47.6432			0.04196
47.653						0.05294
47.655		0.03772
47.6566							0.06356
47.6848					0.04859
47.6975				0.05146
47.7681								0.08354
47.7699	0.04702
47.7737			0.04211
47.7833						0.05302
47.7854		0.03775
47.787							0.06392
47.8148					0.04882
47.8276				0.05179
47.8981								0.08429
47.8998	0.04716
47.941			0.04224
47.9506						0.05335
47.9528		0.03789
47.9545							0.06422
47.9818					0.04903
47.9944				0.05196
48.065								0.08484
48.0664	0.04734
48.0677			0.04242
48.0773						0.05356
48.0795		0.03802
48.0812							0.06463
48.1082					0.04924
48.1208				0.05204
48.1914								0.08555
48.1927	0.04744
48.2173			0.04254
48.2268						0.05387
48.229		0.03826
48.2308							0.06506
48.2572					0.04954
48.2699				0.05221
48.3405								0.08619
48.3415	0.04748
48.3585			0.04279
48.368						0.05403
48.3702		0.03835
48.3721							0.0654
48.3981					0.04968
48.4108				0.05257
48.4814								0.08688
48.4822	0.04756
48.5154			0.04298
48.5247						0.05433
48.527		0.03853
48.529							0.06568
48.5545					0.04985
48.5671				0.05275
48.6378								0.08743
48.6383	0.04766
48.6581			0.04316
48.6674						0.05455
48.6696		0.03864
48.6717							0.06609
48.6968					0.05023
48.7094				0.05287
48.7801								0.08825
48.7805	0.04792
48.7882			0.04317
48.7975						0.05489
48.7998		0.03865
48.8019							0.06645
48.8266					0.05039
48.8392				0.05302
48.9099								0.08897
48.9101	0.04785
48.9326			0.04341
48.9418						0.05517
48.9441		0.03882
48.9464							0.06702
48.9705					0.05063
48.9832				0.05326
49.0538	0.04795							0.08964
49.079			0.04346
49.0882						0.05547
49.0905		0.03898
49.0928							0.06734
49.1165					0.05084
49.1292				0.05347
49.1996	0.0481
49.1998								0.09045
49.2123			0.04373
49.2215						0.05578
49.2238		0.03908
49.2262							0.06787
49.2495					0.05124
49.2621				0.05374
49.3324	0.04832
49.3328								0.09132
49.3539			0.04385
49.363						0.05602
49.3654		0.03929
49.3679							0.06804
49.3907					0.0514
49.4033				0.05386
49.4734	0.04839
49.474								0.09199
49.5059			0.04402
49.5149						0.05637
49.5173		0.0394
49.5198							0.06848
49.5422					0.0517
49.5548				0.05398
49.6248	0.04847
49.6255								0.09265
49.655			0.04411
49.6639						0.05665
49.6664		0.03946
49.6689							0.06912
49.6909					0.05199
49.7035				0.05436
49.7732	0.04866
49.7742								0.0936
49.8038			0.04431
49.8127						0.05697
49.8152		0.03961
49.8178							0.06941
49.8393					0.05232
49.8519				0.05446
49.9214	0.04863
49.9226								0.0943
49.9367			0.04461
49.9455						0.05723
49.948		0.03992
49.9508							0.06988
49.9718					0.05256
49.9844				0.05467
50.0537	0.04883
50.0551								0.09514
50.0826			0.04472
50.0914						0.05742
50.0939		0.04
50.0967							0.07032
50.1173					0.05271
50.1299				0.05495
50.199	0.04896
50.2006								0.09596
50.2149			0.04484
50.2236						0.05776
50.2262		0.04002
50.2291							0.07076
50.2492					0.05308
50.2618				0.05515
50.3307	0.04906
50.3325								0.09679
50.3722			0.04509
50.3809						0.05801
50.3835		0.04025
50.3865							0.07125
50.4061					0.05341
50.4187				0.05542
50.4875	0.04921
50.4894								0.09763
50.5086			0.04523
50.5172						0.05835
50.5198		0.04044
50.5229							0.0717
50.5421					0.05357
50.5546				0.05561
50.6232	0.04923
50.6254								0.09848
50.6546			0.04528
50.6632						0.05879
50.6658		0.04051
50.6689							0.07226
50.6877					0.05398
50.7003				0.05585
50.7686	0.04943
50.771								0.09932
50.8136			0.04549
50.8221						0.059
50.8247		0.04051
50.8279							0.07273
50.8462					0.05432
50.8587				0.05601
50.9269	0.04937
50.9295								0.10034
50.9603			0.04577
50.9688						0.05947
50.9715		0.04078
50.9748							0.07328
50.9926					0.05453
51.0051				0.05604
51.0731	0.0497
51.0759								0.10121
51.1063			0.0459
51.1147						0.0598
51.1174		0.04095
51.1208							0.07356
51.1382					0.05495
51.1506				0.05646
51.2184	0.04972
51.2214								0.10209
51.2415			0.0461
51.2499						0.06018
51.2526		0.04118
51.256							0.07417
51.273					0.05502
51.2855				0.05661
51.3531	0.05001
51.3563								0.10289
51.3874			0.04637
51.3957						0.06037
51.3984		0.04129
51.4019							0.07467
51.4184					0.05546
51.4309				0.05681
51.4984	0.05003
51.5017								0.10388
51.5259			0.04638
51.5342						0.06086
51.537		0.04145
51.5406							0.07509
51.5566					0.05576
51.5691				0.05701
51.6363	0.04998
51.6399								0.10469
51.6812			0.0467
51.6894						0.06109
51.6922		0.04163
51.6958							0.07563
51.7114					0.05616
51.7238				0.05734
51.7909	0.05024
51.7947								0.10581
51.8133			0.04694
51.8214						0.06157
51.8242		0.04172
51.8279							0.07619
51.8431					0.05633
51.8556				0.05742
51.9224	0.05036
51.9264								0.10678
51.9741			0.047
51.9822						0.06201
51.9851		0.04202
51.9889							0.07683
52.0035					0.05693
52.016				0.05755
52.0826	0.05057
52.0868								0.10781
52.1156			0.04732
52.1236						0.06222
52.1265		0.04218
52.1304							0.07744
52.1446					0.05724
52.157				0.05811
52.2234	0.05065
52.2279								0.10891
52.2683			0.04757
52.2763						0.06263
52.2792		0.04227
52.2832							0.07796
52.2969					0.05752
52.3093				0.05829
52.3756	0.05071
52.3802								0.10976
52.4012			0.04779
52.4091						0.06293
52.412		0.04261
52.4161							0.07852
52.4294					0.05793
52.4418				0.05875
52.5079	0.05102
52.5127								0.11102
52.5429			0.04814
52.5508						0.06345
52.5538		0.04266
52.5579							0.07913
52.5707					0.05824
52.5832				0.05888
52.649	0.05096
52.6541								0.11194
52.6859			0.04818
52.6937						0.06386
52.6967		0.04281
52.7009							0.07969
52.7133					0.05857
52.7257				0.05909
52.7914	0.05106
52.7966								0.11305
52.8347			0.04847
52.8424						0.06424
52.8454		0.04316
52.8497							0.08023
52.8616					0.05897
52.8741				0.05935
52.9395	0.05125
52.9449								0.11405
52.9756			0.04862
52.9833						0.06454
52.9864		0.04318
52.9907							0.08087
53.0022					0.05918
53.0146				0.05967
53.0799	0.05128
53.0855								0.11515
53.1402			0.04897
53.1479						0.065
53.1509		0.04347
53.1553							0.0815
53.1663					0.05971
53.1787				0.05992
53.2438	0.05158
53.2496								0.11611
53.2818			0.04919
53.2894						0.06541
53.2924		0.04359
53.297							0.08212
53.3075					0.06027
53.3199				0.06034
53.3848	0.05167
53.3908								0.11716
53.4203			0.04936
53.4278						0.06594
53.4309		0.04385
53.4355							0.08255
53.4456					0.06057
53.458				0.06059
53.5227	0.05177
53.5289								0.11833
53.5584			0.04968
53.5659						0.0663
53.5691		0.04403
53.5737							0.08334
53.5834					0.0608
53.5957				0.06084
53.6603	0.05177
53.6667								0.11914
53.6964			0.04996
53.7039						0.0667
53.707		0.04436
53.7118							0.08384
53.721					0.06131
53.7333				0.06113
53.7977	0.05205
53.8043								0.12026
53.8466			0.05015
53.854						0.0671
53.8572		0.04445
53.862							0.0845
53.8708					0.06166
53.8831				0.06149
53.9473	0.05221
53.9541								0.12132
53.9946			0.05049
54.0019						0.0677
54.0051		0.04482
54.01							0.08502
54.0183					0.06212
54.0306				0.06173
54.0946	0.0522
54.1016								0.12234
54.1249			0.05064
54.1322						0.0682
54.1354		0.04495
54.1404							0.08572
54.1483					0.06244
54.1606				0.06203
54.2244	0.05227
54.2315								0.12351
54.2691			0.0509
54.2763						0.06861
54.2795		0.04535
54.2846							0.08643
54.292					0.06283
54.3043				0.06232
54.3679	0.05248
54.3753								0.12467
54.4196			0.05125
54.4267						0.06914
54.43		0.04551
54.4351							0.087
54.4421					0.06338
54.4544				0.06276
54.5178	0.05252
54.5254								0.12572
54.5462			0.05155
54.5533						0.06958
54.5566		0.04581
54.5618							0.08748
54.5684					0.06372
54.5807				0.06303
54.6439	0.0527
54.6517								0.12675
54.7029			0.05183
54.7099						0.07013
54.7132		0.04604
54.7185							0.08824
54.7246					0.06413
54.7368				0.06347
54.7999	0.05285
54.8079								0.12799
54.8462			0.05209
54.8532						0.07054
54.8566		0.04611
54.8619							0.08882
54.8676					0.06469
54.8798				0.06379
54.9427	0.05297
54.9509								0.12911
54.9867			0.05229
54.9937						0.07101
54.997		0.04636
55.0024							0.08959
55.0076					0.06495
55.0199				0.06397
55.0826	0.05301
55.0909								0.13019
55.1267			0.05263
55.1336						0.07165
55.137		0.04664
55.1425							0.09011
55.1472					0.0653
55.1595				0.06433
55.222	0.05314
55.2305								0.13155
55.2675			0.05289
55.2744						0.07206
55.2778		0.04682
55.2834							0.09085
55.2877					0.0658
55.2999				0.0647
55.3622	0.05333
55.371								0.13288
55.4203			0.05312
55.4271						0.07271
55.4305		0.04707
55.4362							0.0916
55.44					0.06609
55.4522				0.06502
55.5143	0.05351
55.5233								0.1341
55.5516			0.05333
55.5583						0.07316
55.5618		0.04715
55.5675							0.0922
55.571					0.06654
55.5832				0.0653
55.6451	0.05366
55.6543								0.13527
55.7003			0.05361
55.7069						0.07374
55.7104		0.04744
55.7162							0.09288
55.7192					0.06696
55.7314				0.0656
55.7931	0.05368
55.8025								0.1367
55.8427			0.05392
55.8494						0.0745
55.8529		0.04775
55.8587							0.09383
55.8612					0.06745
55.8734				0.06603
55.935	0.05385
55.9445								0.13801
55.9826			0.05414
55.9892						0.07483
55.9927		0.04781
55.9987							0.09448
56.0007					0.06776
56.0129				0.06637
56.0743	0.05407
56.084								0.13936
56.1306			0.05449
56.1371						0.07563
56.1406		0.04818
56.1466							0.09516
56.1483					0.06822
56.1605				0.06681
56.2216	0.05428
56.2316								0.14089
56.2673			0.05466
56.2738						0.07608
56.2774		0.0482
56.2834							0.0958
56.2846					0.06831
56.2968				0.06702
56.3578	0.05428
56.368								0.14216
56.4093			0.05486
56.4157						0.07661
56.4193		0.04848
56.4254							0.09662
56.4262					0.06906
56.4384				0.0674
56.4991	0.05449
56.5095								0.14367
56.5647			0.05521
56.571						0.07739
56.5747		0.0487
56.5809							0.09754
56.5811					0.06939
56.5933				0.06765
56.6539	0.05478
56.6645								0.14513
56.6893			0.05534
56.6956						0.07785
56.6992		0.04896
56.7054					0.06971
56.7055							0.09819
56.7176				0.06811
56.778	0.05484
56.7887								0.14665
56.8484			0.05576
56.8547						0.07869
56.8584		0.04912
56.8642					0.0703
56.8648							0.0992
56.8763				0.0685
56.9365	0.05498
56.9474								0.14836
56.978			0.05603
56.9842						0.07923
56.9879		0.04935
56.9933					0.07059
56.9944							0.09988
57.0054				0.06876
57.0655	0.05522
57.0766								0.14953
57.1241			0.05628
57.1303						0.07989
57.134		0.04959
57.1391					0.07106
57.1406							0.10089
57.1512				0.06934
57.211	0.05544
57.2224								0.1513
57.2654			0.05654
57.2715						0.08063
57.2753		0.04983
57.2799					0.07147
57.2819							0.10174
57.2921				0.0696
57.3517	0.05554
57.3632								0.1528
57.4062			0.05679
57.4123						0.08117
57.4161		0.04996
57.4204					0.07197
57.4228							0.10255
57.4325				0.06996
57.4919	0.0557
57.5037								0.15432
57.5616			0.05703
57.5675						0.08188
57.5714		0.05016
57.5752					0.07246
57.5781							0.10327
57.5873				0.07031
57.6466	0.05597
57.6585								0.15604
57.7011			0.0574
57.707						0.0827
57.7109		0.05048
57.7144					0.07299
57.7177							0.10424
57.7265				0.07059
57.7856	0.05633
57.7977								0.15763
57.8452			0.05762
57.8511						0.08328
57.8549		0.05063
57.8581					0.07333
57.8619							0.10525
57.8702				0.0711
57.9291	0.05645
57.9414								0.15944
57.9814			0.05805
57.9872						0.08401
57.9911		0.05098
57.9939					0.07407
57.9981							0.10632
58.006				0.07142
58.0646	0.05671
58.0772								0.16107
58.1211			0.05817
58.1269						0.08476
58.1308		0.05118
58.1332					0.07442
58.1379							0.10702
58.1453				0.07187
58.2038	0.05692
58.2166								0.16294
58.2827			0.05844
58.2884						0.08564
58.2923		0.0515
58.2943					0.07507
58.2995							0.10815
58.3064				0.07227
58.3647	0.05708
58.3777								0.16488
58.4187			0.05895
58.4244						0.08637
58.4283		0.05179
58.43					0.07534
58.4356							0.10922
58.442				0.07268
58.5002	0.05746
58.5133								0.16656
58.5567			0.05919
58.5623						0.08713
58.5663		0.05194
58.5676					0.07595
58.5736							0.10994
58.5796				0.07314
58.6375	0.05759
58.6509								0.16843
58.6972			0.05938
58.7028						0.08789
58.7068		0.05219
58.7077					0.07643
58.7141							0.11117
58.7197				0.07354
58.7775	0.0579
58.791								0.17023
58.8406			0.05996
58.8461						0.08879
58.8502		0.05247
58.8507					0.07693
58.8576							0.11216
58.8627				0.07409
58.9203	0.05804
58.934								0.17223
58.9795			0.06013
58.985						0.08958
58.989		0.05274
58.9892					0.07748
58.9966							0.11304
59.0012				0.07431
59.0586	0.05826
59.0725								0.17418
59.1266			0.0605
59.132						0.0902
59.1359					0.07791
59.1361		0.05294
59.1437							0.1142
59.1479				0.07486
59.2051	0.05863
59.2192								0.17608
59.2674			0.0608
59.2728						0.09107
59.2763					0.07843
59.2769		0.05323
59.2845							0.11516
59.2883				0.07525
59.3453	0.05865
59.3596								0.17833
59.4076			0.06107
59.4129						0.09187
59.4161					0.0792
59.417		0.05359
59.4247							0.11637
59.4281				0.07587
59.4849	0.05906
59.4994								0.18023
59.5571			0.06142
59.5623						0.09293
59.5651					0.07957
59.5665		0.05382
59.5743							0.11733
59.5771				0.07616
59.6337	0.05918
59.6484								0.18225
59.6894			0.06176
59.6946						0.09362
59.6971					0.0802
59.6988		0.05418
59.7067							0.11847
59.7091				0.07669
59.7655	0.0596
59.7804								0.18456
59.8229			0.06215
59.828						0.09443
59.8302					0.08089
59.8322		0.05442
59.8402							0.11987
59.8422				0.07714
59.8984	0.05967
59.9135								0.18684
59.9771			0.06264
59.9822						0.09562
59.984					0.08141
59.9864		0.05469
59.9944							0.12112
59.9959				0.07769
60.052	0.06008
60.0673								0.18928
60.1186			0.06283
60.1236						0.09629
60.1251					0.08201
60.1279		0.0549
60.136							0.12208
60.137				0.07808
60.1929	0.06023
60.2084								0.19127
60.2562			0.06319
60.2612						0.09709
60.2623					0.08262
60.2655		0.05518
60.2737							0.12354
60.2743				0.07862
60.3299	0.0606
60.3456								0.19383
60.4141			0.06377
60.419						0.09799
60.4197					0.08329
60.4233		0.05552
60.4316							0.12472
60.4317				0.07908
60.4872	0.06085
60.5031								0.196
60.5381			0.06396
60.543						0.09883
60.5435					0.08379
60.5473		0.05589
60.5554				0.07953
60.5557							0.12606
60.6107	0.06106
60.6268								0.19828
60.694			0.06422
60.6988						0.09972
60.6989					0.08452
60.7032		0.0562
60.7108				0.08007
60.7116							0.12705
60.7659	0.06132
60.7822								0.20114
60.8343			0.06473
60.8388					0.08503
60.8391						0.10063
60.8434		0.05642
60.8507				0.08066
60.8519							0.12851
60.9056	0.06175
60.9221								0.20346
60.9776			0.06511
60.9817					0.08585
60.9824						0.10144
60.9868		0.05669
60.9936				0.0812
60.9953							0.12977
61.0483	0.06186
61.065								0.20605
61.1187			0.06557
61.1224					0.08651
61.1234						0.10247
61.1278		0.05711
61.1343				0.08174
61.1364							0.13115
61.1888	0.06229
61.2057								0.20876
61.2638			0.06586
61.2671					0.08724
61.2684						0.10352
61.2729		0.05741
61.279				0.08234
61.2816							0.13264
61.3333	0.06256
61.3504								0.21199
61.4022			0.06639
61.4051					0.0878
61.4068						0.1044
61.4113		0.05777
61.417				0.08275
61.42							0.13403
61.4712	0.0628
61.4884								0.21439
61.5506			0.06676
61.5531					0.08859
61.5551						0.10543
61.5596		0.05807
61.5649				0.08333
61.5685							0.13553
61.6189	0.0632
61.6364								0.21703
61.69			0.06716
61.6921					0.08922
61.6945						0.10613
61.699		0.05834
61.7039				0.08371
61.7079							0.13664
61.7578	0.0634
61.7754								0.21972
61.8338			0.06768
61.8355					0.08985
61.8382						0.10732
61.8427		0.0587
61.8473				0.08451
61.8518							0.13818
61.9009	0.06369
61.9188								0.22298
61.9875			0.06808
61.9887					0.09062
61.9918						0.10829
61.9964		0.05906
62.0005				0.085
62.0055							0.1398
62.054	0.06397
62.0721								0.22587
62.124			0.06847
62.1249					0.09137
62.1283						0.10933
62.1329		0.05927
62.1367				0.08571
62.1421							0.14135
62.1899	0.06436
62.2082								0.22869
62.2609			0.06899
62.2614					0.09218
62.2651						0.1105
62.2697		0.05964
62.2732				0.08615
62.279							0.14269
62.3262	0.06466
62.3447								0.23192
62.4054			0.06928
62.4055					0.09306
62.4096						0.11147
62.4142		0.0601
62.4173				0.08671
62.4236							0.14444
62.4701	0.06492
62.4888								0.23495
62.5376					0.09372
62.5379			0.06967
62.542						0.11271
62.5467		0.06043
62.5494				0.08746
62.5561							0.14614
62.6021	0.06523
62.6209								0.23833
62.6855					0.09448
62.6862			0.07022
62.6903						0.1137
62.695		0.06068
62.6973				0.0882
62.7045							0.14764
62.7498	0.06561
62.7688								0.24149
62.8265					0.09525
62.8276			0.07067
62.8317						0.11469
62.8364		0.06098
62.8383				0.08872
62.8459							0.14939
62.8906	0.06597
62.9099								0.24465
62.9748					0.09617
62.9763			0.07123
62.9803						0.11595
62.985		0.06149
62.9866				0.08936
62.9947							0.15116
63.0387	0.06636
63.0581								0.24778
63.1103					0.09696
63.1122			0.07182
63.1161						0.11714
63.1209		0.06196
63.122				0.08993
63.1306							0.15279
63.174	0.06661
63.1936								0.25165
63.2586					0.09782
63.2609			0.07228
63.2648						0.11825
63.2696		0.0622
63.2703				0.09066
63.2794							0.15457
63.3221	0.06702
63.3419								0.25465
63.4138					0.09879
63.4166			0.07257
63.4203						0.1196
63.4252		0.06276
63.4255				0.09142
63.4351							0.15666
63.4771	0.06746
63.4971								0.25885
63.546					0.09971
63.5491			0.07326
63.5529						0.12093
63.5577		0.06313		0.09213
63.5677							0.15849
63.609	0.0677
63.6293								0.26232
63.6921					0.10057
63.6957			0.07365
63.6994						0.12203
63.7039				0.09274
63.7043		0.06344
63.7142							0.16032
63.755	0.06813
63.7755								0.26577
63.8387					0.10152
63.8426			0.07429
63.8463						0.12345
63.8504				0.09351
63.8511		0.06391
63.8612							0.16225
63.9013	0.0684
63.922								0.26963
63.9794					0.10233
63.9838			0.07486
63.9874						0.12471
63.9911				0.0943
63.9923		0.06446
64.0025							0.1641
64.0419	0.06884
64.0628								0.27347
64.1203					0.1034
64.1251			0.07531
64.1286						0.12595
64.132				0.09502
64.1336		0.06477
64.1438							0.16628
64.1826	0.06925
64.2036								0.27697
64.2624					0.10436
64.2676			0.07589
64.2711						0.12763
64.2741				0.09596
64.2761		0.06517
64.2863							0.16862
64.3245	0.06956
64.3458								0.28073
64.4028					0.10522
64.4084			0.07643
64.4118						0.1288
64.4145				0.09646
64.4168		0.0657
64.4272							0.17061
64.4647	0.07001
64.4862								0.28472
64.5469					0.10608
64.5529			0.07687
64.5562						0.13045
64.5586				0.09719
64.5613		0.06602
64.5717							0.17268
64.6086	0.0704
64.6302								0.28858
64.6935					0.10719
64.6999			0.07754
64.7032						0.13187
64.7051				0.09812
64.7082		0.06646
64.7188							0.17487
64.7549	0.07081
64.7768								0.29241
64.8342					0.10824
64.8409			0.07802
64.8442						0.13317
64.8458				0.09881
64.8493		0.06695
64.8599							0.17703
64.8954	0.07116
64.9175								0.29597
64.966					0.10935
64.9731			0.07854
64.9763						0.13483
64.9776				0.09966
64.9814		0.06744
64.9921							0.17933
65.0271	0.07156
65.0493								0.30015
65.1358					0.11037
65.1435			0.07927
65.1466						0.13639
65.1475				0.10058
65.1517		0.06788
65.1625							0.18188
65.1967	0.07205
65.2192								0.30413
65.2643					0.11151
65.2723			0.07992
65.2754						0.13805
65.2759				0.10134
65.2805		0.06842
65.2914							0.18399
65.325	0.07243
65.3476								0.30838
65.4128					0.11245
65.4212			0.08048
65.4243						0.13973
65.4244				0.10216
65.4294		0.06875
65.4403							0.18653
65.4733	0.07284
65.4961								0.31208
65.5549					0.11367
65.5637			0.08109
65.5665				0.10313
65.5667						0.14126
65.5719		0.06929
65.5829							0.18898
65.6152	0.07339
65.6382								0.3158
65.7121					0.11488
65.7213			0.0817
65.7237				0.10395
65.7242						0.14298
65.7295		0.0698
65.7405							0.19166
65.7721	0.07378
65.7954								0.31992
65.8512					0.11592
65.8608			0.08244
65.8628				0.10495
65.8637						0.14471
65.8689		0.07013
65.8801							0.19438
65.911	0.07426
65.9345								0.32366
65.9926					0.11705
66.0027			0.08302
66.0042				0.10565
66.0055						0.1463
66.0107		0.07081
66.022							0.19644
66.0522	0.07444
66.0759								0.32776
66.1286					0.11841
66.139			0.08373
66.1402				0.10668
66.1418						0.14795
66.1471		0.07121
66.1584							0.1994
66.1881	0.07503
66.2119								0.33074
66.269					0.11942
66.2798			0.08428
66.2805				0.1076
66.2825						0.14987
66.2878		0.07182
66.2992							0.20201
66.3283	0.07548
66.3523								0.33461
66.4136					0.12087
66.4249			0.08492
66.4252				0.10853
66.4275						0.15146
66.4329		0.07222
66.4443							0.20463
66.4727	0.07602
66.4969								0.33817
66.5582					0.12201
66.5698				0.10944
66.5699			0.08561
66.5724						0.15349
66.5779		0.07279
66.5894							0.20744
66.6171	0.07648
66.6415								0.34169
66.699					0.12315
66.7105				0.11038
66.711			0.08634
66.7136						0.15541
66.719		0.07334
66.7306							0.21016
66.7577	0.07683
66.7823								0.34519
66.8478					0.12439
66.8593				0.11134
66.8602			0.08702
66.8627						0.15709
66.8682		0.07383
66.8798							0.21299
66.9062	0.07739
66.9311								0.34853
66.978					0.12567
66.9896				0.11233
66.9909			0.0877
66.9933						0.15912
66.9987		0.07435
67.0105							0.21562
67.0363	0.07792
67.0614								0.3517
67.1248					0.12705
67.1364				0.11334
67.1381			0.08838
67.1405						0.16094
67.146		0.07495
67.1578							0.21889
67.183	0.0784
67.2082								0.35501
67.2654					0.12859
67.2769				0.11429
67.2791			0.08937
67.2814						0.16294
67.2869		0.07542
67.2988							0.22174
67.3233	0.07874
67.3488								0.35787
67.4151					0.12989
67.4266				0.11542
67.4291			0.08997
67.4314						0.16522
67.437		0.07619
67.4489							0.22465
67.4728	0.07928
67.4984								0.3609
67.5445					0.13132
67.556				0.11648
67.5589			0.09075
67.5611						0.16695
67.5667		0.07652
67.5787							0.22774
67.602	0.0797
67.6278								0.36378
67.685					0.13295
67.6965				0.11763
67.6999			0.09137
67.702						0.16928
67.7076		0.07713
67.7197							0.23072
67.7423	0.08029
67.7684								0.36666
67.8329					0.13413
67.8444				0.11888
67.8482			0.09219
67.8503						0.17119
67.8559		0.07762
67.8681							0.23397
67.89	0.08075
67.9163								0.36933
67.9947					0.13591
68.0061				0.11995
68.0103			0.09299
68.0124						0.17389
68.018		0.07838
68.0303							0.23735
68.0515	0.08125
68.078								0.3722
68.141					0.13756
68.1525				0.12096
68.1571			0.09373
68.1591						0.17583
68.1648		0.07894
68.1772							0.24058
68.1977	0.08177
68.2244								0.37434
68.2803					0.139
68.2918				0.12228
68.2968			0.09478
68.2988						0.17824
68.3044		0.07968
68.3169							0.24373
68.3368	0.08242
68.3636								0.37672
68.4171					0.14063
68.4286				0.12346
68.4341			0.09536
68.4359						0.18047
68.4417		0.08019
68.4542							0.24686
68.4734	0.08283
68.5005								0.37958
68.5775					0.14214
68.5889				0.12481
68.5948			0.09641
68.5967						0.18298
68.6024		0.08097
68.615							0.25019
68.6336	0.0833
68.6609								0.38173
68.7163					0.14397
68.7277				0.12613
68.734			0.09722
68.7358						0.18519
68.7415		0.08149
68.7542							0.25341
68.7722	0.08406
68.7996								0.38325
68.8505					0.14535
68.8619				0.12724
68.8686			0.09805
68.8703						0.18789
68.8761		0.08198
68.8888							0.25661
68.9062	0.08438
68.9338								0.38552
68.9925					0.14722
69.0039				0.12825
69.011			0.09888
69.0127						0.19003
69.0185		0.08274
69.0313							0.25965
69.048	0.08503
69.0759								0.38674
69.1339					0.14896
69.1452				0.12954
69.1527			0.09962
69.1544						0.19234
69.1602		0.08334
69.1731							0.26291
69.1891	0.08562
69.2172								0.38867
69.2821					0.15066
69.2935				0.13092
69.3015			0.10052
69.303						0.19469
69.3089		0.08389
69.3219							0.26596
69.3372	0.0859
69.3655								0.39003
69.4216					0.15238
69.433				0.13222
69.4413			0.10141
69.4429						0.19721
69.4488		0.08452
69.4618							0.26883
69.4765	0.08643
69.505								0.39174
69.572					0.15395
69.5833				0.13344
69.5921			0.10237
69.5936						0.19979
69.5995		0.0852
69.6126							0.27216
69.6266	0.08704
69.6553								0.39312
69.7082					0.15567
69.7195				0.13459
69.7287			0.10306
69.7301						0.20213
69.7361		0.0858
69.7492							0.27528
69.7627	0.08776
69.7915								0.3943
69.8481					0.15763
69.8594				0.13613
69.869			0.10421
69.8704						0.20452
69.8763		0.08654
69.8896							0.27809
69.9024	0.08821
69.9314								0.39524
69.9917					0.15939
70.0031				0.13739
70.0131			0.10492
70.0144						0.20708
70.0204		0.0872
70.0337							0.28101
70.0459	0.08881
70.0751								0.39694
70.1291					0.16116
70.1404				0.1387
70.1508			0.10597
70.1521						0.20949
70.1581		0.08776
70.1715							0.28364
70.183	0.08918
70.2124								0.39753
70.2838					0.16302
70.2951				0.14016
70.3059			0.10675
70.3071						0.21203
70.3132		0.08837
70.3267							0.28634
70.3375	0.08977
70.3671								0.39851
70.4269					0.16498
70.4382				0.14141
70.4494			0.10755
70.4506						0.21438
70.4566		0.08905
70.4702							0.2891
70.4804	0.09052
70.5102								0.39953
70.5733					0.1669
70.5846				0.14287
70.5963			0.10858
70.5974						0.21674
70.6034		0.08956
70.6171							0.29178
70.6266	0.09095
70.6566								0.40061
70.7029					0.1687
70.7142				0.14429
70.7263			0.10962
70.7273						0.21948
70.7334		0.09037
70.7471							0.29457
70.756	0.09151
70.7863								0.40162
70.8463					0.17062
70.8576				0.14558
70.8701			0.11053
70.8711						0.22181
70.8772		0.09117
70.891							0.29662
70.8993	0.092
70.9297								0.40218
70.989					0.17264
71.0003				0.14701
71.0132			0.11143
71.0141						0.22428
71.0202		0.09156
71.0341							0.29899
71.0417	0.09265
71.0724								0.40316
71.1315					0.17443
71.1428				0.14857
71.1561			0.11235
71.157						0.22652
71.1631		0.09236
71.1771							0.3017
71.1841	0.09321
71.2148								0.4038
71.2719					0.17619
71.2832				0.14983
71.2968			0.113
71.2977						0.22858
71.3039		0.09294
71.3179							0.30348
71.3242	0.09348
71.3553								0.40448
71.4236					0.17798
71.4349				0.15119
71.449			0.11424
71.4498						0.23087
71.456		0.09358
71.4701							0.30568
71.4758	0.09409
71.507								0.40487
71.5554					0.18007
71.5667				0.15283
71.5811			0.1151
71.5818						0.23326
71.5881		0.09416
71.6023							0.30782
71.6073	0.09466
71.6387								0.40559
71.6941					0.18216
71.7054				0.15413
71.7202			0.11574
71.7209						0.23539
71.7272		0.09473
71.7414							0.30964
71.7458	0.09505
71.7774								0.40622
71.8398					0.18378
71.8511				0.15557
71.8664			0.11691
71.867						0.23757
71.8733		0.09543
71.8876							0.31155
71.8914	0.09545
71.9232								0.40702
71.9833					0.18561
71.9945				0.15693
72.0103			0.11789
72.0108						0.23992
72.0171		0.09604
72.0315							0.31377
72.0347	0.09603
72.0667								0.40781
72.1163					0.18754
72.1275				0.15827
72.1436			0.11863
72.1441						0.24179
72.1505		0.09656
72.1649							0.31562
72.1674	0.09653
72.1996								0.40861
72.2649					0.1894
72.2761				0.15963
72.2927			0.11944
72.2931						0.24396
72.2995		0.09718
72.314							0.31702
72.3159	0.09693
72.3483								0.40861
72.407					0.19114
72.4181				0.16077
72.4351			0.12048
72.4355						0.24571
72.4419		0.09763
72.4565							0.31861
72.4577	0.09728
72.4903								0.40908
72.5492					0.19295
72.5604				0.16242
72.5778			0.12139
72.5781						0.24782
72.5845		0.09822
72.5992							0.32029
72.5998	0.09787
72.6326								0.40959
72.6867					0.19487
72.6978				0.16392
72.7156			0.12205
72.7159						0.24963
72.7223		0.09878
72.737	0.09831
72.7371							0.32164
72.77								0.41024
72.8354					0.19663
72.8465				0.1651
72.8647			0.12293
[truncated: 1,218 more rows]

## Sheet: Fig S7d
				NaCl Conc.
Temp	0 mM	100 mM	200 mM	300 mM	400 mM	500 mM	600 mM	700 mM
36.688						-0.00011301
36.7528			-5.98518e-05
36.7762		-4.80936e-05
36.7987							-0.000152524
36.8218						-0.00011554
36.8754				-6.9205e-05
36.8864			-6.09801e-05
36.9046					-8.55822e-05
36.9097		-4.91173e-05
36.9323							-0.000156202
36.9706						-0.00011807
36.971								-0.000244311
37.0084				-7.15055e-05
37.0137	-3.30703e-05
37.0351			-6.21084e-05
37.0375					-8.79152e-05
37.0584		-5.0141e-05
37.0811							-0.000159879
37.1041								-0.000251419
37.1114						-0.000120599
37.1465	-3.4406e-05
37.1564				-7.3806e-05
37.1756			-6.32367e-05
37.1855					-9.02482e-05
37.1989		-5.11647e-05
37.2216							-0.000163557
37.2427						-0.000123129
37.2523								-0.000258527
37.2943	-3.57417e-05
37.2963				-7.61064e-05
37.3067			-6.4365e-05
37.3253					-9.25812e-05
37.33		-5.21884e-05
37.3528							-0.000167234
37.3923								-0.000265636
37.3965						-0.000125659
37.4268				-7.84069e-05
37.434	-3.70774e-05
37.4557					-9.49142e-05
37.4603			-6.54933e-05
37.4836		-5.32121e-05
37.5064							-0.000170912
37.5229								-0.000272744
37.54						-0.000128189
37.5644	-3.84132e-05
37.5798				-8.07073e-05
37.6036			-6.66216e-05
37.6086					-9.72472e-05
37.6268		-5.42358e-05
37.6497							-0.000174589
37.676								-0.000279852
37.6973						-0.000130718
37.7171	-3.97489e-05
37.7224				-8.30078e-05
37.7511					-9.95802e-05
37.7607			-6.775e-05
37.7839		-5.52595e-05
37.8068							-0.000178267
37.8187								-0.000286961
37.8282						-0.000133248
37.8595	-4.10846e-05
37.8788				-8.53082e-05
37.8914			-6.88783e-05
37.9074					-0.000101913
37.9146		-5.62832e-05
37.9376							-0.000181944
37.9752								-0.000294069
37.9832						-0.000135778
38.0089				-8.76087e-05
38.0156	-4.24203e-05
38.0375					-0.000104246
38.0463			-7.00066e-05
38.0694		-5.73069e-05
38.0924							-0.000185621
38.1054								-0.000301177
38.1261						-0.000138308
38.1456	-4.3756e-05
38.1631				-8.99091e-05
38.189			-7.11349e-05
38.1915					-0.000106579
38.2121		-5.83306e-05
38.2351							-0.000189299
38.2597								-0.000308286
38.2696						-0.000140838
38.2995	-4.50917e-05
38.3051				-9.22096e-05
38.3323			-7.22632e-05
38.3335					-0.000108912
38.3554		-5.93543e-05
38.3785							-0.000192976
38.4019								-0.000315394
38.4153						-0.000143367
38.4413	-4.64274e-05
38.4478				-9.45101e-05
38.4762					-0.000111245
38.4778			-7.33915e-05
38.5009		-6.0378e-05
38.524							-0.000196654
38.5447								-0.000322503
38.5573						-0.000145897
38.5838	-4.77631e-05
38.5927				-9.68105e-05
38.6196			-7.45199e-05
38.6209					-0.000113578
38.6425		-6.14017e-05
38.6658							-0.000200331
38.6897								-0.000329611
38.7091						-0.000148427
38.7285	-4.90989e-05
38.7338				-9.9111e-05
38.7619					-0.000115911
38.7712			-7.56482e-05
38.7942		-6.24254e-05
38.8175							-0.000204009
38.8309								-0.000336719
38.8418						-0.000150957
38.8694	-5.04346e-05
38.8848				-0.000101411
38.9037			-7.67765e-05
38.9128					-0.000118244
38.9267		-6.34491e-05
38.95							-0.000207686
38.982								-0.000343828
38.9976						-0.000153487
39.0167				-0.000103712
39.0201	-5.17703e-05
39.0446					-0.000120577
39.0593			-7.79048e-05
39.0822		-6.44728e-05
39.1056							-0.000211364
39.114								-0.000350936
39.1518	-5.3106e-05
39.1519						-0.000156016
39.1716				-0.000106012
39.1995					-0.00012291
39.2135			-7.90331e-05
39.2364		-6.54965e-05
39.2598							-0.000215041
39.269								-0.000358044
39.2765						-0.000158546
39.3065	-5.44417e-05
39.325				-0.000108313
39.3379			-8.01614e-05
39.3528					-0.000125243
39.3607		-6.65201e-05
39.3842							-0.000218719
39.4226								-0.000365153
39.4335						-0.000161076
39.4489				-0.000110613
39.4597	-5.57774e-05
39.4766					-0.000127576
39.4947			-8.12898e-05
39.5175		-6.75438e-05
39.5411							-0.000222396
39.5465								-0.000372261
39.5767						-0.000163606
39.5834	-5.71131e-05
39.605				-0.000112914
39.6326					-0.000129909
39.6377			-8.24181e-05
39.6605		-6.85675e-05
39.6841							-0.000226073
39.7028								-0.00037937
39.7283						-0.000166395
39.7393	-5.84489e-05
39.7473				-0.000115214
39.7749					-0.000132242
39.7891			-8.3859e-05
39.8118		-6.96075e-05
39.8355							-0.00022981
39.8452								-0.000386478
39.8763						-0.000169318
39.8814	-5.97846e-05
39.8981				-0.000118158
39.9255					-0.00013535
39.9369			-8.51799e-05
39.9596		-7.06869e-05
39.9833							-0.000233358
39.996								-0.000394677
40.0119						-0.000171817
40.0319	-6.13935e-05
40.0452				-0.000120929
40.0724			-8.65375e-05
40.0726					-0.000137633
40.0951		-7.17429e-05
40.1188							-0.000237002
40.1433								-0.000402334
40.1486						-0.000174075
40.1788	-6.27286e-05
40.1801				-0.000122676
40.2073					-0.000139895
40.2088			-8.78194e-05
40.2315		-7.30121e-05
40.2553							-0.000240045
40.2783								-0.000409006
40.3018						-0.000176533
40.3134	-6.43339e-05
40.3159				-0.000125044
40.3431					-0.00014183
40.3619			-8.8908e-05
40.3845		-7.4117e-05
40.4084							-0.000243233
40.4142								-0.000415215
40.4491	-6.61084e-05
40.4555						-0.000178962
40.4683				-0.000126936
40.4954					-0.000143733
40.5153			-8.99369e-05
40.5379		-7.4857e-05
40.5618							-0.000246031
40.5667								-0.000422071
40.5818						-0.000181735
40.6013	-6.76335e-05
40.621				-0.00012812
40.6414			-9.11419e-05
40.6481					-0.000145244
40.664		-7.5813e-05
40.688							-0.000248993
40.7196								-0.000428601
40.7234						-0.000183768
40.7466				-0.000129532
40.7538	-6.83234e-05
40.7736					-0.000146998
40.7829			-9.22142e-05
40.8054		-7.68514e-05
40.8294							-0.000251985
40.8452								-0.000434309
40.8746						-0.000186164
40.8792	-6.95278e-05
40.8874				-0.000130876
40.9142					-0.000148491
40.9338			-9.33189e-05
40.9564		-7.74691e-05
40.9804							-0.000254573
40.9861								-0.000439819
41.0197	-7.06837e-05
41.0217						-0.000188712
41.0377				-0.000132559
41.0645					-0.000149678
41.0808			-9.38055e-05
41.1033		-7.79782e-05
41.1274							-0.000257795
41.1365								-0.000445407
41.1698	-7.17926e-05
41.1789						-0.000190529
41.184				-0.00013347
41.2107					-0.00015092
41.2378			-9.47246e-05
41.2603		-7.87997e-05
41.283								-0.000451691
41.2844							-0.000260371
41.3078						-0.000193041
41.3159	-7.29189e-05
41.3403				-0.000134356
41.3665			-9.5865e-05
41.3669					-0.00015213
41.3889		-7.8868e-05
41.4131							-0.000263003
41.4394								-0.000457115
41.4479						-0.000194967
41.4684				-0.000135174
41.4719	-7.36712e-05
41.4949					-0.000153453
41.5064			-9.69745e-05
41.5288		-7.93398e-05
41.5531							-0.000266232
41.5676								-0.000463212
41.597						-0.000197036
41.5999	-7.47108e-05
41.6077				-0.000135759
41.6341					-0.000154596
41.6553			-9.80065e-05
41.6777		-8.00346e-05
41.702							-0.000269099
41.7069								-0.000469046
41.7389	-7.50707e-05
41.7405						-0.000199425
41.7559				-0.000137678
41.7823					-0.000156014
41.7986			-9.87424e-05
41.821		-8.0839e-05
41.8453							-0.000271849
41.8553								-0.000475361
41.8818						-0.000201466
41.8869	-7.60751e-05
41.8986				-0.000139006
41.9249					-0.000157165
41.9398			-9.94137e-05
41.9621		-8.20289e-05
41.9865							-0.000274558
41.9981								-0.000481964
42.0269						-0.00020344
42.0294	-7.72854e-05
42.0391				-0.000139934
42.0653					-0.000157964
42.0847			-9.98171e-05
42.107		-8.2392e-05
42.1314							-0.000277699
42.1387								-0.000488284
42.1578						-0.000205477
42.1697	-7.86568e-05
42.1833				-0.000140541
42.2095					-0.000158984
42.2154			-0.000101114
42.2377		-8.26658e-05
42.2622							-0.000280572
42.2831								-0.000494971
42.3135				-0.000141416
42.3137	-7.92668e-05
42.3257						-0.000207365
42.3395					-0.000160209
42.3831			-0.000102314
42.4053		-8.30547e-05
42.4133								-0.000501819
42.4299							-0.000284203
42.4437	-8.03268e-05
42.4645						-0.000209273
42.4804				-0.000142368
42.5063					-0.000161112
42.5217			-0.000103763
42.5439		-8.44426e-05
42.5685							-0.000287392
42.5804								-0.000508077
42.6011						-0.000211282
42.6104	-8.13094e-05
42.6184				-0.000143565
42.6443					-0.000162614
42.6581			-0.000105006
42.6803		-8.52978e-05
42.7049							-0.000290384
42.7185								-0.000514988
42.7481	-8.22813e-05
42.7523						-0.000212976
42.7542				-0.000144926
42.78					-0.000163711
42.8091			-0.00010631
42.8313		-8.61465e-05
42.8543								-0.00052224
42.856							-0.000294149
42.8815						-0.000215249
42.8837	-8.34974e-05
42.9046				-0.000146308
42.9303					-0.00016546
42.9381			-0.000107686
42.9603		-8.70095e-05
42.985							-0.000297734
43.0049								-0.00052948
43.0323						-0.000217216
43.033				-0.000147825
43.0339	-8.46878e-05
43.0586					-0.000167358
43.0887			-0.000108872
43.1108		-8.79078e-05
43.1334								-0.000536811
43.1356							-0.000300843
43.1621	-8.53787e-05
43.1763						-0.000219281
43.1829				-0.000149322
43.2084					-0.00016909
43.2325			-0.000110029
43.2546		-8.88856e-05
43.2795							-0.000304386
43.2834								-0.000543849
43.3118	-8.66328e-05
43.3192						-0.000221491
43.3261				-0.000150787
43.3515					-0.000170726
43.3752			-0.000111375
43.3973		-8.97254e-05
43.4222							-0.000307666
43.4267								-0.000551114
43.4547	-8.78475e-05
43.4681				-0.000152871
43.4691						-0.000223598
43.4935					-0.000172343
43.525			-0.000111997
43.547		-9.07228e-05
43.5688								-0.000558118
43.5719							-0.000311623
43.5966	-8.92907e-05
43.6065						-0.000225967
43.6172				-0.000153967
43.6425					-0.000174572
43.6622			-0.000113477
43.6842		-9.11422e-05
43.7092							-0.000315492
43.718								-0.000565671
43.7454	-9.02139e-05
43.7538				-0.000155233
43.7581						-0.000228517
43.779					-0.000176229
43.8136			-0.000114964
43.8355		-9.19549e-05
43.8547								-0.000573799
43.8606							-0.000318626
43.8818	-9.09958e-05
43.9045				-0.000156594
43.9046						-0.000230413
43.9296					-0.000178159
43.9599			-0.00011614
43.9819		-9.31537e-05
44.0055								-0.000582104
44.007							-0.000322447
44.0323	-9.20814e-05
44.0383						-0.000232114
44.0502				-0.000157745
44.0752					-0.000179845
44.0934			-0.00011715
44.1153		-9.4263e-05
44.1405							-0.000325836
44.1514								-0.000588858
44.1778	-9.31115e-05
44.1831				-0.000159022
44.186						-0.0002345
44.208					-0.000182047
44.241			-0.000118142
44.2628		-9.53992e-05
44.2844								-0.000596545
44.2881							-0.000330056
44.3105	-9.41521e-05
44.3181						-0.000236441
44.33				-0.000160534
44.3548					-0.000183675
44.3728			-0.000119746
44.3947		-9.65678e-05
44.4199							-0.000334245
44.4314								-0.0006052
44.4572	-9.54986e-05
44.4612				-0.000161579
44.4674						-0.000237978
44.486					-0.000185216
44.522			-0.000121174
44.5438		-9.76529e-05
44.5627								-0.000612901
44.5692							-0.000338112
44.5882	-9.62325e-05
44.606						-0.000240094
44.6097				-0.000163247
44.6344					-0.000187744
44.6604			-0.000122368
44.6822		-9.88396e-05
44.7076							-0.000341769
44.7113								-0.000620558
44.7365	-9.73432e-05
44.7475				-0.000164668
44.7657						-0.00024221
44.7722					-0.000189694
44.8198			-0.000123648
44.8416		-0.000100296
44.8492								-0.000628649
44.867							-0.000345656
44.8741	-9.81898e-05
44.9028						-0.000243955
44.9062				-0.000166423
44.9308					-0.000191424
44.9568			-0.00012495
44.9785		-0.000101465
45.004							-0.000349922
45.0081								-0.000635624
45.0326	-9.92266e-05
45.0389						-0.000246078
45.0426				-0.000167977
45.067					-0.000193804
45.0927			-0.0001263
45.1144		-0.00010226
45.1399							-0.000353897
45.1445								-0.000642818
45.1687	-9.98156e-05
45.1779				-0.000169532
45.1882						-0.000248196
45.2022					-0.000196406
45.2418			-0.000127768
45.2635		-0.000102615
45.2799								-0.000651174
45.289							-0.000357999
45.3038	-0.000100809
45.3263				-0.000171329
45.3315						-0.000250103
45.3506					-0.000198967
45.3849			-0.000129087
45.4066		-0.000102869
45.4284								-0.000659569
45.4322							-0.000361865
45.452	-0.00010141
45.4688				-0.000173542
45.4852						-0.000252189
45.493					-0.000201255
45.5384			-0.000131057
45.5601		-0.000103442
45.5711								-0.000667796
45.5857							-0.000365976
45.5943	-0.000102345
45.6194						-0.000254406
45.6216				-0.000175728
45.6457					-0.000203125
45.6724			-0.000132338
45.694		-0.00010395
45.7197							-0.000369633
45.724								-0.000676465
45.7469	-0.000102901
45.755				-0.00017754
45.7708						-0.000256519
45.779					-0.000205908
45.8236			-0.000133858
45.8452		-0.000104541
45.8575								-0.000685387
45.8709							-0.00037339
45.88	-0.000103839
45.9055				-0.000179827
45.9117						-0.00025866
45.9294					-0.000208496
45.9644			-0.000135789
45.9859		-0.000104926
46.0081								-0.000693814
46.0117							-0.000376861
46.0303	-0.000104739
46.0457				-0.000181977
46.0555						-0.000261188
46.0695					-0.00021111
46.108			-0.000137806
46.1295		-0.000105639
46.1483								-0.000702462
46.1554							-0.00038124
46.1703	-0.000106069
46.1886				-0.000184219
46.1993						-0.000263966
46.2124					-0.000214066
46.2516			-0.000139744
46.2731		-0.000106547
46.2914								-0.000711351
46.299							-0.000385047
46.313	-0.00010766
46.3316				-0.000186572
46.3553					-0.00021655
46.3558						-0.000266612
46.4079			-0.000141183
46.4293		-0.000107349
46.4345								-0.00072149
46.4553							-0.000388886
46.4557	-0.000108981
46.4845						-0.000269775
46.4872				-0.000188205
46.5108					-0.000218735
46.5364			-0.000143047
46.5578		-0.000108186
46.5839							-0.000393131
46.5902								-0.000730859
46.6111	-0.000109654
46.6151				-0.00019046
46.6348						-0.000272859
46.6386					-0.000221689
46.6865			-0.000144739
46.7079		-0.000109286
46.7182								-0.000740847
46.734							-0.000397322
46.7389	-0.000110721
46.7646				-0.000192793
46.774						-0.000276241
46.788					-0.000223894
46.8255			-0.000146634
46.8469		-0.000110019
46.8678								-0.000751385
46.873							-0.00040135
46.8881	-0.000111814
46.9029				-0.000194914
46.9247						-0.000279631
46.9263					-0.000226175
46.976			-0.000148032
46.9973		-0.000110773
47.0063								-0.000761352
47.0235							-0.00040593
47.0262	-0.000112628
47.0527				-0.0001964
47.0678						-0.000282912
47.076					-0.000228429
47.1189			-0.000149666
47.1403		-0.00011183
47.1562								-0.000771857
47.1665							-0.000409979
47.1758	-0.000114103
47.195				-0.000198466
47.2078						-0.000286761
47.2182					-0.000230704
47.2587			-0.000151387
47.28		-0.000113121
47.2986								-0.000782361
47.3063							-0.000414094
47.3179	-0.000115065
47.3342				-0.00020042
47.3573					-0.000232899
47.3575						-0.00028958
47.4082			-0.000153136
47.4295		-0.000115239
47.4379								-0.000793081
47.4558							-0.00041826
47.4568	-0.000115722
47.483				-0.00020234
47.4893						-0.000292528
47.506					-0.000234697
47.5399			-0.000154689
47.5611		-0.000117337
47.5869								-0.000804157
47.5875							-0.000422662
47.6055	-0.000116419
47.6141				-0.000205051
47.637					-0.000237109
47.6585						-0.000296327
47.7088			-0.000156313
47.718								-0.000815217
47.73		-0.000119445
47.7363	-0.00011734
47.7565							-0.000427158
47.7823				-0.000207219
47.7866						-0.000299604
47.8051					-0.00023945
47.8368			-0.000157557
47.8579		-0.000122055
47.8844							-0.000431804
47.8863								-0.000827715
47.9043	-0.000118493
47.9096				-0.00020932
47.9324					-0.000241397
47.9377						-0.000303111
47.9877			-0.00015878
48.0088		-0.000124134
48.0138								-0.000839383
48.0314	-0.00011959
48.0354							-0.000436469
48.0599				-0.000211524
48.0805						-0.00030641
48.0826					-0.000243493
48.1303			-0.000160459
48.1514		-0.000125587
48.1641								-0.000851479
48.178							-0.000441231
48.1815	-0.000120385
48.2018				-0.000213429
48.2244					-0.000245918
48.239						-0.000309316
48.2885			-0.00016219
48.3062								-0.00086439
48.3096		-0.000126738
48.3232	-0.000121204
48.3363							-0.00044583
48.3594				-0.000215782
48.3819					-0.000247915
48.3832						-0.00031233
48.4326			-0.0001636
48.4536		-0.00012844
48.4639								-0.000876643
48.4803							-0.000450464
48.4805	-0.000122109
48.5028				-0.000217931
48.5148						-0.000315176
48.5252					-0.000250807
48.564			-0.000165315
48.585		-0.000130069
48.6074								-0.00088977
48.6118							-0.000454638
48.6237	-0.000123047
48.6336				-0.000220946
48.6559					-0.000253572
48.6607						-0.000318384
48.7097			-0.000167186
48.7307		-0.000131153
48.7383								-0.000902652
48.7543	-0.0001244
48.7575							-0.000459492
48.7787				-0.000223183
48.8009					-0.000256259
48.8086						-0.000322393
48.8575			-0.000168807
48.8784		-0.000132522
48.8835								-0.000916304
48.8992	-0.000125534
48.9053							-0.000464474
48.9258				-0.000226365
48.9434						-0.000325776
48.9479					-0.000259037
48.9921			-0.000170172
49.013		-0.000134336
49.0307								-0.000930813
49.0399							-0.000469603
49.0461	-0.000126675
49.0598				-0.000229477
49.0819					-0.000261674
49.0866						-0.000329129
49.135			-0.000172028
49.156		-0.000135999
49.1648								-0.000945916
49.1799	-0.000128271
49.1829							-0.000474764
49.2021				-0.000232273
49.2241					-0.000264546
49.2401						-0.000332707
49.2884			-0.000174197
49.3072								-0.00096116
49.3093		-0.000137748
49.322	-0.000129851
49.3363							-0.00048056
49.3548				-0.00023568
49.3767					-0.000267677
49.3908						-0.00033677
49.4389			-0.000175958
49.4597		-0.000139922
49.46								-0.000975882
49.4744	-0.000131618
49.4868							-0.000486618
49.5045				-0.000238577
49.5264					-0.000270608
49.5413						-0.00034077
49.5891			-0.000178297
49.6099								-0.000991131
49.61		-0.000141283
49.624	-0.000133047
49.6371							-0.000493137
49.6541				-0.000241157
49.6756						-0.000344858
49.6759					-0.000273767
49.7233			-0.000181171
49.744		-0.000142764
49.7596								-0.00101
49.7712							-0.00049837
49.7733	-0.000134485
49.7877				-0.000244332
49.8093					-0.000277089
49.823						-0.000348824
49.8705			-0.000183344
49.8913		-0.00014467
49.8932								-0.00102
49.9066	-0.000136323
49.9185							-0.00050421
49.9342				-0.000247178
49.9558					-0.000280277
49.9568						-0.000352862
50.0041			-0.000185552
50.0248		-0.000146676
50.0399								-0.00104
50.0521							-0.000511101
50.053	-0.000137746
50.0672				-0.000250182
50.0887					-0.000283409
50.1158						-0.000356895
50.1629			-0.000188203
50.173								-0.00106
50.1836		-0.000148846
50.1858	-0.000139384
50.2109							-0.000518079
50.2253				-0.000253394
50.2468					-0.000287001
50.2536						-0.000361208
50.3005			-0.000190756
50.3212		-0.000150851
50.3313								-0.00108
50.3437	-0.000141411
50.3486							-0.000525547
50.3623				-0.000256679
50.3837					-0.000289917
50.4012						-0.000365086
50.448			-0.000193094
50.4684								-0.00109
50.4686		-0.000153016
50.4805	-0.000143355
50.496							-0.000533211
50.5091				-0.000259849
50.5304					-0.000293376
50.5618						-0.000369752
50.6084			-0.000195909
50.6152								-0.00111
50.627	-0.00014501
50.629		-0.000155298
50.6565							-0.000541366
50.6688				-0.000263012
50.69					-0.000296721
50.7102						-0.000374414
50.7565			-0.000198379
50.7751								-0.00113
50.7771		-0.000157441
50.7865	-0.000146407
50.8047							-0.00055005
50.8163				-0.000266502
50.8374					-0.000299449
50.8577						-0.000378489
50.9039			-0.000201186
50.9227								-0.00115
50.9244		-0.000159492
50.9337	-0.000148478
50.952							-0.000558516
50.963				-0.000269684
50.984					-0.000303099
50.9944						-0.000382948
51.0404			-0.000204151
51.0609		-0.000161618
51.0695								-0.00116
51.0802	-0.000150453
51.0885							-0.000567987
51.0988				-0.00027262
51.1198					-0.000306963
51.1418						-0.00038707
51.1876			-0.000206784
51.2054								-0.00118
51.2081		-0.000163047
51.2159	-0.000152452
51.2358							-0.000576405
51.2454				-0.000276013
51.2663					-0.000311013
51.2819						-0.000391655
51.3275			-0.000209673
51.3479		-0.000164701
51.3521								-0.0012
51.3622	-0.000154411
51.3757							-0.000585404
51.3847				-0.00027918
51.4054					-0.000313904
51.4388						-0.000396003
51.4841			-0.000212689
51.4915								-0.00122
51.5013	-0.000156187
51.5046		-0.000166379
51.5324							-0.000594669
51.5406				-0.000282509
51.5613					-0.000317176
51.5723						-0.000400602
51.6175			-0.000214901
51.6379		-0.000167622
51.6476								-0.00124
51.657	-0.000158233
51.6657							-0.000603946
51.6734				-0.000285299
51.6939					-0.000321238
51.7349						-0.00040483
51.7798			-0.000217664
51.7804								-0.00126
51.7896	-0.000160686
51.8003		-0.000169018
51.8281							-0.00061301
51.835				-0.00028862
51.8555					-0.00032517
51.8778						-0.000409063
51.9226			-0.000220252
51.9422								-0.00127
51.943		-0.000170254
51.951	-0.000163429
51.9709							-0.000622452
51.9772				-0.00029172
51.9976					-0.000328791
52.0322						-0.000414316
52.0768			-0.000222161
52.0844								-0.00129
52.0929	-0.000166096
52.0972		-0.000171637
52.1252							-0.000632924
52.1307				-0.000294518
52.151					-0.000332543
52.1665						-0.000419349
52.2109			-0.000224585
52.2312		-0.000173076
52.2381								-0.00131
52.2462	-0.000168914
52.2592							-0.00064225
52.2642				-0.000297766
52.2844					-0.000336021
52.3098						-0.000424101
52.354			-0.000226861
52.3716								-0.00133
52.3743		-0.000174228
52.3795	-0.00017157
52.4024							-0.000652074
52.4066				-0.000300879
52.4268					-0.000339694
52.4543						-0.000428851
52.4983			-0.000228727
52.5142								-0.00135
52.5186		-0.00017498
52.5217	-0.000173999
52.5467							-0.000662738
52.5503				-0.000303624
52.5703					-0.000343824
52.6046						-0.000434539
52.6485			-0.00023095
52.658								-0.00137
52.6651	-0.000177043
52.6687		-0.000175611
52.6969							-0.000673078
52.6998				-0.000306771
52.7197					-0.00034784
52.7471						-0.000439983
52.7908			-0.000233308
52.8076								-0.00139
52.8109		-0.000176862
52.8144	-0.000179587
52.8392							-0.00068265
52.8414				-0.000309631
52.8613					-0.000351529
52.9135						-0.000444944
52.9493								-0.00142
52.9558	-0.000182315
52.9569			-0.000235379
52.9771		-0.00017774
53.0053							-0.000693352
53.0068				-0.000312186
53.0266					-0.000355457
53.0565						-0.000451027
53.0998			-0.000237501
53.1148								-0.00144
53.1199		-0.000179179
53.1209	-0.000185171
53.1483							-0.000704452
53.1491				-0.000315112
53.1688					-0.000359567
53.1965						-0.000456899
53.2396			-0.000238851
53.2572								-0.00146
53.2597		-0.000180951
53.263	-0.000187861
53.2881							-0.000715068
53.2882				-0.000317939
53.3079					-0.000363617
53.3362						-0.000462603
53.3791			-0.000240936
53.3965								-0.00148
53.3991		-0.000183421
53.402	-0.000189861
53.4271				-0.000321169
53.4276							-0.000725648
53.4466					-0.000367369
53.4757						-0.000468259
53.5184			-0.000242327
53.5355								-0.0015
53.5384		-0.000185966
53.5406	-0.00019216
53.5657				-0.000324327
53.5669							-0.000737102
53.5852					-0.000371806
53.6275						-0.000474431
53.67			-0.000244374
53.6742								-0.00153
53.6791	-0.000194178
53.69		-0.000188414
53.7167				-0.000327518
53.7185							-0.000747937
53.736					-0.000375798
53.777						-0.000480808
53.8193			-0.000246281
53.8253								-0.00155
53.8298	-0.000196457
53.8393		-0.000191233
53.8654				-0.000330319
53.8679							-0.000759343
53.8846					-0.000380676
53.9087						-0.00048661
53.9508			-0.000247889
53.9708		-0.00019349
53.9741								-0.00158
53.9782	-0.000198501
53.9963				-0.000333087
53.9995							-0.000770907
54.0155					-0.000385148
54.0544						-0.000492675
54.0964			-0.00024974
54.1051								-0.0016
54.109	-0.000200454
54.1163		-0.000195847
54.1411				-0.000335362
54.145							-0.000783128
54.1603					-0.000389943
54.2065						-0.000498895
54.2483			-0.00025159
54.2501								-0.00163
54.2536	-0.000201938
54.2682		-0.000197668
54.2924				-0.00033863
54.2969							-0.000794928
54.3114					-0.000394281
54.3346						-0.00050502
54.3762			-0.000253102
54.396		-0.00019921
54.4014								-0.00166
54.4046	-0.00020327
54.4197				-0.000341586
54.4248							-0.00080682
54.4386					-0.000399495
54.4929						-0.000511441
54.5288								-0.00168
54.5317	-0.000204853
54.5342			-0.000254813
54.5541		-0.000201146
54.5771				-0.000345065
54.5829							-0.000817821
54.5959					-0.000404537
54.6378						-0.000517763
54.679			-0.000256498
54.6863								-0.00171
54.6889	-0.000206419
54.6988		-0.000202558
54.7211				-0.000348573
54.7277							-0.000829258
54.7399					-0.000409964
54.7798						-0.000524017
54.8208			-0.000258041
54.8305								-0.00174
54.8327	-0.000207597
54.8405		-0.000204682
54.8623				-0.000352522
54.8695							-0.000841767
54.881					-0.000415535
54.9213						-0.000530923
54.9621			-0.000259692
54.9718								-0.00177
54.9737	-0.000209239
54.9818		-0.000207
55.003				-0.000356778
55.0108							-0.000853941
55.0216					-0.000420961
55.0636						-0.000537687
55.1042			-0.00026183
55.1125								-0.0018
55.1141	-0.000211155
55.124		-0.00020896
55.1445				-0.000360725
55.153							-0.000866264
55.1631					-0.000426552
55.218						-0.000544973
55.2542								-0.00183
55.2555	-0.00021253
55.2584			-0.000264119
55.2781		-0.000211604
55.298				-0.000365208
55.3072							-0.000879703
55.3164					-0.000431979
55.3507						-0.000552891
55.391			-0.000266423
55.4078								-0.00186
55.4087	-0.000213967
55.4106		-0.000214447
55.43				-0.00036975
55.4398							-0.000892543
55.4483					-0.000437418
55.501						-0.000560056
55.5399								-0.00189
55.5405	-0.000215375
55.541			-0.000268919
55.5607		-0.000216675
55.5793				-0.000373886
55.5899							-0.000906334
55.5976					-0.000443376
55.645						-0.00056788
55.6848			-0.000271908
55.6894								-0.00193
55.6896	-0.000216936
55.7044		-0.000219324
55.7225				-0.000378994
55.7337							-0.00091922
55.7407					-0.000449786
55.7864						-0.00057571
55.826			-0.000275114
55.8326	-0.000218756							-0.00196
55.8456		-0.000221862
55.863				-0.000383969
55.8749							-0.000932538
55.8812					-0.000456439
55.9359						-0.000583802
55.9729	-0.000220217
55.9733								-0.002
55.9753			-0.000278337
55.9949		-0.000224806
56.0117				-0.000388769
56.0243							-0.000946773
56.0298					-0.00046241
56.0741						-0.000591223
56.1134			-0.00028133
56.1214	-0.000221939
56.1221								-0.00204
56.1329		-0.000227791
56.1491				-0.00039384
56.1624							-0.000960968
56.1671					-0.00046922
56.2176						-0.000599164
56.2567			-0.000284322
56.2586	-0.000223418
56.2596								-0.00207
56.2762		-0.000230862
56.2918				-0.000399671
56.3057							-0.000975351
56.3097					-0.000475788
56.3747						-0.000607447
56.401	-0.000224467
56.4024								-0.00211
56.4136			-0.00028732
56.433		-0.000234104
56.4479				-0.000404756
56.4626							-0.000990907
56.4657					-0.0004825
56.5006						-0.000616975
56.5393			-0.000290622
56.5569	-0.000226223
56.5587								-0.00215
56.5588		-0.000237172
56.5732				-0.000409599
56.5883							-0.00101
56.5909					-0.000489737
56.6615						-0.000626217
56.6819	-0.000227075
56.684								-0.00219
56.7			-0.000293682
56.7195		-0.000240103
56.7331				-0.000415311
56.7491							-0.00102
56.7507					-0.000496935
56.7924						-0.00063464
56.8307			-0.000297777
56.8417	-0.00022905
56.8441								-0.00223
56.8501		-0.000243232
56.8633				-0.000421197
56.8798							-0.00104
56.8808					-0.000504184
56.9402						-0.000643732
56.9716	-0.000230842
56.9743								-0.00227
56.9783			-0.000302181
56.9977		-0.00024672
57.0101				-0.000426532
57.0274							-0.00106
57.0276					-0.000511837
57.0829						-0.000652849
57.1183	-0.000232366
57.1209			-0.000306301
57.1213								-0.00232
57.1402		-0.000250001
57.1521				-0.000432719
57.1695					-0.000519148
57.17							-0.00107
57.2253						-0.000662284
57.26	-0.000234591
57.2631			-0.000311001
57.2633								-0.00236
57.2824		-0.000253579
57.2936				-0.000438394
57.3109					-0.000526767
57.3122							-0.00109
57.3822						-0.000672209
57.4014	-0.000236656
57.405								-0.0024
57.4198			-0.000315508
57.4391		-0.000257333
57.4497				-0.000443845
57.4669					-0.000534435
57.469							-0.00111
57.5233						-0.000681942
57.5572	-0.000238798
57.5607			-0.000319856
57.5612								-0.00245
57.5799		-0.000260749
57.5899				-0.000449815
57.607					-0.000542678
57.6098							-0.00113
57.6689						-0.000691175
57.6972	-0.000241655
57.7015								-0.0025
57.7061			-0.000324219
57.7254		-0.000264346
57.7347				-0.000455885
57.7518					-0.000550731
57.7553							-0.00115
57.8066						-0.000701082
57.8418	-0.000244334
57.8436			-0.000328645
57.8464								-0.00254
57.8628		-0.000268476
57.8716				-0.000461723
57.8885					-0.000558646
57.8928							-0.00117
57.9478						-0.000711164
57.9784	-0.000246933
57.9833								-0.00259
57.9846			-0.00033262
58.0038		-0.000272679
58.012				-0.000467507
58.0289					-0.000566282
58.0339							-0.00118
58.1111						-0.000721959
58.1187	-0.000249357
58.1239								-0.00264
58.1477			-0.000336738
58.1669		-0.00027708
58.1743				-0.000474129
58.1911					-0.000574821
58.197							-0.0012
58.2486						-0.000732705
58.2807	-0.000252132
58.285			-0.000341473
58.2864								-0.00269
58.3041		-0.000280681
58.311				-0.000481002
58.3277					-0.000583047
58.3343							-0.00123
58.3881						-0.00074364
58.4172	-0.000254986
58.4232								-0.00275
58.4243			-0.000345721
58.4434		-0.000284092
58.4497				-0.00048733
58.4663					-0.000591477
58.4736							-0.00125
58.5301						-0.000755502
58.5557	-0.000258799
58.5619								-0.0028
58.5661			-0.000350548
58.5852		-0.000287829
58.5909				-0.000494284
58.6074					-0.000599858
58.6154							-0.00127
58.675						-0.000766379
58.6967	-0.000262331
58.7032								-0.00285
58.7109			-0.000355435
58.7299		-0.00029196
58.735				-0.000501182
58.7514					-0.000608131
58.7602							-0.00129
58.8154						-0.000777616
58.8405	-0.000266257
58.8474								-0.00291
58.8511			-0.000359895
58.8701		-0.000296163
58.8746				-0.000508228
58.8909					-0.000616608
58.9005							-0.00131
58.9641						-0.000789998
58.9799	-0.000269628
58.9872								-0.00296
58.9996			-0.000364684
59.0186		-0.00030066
59.0224				-0.000514976
59.0386					-0.000625389
59.049							-0.00134
59.1064						-0.000802102
59.1275	-0.000273479
59.135								-0.00302
59.1417			-0.000368827
59.1606		-0.000305317
59.1638				-0.000521668
59.1801					-0.000634036
59.1911							-0.00136
59.2481						-0.000814873
59.2688	-0.00027678
59.2766								-0.00308
59.2832			-0.000373928
59.3021		-0.00030989
59.3047				-0.000528966
59.3208					-0.000643305
59.3326							-0.00138
59.3992						-0.000828275
59.4094	-0.000279931
59.4176								-0.00313
59.4341			-0.000378457
59.453		-0.000314285
59.4549				-0.000536313
59.4709					-0.000652719
59.4835							-0.00141
59.533						-0.000841458
59.5594	-0.000283032
59.5677			-0.000383815
59.5679								-0.00319
59.5865		-0.000318864
59.5879				-0.000543749
59.6039					-0.000662243
59.6172							-0.00143
59.6679						-0.000855412
59.6922	-0.000286589
59.701								-0.00325
59.7024			-0.000389357
59.7213		-0.000323412
59.722				-0.000551031
59.7379					-0.000671921
59.7519							-0.00146
59.8237						-0.000868899
59.8261	-0.000290257
59.8353								-0.00331
59.8581			-0.000394059
59.8769		-0.000327711
59.877				-0.000558023
59.8928					-0.000681417
59.9076							-0.00148
59.9667						-0.000882704
59.9809	-0.000293705
59.9904								-0.00337
60.0009			-0.000399187
60.0192				-0.000565639
60.0197		-0.000332758
60.0349					-0.000691272
60.0504							-0.00151
60.1058						-0.000897794
60.1228	-0.000297995
60.1326								-0.00342
60.1398			-0.000404612
60.1575				-0.000573221
60.1585		-0.000337534
60.1731					-0.000701376
60.1894							-0.00154
60.2609	-0.000301556
60.2654						-0.00091199
60.271								-0.00348
60.2992			-0.000409932
60.3161				-0.000581387
60.3179		-0.000342112
60.3316					-0.000711866
60.3488							-0.00156
60.3908						-0.000927404
60.4193	-0.000305306
60.4244			-0.000415364
60.4298								-0.00354
60.4408				-0.000590218
60.4431		-0.000347401
60.4562					-0.000722719
60.474							-0.00159
60.5438	-0.00030935
60.5483						-0.000943242
60.5546								-0.0036
60.5817			-0.000421307
60.5974				-0.000598909
60.6003		-0.000352193
60.6127					-0.000733985
60.6313							-0.00162
60.6901						-0.00095856
60.7002	-0.000312894
60.7113								-0.00366
60.7233			-0.000427141
60.7384				-0.000607972
60.7419		-0.000357911
60.7536					-0.000746192
60.773							-0.00166
60.835						-0.000974928
60.8409	-0.000317158
60.8524								-0.00372
60.868			-0.000433475
60.8824				-0.000618
60.8866		-0.000362887
60.8976					-0.000757908
60.9177							-0.00169
60.9776						-0.000991449
60.9848	-0.000321881
60.9966								-0.00378
61.0104			-0.000439997
61.0242				-0.000627584
61.029		-0.000368452
61.0393					-0.000769682
61.0601							-0.00172
61.1243						-0.00101
61.1263	-0.000326441
61.1384								-0.00383
61.1569			-0.00044657
61.17				-0.000637744
61.1754		-0.000374268
61.185					-0.00078149
61.2066							-0.00175
61.2642						-0.00103
61.2719	-0.000330642
61.2843								-0.00389
61.2966			-0.000452957
61.3091				-0.000647593
61.3151		-0.000379933
61.324					-0.000793685
61.3463							-0.00179
61.4108	-0.000335454
61.4141						-0.00104
61.4235								-0.00394
61.4464			-0.000459918
61.4582				-0.000657725
61.4648		-0.000385404
61.473					-0.000806335
61.4961							-0.00182
61.555						-0.00106
61.5597	-0.000339837
61.5727								-0.00399
61.5871			-0.000467144
61.5983				-0.000668234
61.6056		-0.000391176
61.613					-0.000819529
61.6369							-0.00186
61.6996	-0.000344444
61.7003						-0.00108
61.713								-0.00404
61.7322			-0.000474214
61.7428				-0.000679299
61.7507		-0.000396844
61.7574					-0.000833019
61.782							-0.00189
61.8438	-0.000349336
61.8557						-0.0011
61.8575								-0.00409
61.8874			-0.000481467
61.8972				-0.00068986
61.9058		-0.000403046
61.9118					-0.000845872
61.9372							-0.00193
61.9937						-0.00112
61.998	-0.000354304
62.0121								-0.00414
62.0252			-0.000488641
62.0344				-0.000700553
62.0435		-0.000409093
62.0489					-0.000859448
62.075							-0.00197
62.132						-0.00114
62.135	-0.000359309
62.1494								-0.00418
62.1633			-0.000496093
62.1719				-0.000712358
62.1817		-0.000415294
62.1863					-0.000874549
62.2132							-0.00201
62.2723	-0.000363996
62.2781						-0.00116
62.287								-0.00421
62.3092			-0.000503892
62.3171				-0.000723487
62.3275		-0.000421669
62.3315					-0.000889582
62.3591							-0.00205
62.412						-0.00118
62.4173	-0.00036917
62.4323								-0.00425
62.443			-0.000511367
62.4503				-0.000734252
62.4612		-0.000427786
62.4646					-0.00090559
62.4929							-0.00209
62.5503	-0.000374096
62.5619						-0.0012
62.5656								-0.00428
62.5927			-0.00051893
62.5993				-0.000746641
62.6109		-0.000434509
62.6135					-0.000921786
62.6426							-0.00213
62.6991	-0.000379281
62.7049						-0.00123
62.7148								-0.00431
62.7354			-0.00052717
62.7415				-0.000759371
62.7537		-0.000441012
62.7556					-0.000937227
62.7854							-0.00217
62.841	-0.000384742
62.8551						-0.00125
62.857								-0.00433
62.8855			-0.000535362
62.8909				-0.000771874
62.9037		-0.000447856
62.9049					-0.000953883
62.9355							-0.00221
62.9902	-0.000389919
62.9925						-0.00127
63.0065								-0.00435
63.0226			-0.000543836
63.0274				-0.000784286
63.0408		-0.000454646
63.0413					-0.000970338
63.0727							-0.00225
63.1265	-0.000396024
63.1428						-0.00129
63.1432								-0.00437
63.1728			-0.000552029
63.1768				-0.000797259
63.1907					-0.000988303
63.1909		-0.000461061
63.2228							-0.00229
63.2758	-0.00040159
63.2927								-0.00437
63.3001						-0.00132
63.3299			-0.000560348
63.3332				-0.000809547
63.347					-0.00101
63.348		-0.000467862
63.3799							-0.00234
63.4319	-0.000407567
63.4341						-0.00134
63.4492								-0.00437
63.4637			-0.000568871
63.4665				-0.000822667
63.4801					-0.00102
63.4818		-0.000474719
63.5138							-0.00238
63.5649	-0.000413721
63.5822						-0.00136
63.5826								-0.00437
63.6116			-0.000577574
63.6137				-0.000836021
63.6273					-0.00104
63.6297		-0.000481955
63.6617							-0.00242
63.712	-0.000419192
63.7299								-0.00436
63.7307						-0.00139
63.7599			-0.00058633
63.7614				-0.000849287
63.7749					-0.00106
63.778		-0.000489262
63.8101							-0.00246
63.8594	-0.000425423
63.8734						-0.00141
63.8777								-0.00435
63.9025			-0.000595065
63.9032				-0.000863075
63.9167					-0.00108
63.9205		-0.000496817
63.9526							-0.00251
64.0011	-0.000431058
64.0162						-0.00144
64.0197								-0.00432
64.0451			-0.000603489
64.0452				-0.000877326
64.0586					-0.0011
64.063		-0.000504857
64.0952							-0.00255
64.1428	-0.00043647
64.1603						-0.00146
64.1618								-0.0043
64.1884				-0.000891798
64.1889			-0.000612197
64.2017					-0.00112
64.2068		-0.000512104
64.2391							-0.00259
64.2858	-0.00044238
64.3026						-0.00149
64.3051								-0.00427
64.3299				-0.000905855
64.3311			-0.000620862
64.3431					-0.00114
64.349		-0.000519347
64.3813							-0.00263
64.4271	-0.00044861
64.4467								-0.00423
64.4486						-0.00151
64.4751				-0.000920751
64.4769			-0.000630418
64.4882					-0.00116
64.4948		-0.000527165
64.5271							-0.00267
64.5721	-0.000455192
64.5919								-0.00418
64.5972						-0.00154
64.6228				-0.000935668
64.6252			-0.000640174
64.6358					-0.00118
64.6431		-0.000534664
64.6755							-0.00271
64.7195	-0.000461627
64.7398						-0.00157		-0.00413
64.7646				-0.000951056
64.7676			-0.000649121
64.7775					-0.0012
64.7855		-0.000542615
64.8179							-0.00275
64.8611	-0.00046748
64.8734						-0.00159
64.8817								-0.00407
64.8974				-0.000966338
64.9011			-0.000658304
64.9102					-0.00122
64.9189		-0.000550322
64.9514							-0.00278
64.9937	-0.000473693
65.0146								-0.00401
65.0455						-0.00162
65.0685				-0.000981816
65.073			-0.000668356
65.0813					-0.00124
65.0908		-0.0005587
65.1234							-0.00282
65.1646	-0.000479488
65.1757						-0.00165
65.1859								-0.00394
65.198				-0.000997479
65.203			-0.000678756
65.2107					-0.00127
65.2208		-0.00056676
65.2534							-0.00285
65.2939	-0.000485115
65.3154								-0.00387
65.3263						-0.00168
65.3477				-0.00101
65.3534			-0.000689192
65.3602					-0.00129
65.3711		-0.000574533
65.4037							-0.00289
65.4433	-0.000490583
65.4652								-0.00379
65.4703						-0.00171
65.4908				-0.00103
65.4972			-0.00069905
65.5034					-0.00131
65.5149		-0.00058261
65.5476							-0.00292
65.5863	-0.000496475
65.6085								-0.00371
65.6296						-0.00174
65.6492				-0.00105
65.6563			-0.000710311
65.6616					-0.00134
65.674		-0.000590912
65.7067							-0.00294
65.7444	-0.000502769
65.767								-0.00362
65.7706						-0.00177
65.7894				-0.00107
65.7971			-0.000720509
65.8017					-0.00136
65.8147		-0.00059936
65.8475							-0.00297
65.8844	-0.000508985
65.9073								-0.00353
65.9139						-0.0018
65.9319				-0.00108
65.9403			-0.00073088
65.9442					-0.00138
65.9579		-0.000608107
65.9907							-0.00299
66.0267	-0.000515482
66.0499								-0.00343
66.0518						-0.00183
66.069				-0.0011
66.0779			-0.000741241
66.0811					-0.00141
66.0955		-0.000616316
66.1284							-0.00301
66.1635	-0.000521779
66.1871								-0.00333
66.1941						-0.00186
66.2104				-0.00112
66.22			-0.000751819
66.2225					-0.00143
66.2376		-0.000624767
66.2705							-0.00303
66.3048	-0.000527744
66.3286								-0.00322
66.3407						-0.00189
66.3562				-0.00114
66.3665			-0.000762616
66.3682					-0.00145
66.384		-0.000633439
66.417							-0.00304
66.4503	-0.000534316
66.4745								-0.00312
66.4872						-0.00192
66.5019				-0.00116
66.5128			-0.000773639
66.5138					-0.00148
66.5303		-0.000642292
66.5634							-0.00305
66.5958	-0.000540112
66.6203								-0.00301
66.6299						-0.00195
66.6437				-0.00117
66.6553			-0.000784639
66.6555					-0.0015
66.6728		-0.000651186
66.7059							-0.00305
66.7375	-0.000546225
66.7623								-0.0029
66.7807						-0.00198
66.7937				-0.00119
66.8054					-0.00153
66.8059			-0.000795647
66.8234		-0.000659254
66.8565							-0.00305
66.8872	-0.000552649
66.9124								-0.00279
66.9128						-0.00201
66.925				-0.00121
66.9366					-0.00155
66.9378			-0.000806264
66.9552		-0.000668138
66.9884							-0.00305
67.0182	-0.000558891
67.0437								-0.00268
67.0616						-0.00204
67.0729				-0.00123
67.0845					-0.00157
67.0864			-0.000817792
67.1038		-0.000676614
67.1371							-0.00304
67.166	-0.00056508
67.1918								-0.00258
67.204						-0.00207
67.2145				-0.00125
67.226					-0.0016
67.2287			-0.000828563
67.246		-0.000684711
67.2794							-0.00303
67.3074	-0.000571369
67.3335								-0.00246
67.3557						-0.0021
67.3654				-0.00127
67.3768					-0.00162
67.3802			-0.000839475
67.3975		-0.000693191
67.4309							-0.00301
67.458	-0.000577382
67.4845								-0.00236
67.4869						-0.00212
67.4958				-0.00129
67.5071					-0.00164
67.5112			-0.000850755
67.5284		-0.000700976
67.5619							-0.00299
67.5882	-0.000583201
67.615								-0.00225
67.6293						-0.00215
67.6374				-0.00131
67.6486					-0.00167
67.6534			-0.000861702
67.6707		-0.000708297
67.7042							-0.00297
67.7296	-0.000588992
67.7567								-0.00214
67.7793						-0.00217
67.7864				-0.00132
67.7976					-0.00169
67.8032			-0.000872046
67.8204		-0.000716313
67.8539							-0.00294
67.8784	-0.00059447
67.9059								-0.00203
67.9432						-0.0022
67.9494				-0.00134
67.9605					-0.00171
67.9669			-0.000883001
67.9841		-0.00072388
68.0176							-0.0029
68.0412	-0.000599902
68.069								-0.00193
68.0916						-0.00222
68.0969				-0.00136
68.1079					-0.00173
68.115			-0.000893548
68.1322		-0.00073096
68.1658							-0.00287
68.1884	-0.000605256
68.2166								-0.00183
68.2327						-0.00224
68.2373				-0.00138
68.2482					-0.00176
68.256			-0.000904252
68.2732		-0.00073788
68.3069							-0.00283
68.3286	-0.00061005
68.3571								-0.00173
68.3714						-0.00226
68.3752				-0.00139
68.386					-0.00178
68.3945			-0.000914983
68.4117		-0.000744368
68.4454							-0.00278
68.4663	-0.00061482
68.495								-0.00164
68.534						-0.00228
68.5367				-0.00141
68.5475					-0.0018
68.5569			-0.000925653
68.5739		-0.000750207
68.6077							-0.00273
68.6276	-0.000619204
68.6568								-0.00155
68.6746						-0.0023
68.6766				-0.00143
68.6872					-0.00182
68.6973			-0.000935431
68.7144		-0.00075615
68.7482							-0.00268
68.7673	-0.000623224
68.7967								-0.00146
68.8106						-0.00231
68.8118				-0.00145
68.8224					-0.00183
68.8332			-0.000944928
68.8502		-0.000762148
68.8841							-0.00262
68.9023	-0.000627074
68.932								-0.00138
68.9546						-0.00232
68.955				-0.00146
68.9654					-0.00185
68.9769			-0.000954074
68.9939		-0.000767435
69.0279							-0.00257
69.0452	-0.000631023
69.0753								-0.0013
69.0974				-0.00148
69.0978						-0.00233
69.1078					-0.00187
69.12			-0.00096262
69.137		-0.000772095
69.1709							-0.00251
69.1874	-0.000633627
69.2178								-0.00122
69.2468				-0.00149
69.2481						-0.00234
69.2571					-0.00188
69.2701			-0.000970434
69.287		-0.000776395
69.3211							-0.00244
69.3366	-0.000636901
69.3674								-0.00115
69.3874				-0.0015
69.3896						-0.00234
69.3976					-0.00189
69.4113			-0.000977724
69.4282		-0.000779885
69.4623							-0.00238
69.477	-0.000638963
69.5081								-0.00109
69.5388				-0.00152
69.5419						-0.00234
69.549					-0.0019
69.5635			-0.000984404
69.5804		-0.000782629
69.6145							-0.00231
69.6282	-0.000640033
69.6596								-0.00102
69.6761				-0.00153
69.68						-0.00234
69.6862					-0.00191
69.7014			-0.000990901
69.7182		-0.000784882
69.7524							-0.00224
69.7653	-0.000641306
69.797								-0.000957847
69.8171				-0.00154
69.8218						-0.00233
69.8271					-0.00192
69.843			-0.000996395
69.8598		-0.000787068
69.8941							-0.00217
69.9061	-0.000641776
69.9381								-0.000900257
69.9619				-0.00155
69.9674						-0.00233
69.9718					-0.00192
69.9884			-0.001
70.0052		-0.000788741
70.0395							-0.0021
70.0506	-0.000641091
70.083								-0.000845654
70.1003				-0.00155
70.1066						-0.00231
70.1101					-0.00193
70.1274			-0.001
70.1442		-0.000789634
70.1785							-0.00203
70.1888	-0.000639588
70.2215								-0.000796261
70.2562				-0.00156
70.2634						-0.0023
70.2659					-0.00193
70.284			-0.00101
70.3008		-0.000789006
70.3351							-0.00196
70.3445	-0.000637879
70.3775								-0.000749141
70.4004				-0.00157
70.4084						-0.00228
70.41					-0.00193
70.4289			-0.00101
70.4456		-0.000788198
70.48							-0.00189
70.4885	-0.000636055
70.5218								-0.000706863
70.5479				-0.00157
70.5568						-0.00226
70.5574					-0.00192
70.5771			-0.00101
70.5938		-0.000787359
70.6282							-0.00182
70.6358	-0.000632897
70.6695								-0.000666445
70.6785				-0.00157
70.688					-0.00192
70.6882						-0.00224
70.7083			-0.00101
70.7249		-0.000784885
70.7595							-0.00176
70.7662	-0.000628478
70.8002								-0.000626877
70.8231				-0.00157
70.8325					-0.00191
70.8336						-0.00221
70.8535			-0.00101
70.8701		-0.000781239
70.9047							-0.00169
70.9105	-0.000623683
70.9448								-0.000591606
70.9669				-0.00157
70.9761					-0.0019
70.9782						-0.00219
70.9979			-0.00101
71.0145		-0.000777902
71.0491							-0.00162
71.0541	-0.000618009
71.0887								-0.000560574
71.1104				-0.00157
71.1197					-0.00189
71.1227						-0.00216
71.1422			-0.001
71.1587		-0.000773359
71.1934							-0.00156
71.1974	-0.000611261
71.2324								-0.000531658
71.2519				-0.00157
71.261					-0.00188
71.265						-0.00213
71.2843			-0.001
71.3008		-0.000767914
71.3355							-0.0015
71.3387	-0.000603928
71.374								-0.000506914
71.4048				-0.00156
71.4138					-0.00186
71.4187						-0.00209
71.4378			-0.000995073
71.4543		-0.000761572
71.4892							-0.00144
71.4914	-0.000595916
71.527								-0.000482408
71.5376				-0.00156
71.5465					-0.00185
71.5523						-0.00206
71.5712			-0.000989577
71.5877		-0.000755222
71.6226							-0.00139
71.624	-0.000587432
71.6599								-0.000460466
71.6774				-0.00155
71.6862					-0.00183
71.6929						-0.00202
71.7116			-0.000983258
71.7281		-0.000748069
71.763							-0.00133
71.7635	-0.000578268
71.7998								-0.000441202
71.8242				-0.00154
71.833					-0.00181
71.8406						-0.00198
71.8591			-0.000975965
71.8756		-0.000740302
71.9102	-0.000568505
71.9105							-0.00128
71.9467								-0.000422361
71.9688				-0.00153
71.9775					-0.00179
71.986						-0.00194
72.0044			-0.000966983
72.0208		-0.000731639
72.0545	-0.000558317
72.0558							-0.00123
72.0914								-0.000404591
72.1028				-0.00152
72.1114					-0.00177
72.1208						-0.0019
72.139			-0.000957586
72.1553		-0.000722868
72.1884	-0.000547183
72.1904							-0.00119
72.2256								-0.000388203
72.2526				-0.0015
72.2611					-0.00174
72.2715						-0.00186
72.2894			-0.00094778
72.3058		-0.000712827
72.3379	-0.000535998
72.3409							-0.00114
72.3755								-0.000370403
72.3957				-0.00149
72.4041					-0.00172
72.4154						-0.00182
72.4332			-0.000937731
72.4495		-0.00070437
72.4808	-0.000523868
72.4846							-0.0011
72.5187								-0.000357284
72.5391				-0.00148
72.5475					-0.00169
72.5596						-0.00178
72.5772			-0.000927473
72.5935		-0.000695604
72.624	-0.000511806
72.6287							-0.00107
72.6622								-0.000344832
72.6776				-0.00146
72.6859					-0.00167
72.6989						-0.00174
72.7163			-0.000917224
72.7326		-0.000686387
72.7622	-0.000499417
72.7679							-0.00103
72.8008								-0.000331725
[truncated: 1,221 more rows]

## Sheet: Fig S7e
				NaCl Conc.
Temp	0 mM	100 mM	200 mM	300 mM	400 mM	500 mM	600 mM	700 mM
36.7994			-5.70913e-05
36.8155						-7.7156e-05
36.8456		-5.23273e-05
36.8717							-0.000128641
36.9327			-5.86555e-05
36.9488						-7.8944e-05
36.9788		-5.31715e-05
36.9852					-7.42404e-05
36.9881				-7.32922e-05
37.0049							-0.00012983
37.0211								-0.000176519
37.0514	-3.00748e-05
37.081			-6.02197e-05
37.0971						-8.07319e-05
37.1178					-7.57774e-05
37.1207				-7.51005e-05
37.127		-5.40158e-05
37.1532							-0.000131018
37.1538								-0.000180237
37.1839	-3.15229e-05
37.2213			-6.1784e-05
37.2372						-8.25198e-05
37.2653					-7.73145e-05
37.267		-5.486e-05
37.2682				-7.69088e-05
37.2933							-0.000132206
37.3016								-0.000183956
37.3314	-3.2971e-05
37.3521			-6.33482e-05
37.368						-8.43077e-05
37.3977		-5.57042e-05
37.4047					-7.88515e-05
37.4077				-7.87171e-05
37.4241							-0.000133395
37.4413								-0.000187675
37.4708	-3.44191e-05
37.5053			-6.49124e-05
37.5213						-8.60956e-05
37.5348					-8.03886e-05
37.5378				-8.05254e-05
37.5508		-5.65484e-05
37.5716								-0.000191394
37.5773							-0.000134583
37.6009	-3.58672e-05
37.6483			-6.64767e-05
37.6642						-8.78836e-05
37.6872					-8.19256e-05
37.6903				-8.23337e-05
37.6936		-5.73926e-05
37.7202							-0.000135771
37.7243								-0.000195113
37.7533	-3.73152e-05
37.8051			-6.80409e-05
37.8209						-8.96715e-05
37.8294					-8.34627e-05
37.8325				-8.41419e-05
37.8501		-5.82369e-05
37.8667								-0.000198831
37.8768							-0.000136959
37.8954	-3.87633e-05
37.9355			-6.96051e-05
37.9513						-9.14594e-05
37.9804		-5.90811e-05
37.9852					-8.49997e-05
37.9883				-8.59502e-05
38.0071							-0.000138148
38.0229								-0.00020255
38.0512	-4.02114e-05
38.0899			-7.11693e-05
38.1057						-9.32473e-05
38.1149					-8.65368e-05
38.1181				-8.77585e-05
38.1347		-5.99253e-05
38.1528								-0.000206269
38.1615							-0.000139336
38.1809	-4.16595e-05
38.2324			-7.27336e-05
38.2481						-9.50352e-05
38.2685					-8.80738e-05
38.2717				-8.95668e-05
38.2769		-6.07695e-05
38.3038							-0.000140524
38.3066								-0.000209988
38.3345	-4.31076e-05
38.3754			-7.42978e-05
38.3911						-9.68231e-05
38.4102					-8.96109e-05
38.4134				-9.13751e-05
38.4198		-6.16137e-05
38.4468							-0.000141713
38.4485								-0.000213707
38.4761	-4.45557e-05
38.5206			-7.5862e-05
38.5362						-9.86111e-05
38.5524					-9.11479e-05
38.5556				-9.31834e-05
38.5648		-6.2458e-05
38.591								-0.000217425
38.5919							-0.000142901
38.6183	-4.60038e-05
38.662			-7.74263e-05
38.6776						-0.000100399
38.6967					-9.2685e-05
38.7				-9.49917e-05
38.7061		-6.33022e-05
38.7332							-0.000144089
38.7356								-0.000221144
38.7626	-4.74519e-05
38.8133			-7.89905e-05
38.8289						-0.000102187
38.8373					-9.4222e-05
38.8407				-9.67999e-05
38.8572		-6.41464e-05
38.8765								-0.000224863
38.8844							-0.000145277
38.9032	-4.89e-05
38.9455			-8.05547e-05
38.9611						-0.000103975
38.9878					-9.57591e-05
38.9892		-6.49906e-05
38.9911				-9.86082e-05
39.0165							-0.000146466
39.0272								-0.000228582
39.0537	-5.03481e-05
39.1008			-8.21189e-05
39.1163						-0.000105763
39.1193					-9.72962e-05
39.1227				-0.000100417
39.1443		-6.58348e-05
39.1589								-0.000232301
39.1717							-0.000147654
39.1851	-5.17962e-05
39.2546			-8.36832e-05
39.27						-0.000107551
39.2737					-9.88332e-05
39.2771				-0.000102225
39.2979		-6.66791e-05
39.3136								-0.000236019
39.3254							-0.000148842
39.3395	-5.32443e-05
39.3787			-8.52474e-05
39.3941						-0.000109339
39.4219		-6.75233e-05
39.4266					-0.00010037
39.4301				-0.000104033
39.4495							-0.000150031
39.4668								-0.000239738
39.4924	-5.46924e-05
39.5352			-8.68116e-05
39.55					-0.000101907
39.5506						-0.000111126
39.5535				-0.000105841
39.5782		-6.83675e-05
39.5904								-0.000243457
39.6059							-0.000151219
39.6158	-5.61405e-05
39.6779			-8.83759e-05
39.6932						-0.000112914
39.7057					-0.000103444
39.7092				-0.00010765
39.7207		-6.92117e-05
39.7463								-0.000247176
39.7485							-0.000152407
39.7714	-5.75886e-05
39.8289			-8.99365e-05
39.8442						-0.000114813
39.8475					-0.000104981
39.851				-0.000109458
39.8716		-6.99922e-05
39.8884								-0.000250895
39.8994							-0.000153993
39.9132	-5.90367e-05
39.9763			-9.18699e-05
39.9916						-0.000117044
39.9977					-0.000107255
40.0013				-0.000111112
40.0189		-7.05931e-05
40.0389								-0.0002553
40.0468							-0.000155099
40.0634	-6.0996e-05
40.1115			-9.32865e-05
40.1267						-0.000119006
40.1443					-0.000108991
40.1479				-0.000113298
40.1539		-7.14174e-05
40.1819							-0.000155777
40.1858								-0.000258887
40.21	-6.23914e-05
40.2477			-9.52941e-05
40.2629						-0.000120531
40.2787					-0.000111071
40.2824				-0.000115472
40.2899		-7.2268e-05
40.318							-0.000156431
40.3204								-0.000261743
40.3444	-6.37976e-05
40.4004			-9.7234e-05
40.4142					-0.000112506
40.4156						-0.000122031
40.4178				-0.000117065
40.4424		-7.28191e-05
40.4561								-0.000264641
40.4706							-0.000156922
40.4798	-6.52902e-05
40.5535			-9.84943e-05
40.566					-0.000113971
40.5686						-0.00012343
40.5697				-0.000118534
40.5953		-7.33223e-05
40.6082								-0.000267454
40.6236							-0.000157803
40.6316	-6.63656e-05
40.6794			-9.97599e-05
40.6944						-0.000124605
40.7183					-0.000115067
40.721		-7.37867e-05
40.722				-0.000119665
40.7494							-0.000159074
40.7607								-0.000270043
40.7838	-6.7812e-05
40.8204			-0.000101268
40.8355						-0.000125511
40.8434					-0.000115958
40.8471				-0.000120945
40.8619		-7.38675e-05
40.886								-0.000272462
40.8904							-0.00016001
40.9089	-6.94609e-05
40.9711			-0.000102656
40.9837					-0.000117401
40.9861						-0.00012651
40.9875				-0.000122588
41.0124		-7.45992e-05
41.0266								-0.000274663
41.0409							-0.000160956
41.0492	-7.01178e-05
41.1177			-0.000103599
41.1327						-0.000128219
41.1335					-0.000118581
41.1373				-0.000123946
41.1589		-7.47227e-05
41.1767								-0.000276828
41.1875							-0.000162042
41.199	-7.10172e-05
41.2744			-0.000104443
41.2793					-0.000119532
41.2832				-0.000125237
41.2893						-0.000129648
41.3153		-7.51079e-05
41.3227								-0.000278984
41.344							-0.000162639
41.3448	-7.23652e-05
41.4028			-0.000105203
41.4177						-0.000130952
41.4351					-0.000120352
41.439				-0.000126332
41.4436		-7.54968e-05
41.4724							-0.0001635
41.4788								-0.000281397
41.5005	-7.32026e-05
41.5424			-0.000106779
41.5572						-0.000132193
41.5628					-0.000121736
41.5667				-0.000127465
41.583		-7.58052e-05
41.6067								-0.00028356
41.6118							-0.000164631
41.6282	-7.43665e-05
41.6909			-0.000108347
41.7016					-0.000123233
41.7055				-0.000129222
41.7057						-0.000133456
41.7314		-7.60768e-05
41.7457								-0.000285657
41.7603							-0.000165785
41.767	-7.52021e-05
41.8339			-0.000109707
41.8487						-0.00013464
41.8493					-0.000124824
41.8533				-0.000130616
41.8742		-7.63358e-05
41.8937								-0.000288152
41.9033							-0.00016718
41.9147	-7.64606e-05
41.9748			-0.000111083
41.9895						-0.00013516
41.9915					-0.000126058
41.9955				-0.000132167
42.0149		-7.64758e-05
42.0362								-0.000291541
42.044							-0.000168173
42.0569	-7.75379e-05
42.1194			-0.00011244
42.1316					-0.000127572
42.134						-0.000136199
42.1356				-0.000133706
42.1593		-7.68768e-05
42.1765								-0.000294912
42.1885							-0.000169855
42.1969	-7.86565e-05
42.2498			-0.000114056
42.2645						-0.000137443
42.2753					-0.00012888
42.2794				-0.000135542
42.2896		-7.68896e-05
42.3189							-0.000171174
42.3205								-0.000297924
42.3406	-7.96234e-05
42.405					-0.000130821
42.4091				-0.00013714
42.4171			-0.000115842
42.4317						-0.000139063
42.4504								-0.000300817
42.4567		-7.73999e-05
42.4703	-8.05117e-05
42.4861							-0.000171662
42.5554			-0.000117597
42.5699						-0.000140659
42.5714					-0.000132189
42.5755				-0.000138657
42.5948		-7.7816e-05
42.6171								-0.00030412
42.6243							-0.000172193
42.6367	-8.14305e-05
42.6915			-0.000118167
42.706						-0.000142265
42.7089					-0.000133482
42.7131				-0.000140012
42.7307		-7.8725e-05
42.7548								-0.000307609
42.7603							-0.000172793
42.7742	-8.21706e-05
42.8422			-0.000120018
42.8442					-0.000134681
42.8484				-0.00014131
42.8567						-0.000143587
42.8813		-7.93847e-05
42.8904								-0.000311038
42.9095	-8.26141e-05
42.9109							-0.000173958
42.9709			-0.000121753
42.9854						-0.000145077
42.9941					-0.000136206
42.9984				-0.000143154
43.0099		-8.0382e-05
43.0395							-0.000175033
43.0406								-0.000314852
43.0593	-8.36849e-05
43.1212			-0.000122992
43.1221					-0.000137912
43.1263				-0.000144653
43.1356						-0.000146874
43.1599		-8.07528e-05
43.1687								-0.000319016
43.1873	-8.46759e-05
43.1897							-0.000176933
43.2647			-0.000124222
43.2715					-0.000138724
43.2758				-0.000145658
43.279						-0.00014887
43.3033		-8.1831e-05
43.3184								-0.000323406
43.3331							-0.000178329
43.3366	-8.59884e-05
43.407			-0.000125776
43.4142					-0.000140365
43.4185				-0.000146763
43.4214						-0.000150114
43.4455		-8.28878e-05
43.4614								-0.000328003
43.4754							-0.000179985
43.4793	-8.67708e-05
43.5558					-0.000142337
43.5564			-0.000126978
43.5601				-0.000148787
43.5707						-0.000151533
43.5947		-8.37443e-05
43.6032								-0.000332757
43.6209	-8.81824e-05
43.6247							-0.00018224
43.6933			-0.000128101
43.7043					-0.000143861
43.7076						-0.000153778
43.7087				-0.000150578
43.7314		-8.4646e-05
43.752								-0.000336952
43.7615							-0.000183943
43.7694	-8.83425e-05
43.8405					-0.000145152
43.8444			-0.000129068
43.8449				-0.000152487
43.8586						-0.000155538
43.8823		-8.59172e-05
43.8884								-0.000342578
43.9055	-8.90353e-05
43.9125							-0.000185751
43.9904			-0.0001304
43.9907					-0.00014706
43.9951				-0.00015431
44.0046						-0.000156923
44.0282		-8.74504e-05
44.0388								-0.000346965
44.0557	-8.96461e-05
44.0585							-0.000188205
44.1236			-0.000131548
44.1359					-0.000148602
44.1378						-0.000158523
44.1404				-0.000156175
44.1612		-8.87308e-05
44.1843								-0.000352214
44.1916							-0.000189937
44.2009	-9.03097e-05
44.2683					-0.000150646
44.2708			-0.000132631
44.2729				-0.000157762
44.2849						-0.000159874
44.3083		-9.00072e-05
44.317								-0.000357557
44.3333	-9.05505e-05
44.3387							-0.000192994
44.4024			-0.000133636
44.4147					-0.000152029
44.4164						-0.000161211
44.4193				-0.000159676
44.4396		-9.12157e-05
44.4637								-0.000363383
44.4702							-0.00019582
44.4797	-9.16887e-05
44.5455					-0.000153437
44.5501				-0.000161223
44.5512			-0.000134558
44.5653						-0.0001632
44.5883		-9.2311e-05
44.5947								-0.00036826
44.6105	-9.24431e-05
44.6189							-0.000198378
44.6894			-0.00013499
44.6935					-0.000155477
44.6982				-0.000163392
44.7033						-0.000164477
44.7263		-9.33995e-05
44.743								-0.000373919
44.757							-0.000201067
44.7585	-9.34985e-05
44.8309					-0.000157088
44.8355				-0.00016597
44.8484			-0.00013569
44.8623						-0.000165585
44.8806								-0.000379552
44.8851		-9.48086e-05
44.8958	-9.45032e-05
44.9159							-0.000204276
44.9851			-0.000136321
44.989					-0.000158311
44.9937				-0.000167364
44.999						-0.000167306
45.0216		-9.56345e-05
45.039								-0.000385557
45.0525							-0.000207868
45.054	-9.47184e-05
45.1206			-0.000137523
45.1249					-0.000159917
45.1297				-0.000169036
45.1345						-0.000168977
45.157		-9.6778e-05
45.1751								-0.000391219
45.188							-0.000210683
45.1898	-9.62521e-05
45.2598					-0.000161281
45.2645				-0.000170629
45.2694			-0.000138649
45.2832						-0.000170955
45.3056		-9.81661e-05
45.3102								-0.000396874
45.3246	-9.72304e-05
45.3366							-0.000212971
45.4077					-0.000162807
45.4122			-0.000139253
45.4124				-0.000172259
45.426						-0.000172432
45.4483		-9.91726e-05
45.4583								-0.000403281
45.4725	-9.82286e-05
45.4794							-0.000215089
45.5497					-0.000164395
45.5545				-0.000174216
45.5654			-0.000140085
45.5791						-0.000173969
45.6006								-0.000409182
45.6013		-0.000100567
45.6145	-9.94594e-05
45.6325							-0.000218254
45.6991			-0.000140839
45.702					-0.000165777
45.7068				-0.000176427
45.7128						-0.000175886
45.7348		-0.000101302
45.7532								-0.000415284
45.7661							-0.000221617
45.7668	-0.00010031
45.8349					-0.000167322
45.8398				-0.000177997
45.8499			-0.000141455
45.8636						-0.000178418
45.8855		-0.000102022
45.8864								-0.000421559
45.8997	-0.000102007
45.9168							-0.000224478
45.985					-0.000169342
45.9898				-0.000180028
45.9904			-0.000141874
46.004						-0.000180369
46.0258		-0.000103382
46.0367								-0.000427295
46.0497	-0.000103153
46.0572							-0.000227172
46.1246					-0.000171169
46.1295				-0.000182128
46.1337			-0.000143092
46.1473						-0.000182187
46.1689		-0.000104202
46.1766								-0.000432632
46.1893	-0.00010377
46.2004							-0.000230384
46.2671					-0.000172896
46.2721				-0.000183656
46.277			-0.000144506
46.2905						-0.000183811
46.312		-0.00010505
46.3193								-0.000438938
46.3318	-0.000104985
46.3436							-0.000233025
46.4096					-0.000174338
46.4146				-0.000185797
46.4329			-0.000145258
46.4464						-0.000185809
46.462								-0.000445313
46.4677		-0.000106114
46.4743	-0.000106181
46.4995							-0.000236349
46.5611			-0.000146184
46.5647					-0.000176256
46.5697				-0.000187618
46.5746						-0.000187788
46.5958		-0.00010756
46.6174								-0.000451637
46.6276							-0.000239947
46.6293	-0.000107659
46.6922					-0.000177704
46.6972				-0.000189714
46.7109			-0.000147234
46.7244						-0.00018934
46.7451								-0.000457575
46.7455		-0.000108491
46.7568	-0.000109138
46.7773							-0.000244115
46.8411					-0.000179785
46.8462				-0.000191938
46.8496			-0.000148458
46.863						-0.000190915
46.884		-0.000110251
46.8943								-0.000463104
46.9057	-0.000110317
46.9159							-0.000248478
46.979					-0.000181717
46.9841				-0.000194342
46.9998			-0.000149391
47.0131						-0.000192721
47.0325								-0.000469372
47.0339		-0.000111247
47.0436	-0.000111434
47.066							-0.000253246
47.1283					-0.000183391
47.1335				-0.000196314
47.1424			-0.000149923
47.1557						-0.00019463
47.1764		-0.000112419
47.182								-0.000474811
47.1929	-0.000112699
47.2085							-0.000258165
47.2701					-0.000184951
47.2753				-0.000198408
47.2818			-0.00015042
47.2951						-0.000196552
47.3157		-0.000113933
47.3241								-0.00048118
47.3347	-0.000114054
47.3479							-0.000262949
47.4088					-0.000186857
47.414				-0.000200627
47.431			-0.000151428
47.4443						-0.000198597
47.463								-0.000487473
47.4647		-0.000114848
47.4733	-0.000115362
47.497							-0.000267669
47.5572					-0.00018877
47.5624			-0.000152947	-0.00020286
47.5756						-0.000200652
47.5959		-0.000115874
47.6116								-0.000493349
47.6217	-0.000116619
47.6283							-0.000272857
47.6878					-0.000190841
47.6931				-0.000205011
47.731			-0.000154051
47.7425								-0.000499785
47.7441						-0.000202768
47.7523	-0.000117844
47.7643		-0.000116711
47.7967							-0.000278358
47.8554					-0.000192951
47.8586			-0.000155387
47.8607				-0.000207725
47.8717						-0.000204641
47.8918		-0.000117774
47.9104								-0.000507483
47.9199	-0.000119644
47.9243							-0.000283841
47.9823					-0.000195286
47.9877				-0.000210313
48.0092			-0.000156764
48.0223						-0.000206639
48.0376								-0.000515651
48.0422		-0.000118659
48.0468	-0.000121618
48.0748							-0.000289687
48.1321					-0.000198051
48.1375				-0.000212481
48.1515			-0.000158709
48.1645						-0.000208462
48.1843		-0.000119569
48.1876								-0.000523854
48.1965	-0.000123168
48.217							-0.0002952
48.2736					-0.00020057
48.279				-0.000215075
48.3094			-0.000160386
48.3224						-0.000209767
48.3293								-0.000531718
48.3379	-0.000124416
48.342		-0.00012081
48.3748							-0.000300005
48.4306					-0.000203069
48.436				-0.000217535
48.4531			-0.000161954
48.4661						-0.000211462
48.4856		-0.000121876
48.4866								-0.000539458
48.4949	-0.000125568
48.5185							-0.000304899
48.5735					-0.000205735
48.579				-0.000220166
48.5842			-0.000163354
48.5971						-0.000213483
48.6165		-0.000122781
48.6298								-0.00054792
48.6378	-0.000126044
48.6495							-0.000309647
48.7039					-0.00020774
48.7094				-0.000222448
48.7296			-0.000165659
48.7425						-0.000215377
48.7604								-0.00055622
48.7617		-0.000124067
48.7682	-0.000127362
48.7948							-0.000314835
48.8484					-0.000209961
48.854				-0.000225295
48.877			-0.000167812
48.8899						-0.000217894
48.9052								-0.000565536
48.909		-0.000125688
48.9128	-0.000128831
48.9421							-0.000320421
48.9951					-0.000212779
49.0006				-0.000228329
49.0114			-0.00016989
49.0242						-0.000220431
49.0432		-0.000127088
49.0521								-0.00057543
49.0593	-0.000130048
49.0764							-0.000326323
49.1286					-0.000214888
49.1342				-0.000230421
49.154			-0.000172598
49.1667						-0.000222472
49.1856		-0.000128467
49.1859								-0.000585732
49.1929	-0.000131632
49.2189							-0.000331595
49.2704					-0.00021821
49.2761				-0.000233171
49.307			-0.000175043
49.3198						-0.000224924
49.3279								-0.000596556
49.3347	-0.000132926
49.3384		-0.000130194
49.3719							-0.00033752
49.4226					-0.000221263
49.4283				-0.000236158
49.4572			-0.000177292
49.4698						-0.000227455
49.4804								-0.00060688
49.4868	-0.000134378
49.4884		-0.000131451
49.5219							-0.000344122
49.5719					-0.000223694
49.5776				-0.000238923
49.6071			-0.000179579
49.6197						-0.000230433
49.6299								-0.000617855
49.6361	-0.000135643
49.6381		-0.000133045
49.6717							-0.000350111
49.721					-0.000226081
49.7267				-0.000241721
49.7409			-0.00018228
49.7535						-0.000233951
49.7718		-0.000134808
49.7793								-0.000629444
49.7851	-0.00013684
49.8055							-0.000355465
49.8541					-0.000228634
49.8598				-0.000244285
49.8878			-0.000184726
49.9004						-0.000236497
49.9126								-0.000640702
49.9182	-0.000137719
49.9185		-0.000136481
49.9523							-0.000361652
50.0002					-0.00023164
50.006				-0.000247112
50.0211			-0.000187295
50.0336						-0.00023929
50.0517		-0.000138426
50.0589								-0.000652392
50.0642	-0.00013876
50.0855							-0.000367543
50.1327					-0.000234696
50.1385				-0.000249921
50.1795			-0.000190455
50.1917								-0.000664097
50.192						-0.000242823
50.1967	-0.000139983
50.21		-0.000140562
50.2439							-0.000374215
50.2903					-0.000237431
50.2961				-0.00025301
50.3169			-0.000193398
50.3293						-0.00024621
50.3471		-0.000142472
50.3495								-0.000676839
50.3543	-0.000141472
50.3811							-0.000380789
50.4268					-0.000240244
50.4327				-0.000255665
50.464			-0.000196052
50.4764						-0.000250358
50.4863								-0.00068871
50.4908	-0.000142976
50.494		-0.000144398
50.5281							-0.000387235
50.5731					-0.00024307
50.579				-0.000258167
50.624			-0.000198773
50.6328								-0.000701397
50.6364						-0.00025433
50.6371	-0.000144192
50.6539		-0.000146704
50.6881							-0.00039301
50.7322					-0.000246573
50.7382				-0.000261425
50.7719			-0.000201504
50.7842						-0.000257743
50.7923								-0.000713936
50.7962	-0.000146102
50.8015		-0.000148662
50.8358							-0.000399645
50.8792					-0.000249409
50.8852				-0.000264274
50.9189			-0.000204677
50.9312						-0.000261693
50.9395								-0.00072713
50.9432	-0.0001478
50.9484		-0.000150884
50.9827							-0.000406319
51.0254					-0.00025216
51.0314				-0.000266739
51.0551			-0.000207668
51.0673						-0.000265467
51.0844		-0.000152399
51.086								-0.00074002
51.0894	-0.000149406
51.1188							-0.000412978
51.1608					-0.000256017
51.1669				-0.00026879
51.202			-0.000210848
51.2142						-0.000269954
51.2216								-0.000753589
51.2248	-0.000150993
51.2311		-0.00015474
51.2657							-0.000419733
51.3069					-0.000258831
51.313				-0.000271249
51.3415			-0.000213581
51.3537						-0.00027428
51.368								-0.000767584
51.3705		-0.000157002
51.3708	-0.000152518
51.4051							-0.000425906
51.4457					-0.000262336
51.4518				-0.000274159
51.4978			-0.000216385
51.507								-0.000781376
51.5096	-0.00015482
51.51						-0.000278663
51.5267		-0.000159659
51.5614							-0.000432847
51.6011					-0.000265561
51.6073				-0.000277183
51.6309			-0.000219247
51.643						-0.000283207
51.6595		-0.000161336
51.6627								-0.000794562
51.665	-0.000156847
51.6943							-0.000439411
51.7334					-0.00026891
51.7396				-0.000279646
51.7929			-0.000221861
51.7953								-0.00080784
51.7972	-0.000159011
51.805						-0.000288678
51.8214		-0.000163629
51.8562							-0.000446056
51.8945					-0.00027341
51.9008				-0.000282543
51.9353			-0.00022445
51.9474						-0.000294281
51.9566								-0.000822103
51.9583	-0.000161178
51.9637		-0.000165696
51.9986							-0.000452333
52.0362					-0.000277185
52.0424				-0.000285043
52.0892			-0.000227427
52.0985								-0.000835999
52.1	-0.000163006
52.1012						-0.000298989
52.1173		-0.000167624
52.1524							-0.000458618
52.1892					-0.000281045
52.1955				-0.000286773
52.223			-0.000230132
52.2349						-0.000304201
52.251		-0.000169492
52.2518								-0.000850518
52.2529	-0.000165182
52.2861							-0.00046453
52.3222					-0.000284992
52.3286				-0.000289733
52.3658			-0.000232472
52.3777						-0.00030955
52.3851								-0.000865477
52.386	-0.000167618
52.3936		-0.000171557
52.4288							-0.0004706
52.4642					-0.000289013
52.4706				-0.000292108
52.5097			-0.000234996
52.5216						-0.000315554
52.5273								-0.000879827
52.5279	-0.000170222
52.5374		-0.000173705
52.5726							-0.000476756
52.6074					-0.00029245
52.6137				-0.000294209
52.6596			-0.000237171
52.6707								-0.000893584
52.6711	-0.000173003
52.6714						-0.00032149
52.687		-0.00017552
52.7224							-0.000483512
52.7564					-0.000296751
52.7628				-0.000296221
52.8015			-0.000239658
52.8133						-0.000327429
52.82	-0.00017569							-0.00090752
52.8288		-0.000177929
52.8643							-0.000490408
52.8975					-0.000300807
52.904				-0.000298384
52.9612	-0.000178702
52.9614								-0.00092169
52.9673			-0.000241757
52.979						-0.000333154
52.9944		-0.000179938
53.0299							-0.000497454
53.0623					-0.000305013
53.0688				-0.000300603
53.1099			-0.0002438
53.1216						-0.000339664
53.126	-0.000180795
53.1265								-0.000935445
53.1368		-0.000182058
53.1725							-0.000504565
53.2042					-0.000309257
53.2107				-0.000302979
53.2494			-0.000245762
53.261						-0.000346199
53.2677	-0.000183848
53.2686								-0.000950437
53.2761		-0.00018395
53.3119							-0.000511293
53.3429					-0.000313812
53.3494				-0.000305101
53.3885			-0.00024726
53.4001						-0.000352581
53.4064	-0.000186629
53.4075								-0.000965423
53.4151		-0.000185554
53.4509							-0.000518152
53.4812					-0.000317588
53.4878				-0.000307328
53.5275			-0.00024903
53.5391						-0.000359231
53.5448	-0.00018903
53.5461								-0.000980895
53.554		-0.000187369
53.5898							-0.000524971
53.6194					-0.000322138
53.626				-0.000309466
53.6788			-0.000250982
53.683	-0.000191387
53.6846								-0.000996243
53.6903						-0.000366545
53.705		-0.000189107
53.741							-0.000531819
53.7698					-0.000327046
53.7765				-0.000312317
53.8278			-0.000253091
53.8333	-0.000193675
53.8352								-0.00101
53.8393						-0.000373537
53.8539		-0.000191065
53.8899							-0.000539121
53.918					-0.000331734
53.9247				-0.00031474
53.959			-0.000255514
53.9705						-0.000380575
53.9815	-0.000196522
53.9837								-0.00103
53.985		-0.000192662
54.0211							-0.00054667
54.0485					-0.000336817
54.0552				-0.000316959
54.1042			-0.000257497
54.112	-0.000198761
54.1144								-0.00105
54.1157						-0.000387434
54.13		-0.000194417
54.1662							-0.000554152
54.1929					-0.000341776
54.1996				-0.000320112
54.2558			-0.000259575
54.2563	-0.000201089
54.2591								-0.00106
54.2672						-0.000393679
54.2814		-0.000195919
54.3177							-0.000561822
54.3436					-0.000347147
54.3504				-0.000323364
54.3834			-0.000261575
54.3947						-0.000400913
54.407	-0.000203062
54.4088		-0.000197412
54.41								-0.00108
54.4452							-0.000569513
54.4705					-0.000352721
54.4773				-0.00032585
54.5339	-0.000204573
54.5371								-0.0011
54.5411			-0.000263113
54.5524						-0.000407759
54.5663		-0.000198716
54.6028							-0.000577444
54.6273					-0.000357525
54.6342				-0.000329111
54.6855			-0.000264862
54.6907	-0.00020668
54.6943								-0.00112
54.6968						-0.000414666
54.7106		-0.000200055
54.7471							-0.00058555
54.7709					-0.000362757
54.7778				-0.000332062
54.827			-0.000266692
54.8343	-0.000208461
54.8381								-0.00114
54.8382						-0.000422419
54.8519		-0.000201932
54.8885							-0.000593747
54.9116					-0.000368643
54.9185				-0.000335318
54.968			-0.000268898
54.9749	-0.000209744
54.979								-0.00116
54.9792						-0.000429864
54.9927		-0.000203086
55.0294							-0.000602622
55.0518					-0.000374664
55.0587				-0.000338613
55.1099			-0.000271021
55.1151	-0.000211408
55.1195								-0.00118
55.121						-0.000436823
55.1344		-0.000204444
55.1712							-0.000611041
55.1929					-0.000380945
55.1998				-0.000342352
55.2562	-0.000213278
55.2608								-0.0012
55.2637			-0.000273436
55.2748						-0.000444512
55.2881		-0.000206002
55.325							-0.000620125
55.3459					-0.000387461
55.3528				-0.000346341
55.3959			-0.000275576
55.407						-0.000452047
55.4091	-0.000215104
55.414								-0.00122
55.4202		-0.000207728
55.4571							-0.000629415
55.4774					-0.000393435
55.4844				-0.000350066
55.5406	-0.000217118
55.5457			-0.000278047
55.5458								-0.00124
55.5567						-0.000459324
55.5697		-0.000209351
55.6068							-0.000638824
55.6262					-0.000399227
55.6333				-0.00035456
55.6891			-0.000280055
55.6894	-0.000218655
55.6949								-0.00127
55.7001						-0.000467205
55.713		-0.000210884
55.7502							-0.000647466
55.7689					-0.000405756
55.776				-0.000358253
55.83			-0.000282492
55.8321	-0.000219848
55.8378								-0.00129
55.841						-0.000474549
55.8537		-0.000212604
55.891							-0.000657297
55.909					-0.000412354
55.9161				-0.000362171
55.9722	-0.000220857
55.9782								-0.00131
55.979			-0.00028517
55.9899						-0.000481469
56.0025		-0.00021427
56.0399							-0.000666988
56.0572					-0.000419083
56.0643				-0.000366705
56.1168			-0.000288041
56.1203	-0.000222455
56.1266								-0.00134
56.1277						-0.000489614
56.1401		-0.000216399
56.1775							-0.000676747
56.1942					-0.000425307
56.2013				-0.000371165
56.2573	-0.000223502
56.2597			-0.000291109
56.2638								-0.00136
56.2706						-0.000497607
56.2829		-0.000217748
56.3204							-0.000686944
56.3363					-0.00043168
56.3435				-0.000375904
56.3994	-0.000224751
56.4062								-0.00139
56.4163			-0.000294304
56.4271						-0.000506181
56.4392		-0.000219681
56.4768							-0.000697924
56.4919					-0.000437582
56.4992				-0.000380359
56.5417			-0.000297616
56.5525						-0.000514564
56.555	-0.000226453
56.5621								-0.00141
56.5646		-0.000221589
56.6022							-0.000708849
56.6167					-0.000444136
56.624				-0.00038542
56.6797	-0.000228001
56.6871								-0.00144
56.7021			-0.000300684
56.7128						-0.000522791
56.7247		-0.000223416
56.7625							-0.000719892
56.7762					-0.00045008
56.7835				-0.000390312
56.8325			-0.000304242
56.8392	-0.00022975
56.8432						-0.000531153
56.8469								-0.00147
56.855		-0.000225524
56.8928							-0.000731667
56.9059					-0.000455375
56.9132				-0.000395079
56.9688	-0.000230828
56.9768								-0.0015
56.9797			-0.000308303
56.9904						-0.000540068
57.002		-0.000227452
57.0399							-0.000744104
57.0522					-0.000461724
57.0596				-0.000400425
57.1152	-0.000231658
57.122			-0.00031248
57.1234								-0.00153
57.1326						-0.000548958
57.1441		-0.000229461
57.1821							-0.000755882
57.1937					-0.000466949
57.2011				-0.000405688
57.2567	-0.000233014
57.2639			-0.000316529
57.2651								-0.00155
57.2744						-0.000558627
57.2859		-0.000232058
57.3239							-0.000767951
57.3348					-0.00047342
57.3422				-0.000411507
57.3977	-0.00023483
57.4065								-0.00159
57.4203			-0.000320724
57.4308						-0.000567794
57.442		-0.000234598
57.4802							-0.000780495
57.4903					-0.000479032
57.4978				-0.000417289
57.5532	-0.000237192
57.5608			-0.000325107
57.5623								-0.00162
57.5713						-0.000577749
57.5825		-0.00023723
57.6207							-0.000792694
57.6301					-0.000485212
57.6376				-0.000422761
57.693	-0.000238971
57.7023								-0.00165
57.7059			-0.000328921
57.7164						-0.000587156
57.7274		-0.000240107
57.7657							-0.000805651
57.7744					-0.000491096
57.7819				-0.000428991
57.8372	-0.000240737
57.8431			-0.000333745
57.8469								-0.00168
57.8535						-0.0005972
57.8644		-0.000242671
57.9028							-0.000818708
57.9108					-0.000496881
57.9183				-0.000434645
57.9736	-0.000242841
57.9835								-0.00171
57.9839			-0.000338169
57.9942						-0.000606438
58.005		-0.000245817
58.0435							-0.000831835
58.0508					-0.000503139
58.0583				-0.000440171
58.1136	-0.000244608
58.1237								-0.00175
58.1465			-0.000342685
58.1569						-0.000616469
58.1675		-0.000249005
58.2061							-0.000845939
58.2125					-0.00051009
58.2202				-0.000446577
58.2753	-0.000246669
58.2835			-0.000346991
58.2857								-0.00178
58.2939						-0.000626606
58.3043		-0.000252151
58.343							-0.00086023
58.3488					-0.000515766
58.3564				-0.000452897
58.4115	-0.000249283
58.4222								-0.00182
58.4225			-0.000351847
58.4328						-0.000636604
58.4431		-0.000255633
58.4819							-0.000874901
58.4869					-0.000522
58.4946				-0.00045902
58.5497	-0.000251579
58.5606								-0.00185
58.564			-0.000356477
58.5742						-0.000647047
58.5845		-0.000259354
58.6233							-0.000890218
58.6277					-0.000528332
58.6354				-0.000465657
58.6904	-0.000254396
58.7016								-0.00189
58.7084			-0.000361248
58.7186						-0.000657408
58.7287		-0.000262801
58.7676							-0.000905563
58.7713					-0.000534487
58.779				-0.000471571
58.834	-0.000257605
58.8455								-0.00193
58.8484			-0.000365456
58.8585						-0.000667151
58.8685		-0.000266525
58.9075							-0.000921331
58.9104					-0.000541636
58.9182				-0.000478126
58.9731	-0.000259822
58.9849								-0.00196
58.9965			-0.000370117
59.0066						-0.000677597
59.0164		-0.000270171
59.0555							-0.000937363
59.0577					-0.000548731
59.0655				-0.000484701
59.1204	-0.000263117
59.1324								-0.002
59.1383			-0.000374938
59.1484						-0.000687583
59.1581		-0.000273355
59.1972							-0.000953324
59.1987					-0.000555218
59.2066				-0.000491373
59.2614	-0.000265938
59.2737								-0.00204
59.2795			-0.000379385
59.2895						-0.000697454
59.2991		-0.000276967
59.3383							-0.000970928
59.3391					-0.000561745
59.347				-0.000498375
59.4017	-0.000269297
59.4143								-0.00208
59.43			-0.000384225
59.44						-0.000707881
59.4494		-0.000281202
59.4888					-0.00056921		-0.000987647
59.4967				-0.000505287
59.5514	-0.000272037
59.5633			-0.000389374
59.5643								-0.00212
59.5733						-0.000718531
59.5826		-0.00028555
59.6214					-0.000576981
59.622							-0.00101
59.6293				-0.000512838
59.6839	-0.00027508
59.6971								-0.00216
59.6978			-0.000394808
59.7077						-0.000729159
59.7169		-0.000289362
59.755					-0.000584883
59.7564							-0.00102
59.763				-0.000519828
59.8176	-0.000278073
59.831								-0.0022
59.8531			-0.000400365
59.8629						-0.000739793
59.872		-0.000293067
59.9095					-0.000592392
59.9116							-0.00104
59.9175				-0.000527167
59.972	-0.000281225
59.9857								-0.00224
59.9956			-0.000405444
60.0054						-0.000750124
60.0143		-0.000296918
60.0512					-0.00060032
60.054							-0.00106
60.0592				-0.000534899
60.1137	-0.000284772
60.1276								-0.00228
60.1342			-0.000411277
60.144						-0.000760833
60.1528		-0.000301376
60.189					-0.000609051
60.1925							-0.00108
60.1971				-0.000543221
60.2515	-0.000287816
60.2657								-0.00232
60.2932			-0.000417033
60.3029						-0.000772233
60.3116		-0.000305634
60.3471					-0.000617587
60.3514							-0.0011
60.3552				-0.000550588
60.4095	-0.00029102
60.4181			-0.000421669
60.4241								-0.00236
60.4278						-0.000783912
60.4364		-0.00030989
60.4713					-0.000626241
60.4763							-0.00112
60.4795				-0.000559323
60.5338	-0.000294957
60.5486								-0.00241
60.5751			-0.000427386
60.5847						-0.000795542
60.5931		-0.000314643
60.6274					-0.00063576
60.6331							-0.00114
60.6356				-0.000567949
60.6898	-0.000298201
60.7049								-0.00245
60.7164			-0.000432672
60.726						-0.000807633
60.7343		-0.000319366
60.7679					-0.00064563
60.7744							-0.00116
60.7761				-0.000576746
60.8303	-0.000301257
60.8457								-0.00249
60.8608			-0.000438739
60.8704						-0.000819886
60.8785		-0.000323929
60.9115					-0.000655862
60.9187							-0.00118
60.9197				-0.000586254
60.9739	-0.000304349
60.9895								-0.00254
61.0028			-0.00044429
61.0124						-0.0008326
61.0204		-0.000328482
61.0528					-0.00066617
61.0607							-0.00121
61.0611				-0.000595147
61.1151	-0.000308465
61.131								-0.00258
61.149			-0.000450476
61.1585						-0.000846179
61.1664		-0.000333003
61.1981					-0.000677117
61.2064				-0.000605392
61.2067							-0.00123
61.2604	-0.000312047
61.2766								-0.00262
61.2884			-0.000456774
61.2979						-0.000859326
61.3056		-0.000338503
61.3367					-0.000688496
61.3451				-0.000615022
61.346							-0.00125
61.399	-0.00031607
61.4155								-0.00266
61.4378			-0.000462432
61.4473						-0.000873177
61.4549		-0.000343458
61.4853					-0.000699812
61.4937				-0.000625325
61.4954							-0.00128
61.5476	-0.000320018
61.5643								-0.0027
61.5782			-0.000468076
61.5876						-0.000886888
61.5951		-0.000348869
61.625					-0.000712383
61.6333				-0.0006351
61.6357							-0.0013
61.6872	-0.000324275
61.7042								-0.00275
61.7231			-0.000474616
61.7324						-0.00090068
61.7397		-0.000354133
61.769					-0.000724542
61.7774				-0.00064529
61.7804							-0.00133
61.8312	-0.000328028
61.8484								-0.00279
61.8778			-0.000481011
61.8871						-0.000914717
61.8943		-0.000359289
61.9229					-0.000737105
61.9313				-0.000656101
61.9351							-0.00135
61.985	-0.000331947
62.0026								-0.00282
62.0154			-0.000487779
62.0246						-0.000929433
62.0317		-0.000365077
62.0596					-0.000750255
62.0681				-0.000666408
62.0726							-0.00138
62.1218	-0.000335892
62.1396								-0.00286
62.1532			-0.00049487
62.1624						-0.000945639
62.1694		-0.000370345
62.1967					-0.000763754
62.2052				-0.000677298
62.2103							-0.00141
62.2588	-0.000339967
62.2769								-0.00289
62.2987			-0.000502503
62.3079						-0.000961823
62.3147		-0.000375584
62.3414					-0.000776877
62.3499				-0.000688478
62.3558							-0.00143
62.4035	-0.000345098
62.4219								-0.00293
62.4322			-0.000509708
62.4413						-0.000978201
62.448		-0.000380582
62.4741					-0.000791074
62.4827				-0.000699983
62.4891							-0.00146
62.5362	-0.000349449
62.5548								-0.00296
62.5816			-0.000517246
62.5907						-0.000995091
62.5973		-0.000386022
62.6227					-0.000804996
62.6313				-0.000711417
62.6385							-0.00149
62.6848	-0.000354148
62.7036								-0.00299
62.724			-0.000524214
62.7331						-0.00101
62.7395		-0.00039167
62.7643					-0.000819379
62.7729				-0.000723465
62.7808							-0.00152
62.8264	-0.000358776
62.8455								-0.00301
62.8737			-0.000532165
62.8828						-0.00103
62.8891		-0.000397899
62.9132					-0.000833787
62.9219				-0.000736235
62.9305							-0.00155
62.9753	-0.000363284
62.9947								-0.00304
63.0106			-0.000540164
63.0196						-0.00105
63.0258		-0.000402781
63.0493					-0.000847695
63.058				-0.000747548
63.0672							-0.00158
63.1113	-0.000368586
63.131								-0.00305
63.1604			-0.000548266
63.1693						-0.00107
63.1754		-0.000408336
63.1982					-0.000862591
63.2069				-0.000759603
63.2169							-0.00161
63.2602	-0.000373388
63.2802								-0.00307
63.3171			-0.000556523
63.326						-0.00109
63.3319		-0.000413752
63.3541					-0.00087764
63.3629				-0.000771774
63.3736							-0.00164
63.416	-0.000378582
63.4363								-0.00309
63.4507			-0.000564949
63.4595						-0.00111
63.4653		-0.000419325
63.4868					-0.000893425
63.4956				-0.000784087
63.507							-0.00167
63.5488	-0.000383725
63.5694								-0.0031
63.5982			-0.000572684
63.6071						-0.00113
63.6127		-0.000424997
63.6336					-0.000907898
63.6424				-0.000796829
63.6545							-0.0017
63.6955	-0.000388621
63.7164								-0.0031
63.7462			-0.000581191
63.755						-0.00115
63.7605		-0.000430687
63.7808					-0.00092244
63.7896				-0.000808969
63.8024							-0.00174
63.8427	-0.000394125
63.8638								-0.0031
63.8884			-0.000589536
63.8972						-0.00117
63.9026		-0.00043673
63.9222					-0.000938102
63.9311				-0.00082124
63.9445							-0.00177
63.984	-0.000398944
64.0054								-0.0031
64.0307			-0.000598391
64.0395						-0.0012
64.0447		-0.000442823
64.0637					-0.000954171
64.0726				-0.000833793
64.0867							-0.0018
64.1255	-0.000403884
64.1472								-0.00309
64.1743			-0.000607457
64.183						-0.00122
64.188		-0.00044876
64.2064					-0.000969644
64.2153				-0.000847222
64.2302							-0.00183
64.2682	-0.000409719
64.2902								-0.00308
64.316			-0.000616672
64.3247						-0.00124
64.3297		-0.000455258
64.3474					-0.000985867
64.3564				-0.000860849
64.3719							-0.00186
64.4092	-0.000415102
64.4314								-0.00307
64.4615			-0.000625618
64.4702						-0.00127
64.475		-0.000461833
64.4921					-0.001
64.5011				-0.000874839
64.5173							-0.0019
64.5539	-0.000420656
64.5764								-0.00305
64.6096			-0.000634569
64.6182						-0.00129
64.6229		-0.000467994
64.6393					-0.00102
64.6483				-0.000888292
64.6653							-0.00193
64.7011	-0.00042624
64.7238								-0.00302
64.7517			-0.000643254
64.7602						-0.00131
64.7648		-0.000474265
64.7806					-0.00104
64.7897				-0.000901872
64.8073							-0.00196
64.8423	-0.000431233
64.8654								-0.00299
64.8848			-0.000652566
64.8933						-0.00134
64.8978		-0.000480181
64.913					-0.00106
64.9221				-0.000915595
64.9403							-0.00199
64.9747	-0.000436508
64.998								-0.00296
65.0564			-0.000661902
65.0648						-0.00136
65.0691		-0.000486785
65.0836					-0.00108
65.0927				-0.000930504
65.1118							-0.00202
65.1453	-0.000441865
65.1689								-0.00292
65.1861			-0.000671404
65.1945						-0.00139
65.1987		-0.000493014
65.2126					-0.00109
65.2217				-0.000945703
65.2414							-0.00205
65.2742	-0.000447262
65.2981								-0.00288
65.3361			-0.000681495
65.3445						-0.00141
65.3485		-0.000500011
65.3617					-0.00111
65.3709				-0.00096067
65.3913							-0.00208
65.4234	-0.00045244
65.4475								-0.00283
65.4796			-0.000691084
65.488						-0.00144
65.4919		-0.000507327
65.5045					-0.00113
65.5137				-0.000976607
65.5348							-0.00211
65.5661	-0.000457409
65.5905								-0.00278
65.6383			-0.000701349
65.6466						-0.00147
65.6504		-0.000514248
65.6623					-0.00115
65.6715				-0.000992231
65.6934							-0.00214
65.7239	-0.00046273
65.7486								-0.00273
65.7788			-0.000711506
65.7871						-0.00149
65.7907		-0.000520126
65.802					-0.00117
65.8113				-0.00101
65.8338							-0.00217
65.8636	-0.000468149
65.8885								-0.00267
65.9217			-0.000721679
65.9299						-0.00152
65.9334		-0.000526676
65.944					-0.0012
65.9534				-0.00102
65.9766							-0.0022
66.0056	-0.00047345
66.0309								-0.00261
66.0591			-0.000731785
66.0672						-0.00154
66.0706		-0.000533138
66.0806					-0.00122
66.09				-0.00104
66.1139							-0.00222
66.1422	-0.000478142
66.1677								-0.00254
66.2008			-0.000742266
66.209						-0.00157
66.2122		-0.000540107
66.2216					-0.00124
66.231				-0.00106
66.2556							-0.00224
66.2831	-0.000483196
66.3089								-0.00248
66.3469			-0.000751776
66.355						-0.0016
66.3582		-0.000546749
66.3669					-0.00126
66.3763				-0.00108
66.4016							-0.00227
66.4284	-0.000488314
66.4544								-0.00241
66.493			-0.000762265
66.501						-0.00162
66.504		-0.000553804
66.5121					-0.00128
66.5215				-0.00109
66.5475							-0.00229
66.5735	-0.000493506
66.5999								-0.00234
66.6351			-0.000771589
66.6432						-0.00165
66.646		-0.000559998
66.6535					-0.0013
66.663				-0.00111
66.6896							-0.0023
66.7149	-0.000498402
66.7415								-0.00227
66.7854			-0.000782251
66.7934						-0.00167
66.7961		-0.000567053
66.8029					-0.00133
66.8124				-0.00113
66.8398							-0.00232
66.8643	-0.000502736
66.8912								-0.00219
66.917			-0.000792848
66.9249						-0.0017
66.9275		-0.000573066
66.9337					-0.00135
66.9433				-0.00114
66.9713							-0.00233
66.9951	-0.000507328
67.0223								-0.00212
67.0652			-0.000802866
67.0732						-0.00172
67.0756		-0.000579363
67.0812					-0.00137
67.0908				-0.00116
67.1194							-0.00234
67.1425	-0.000511155
67.17								-0.00204
67.2072			-0.000812847
67.2151						-0.00175
67.2174		-0.000585627
67.2224					-0.00139
67.232				-0.00118
67.2613							-0.00235
67.2837	-0.000515275
67.3114								-0.00197
67.3584			-0.000822217
67.3662						-0.00177
67.3684		-0.000592023
67.3727					-0.00141
67.3823				-0.0012
67.4124							-0.00236
67.434	-0.000520465
67.462								-0.00189
67.4891			-0.00083133
67.4969						-0.00179
67.4989		-0.000598251
67.5026					-0.00144
67.5123				-0.00122
67.543							-0.00236
67.5639	-0.000525214
67.5922								-0.00182
67.631			-0.000841219
67.6388						-0.00181
67.6407		-0.000604323
67.6438					-0.00146
67.6535				-0.00123
67.6849							-0.00236
67.705	-0.000529502
67.7336								-0.00174
67.7804			-0.000850704
67.7881						-0.00183
67.7899		-0.000610216
67.7923					-0.00148
67.8021				-0.00125
67.8342							-0.00236
67.8536	-0.0005338
67.8824								-0.00167
67.9438			-0.000860997
67.9514						-0.00185
67.9531		-0.000616246
67.9547					-0.0015
67.9645				-0.00127
67.9974							-0.00235
68.016	-0.000537192
68.0451								-0.0016
68.0916			-0.000870958
68.0992						-0.00187
68.1007		-0.000622557
68.1017					-0.00152
68.1116				-0.00129
68.1452							-0.00234
68.163	-0.000540498
68.1924								-0.00153
68.2323			-0.000881168
68.2399						-0.00189
68.2412		-0.000627886
68.2416					-0.00154
68.2515				-0.0013
68.2858							-0.00233
68.3028	-0.000544528
68.3325								-0.00146
68.3705			-0.000891017
68.378						-0.0019
68.3791					-0.00156
68.3793		-0.000633175
68.3889				-0.00132
68.4239							-0.00231
68.4402	-0.000547657
68.4702								-0.00139
68.5324			-0.000900491
68.5399						-0.00192
68.5401					-0.00158
68.541		-0.000637828
68.55				-0.00134
68.5857							-0.00229
68.6013	-0.000550771
68.6315								-0.00133
68.6726			-0.000909783
68.6795					-0.0016
68.6801						-0.00193
68.681		-0.000642731
68.6894				-0.00135
68.7258							-0.00227
68.7406	-0.000553766
68.7711								-0.00127
68.8081			-0.000918846
68.8142					-0.00162
68.8156						-0.00194
68.8164		-0.00064746
68.8242				-0.00137
68.8613							-0.00225
68.8753	-0.000555948
68.9061								-0.0012
68.9516			-0.000927253
68.9569					-0.00163
68.959						-0.00195
68.9597		-0.000650494
68.9669				-0.00138
69.0046							-0.00222
69.018	-0.000557959
69.049								-0.00115
69.0943			-0.000935346
69.0988					-0.00165
69.1017						-0.00195
69.1023		-0.00065348
69.1089				-0.0014
69.1473							-0.00219
69.1599	-0.00056009
69.1912								-0.00109
69.2441			-0.000943434
69.2478					-0.00166
69.2514						-0.00196
69.2519		-0.000656354
69.2578				-0.00141
69.297							-0.00215
69.3088	-0.000561334
69.3404								-0.00104
69.385			-0.000950579
69.3879					-0.00168
69.3923						-0.00196
69.3926		-0.000658333
69.398				-0.00142
69.4378							-0.00212
69.4489	-0.000561883
69.4808								-0.000989882
69.5368			-0.000957183
69.5388					-0.00169
69.544						-0.00196
69.5442		-0.000660448
69.549				-0.00144
69.5895							-0.00208
69.5998	-0.000562023
69.632								-0.000941203
69.6744			-0.000964039
69.6757					-0.0017
69.6816		-0.000661797				-0.00195
69.6858				-0.00145
69.727							-0.00204
69.7366	-0.000561746
69.769								-0.000895406
69.8157			-0.000970023
69.8162					-0.00171
69.8228		-0.0006621
69.8229						-0.00195
69.8264				-0.00146
69.8682							-0.00199
69.8771	-0.000560636
69.9098								-0.000852644
69.9604					-0.00172
69.9608			-0.000974824
69.9677		-0.000662011
69.9679						-0.00194
69.9707				-0.00147
70.0132							-0.00195
70.0214	-0.000559008
70.0543								-0.000812513
70.0984					-0.00172
70.0995			-0.000979773
70.1063		-0.000661923
70.1066						-0.00193
70.1086				-0.00147
70.1519							-0.0019
70.1593	-0.000557659
70.1925								-0.00077556
70.2538					-0.00172
70.2557			-0.000983176
70.2623		-0.000660939
70.2628						-0.00192
70.264				-0.00148
70.308							-0.00185
70.3146	-0.000555439
70.3481								-0.000740039
70.3975					-0.00173
70.4003			-0.000985362
70.4067		-0.000658775
70.4073						-0.0019
70.4078				-0.00149
70.4525							-0.0018
70.4583	-0.000552293
70.4921								-0.000710954
70.5445					-0.00173
70.5481			-0.000986796
70.5544		-0.000656226
70.5549				-0.00149
70.5551						-0.00188
70.6002							-0.00175
70.6053	-0.000548393
70.6394								-0.000681483
70.6747					-0.00173
70.679			-0.000987572
70.6851		-0.000651773		-0.00149
70.686						-0.00186
70.7311							-0.0017
70.7355	-0.000543282
70.7698								-0.000654165
70.8187					-0.00172
70.8239			-0.000987756
70.8292				-0.00149
70.8298		-0.000647083
70.8308						-0.00184
70.8759							-0.00165
70.8795	-0.000537605
70.9141								-0.000629309
70.962					-0.00172
70.968			-0.000986623
70.9725				-0.00149
70.9738		-0.0006423
70.9749						-0.00182
71.0199							-0.0016
71.0228	-0.000532041
71.0577								-0.000608309
71.1051					-0.00171
71.1119			-0.000985188
71.1156				-0.00149
71.1175		-0.000635714
71.1187						-0.00179
71.1637							-0.00155
71.1659	-0.000525078
71.201								-0.000588437
71.2462					-0.00171
71.2538			-0.000982323
71.2567				-0.00149
71.2591		-0.000629357
71.2605						-0.00176
71.3054							-0.0015
71.3069	-0.000517398
71.3423								-0.000570312
71.3985					-0.0017
71.407			-0.000977295
71.4091				-0.00148
71.4122		-0.000621931
71.4137						-0.00173
71.4586							-0.00145
71.4592	-0.000508073
71.495								-0.000553496
71.5309					-0.00169
71.54			-0.000971771
71.5414				-0.00148
71.5451		-0.000614455
71.5468						-0.00171
71.5915	-0.000498914
71.5916							-0.0014
71.6275								-0.000538758
71.6702					-0.00167
71.6801			-0.000966044
71.6808				-0.00147
71.685		-0.000605784
71.6868						-0.00167
71.7308	-0.000489398
71.7316							-0.00136
71.7671								-0.000525958
71.8165					-0.00166
71.8272				-0.00147
71.8273			-0.00095906
71.8321		-0.000596933
71.834						-0.00164
71.8771	-0.000479329
71.8787							-0.00131
71.9137								-0.00051465
71.9606					-0.00164
71.9713				-0.00146
71.9722			-0.000950604
71.9768		-0.00058676
71.9788						-0.00161
72.0212	-0.000467723
72.0235							-0.00127
72.058								-0.000504545
72.0942					-0.00162
72.1049				-0.00144
72.1065			-0.000941709
72.1109		-0.000577033
72.1131						-0.00158
72.1548	-0.0004563
72.1577							-0.00123
72.1918								-0.000494598
72.2434					-0.00161
72.2542				-0.00143
72.2567			-0.000931529
72.2609		-0.000567107
72.2632						-0.00154
72.304	-0.00044346
72.3077							-0.00119
72.3414								-0.000486707
72.3861					-0.00159
72.3969				-0.00142
72.4001			-0.00092113
72.4041		-0.000556967
72.4066						-0.00151
72.4466	-0.000430675
72.4511							-0.00115
72.4842								-0.000480105
72.529					-0.00157
72.5398				-0.00141
72.5438			-0.00091007
72.5477		-0.000546139
72.5502						-0.00148
72.5895	-0.000417894
72.5947							-0.00111
72.6274								-0.000474739
72.667					-0.00155
72.6778				-0.00139
72.6826			-0.000899305
72.6863		-0.000535818
72.689						-0.00145
72.7275	-0.000404529
72.7334							-0.00107
72.7657								-0.000470713
72.8163					-0.00153
72.8272				-0.00138
72.8328			-0.00088782
[truncated: 1,221 more rows]

## Sheet: Fig S7f
				NaCl Conc.
Temp	0 mM	100 mM	200 mM	300 mM	400 mM	500 mM	600 mM	700 mM
37.087			-8.22379e-05
37.0969							-0.000131612
37.1007						-0.000104269
37.101		-5.24014e-05
37.1583					-7.34485e-05
37.1716				-6.9024e-05
37.2194			-8.31181e-05
37.2293							-0.000134433
37.233						-0.000106055
37.2333		-5.28676e-05
37.2415								-0.000200159
37.258	-1.24913e-05
37.2903					-7.55239e-05
37.3036				-7.12206e-05
37.3667			-8.39984e-05
37.3735								-0.000205024
37.3767							-0.000137254
37.3802						-0.000107841
37.3806		-5.33339e-05
37.3898	-1.39767e-05
37.4372					-7.75994e-05
37.4505				-7.34173e-05
37.5059			-8.48787e-05
37.516							-0.000140075
37.5194						-0.000109627
37.5198		-5.38002e-05
37.5204								-0.000209889
37.5365	-1.54621e-05
37.576					-7.96748e-05
37.5893				-7.56139e-05
37.6358			-8.57589e-05
37.6459							-0.000142896
37.6493						-0.000111413
37.6496		-5.42665e-05
37.6592								-0.000214754
37.6751	-1.69475e-05
37.7055					-8.17502e-05
37.7188				-7.78106e-05
37.788			-8.66392e-05
37.7888								-0.000219619
37.7981							-0.000145717
37.8014						-0.000113199
37.8018		-5.47327e-05
37.8045	-1.84329e-05
37.8573					-8.38256e-05
37.8706				-8.00072e-05
37.9299			-8.75194e-05
37.9401							-0.000148538
37.9406								-0.000224484
37.9433						-0.000114985
37.9437		-5.5199e-05
37.956	-1.99183e-05
37.9988					-8.5901e-05
38.0121				-8.22039e-05
38.0821								-0.000229349
38.0856			-8.83997e-05
38.0958							-0.000151359
38.0974	-2.14037e-05
38.0989						-0.000116772
38.0993		-5.56653e-05
38.154					-8.79764e-05
38.1673				-8.44005e-05
38.2151			-8.928e-05
38.2253							-0.00015418
38.2283						-0.000118558
38.2288		-5.61316e-05
38.2373								-0.000234214
38.2523	-2.28891e-05
38.2831					-9.00518e-05
38.2964				-8.65972e-05
38.3664								-0.000239079
38.3684			-9.01602e-05
38.3788							-0.000157001
38.3813	-2.43745e-05
38.3817						-0.000120344
38.3821		-5.65978e-05
38.4361					-9.21273e-05
38.4494				-8.87938e-05
38.5099			-9.10405e-05
38.5194								-0.000243944
38.5202							-0.000159821
38.523						-0.00012213
38.5235		-5.70641e-05
38.534	-2.58599e-05
38.5771					-9.42027e-05
38.5904				-9.09905e-05
38.6519			-9.19208e-05
38.6604								-0.000248809
38.6623							-0.000162642
38.665						-0.000123916
38.6655		-5.75304e-05
38.6748	-2.73453e-05
38.7187					-9.62781e-05
38.732				-9.31871e-05
38.796			-9.2801e-05
38.802								-0.000253674
38.8065							-0.000165463
38.8091						-0.000125702
38.8096		-5.79967e-05
38.8163	-2.88307e-05
38.8625					-9.83535e-05
38.8757				-9.53838e-05
38.9364			-9.36813e-05
38.9457								-0.00025854
38.9469							-0.000168284
38.9494						-0.000127488
38.95		-5.84629e-05
38.9598	-3.03161e-05
39.0025					-0.000100429
39.0157				-9.75804e-05
39.0858								-0.000263405
39.0867			-9.45615e-05
39.0972							-0.000171105
39.0996	-3.18015e-05					-0.000129274
39.1002		-5.89292e-05
39.1523					-0.000102504
39.1655				-9.97771e-05
39.2179			-9.54418e-05
39.2285							-0.000173926
39.2308						-0.000131061
39.2314		-5.93955e-05
39.2356								-0.00026827
39.2492	-3.32869e-05
39.2832					-0.00010458
39.2964				-0.000101974
39.3665								-0.000273135
39.3721			-9.63221e-05
39.3799	-3.47723e-05
39.3828							-0.000176747
39.3849						-0.000132847
39.3856		-5.98618e-05
39.4369					-0.000106655
39.4501				-0.00010417
39.5202								-0.000278
39.5248			-9.72023e-05
39.5334	-3.62577e-05
39.5355							-0.000179568
39.5376						-0.000134633
39.5382		-6.0328e-05
39.5892					-0.000108731
39.6024				-0.000106367
39.648			-9.80826e-05
39.6588							-0.000182389
39.6608						-0.000136419
39.6615		-6.07943e-05
39.6725								-0.000282865
39.6855	-3.77431e-05
39.7121					-0.000110806
39.7253				-0.000108564
39.7954								-0.00028773
39.8034			-9.89629e-05
39.8083	-3.92285e-05
39.8142							-0.00018521
39.8161						-0.000138205
39.8168		-6.12606e-05
39.867					-0.000112881
39.8802				-0.00011076
39.9451			-9.98431e-05
39.9503								-0.000292595
39.9559							-0.000188031
39.9577						-0.000139991
39.9584		-6.17268e-05
39.963	-4.07139e-05
40.0083					-0.000114957
40.0215				-0.000112957
40.0916								-0.00029746
40.095			-0.000101036
40.104	-4.21993e-05
40.1059							-0.000191264
40.1076						-0.00014226
40.1084		-6.26942e-05
40.1578					-0.000117407
40.171				-0.000115644
40.2411								-0.000303058
40.2415			-0.000102104
40.2524							-0.000194182
40.2534	-4.38455e-05
40.254						-0.000144178
40.2548		-6.32671e-05
40.3039					-0.000120018
40.317				-0.000118009
40.3757			-0.000102421
40.3867							-0.000197581
40.3871								-0.000308166
40.3881						-0.0001459
40.3889		-6.40298e-05
40.3992	-4.55697e-05
40.4377					-0.000122421
40.4508				-0.000119861
40.5109			-0.00010322
40.521								-0.000312931
40.5219							-0.000199913
40.5233						-0.000147467
40.5241		-6.4858e-05
40.5328	-4.68057e-05
40.5725					-0.000124453
40.5857				-0.0001219
40.6558								-0.000316859
40.6625			-0.000103344
40.6675	-4.81344e-05
40.6736							-0.000202
40.6748						-0.000149335
40.6757		-6.57491e-05
40.7237					-0.000126904
40.7368				-0.00012371
40.807								-0.000321084
40.8145			-0.000103375
40.8185	-4.8917e-05
40.8256							-0.000204214
40.8268						-0.000150681
40.8277		-6.6043e-05
40.8753					-0.000128635
40.8884				-0.000125389
40.9395			-0.000103272
40.9506							-0.000206536
40.9517						-0.000152129
40.9526		-6.66566e-05
40.9586								-0.000325236
40.9698	-4.9221e-05
40.9999					-0.000130649
41.013				-0.000126664
41.0796			-0.000103335
41.0832								-0.000329696
41.0908							-0.000208417
41.0917						-0.000153829
41.0927		-6.75802e-05
41.0942	-5.07442e-05
41.1396					-0.00013183
41.1527				-0.000128305
41.2229								-0.000333081
41.2291			-0.000102968
41.2338	-5.18173e-05
41.2404							-0.000210539
41.2413						-0.000155179
41.2422		-6.84895e-05
41.2888					-0.000133695
41.3018				-0.000130177
41.372								-0.000337416
41.3747			-0.000102536
41.3827	-5.30378e-05
41.386							-0.00021202
41.3868						-0.00015679
41.3878		-6.90826e-05
41.4339					-0.000135813
41.4471				-0.000131795
41.5172								-0.000341312
41.5277	-5.37309e-05
41.5303			-0.000102372
41.5416							-0.000213832
41.5423						-0.000157662
41.5433		-7.03616e-05
41.589					-0.000136976
41.6021				-0.000133701
41.6578			-0.000102377
41.6692							-0.000215509
41.6697						-0.000158987
41.6708		-7.09739e-05
41.6723								-0.000344939
41.6826	-5.48511e-05
41.7162					-0.000138578
41.7292				-0.000135526
41.7964			-0.000102172
41.7994								-0.000349541
41.8078							-0.000218006
41.8083						-0.00016047
41.8094		-7.2147e-05
41.8095	-5.58013e-05
41.8544					-0.000140113
41.8674				-0.000136929
41.9377								-0.000353669
41.9438			-0.000102224
41.9475	-5.67108e-05
41.9554							-0.000220178
41.9557						-0.000161565
41.9568		-7.32208e-05
42.0015					-0.000141794
42.0145				-0.00013911
42.0847								-0.000358248
42.0858			-0.000102192
42.0945	-5.75441e-05
42.0974							-0.000222301
42.0977						-0.000163078
42.0988		-7.42465e-05
42.143					-0.000143802
42.1561				-0.000140904
42.2257			-0.000102068
42.2263								-0.000362574
42.2358	-5.86099e-05
42.2373							-0.000224473
42.2375						-0.000163886
42.2386		-7.56051e-05
42.2825					-0.000145621
42.2956				-0.000142873
42.3658								-0.000366771
42.3692			-0.000101851
42.3751	-5.96225e-05
42.3809							-0.000227021
42.381						-0.000164811
42.3821		-7.67326e-05
42.4257					-0.00014739
42.4387				-0.000144266
42.4988			-0.000101656
42.5089								-0.000371335
42.5104						-0.00016586	-0.000229785
42.5116		-7.78719e-05
42.518	-6.0387e-05
42.5548					-0.00014895
42.5678				-0.000145832
42.6381								-0.000375813
42.647	-6.11415e-05
42.6649			-0.000101433
42.6765						-0.000167188
42.6766							-0.000232518
42.6777		-7.92328e-05
42.7205					-0.000150117
42.7335				-0.000147444
42.8022			-0.000101754
42.8037								-0.00038062
42.8124	-6.15373e-05
42.8137						-0.000169012
42.814							-0.000235334
42.815		-8.0437e-05
42.8574					-0.000152293
42.8704				-0.000149812
42.9373			-0.000102481
42.9406								-0.000385649
42.9488						-0.000170206
42.9491							-0.00023821
42.9492	-6.30164e-05
42.9501		-8.13834e-05
42.9921					-0.000153787
43.0051				-0.00015195
43.0754								-0.000390361
43.0837	-6.39818e-05
43.087			-0.00010312
43.0984						-0.000172726
43.0988							-0.000241482
43.0997		-8.27783e-05
43.1414					-0.000155283
43.1544				-0.00015383
43.2148			-0.000103675
43.2246								-0.000395412
43.2261						-0.000174682
43.2267							-0.000243932
43.2274		-8.4127e-05
43.2328	-6.54416e-05
43.2688					-0.000157082
43.2818				-0.000155951
43.3521								-0.000400542
43.36	-6.6626e-05
43.3639			-0.000104504
43.3752						-0.000176635
43.3759							-0.000246214
43.3766		-8.52101e-05
43.4175					-0.000159046
43.4305				-0.000157923
43.5008								-0.000406134
43.5064			-0.000105045
43.5085	-6.76065e-05
43.5177						-0.000178468
43.5184							-0.000248859
43.5191		-8.65983e-05
43.5596					-0.000160663
43.5726				-0.000159556
43.6429								-0.000411768
43.6478			-0.000106001
43.6505	-6.86286e-05
43.659						-0.000180302
43.6598							-0.000251823
43.6604		-8.77034e-05
43.7006					-0.000163033
43.7136				-0.000161246
43.7839								-0.000417581
43.7912	-6.93593e-05
43.7961			-0.000106761
43.8073						-0.000182364
43.8082							-0.000254186
43.8087		-8.84851e-05
43.8485					-0.000164833
43.8615				-0.000162786
43.9318								-0.00042328
43.932			-0.000107718
43.9389	-7.00574e-05
43.9432						-0.000184403
43.9442							-0.000256452
43.9446		-8.96818e-05
43.9841					-0.000166756
43.997				-0.000164568
44.0674								-0.000428828
44.0743	-7.11363e-05
44.082			-0.000108858
44.0931						-0.000185965
44.0942							-0.00025987
44.0945		-9.06876e-05
44.1336					-0.000168817
44.1465				-0.000166015
44.2169								-0.000434832
44.2236	-7.19668e-05
44.2271			-0.000110143
44.238						-0.000188149
44.2393							-0.000262676
44.2396		-9.1496e-05
44.2782					-0.000170591
44.2912				-0.000167637
44.3593			-0.000111369
44.3615								-0.000441207
44.368	-7.32702e-05
44.3702						-0.000189788
44.3716							-0.000266288
44.3718		-9.22896e-05
44.4101					-0.000172113
44.423				-0.000168938
44.4934								-0.000447068
44.4997	-7.45701e-05
44.5055			-0.000112919
44.5164						-0.000192056
44.5178							-0.00026972
44.5179		-9.35346e-05
44.5558					-0.000173736
44.5688				-0.000170093
44.636			-0.000114437
44.6391								-0.000453076
44.6453	-7.55863e-05
44.6469						-0.000194137
44.6484							-0.000273505
44.6485		-9.41624e-05
44.6861					-0.000175844
44.699				-0.000171504
44.7694								-0.000459235
44.7753	-7.69396e-05
44.7839			-0.00011572
44.7947						-0.000196367
44.7963		-9.5397e-05					-0.000276338
44.8335					-0.00017793
44.8464				-0.000172662
44.9168								-0.000465757
44.921			-0.000116634
44.9225	-7.78705e-05
44.9317						-0.000198139
44.9333		-9.62745e-05
44.9335							-0.000279473
44.9702					-0.000179453
44.9831				-0.000173997
45.0535								-0.000472853
45.0591	-7.91659e-05
45.0789			-0.000117562
45.0896						-0.000200442
45.0912		-9.70532e-05
45.0914							-0.000282596
45.1277					-0.000181547
45.1406				-0.000175191
45.211								-0.000479892
45.2146			-0.000118891
45.2163	-8.0501e-05
45.2253						-0.000202411
45.2269		-9.81636e-05
45.2272							-0.000286039
45.263					-0.000183517
45.2759				-0.000175858
45.3463								-0.000487138
45.3492			-0.000120318
45.3515	-8.15637e-05
45.3598						-0.00020494
45.3615		-9.91568e-05
45.3618							-0.00028967
45.3973					-0.000185703
45.4101				-0.000176263
45.4806								-0.000495
45.4855	-8.26978e-05
45.4969			-0.000121924
45.5074						-0.000206711
45.5092		-0.000100053
45.5096							-0.000293323
45.5446					-0.000187559
45.5574				-0.000177618
45.6278								-0.000502646
45.6326	-8.37832e-05
45.6388			-0.000123705
45.6492						-0.000209173
45.651		-0.000101049
45.6515							-0.000296046
45.686					-0.000189251
45.6988				-0.000179144
45.7693								-0.000509996
45.7738	-8.49161e-05
45.7908			-0.000125503
45.8012						-0.000211715
45.803		-0.0001024
45.8036							-0.000299152
45.8376					-0.000191326
45.8504				-0.000179702
45.9209								-0.000517899
45.9236			-0.000126761
45.9253	-8.63088e-05
45.9339						-0.000214049
45.9357		-0.000103349
45.9363							-0.000302484
45.97					-0.000193367
45.9828				-0.000180184
46.0533								-0.00052585
46.0574	-8.70401e-05
46.0733			-0.000128535
46.0836						-0.000216594
46.0855		-0.000104172
46.0862							-0.000306574
46.1193					-0.000195674
46.1321				-0.000180919
46.2026								-0.000533824
46.2066	-8.80398e-05
46.2128			-0.000129612
46.2231						-0.000218986
46.2249		-0.000105564
46.2257							-0.000310418
46.2584					-0.000197729
46.2712				-0.000181501
46.3417								-0.000542549
46.3455	-8.88726e-05
46.3551			-0.000131444
46.3653						-0.000221801
46.3672		-0.000106543
46.368							-0.000314571
46.4003					-0.000200473
46.4131				-0.000182584
46.4836								-0.000551449
46.4872	-9.01307e-05
46.4973			-0.000132825
46.5075						-0.000224828
46.5094		-0.000107836
46.5103							-0.000317717
46.5421					-0.000203057
46.5549				-0.000183138
46.6254								-0.000560382
46.6288	-9.1341e-05
46.6522			-0.000134282
46.6623						-0.000227947
46.6642		-0.000108906
46.6652							-0.000321474
46.6966					-0.000205377
46.7093				-0.000183735
46.7795			-0.000135431
46.7798								-0.000569716
46.783	-9.20229e-05
46.7896						-0.000231229
46.7915		-0.000110032
46.7926							-0.000326158
46.8235					-0.0002081
46.8363				-0.000184469
46.9068								-0.000579847
46.9098	-9.3668e-05
46.9282			-0.000136821
46.9382						-0.000234593
46.9402		-0.000111019
46.9413							-0.000330137
46.9718					-0.000210603
46.9846				-0.000184795
47.0551								-0.000588669
47.0579	-9.44926e-05
47.0659			-0.000138555
47.0759						-0.000237593
47.0779		-0.000112787
47.0791							-0.0003343
47.1091					-0.000213534
47.1219				-0.000185662
47.1924								-0.000598194
47.195	-9.54995e-05
47.215			-0.000139907
47.2249						-0.000240501
47.2269		-0.000114138
47.2282							-0.000338554
47.2578					-0.000215911
47.2705				-0.000186397
47.3411								-0.000607861
47.3434	-9.65e-05
47.3566			-0.00014134
47.3665						-0.000243109
47.3685		-0.000115336
47.3699							-0.000342854
47.399					-0.000218349
47.4117				-0.000187198
47.4823								-0.000617362
47.4845	-9.77384e-05
47.4951			-0.000143267
47.5049						-0.000246028
47.5069		-0.000116458
47.5084							-0.000347221
47.5371					-0.000221371
47.5498				-0.000188176
47.6204								-0.000627617
47.6224	-9.91816e-05
47.6432			-0.000144653
47.653						-0.000249172
47.655		-0.000118143
47.6566							-0.000352308
47.6848					-0.000223908
47.6975				-0.000189089
47.7681								-0.00063776
47.7699	-0.000100003
47.7737			-0.000145925
47.7833						-0.000252217
47.7854		-0.000119506
47.787							-0.000357346
47.8148					-0.000227154
47.8276				-0.000190519
47.8981								-0.000648036
47.8998	-0.000101173
47.941			-0.000147383
47.9506						-0.000255119
47.9528		-0.00012021
47.9545							-0.000362686
47.9818					-0.000230659
47.9944				-0.000191459
48.065								-0.000658327
48.0664	-0.000101717
48.0677			-0.000148804
48.0773						-0.000258377
48.0795		-0.000121496
48.0812							-0.000368297
48.1082					-0.000233583
48.1208				-0.000192003
48.1914								-0.000669147
48.1927	-0.000102939
48.2173			-0.000150032
48.2268						-0.000261673
48.229		-0.000122907
48.2308							-0.000373244
48.2572					-0.000236888
48.2699				-0.000192944
48.3405								-0.000679945
48.3415	-0.000103719
48.3585			-0.000151304
48.368						-0.000265111
48.3702		-0.000124759
48.3721							-0.000378825
48.3981					-0.000239789
48.4108				-0.000193563
48.4814								-0.00069049
48.4822	-0.000104988
48.5154			-0.000152566
48.5247						-0.000268375
48.527		-0.000126152
48.529							-0.000384564
48.5545					-0.00024257
48.5671				-0.000194175
48.6378								-0.00070153
48.6383	-0.000105841
48.6581			-0.000153669
48.6674						-0.000271934
48.6696		-0.000127597
48.6717							-0.000390405
48.6968					-0.000245997
48.7094				-0.000195436
48.7801								-0.000712163
48.7805	-0.000106458
48.7882			-0.00015562
48.7975						-0.000275003
48.7998		-0.00012916
48.8019							-0.000396096
48.8266					-0.000249204
48.8392				-0.000196929
48.9099								-0.000723356
48.9101	-0.000107413
48.9326			-0.000157844
48.9418						-0.000279004
48.9441		-0.000130703
48.9464							-0.000402784
48.9705					-0.000252408
48.9832				-0.000198069
49.0538	-0.000108527							-0.000734904
49.079			-0.000159425
49.0882						-0.000283355
49.0905		-0.000132923
49.0928							-0.000409197
49.1165					-0.000256446
49.1292				-0.000198561
49.1996	-0.000109985
49.1998								-0.000746848
49.2123			-0.000161665
49.2215						-0.00028702
49.2238		-0.000134722
49.2262							-0.000415367
49.2495					-0.000260363
49.2621				-0.000200632
49.3324	-0.000110866
49.3328								-0.000759365
49.3539			-0.000163859
49.363						-0.000290862
49.3654		-0.000136716
49.3679							-0.000421815
49.3907					-0.000264076
49.4033				-0.000202249
49.4734	-0.000111435
49.474								-0.000771275
49.5059			-0.000165874
49.5149						-0.000294332
49.5173		-0.000138839
49.5198							-0.00042846
49.5422					-0.000268116
49.5548				-0.000204581
49.6248	-0.000112528
49.6255								-0.000784094
49.655			-0.000168377
49.6639						-0.000298506
49.6664		-0.000140459
49.6689							-0.000434866
49.6909					-0.000271973
49.7035				-0.000206706
49.7732	-0.0001131
49.7742								-0.000796375
49.8038			-0.000170248
49.8127						-0.000302859
49.8152		-0.000142053
49.8178							-0.000441239
49.8393					-0.000276013
49.8519				-0.000208888
49.9214	-0.00011364
49.9226								-0.000808881
49.9367			-0.000172675
49.9455						-0.000306828
49.948		-0.000144232
49.9508							-0.00044815
49.9718					-0.000280111
49.9844				-0.000210962
50.0537	-0.000114424
50.0551								-0.000821376
50.0826			-0.000174776
50.0914						-0.000310802
50.0939		-0.000145663
50.0967							-0.000454813
50.1173					-0.000283668
50.1299				-0.000213329
50.199	-0.000114803
50.2006								-0.000833916
50.2149			-0.000177261
50.2236						-0.000314965
50.2262		-0.000147646
50.2291							-0.000462112
50.2492					-0.000287651
50.2618				-0.000215541
50.3307	-0.000115929
50.3325								-0.000845641
50.3722			-0.000180061
50.3809						-0.000319278
50.3835		-0.000149627
50.3865							-0.000469555
50.4061					-0.000292348
50.4187				-0.000218428
50.4875	-0.000116828
50.4894								-0.00085719
50.5086			-0.000182784
50.5172						-0.000324018
50.5198		-0.000151662
50.5229							-0.000476423
50.5421					-0.000296882
50.5546				-0.000221223
50.6232	-0.000117772
50.6254								-0.000869303
50.6546			-0.000185307
50.6632						-0.000328981
50.6658		-0.000153729
50.6689							-0.000483553
50.6877					-0.000301028
50.7003				-0.000223603
50.7686	-0.000117814
50.771								-0.000880279
50.8136			-0.000187999
50.8221						-0.000333312
50.8247		-0.00015594
50.8279							-0.000490326
50.8462					-0.000305686
50.8587				-0.000226615
50.9269	-0.000118494
50.9295								-0.000891663
50.9603			-0.000190481
50.9688						-0.00033789
50.9715		-0.000157846
50.9748							-0.000497006
50.9926					-0.000310165
51.0051				-0.000229841
51.0731	-0.000119554
51.0759								-0.000902535
51.1063			-0.00019342
51.1147						-0.000342904
51.1174		-0.000160383
51.1208							-0.000503437
51.1382					-0.000314799
51.1506				-0.00023253
51.2184	-0.000120103
51.2214								-0.000913213
51.2415			-0.000195929
51.2499						-0.000348322
51.2526		-0.000163046
51.256							-0.000510345
51.273					-0.000319406
51.2855				-0.000235229
51.3531	-0.00012022
51.3563								-0.000923889
51.3874			-0.000198812
51.3957						-0.000353291
51.3984		-0.000166271
51.4019							-0.000517359
51.4184					-0.000323648
51.4309				-0.000238497
51.4984	-0.000120524
51.5017								-0.000934612
51.5259			-0.000202229
51.5342						-0.000358656
51.537		-0.000169472
51.5406							-0.000523748
51.5566					-0.000328122
51.5691				-0.000242296
51.6363	-0.00012049
51.6399								-0.000944425
51.6812			-0.000205893
51.6894						-0.00036378
51.6922		-0.000172919
51.6958							-0.000529601
51.7114					-0.000332805
51.7238				-0.000245711
51.7909	-0.000121162
51.7947								-0.000954151
51.8133			-0.000209085
51.8214						-0.000369441
51.8242		-0.000175982
51.8279							-0.00053567
51.8431					-0.000337146
51.8556				-0.000249457
51.9224	-0.000121273
51.9264								-0.000964132
51.9741			-0.000212552
51.9822						-0.000374921
51.9851		-0.000178595
51.9889							-0.000542064
52.0035					-0.000341942
52.016				-0.00025339
52.0826	-0.000121288
52.0868								-0.000973665
52.1156			-0.000215415
52.1236						-0.00038042
52.1265		-0.000181415
52.1304							-0.000548522
52.1446					-0.00034596
52.157				-0.000256846
52.2234	-0.000121106
52.2279								-0.000983062
52.2683			-0.000218908
52.2763						-0.00038659
52.2792		-0.000184296
52.2832							-0.000554858
52.2969					-0.000350235
52.3093				-0.000260732
52.3756	-0.00012132
52.3802								-0.000993422
52.4012			-0.000222189
52.4091						-0.000392323
52.412		-0.000187213
52.4161							-0.000560498
52.4294					-0.000354384
52.4418				-0.000264521
52.5079	-0.000121646
52.5127								-0.001
52.5429			-0.00022531
52.5508						-0.000398801
52.5538		-0.000190086
52.5579							-0.000566385
52.5707					-0.000358127
52.5832				-0.000267955
52.649	-0.000121999
52.6541								-0.00101
52.6859			-0.00022791
52.6937						-0.000405038
52.6967		-0.000192142
52.7009							-0.000572663
52.7133					-0.000361994
52.7257				-0.000271843
52.7914	-0.000122705
52.7966								-0.00102
52.8347			-0.000230625
52.8424						-0.000411579
52.8454		-0.000194424
52.8497							-0.000578388
52.8616					-0.000365979
52.8741				-0.000275242
52.9395	-0.000122514
52.9449								-0.00103
52.9756			-0.000233889
52.9833						-0.000418767
52.9864		-0.000197522
52.9907							-0.000585041
53.0022					-0.000370006
53.0146				-0.000278976
53.0799	-0.000122744
53.0855								-0.00105
53.1402			-0.000236728
53.1479						-0.00042483
53.1509		-0.00019979
53.1553							-0.000591392
53.1663					-0.000373037
53.1787				-0.000282908
53.2438	-0.000123371
53.2496								-0.00106
53.2818			-0.000239537
53.2894						-0.000431894
53.2924		-0.000202073
53.297							-0.000597491
53.3075					-0.0003764
53.3199				-0.000287114
53.3848	-0.000124166
53.3908								-0.00107
53.4203			-0.000242203
53.4278						-0.000438309
53.4309		-0.000203822
53.4355							-0.000603376
53.4456					-0.000378657
53.458				-0.000291025
53.5227	-0.000124648
53.5289								-0.00108
53.5584			-0.000244399
53.5659						-0.000444678
53.5691		-0.000205871
53.5737							-0.000609481
53.5834					-0.000381529
53.5957				-0.000294891
53.6603	-0.000125021
53.6667								-0.00109
53.6964			-0.000246317
53.7039						-0.00045219
53.707		-0.000207522
53.7118							-0.000616524
53.721					-0.000384353
53.7333				-0.000298501
53.7977	-0.00012623
53.8043								-0.00111
53.8466			-0.000247727
53.854						-0.000458821
53.8572		-0.000208665
53.862							-0.000623135
53.8708					-0.000386854
53.8831				-0.000302228
53.9473	-0.00012649
53.9541								-0.00112
53.9946			-0.000249932
54.0019						-0.0004668
54.0051		-0.000209894
54.01							-0.00063083
54.0183					-0.000389482
54.0306				-0.000305308
54.0946	-0.000127484
54.1016								-0.00113
54.1249			-0.000251768
54.1322						-0.000474503
54.1354		-0.000211106
54.1404							-0.000637405
54.1483					-0.000391928
54.1606				-0.000308694
54.2244	-0.000128501
54.2315								-0.00115
54.2691			-0.00025346
54.2763						-0.000482542
54.2795		-0.00021253
54.2846							-0.000645141
54.292					-0.000393549
54.3043				-0.000312463
54.3679	-0.000130367
54.3753								-0.00116
54.4196			-0.000255281
54.4267						-0.000490406
54.43		-0.000213711
54.4351							-0.000652999
54.4421					-0.000395423
54.4544				-0.000315674
54.5178	-0.000131734
54.5254								-0.00118
54.5462			-0.000256235
54.5533						-0.000498412
54.5566		-0.000214422
54.5618							-0.00066049
54.5684					-0.000397325
54.5807				-0.000318613
54.6439	-0.000132472
54.6517								-0.00119
54.7029			-0.000257375
54.7099						-0.00050621
54.7132		-0.000215041
54.7185							-0.000667689
54.7246					-0.000399567
54.7368				-0.000321738
54.7999	-0.000134146
54.8079								-0.00121
54.8462			-0.000258898
54.8532						-0.000514998
54.8566		-0.000215583
54.8619							-0.000675554
54.8676					-0.000401476
54.8798				-0.000323896
54.9427	-0.000136514
54.9509								-0.00122
54.9867			-0.000259592
54.9937						-0.000523717
54.997		-0.000216211
55.0024							-0.000684352
55.0076					-0.000403834
55.0199				-0.000325979
55.0826	-0.000139002
55.0909								-0.00124
55.1267			-0.000261116
55.1336						-0.000532061
55.137		-0.000217186
55.1425							-0.000694175
55.1472					-0.000407064
55.1595				-0.000328858
55.222	-0.000141674
55.2305								-0.00126
55.2675			-0.000262073
55.2744						-0.000540746
55.2778		-0.000217626
55.2834							-0.000703284
55.2877					-0.000409588
55.2999				-0.000331677
55.3622	-0.000144258
55.371								-0.00128
55.4203			-0.000262965
55.4271						-0.000549737
55.4305		-0.00021888
55.4362							-0.000713332
55.44					-0.000412953
55.4522				-0.000335205
55.5143	-0.000147448
55.5233								-0.0013
55.5516			-0.000265026
55.5583						-0.000559196
55.5618		-0.000219768
55.5675							-0.000724178
55.571					-0.000415377
55.5832				-0.000338254
55.6451	-0.000150671
55.6543								-0.00132
55.7003			-0.000266203
55.7069						-0.000568811
55.7104		-0.000220137
55.7162							-0.000734338
55.7192					-0.000418179
55.7314				-0.000341291
55.7931	-0.000153586
55.8025								-0.00134
55.8427			-0.000267209
55.8494						-0.000578438
55.8529		-0.000221045
55.8587							-0.00074549
55.8612					-0.000421097
55.8734				-0.00034425
55.935	-0.000157123
55.9445								-0.00137
55.9826			-0.000268846
55.9892						-0.000588149
55.9927		-0.000221453
55.9987							-0.000757054
56.0007					-0.000423483
56.0129				-0.000347765
56.0743	-0.000160107
56.084								-0.00139
56.1306			-0.00027035
56.1371						-0.000598076
56.1406		-0.000222239
56.1466							-0.000768513
56.1483					-0.000426605
56.1605				-0.000350506
56.2216	-0.000163776
56.2316								-0.00141
56.2673			-0.000272039
56.2738						-0.000607391
56.2774		-0.000222584
56.2834							-0.000780802
56.2846					-0.000430207
56.2968				-0.00035417
56.3578	-0.000167876
56.368								-0.00144
56.4093			-0.000273448
56.4157						-0.000617351
56.4193		-0.000223233
56.4254							-0.000792453
56.4262					-0.000433621
56.4384				-0.000357585
56.4991	-0.000171238
56.5095								-0.00146
56.5647			-0.000274981
56.571						-0.00062701
56.5747		-0.000224152
56.5809							-0.000805502
56.5811					-0.000437432
56.5933				-0.000361486
56.6539	-0.00017484
56.6645								-0.00149
56.6893			-0.00027675
56.6956						-0.000637367
56.6992		-0.000225414
56.7054					-0.000441213
56.7055							-0.000817997
56.7176				-0.000364868
56.778	-0.000178569
56.7887								-0.00152
56.8484			-0.000278405
56.8547						-0.00064706
56.8584		-0.000226644
56.8642					-0.000445268
56.8648							-0.000831025
56.8763				-0.000368801
56.9365	-0.000183118
56.9474								-0.00154
56.978			-0.000280627
56.9842						-0.000657124
56.9879		-0.000228363
56.9933					-0.000450201
56.9944							-0.000844899
57.0054				-0.000372511
57.0655	-0.0001866
57.0766								-0.00157
57.1241			-0.000283103
57.1303						-0.000668524
57.134		-0.000229832
57.1391					-0.000454847
57.1406							-0.000859645
57.1512				-0.000376576
57.211	-0.000190471
57.2224								-0.0016
57.2654			-0.000285066
57.2715						-0.000678992
57.2753		-0.000231791
57.2799					-0.000459701
57.2819							-0.000874134
57.2921				-0.00038031
57.3517	-0.000194277
57.3632								-0.00163
57.4062			-0.000287502
57.4123						-0.000689364
57.4161		-0.000233647
57.4204					-0.000465361
57.4228							-0.000889601
57.4325				-0.000384777
57.4919	-0.000198157
57.5037								-0.00166
57.5616			-0.000290966
57.5675						-0.000699588
57.5714		-0.000236072
57.5752					-0.00047124
57.5781							-0.000904574
57.5873				-0.000389074
57.6466	-0.000202174
57.6585								-0.00169
57.7011			-0.00029397
57.707						-0.000709799
57.7109		-0.00023895
57.7144					-0.000476944
57.7177							-0.000920479
57.7265				-0.000393793
57.7856	-0.000206054
57.7977								-0.00172
57.8452			-0.000296734
57.8511						-0.000719644
57.8549		-0.000241458
57.8581					-0.000483789
57.8619							-0.000935401
57.8702				-0.000398748
57.9291	-0.000209839
57.9414								-0.00175
57.9814			-0.000299913
57.9872						-0.000729271
57.9911		-0.000243894
57.9939					-0.000489923
57.9981							-0.000951561
58.006				-0.000403576
58.0646	-0.000213819
58.0772								-0.00178
58.1211			-0.000303476
58.1269						-0.000738908
58.1308		-0.000246559
58.1332					-0.000496715
58.1379							-0.000967236
58.1453				-0.000408693
58.2038	-0.000217124
58.2166								-0.00181
58.2827			-0.000307439
58.2884						-0.000748445
58.2923		-0.000249564
58.2943					-0.000504083
58.2995							-0.000983541
58.3064				-0.000414131
58.3647	-0.000221107
58.3777								-0.00185
58.4187			-0.000311017
58.4244						-0.00075873
58.4283		-0.000252716
58.43					-0.000511415
58.4356							-0.001
58.442				-0.000419828
58.5002	-0.000225116
58.5133								-0.00188
58.5567			-0.000314994
58.5623						-0.000768357
58.5663		-0.000255637
58.5676					-0.000518666
58.5736							-0.00102
58.5796				-0.000424969
58.6375	-0.000228939
58.6509								-0.00192
58.6972			-0.000319006
58.7028						-0.000778239
58.7068		-0.000258805
58.7077					-0.000526499
58.7141							-0.00104
58.7197				-0.000430212
58.7775	-0.000232628
58.791								-0.00195
58.8406			-0.000323263
58.8461						-0.000787831
58.8502		-0.000262189
58.8507					-0.000534557
58.8576							-0.00105
58.8627				-0.000435248
58.9203	-0.00023598
58.934								-0.00199
58.9795			-0.000327838
58.985						-0.00079726
58.989		-0.000265202
58.9892					-0.000542139
58.9966							-0.00107
59.0012				-0.000441228
59.0586	-0.000239501
59.0725								-0.00203
59.1266			-0.000332698
59.132						-0.000807336
59.1359					-0.000550242
59.1361		-0.000268951
59.1437							-0.00109
59.1479				-0.000447391
59.2051	-0.000243059
59.2192								-0.00207
59.2674			-0.000337192
59.2728						-0.000816974
59.2763					-0.000557407
59.2769		-0.00027161
59.2845							-0.00111
59.2883				-0.00045361
59.3453	-0.000246313
59.3596								-0.00211
59.4076			-0.000341818
59.4129						-0.000826845
59.4161					-0.000566089
59.417		-0.000274646
59.4247							-0.00112
59.4281				-0.000459491
59.4849	-0.000249613
59.4994								-0.00215
59.5571			-0.000346274
59.5623						-0.000837079
59.5651					-0.000575024
59.5665		-0.000278157
59.5743							-0.00114
59.5771				-0.000464963
59.6337	-0.000253132
59.6484								-0.00219
59.6894			-0.000350119
59.6946						-0.000847358
59.6971					-0.000583316
59.6988		-0.000281755
59.7067							-0.00116
59.7091				-0.000471429
59.7655	-0.000256184
59.7804								-0.00223
59.8229			-0.000354938
59.828						-0.000858077
59.8302					-0.000592228
59.8322		-0.000284852
59.8402							-0.00118
59.8422				-0.000478518
59.8984	-0.00025924
59.9135								-0.00227
59.9771			-0.000359767
59.9822						-0.000868105
59.984					-0.00060066
59.9864		-0.000287815
59.9944							-0.0012
59.9959				-0.000484943
60.052	-0.000262592
60.0673								-0.00232
60.1186			-0.000364919
60.1236						-0.000878772
60.1251					-0.000609729
60.1279		-0.000291394
60.136							-0.00123
60.137				-0.000492231
60.1929	-0.000266204
60.2084								-0.00236
60.2562			-0.000370471
60.2612						-0.000889991
60.2623					-0.0006187
60.2655		-0.000295424
60.2737							-0.00125
60.2743				-0.000498999
60.3299	-0.000269162
60.3456								-0.00241
60.4141			-0.00037586
60.419						-0.000900704
60.4197					-0.000628029
60.4233		-0.000298648
60.4316							-0.00127
60.4317				-0.000506032
60.4872	-0.000272209
60.5031								-0.00245
60.5381			-0.000380469
60.543						-0.000912294
60.5435					-0.00063803
60.5473		-0.000302419
60.5554				-0.000513408
60.5557							-0.00129
60.6107	-0.000275831
60.6268								-0.0025
60.694			-0.000386146
60.6988						-0.00092491
60.6989					-0.000648594
60.7032		-0.00030645
60.7108				-0.000520638
60.7116							-0.00131
60.7659	-0.000279571
60.7822								-0.00255
60.8343			-0.000391197
60.8388					-0.000658719
60.8391						-0.000936842
60.8434		-0.000309893
60.8507				-0.000528078
60.8519							-0.00134
60.9056	-0.000283278
60.9221								-0.0026
60.9776			-0.000397278
60.9817					-0.000670155
60.9824						-0.000949623
60.9868		-0.000314057
60.9936				-0.00053561
60.9953							-0.00136
61.0483	-0.000286822
61.065								-0.00265
61.1187			-0.000402935
61.1224					-0.000680889
61.1234						-0.000962704
61.1278		-0.000318573
61.1343				-0.000543695
61.1364							-0.00139
61.1888	-0.000290638
61.2057								-0.0027
61.2638			-0.000408264
61.2671					-0.000692885
61.2684						-0.000976334
61.2729		-0.000323056
61.279				-0.000551819
61.2816							-0.00141
61.3333	-0.000294425
61.3504								-0.00275
61.4022			-0.000414496
61.4051					-0.000704235
61.4068						-0.000991483
61.4113		-0.000327659
61.417				-0.000560772
61.42							-0.00144
61.4712	-0.000298553
61.4884								-0.0028
61.5506			-0.000420555
61.5531					-0.000715796
61.5551						-0.00101
61.5596		-0.000332356
61.5649				-0.00056912
61.5685							-0.00147
61.6189	-0.000302636
61.6364								-0.00285
61.69			-0.000425867
61.6921					-0.000727024
61.6945						-0.00102
61.699		-0.000336669
61.7039				-0.000577392
61.7079							-0.0015
61.7578	-0.000307004
61.7754								-0.0029
61.8338			-0.000432569
61.8355					-0.000738762
61.8382						-0.00104
61.8427		-0.000341106
61.8473				-0.000586776
61.8518							-0.00153
61.9009	-0.000311158
61.9188								-0.00295
61.9875			-0.000438492
61.9887					-0.00075091
61.9918						-0.00106
61.9964		-0.000345831
62.0005				-0.000595234
62.0055							-0.00155
62.054	-0.000315097
62.0721								-0.003
62.124			-0.000444473
62.1249					-0.000763146
62.1283						-0.00107
62.1329		-0.000350519
62.1367				-0.000604346
62.1421							-0.00158
62.1899	-0.000319524
62.2082								-0.00305
62.2609			-0.00045096
62.2614					-0.000775343
62.2651						-0.00109
62.2697		-0.000355271
62.2732				-0.000613821
62.279							-0.00161
62.3262	-0.00032351
62.3447								-0.00311
62.4054			-0.000457483
62.4055					-0.000788751
62.4096						-0.00111
62.4142		-0.000360643
62.4173				-0.000623766
62.4236							-0.00165
62.4701	-0.000327979
62.4888								-0.00316
62.5376					-0.00080119
62.5379			-0.000463945
62.542						-0.00113
62.5467		-0.00036543
62.5494				-0.000633181
62.5561							-0.00168
62.6021	-0.000331952
62.6209								-0.0032
62.6855					-0.000814415
62.6862			-0.000470463
62.6903						-0.00115
62.695		-0.000370858
62.6973				-0.00064342
62.7045							-0.00171
62.7498	-0.000337015
62.7688								-0.00325
62.8265					-0.000828566
62.8276			-0.00047715
62.8317						-0.00117
62.8364		-0.00037628
62.8383				-0.000653533
62.8459							-0.00174
62.8906	-0.0003413
62.9099								-0.0033
62.9748					-0.000842322
62.9763			-0.000484831
62.9803						-0.0012
62.985		-0.000381179
62.9866				-0.00066449
62.9947							-0.00178
63.0387	-0.000346312
63.0581								-0.00335
63.1103					-0.000856199
63.1122			-0.000491778
63.1161						-0.00122
63.1209		-0.000386525
63.122				-0.000674556
63.1306							-0.00181
63.174	-0.000350034
63.1936								-0.00339
63.2586					-0.000870975
63.2609			-0.000498994
63.2648						-0.00124
63.2696		-0.000391503
63.2703				-0.000685366
63.2794							-0.00185
63.3221	-0.000354652
63.3419								-0.00343
63.4138					-0.000885475
63.4166			-0.000506666
63.4203						-0.00126
63.4252		-0.000397051
63.4255				-0.000696158
63.4351							-0.00189
63.4771	-0.000359261
63.4971								-0.00347
63.546					-0.000900545
63.5491			-0.000513651
63.5529						-0.00129
63.5577		-0.000402505		-0.000706914
63.5677							-0.00192
63.609	-0.000363969
63.6293								-0.0035
63.6921					-0.000915786
63.6957			-0.000520388
63.6994						-0.00131
63.7039				-0.000717741
63.7043		-0.000408262
63.7142							-0.00196
63.755	-0.00036863
63.7755								-0.00353
63.8387					-0.000930352
63.8426			-0.000527786
63.8463						-0.00134
63.8504				-0.000728905
63.8511		-0.00041383
63.8612							-0.002
63.9013	-0.000373471
63.922								-0.00356
63.9794					-0.000945573
63.9838			-0.000535182
63.9874						-0.00136
63.9911				-0.000740173
63.9923		-0.000419175
64.0025							-0.00204
64.0419	-0.000378011
64.0628								-0.00359
64.1203					-0.000960988
64.1251			-0.00054284
64.1286						-0.00138
64.132				-0.000751647
64.1336		-0.000424871
64.1438							-0.00207
64.1826	-0.000383239
64.2036								-0.00361
64.2624					-0.000977043
64.2676			-0.000550046
64.2711						-0.00141
64.2741				-0.000763489
64.2761		-0.000430717
64.2863							-0.00211
64.3245	-0.000388446
64.3458								-0.00363
64.4028					-0.000993568
64.4084			-0.000558715
64.4118						-0.00144
64.4145				-0.000774751
64.4168		-0.000436461
64.4272							-0.00215
64.4647	-0.00039293
64.4862								-0.00364
64.5469					-0.00101
64.5529			-0.000566802
64.5562						-0.00146
64.5586				-0.000786575
64.5613		-0.000442905
64.5717							-0.00219
64.6086	-0.000397998
64.6302								-0.00365
64.6935					-0.00103
64.6999			-0.00057506
64.7032						-0.00149
64.7051				-0.000797888
64.7082		-0.000448348
64.7188							-0.00223
64.7549	-0.000402458
64.7768								-0.00366
64.8342					-0.00104
64.8409			-0.000583237
64.8442						-0.00152
64.8458				-0.000810424
64.8493		-0.000454085
64.8599							-0.00227
64.8954	-0.000407195
64.9175								-0.00366
64.966					-0.00106
64.9731			-0.000591617
64.9763						-0.00154
64.9776				-0.000823363
64.9814		-0.000459627
64.9921							-0.00231
65.0271	-0.000411634
65.0493								-0.00365
65.1358					-0.00108
65.1435			-0.000600038
65.1466						-0.00157
65.1475				-0.000836701
65.1517		-0.000465345
65.1625							-0.00236
65.1967	-0.000416347
65.2192								-0.00364
65.2643					-0.0011
65.2723			-0.000608661
65.2754						-0.0016
65.2759				-0.000849239
65.2805		-0.00047103
65.2914							-0.0024
65.325	-0.000421026
65.3476								-0.00363
65.4128					-0.00112
65.4212			-0.000617686
65.4243						-0.00163
65.4244				-0.000862305
65.4294		-0.000477651
65.4403							-0.00244
65.4733	-0.000425948
65.4961								-0.00361
65.5549					-0.00114
65.5637			-0.000625701
65.5665				-0.000876057
65.5667						-0.00166
65.5719		-0.000483823
65.5829							-0.00248
65.6152	-0.000430375
65.6382								-0.00358
65.7121					-0.00116
65.7213			-0.000634923
65.7237				-0.000890938
65.7242						-0.00169
65.7295		-0.00049021
65.7405							-0.00252
65.7721	-0.000434762
65.7954								-0.00356
65.8512					-0.00118
65.8608			-0.000644049
65.8628				-0.000905948
65.8637						-0.00172
65.8689		-0.000495937
65.8801							-0.00256
65.911	-0.000440054
65.9345								-0.00352
65.9926					-0.0012
66.0027			-0.000653501
66.0042				-0.000920667
66.0055						-0.00175
66.0107		-0.000501658
66.022							-0.0026
66.0522	-0.000444717
66.0759								-0.00348
66.1286					-0.00122
66.139			-0.000663318
66.1402				-0.000934384
66.1418						-0.00178
66.1471		-0.000508193
66.1584							-0.00264
66.1881	-0.000449407
66.2119								-0.00343
66.269					-0.00124
66.2798			-0.000672677
66.2805				-0.00094858
66.2825						-0.00181
66.2878		-0.000514078
66.2992							-0.00268
66.3283	-0.000454452
66.3523								-0.00338
66.4136					-0.00126
66.4249			-0.000681489
66.4252				-0.000963586
66.4275						-0.00184
66.4329		-0.000520244
66.4443							-0.00271
66.4727	-0.000458844
66.4969								-0.00333
66.5582					-0.00129
66.5698				-0.000978868
66.5699			-0.000691053
66.5724						-0.00187
66.5779		-0.000526285
66.5894							-0.00275
66.6171	-0.00046275
66.6415								-0.00327
66.699					-0.00131
66.7105				-0.000993611
66.711			-0.000700464
66.7136						-0.0019
66.719		-0.000532112
66.7306							-0.00278
66.7577	-0.000467091
66.7823								-0.0032
66.8478					-0.00133
66.8593				-0.00101
66.8602			-0.000709635
66.8627						-0.00194
66.8682		-0.00053794
66.8798							-0.00282
66.9062	-0.000471616
66.9311								-0.00313
66.978					-0.00135
66.9896				-0.00102
66.9909			-0.000719875
66.9933						-0.00197
66.9987		-0.00054454
67.0105							-0.00284
67.0363	-0.000475941
67.0614								-0.00306
67.1248					-0.00138
67.1364				-0.00104
67.1381			-0.000729128
67.1405						-0.00199
67.146		-0.000550713
67.1578							-0.00287
67.183	-0.000480503
67.2082								-0.00298
67.2654					-0.0014
67.2769				-0.00105
67.2791			-0.00073901
67.2814						-0.00202
67.2869		-0.000556392
67.2988							-0.0029
67.3233	-0.000484065
67.3488								-0.0029
67.4151					-0.00142
67.4266				-0.00107
67.4291			-0.000748351
67.4314						-0.00205
67.437		-0.000562228
67.4489							-0.00292
67.4728	-0.000487938
67.4984								-0.00282
67.5445					-0.00144
67.556				-0.00109
67.5589			-0.000756799
67.5611						-0.00208
67.5667		-0.000567669
67.5787							-0.00294
67.602	-0.00049239
67.6278								-0.00274
67.685					-0.00147
67.6965				-0.0011
67.6999			-0.000765956
67.702						-0.00211
67.7076		-0.00057245
67.7197							-0.00295
67.7423	-0.00049636
67.7684								-0.00265
67.8329					-0.00149
67.8444				-0.00112
67.8482			-0.000775089
67.8503						-0.00213
67.8559		-0.000577868
67.8681							-0.00297
67.89	-0.000500037
67.9163								-0.00256
67.9947					-0.00151
68.0061				-0.00113
68.0103			-0.000783775
68.0124						-0.00216
68.018		-0.000583727
68.0303							-0.00297
68.0515	-0.000503342
68.078								-0.00247
68.141					-0.00153
68.1525				-0.00115
68.1571			-0.000792678
68.1591						-0.00219
68.1648		-0.000588416
68.1772							-0.00298
68.1977	-0.000507158
68.2244								-0.00238
68.2803					-0.00156
68.2918				-0.00116
68.2968			-0.000801564
68.2988						-0.00221
68.3044		-0.00059376
68.3169							-0.00298
68.3368	-0.000510711
68.3636								-0.00229
68.4171					-0.00158
68.4286				-0.00118
68.4341			-0.000809107
68.4359						-0.00223
68.4417		-0.000598164
68.4542							-0.00298
68.4734	-0.000513074
68.5005								-0.0022
68.5775					-0.0016
68.5889				-0.00119
68.5948			-0.000817558
68.5967						-0.00225
68.6024		-0.00060258
68.615							-0.00297
68.6336	-0.00051598
68.6609								-0.00211
68.7163					-0.00162
68.7277				-0.00121
68.734			-0.000825452
68.7358						-0.00227
68.7415		-0.000606622
68.7542							-0.00296
68.7722	-0.000518712
68.7996								-0.00202
68.8505					-0.00164
68.8619				-0.00122
68.8686			-0.000832468
68.8703						-0.00229
68.8761		-0.00060963
68.8888							-0.00295
68.9062	-0.000520918
68.9338								-0.00193
68.9925					-0.00166
69.0039				-0.00123
69.011			-0.000839906
69.0127						-0.0023
69.0185		-0.000613273
69.0313							-0.00293
69.048	-0.000521562
69.0759								-0.00185
69.1339					-0.00168
69.1452				-0.00125
69.1527			-0.000847453
69.1544						-0.00231
69.1602		-0.00061622
69.1731							-0.00291
69.1891	-0.000522721
69.2172								-0.00176
69.2821					-0.0017
69.2935				-0.00126
69.3015			-0.000853644
69.303						-0.00232
69.3089		-0.000618889
69.3219							-0.00288
69.3372	-0.00052358
69.3655								-0.00168
69.4216					-0.00171
69.433				-0.00127
69.4413			-0.000858967
69.4429						-0.00233
69.4488		-0.000620861
69.4618							-0.00285
69.4765	-0.000524158
69.505								-0.0016
69.572					-0.00173
69.5833				-0.00128
69.5921			-0.000864456
69.5936						-0.00233
69.5995		-0.000622155
69.6126							-0.00282
69.6266	-0.000524014
69.6553								-0.00152
69.7082					-0.00174
69.7195				-0.00129
69.7287			-0.000869679
69.7301						-0.00234
69.7361		-0.000623158
69.7492							-0.00278
69.7627	-0.000523591
69.7915								-0.00144
69.8481					-0.00176
69.8594				-0.0013
69.869			-0.00087362
69.8704						-0.00234
69.8763		-0.000623605
69.8896							-0.00274
69.9024	-0.000523065
69.9314								-0.00137
69.9917					-0.00177
70.0031				-0.00131
70.0131			-0.000877002
70.0144						-0.00233
70.0204		-0.000623362
70.0337							-0.00269
70.0459	-0.000521888
70.0751								-0.0013
70.1291					-0.00178
70.1404				-0.00132
70.1508			-0.000879642
70.1521						-0.00233
70.1581		-0.00062236
70.1715							-0.00265
70.183	-0.000520475
70.2124								-0.00123
70.2838					-0.00179
70.2951				-0.00133
70.3059			-0.000882865
70.3071						-0.00232
70.3132		-0.000620798
70.3267							-0.0026
70.3375	-0.000517961
70.3671								-0.00117
70.4269					-0.00179
70.4382				-0.00133
70.4494			-0.000884238
70.4506						-0.00231
70.4566		-0.000619637
70.4702							-0.00254
70.4804	-0.000515229
70.5102								-0.00111
70.5733					-0.0018
70.5846				-0.00134
70.5963			-0.000885448
70.5974						-0.00229
70.6034		-0.0006169
70.6171							-0.00249
70.6266	-0.000510678
70.6566								-0.00105
70.7029					-0.00181
70.7142				-0.00134
70.7263			-0.000884247
70.7273						-0.00227
70.7334		-0.000612746
70.7471							-0.00243
70.756	-0.000506397
70.7863								-0.000990918
70.8463					-0.00181
70.8576				-0.00134
70.8701			-0.000883973
70.8711						-0.00226
70.8772		-0.000607981
70.891							-0.00237
70.8993	-0.000502136
70.9297								-0.00093888
70.989					-0.00181
71.0003				-0.00134
71.0132			-0.000882314
71.0141						-0.00223
71.0202		-0.000603163
71.0341							-0.00231
71.0417	-0.000496662
71.0724								-0.000890383
71.1315					-0.00181
71.1428				-0.00134
71.1561			-0.000879214
71.157						-0.00221
71.1631		-0.000597676
71.1771							-0.00225
71.1841	-0.000489805
71.2148								-0.000844708
71.2719					-0.00181
71.2832				-0.00134
71.2968			-0.000875852
71.2977						-0.00218
71.3039		-0.000591406
71.3179							-0.0022
71.3242	-0.000482773
71.3553								-0.000801237
71.4236					-0.0018
71.4349				-0.00134
71.449			-0.000870587
71.4498						-0.00216
71.456		-0.000583901
71.4701							-0.00214
71.4758	-0.000474407
71.507								-0.000763228
71.5554					-0.00179
71.5667				-0.00134
71.5811			-0.000865667
71.5818						-0.00212
71.5881		-0.000576867
71.6023							-0.00208
71.6073	-0.000465266
71.6387								-0.00072899
71.6941					-0.00179
71.7054				-0.00133
71.7202			-0.000860402
71.7209						-0.00209
71.7272		-0.000568226
71.7414							-0.00202
71.7458	-0.00045632
71.7774								-0.000693998
71.8398					-0.00177
71.8511				-0.00133
71.8664			-0.000853467
71.867						-0.00206
71.8733		-0.00055831
71.8876							-0.00196
71.8914	-0.00044523
71.9232								-0.000664531
71.9833					-0.00176
71.9945				-0.00132
72.0103			-0.000845616
72.0108						-0.00203
72.0171		-0.000548553
72.0315							-0.00191
72.0347	-0.000434917
72.0667								-0.00063471
72.1163					-0.00175
72.1275				-0.00131
72.1436			-0.000836841
72.1441						-0.00199
72.1505		-0.000537953
72.1649							-0.00185
72.1674	-0.000423501
72.1996								-0.000607982
72.2649					-0.00173
72.2761				-0.0013
72.2927			-0.000827523
72.2931						-0.00195
72.2995		-0.000526479
72.314							-0.0018
72.3159	-0.000410733
72.3483								-0.000582048
72.407					-0.00172
72.4181				-0.00129
72.4351			-0.000816979
72.4355						-0.00191
72.4419		-0.000515432
72.4565							-0.00175
72.4577	-0.000397733
72.4903								-0.000558953
72.5492					-0.0017
72.5604				-0.00128
72.5778			-0.000806625
72.5781						-0.00188
72.5845		-0.000504337
72.5992							-0.0017
72.5998	-0.000384423
72.6326								-0.000538124
72.6867					-0.00168
72.6978				-0.00126
72.7156			-0.000795641
72.7159						-0.00184
72.7223		-0.000492688
72.737	-0.000371349
72.7371							-0.00166
72.77								-0.000517727
72.8354					-0.00167
72.8465				-0.00125
72.8647			-0.000785808
[truncated: 1,218 more rows]

## Sheet: Fig S5g
											Mean	Standard Deviation
					NaCl Conc.	Group 1	Group 2	Group 3
					0 mM	64.5	64.8	64			64.4333	0.40415
					100 mM	66	68	69			67.6667	1.52753
					200 mM	70	71	70			70.3333	0.57735
					300 mM	71	71.5	80			74.1667	5.058
					400 mM	80	80.5	80			80.1667	0.28868
					500 mM	81.5	81	80.5			81	0.5
					600 mM	82.5	83	82			82.5	0.5
					700 mM	84	84.5	85			84.5	0.5
