# Supplementary material for: A folding motif formed with an expanded genetic alphabet
Source: Nat Chem. 2024 Jun 10;16(10):1715–22. doi: 10.1038/s41557-024-01552-7 (PMC11446821; doi:10.1038/s41557-024-01552-7)
Supplement: Supplementary file 3 — Statistical source data for Fig. 2 and full-length, unprocessed gels for Fig. 2d–f. [file 41557_2024_1552_MOESM3_ESM.zip › SourceData_Fig2/Source data Figure 2.xls]

## Sheet: Fig 2b
				i-motif
	PH	Group 1	Group 2	Group 3	Group 4	Group 5				Mean	Standard Deviation
	4	144	92	136	101	120				113.667	23.2264
	5	355	371	358	339	313				351.833	22.9122
	5.5	560	537	581	514	589				555.833	27.7807
	6	797	692	793	694	779				740.333	54.4194
	6.5	195	207	202	216	193				203.667	8.75595
	7	177	156	185	150	175				165.833	14.9321
	7.5	185	161	190	162	190				175.5	14.2373
	8	221	171	208	171	202				189.5	23.7718
	8.5	143	134	137	129	141				135	6.66333
	9	88	88	88	93	89				89.3333	1.96638
	9.5	98	94	91	92	92				92.8333	2.85774
	10	80	69	78	72	68				72.3333	5.46504
	11	68	63	69	67	58				63.1667	6.04704
				C-control
	PH	Group 1	Group 2	Group 3	Group 4	Group 5				Mean	Standard Deviation
	4	125	140	120	132	148				133.25	12.9968
	5	243	245	259	237	200				236.75	25.5131
	5.5	279	275	293	285	286				283.25	7.932
	6	233	220	226	227	227				226.5	5.32291
	6.5	234	203	238	218	196				217.75	21.3288
	7	170	164	167	165	162				165.75	3.5
	7.5	184	177	186	183	182				182.25	3.86221
	8	159	161	159	163	165				161	2.82843
	8.5	139	137	141	140	137				138.5	1.91485
	9	42	80	50	65	78				62.5	19.3477
	9.5	80	73	86	82	82				80.25	5.43906
	10	47	49	54	52	54				51	3.55903
	11	33	37	42	41	51				40.75	7.76209

## Sheet: Fig 2c
				ZZZ (fZ-moitf)
	PH	Group 1	Group 2	Group 3	Group 4	Group 5				Mean	Standard Deviation
	4	24	22	21	19	23				21.8	1.92354
	5	28	26	30	23	24				26.2	2.86356
	5.5	35	32	33	32	35				33.4	1.51658
	6	31	25	30	22	30				27.6	3.91152
	6.5	34	33	36	38	37				35.6	2.07364
	7	26	28	25	32	23				26.8	3.42053
	7.5	42	38	41	32	40				38.6	3.97492
	8	122	109	112	105	118				113.2	6.83374
	8.5	116	111	116	113	118				114.8	2.77489
	9	101	94	100	94	100				97.8	3.49285
	9.5	71	67	68	61	69				67.2	3.76829
	10	23	29	21	29	20				24.4	4.3359
	11	18	16	14	16	15				15.8	1.48324
				Z-control
	PH	Group 1	Group 2	Group 3	Group 4	Group 5				Mean	Standard Deviation
	4	27	25	23	22	24				24.2	1.92354
	5	35	31	32	35	34				33.4	1.81659
	5.5	34	34	32	37	34				34.2	1.78885
	6	36	30	40	32	34				34.4	3.84708
	6.5	24	23	32	31	28				27.6	4.03733
	7	35	36	36	43	37				37.4	3.20936
	7.5	31	30	34	32	32				31.8	1.48324
	8	31	26	38	30	31				31.2	4.32435
	8.5	24	23	24	27	25				24.6	1.51658
	9	19	18	24	24	21				21.2	2.77489
	9.5	15	14	22	21	18				18	3.53553
	10	16	19	17	10	15				15.4	3.36155
	11	12	4	7	10	8				8.2	3.03315

## Sheet: Fig2h
			pH
Temperture	6	7	7.5	8	8.5	9
36.7172
36.7406
36.7639
36.7777
36.7937
36.804
36.8095				4.52563e-05
36.8102
36.817
36.84
36.8401
36.8446
36.8451
36.8544
36.8667
36.8675
36.8692
36.879			0.00104
36.8806
36.8861				-5.6593e-05
36.8864
36.8892
36.8908
36.8914
36.9046						0.000137948
36.9084
36.9138
36.9148	-9.73403e-05
36.9161
36.9208
36.9213
36.9284
36.9355
36.943
36.9453
36.9499
36.9528
36.9545
36.9555			0.000804211
36.9599
36.9601				-0.000158442
36.9622
36.9655
36.9678
36.9724
36.9726
36.977
36.9809						3.5495e-05
36.9848
36.985
36.9855
36.9896
36.9912	-0.000120897
36.9944
36.9946					9.17667e-05
36.9948
36.997
36.9979
36.9983
37.0083
37.0117
37.0167
37.0187
37.0234
37.0258
37.0287
37.0294			0.000569001
37.0304
37.0336
37.0356
37.036
37.0391
37.0415
37.0488
37.0494
37.0518
37.0522
37.0533
37.0543
37.0545						-6.69584e-05
37.0551				-0.000260292
37.058
37.0586
37.0612
37.064
37.0644
37.065	-0.000144453
37.0657
37.0663		-0.000916342
37.0709					-1.12088e-05
37.0732
37.0742
37.0745
37.0797
37.0813
37.0838	--	--	--	--	--	--
37.0853	--	--	--	--	--	--
37.0888	--	--	--	--	--	--
37.0892	--	--	--	--	--	--
37.099	--	--	--	--	--	--
37.1019	--	--	--	--	--	--
37.1039	--	--	--	--	--	--
37.1065	--	--	--	--	--	--
37.1098	--	--	--	--	--	--
37.1112	--	--	--	--	--	--
37.1118	--	--	--	--	--	--
37.1122	--	--	--	--	--	--
37.1129	--	--	--	--	--	--
37.1194	--	--	--	--	--	--
37.1224	--	--	--	--	--	--
37.1225	--	--	--	--	--	--
37.1232
37.1241			0.000333791
37.127
37.1275
37.1283
37.1336
37.1347
37.1361
37.1365
37.1382
37.1402
37.1405
37.1414
37.1425		-0.0011
37.1445					-0.000114184
37.1454
37.1467
37.1478
37.148
37.149						-0.000169412
37.1498
37.1511				-0.000362141
37.1533
37.1558
37.1597	-0.00016801
37.1615
37.1792
37.1797
37.1801
37.1833
37.1839
37.1843
37.1847	--	--	--	--	--	--
37.1852	--	--	--	--	--	--
37.1858	--	--	--	--	--	--
37.1859	--	--	--	--	--	--
37.193	--	--	--	--	--	--
37.1959	--	--	--	--	--	--
37.1987	--	--	--	--	--	--
37.1999	--	--	--	--	--	--
37.2007	--	--	--	--	--	--
37.2018	--	--	--	--	--	--
37.2068	--	--	--	--	--	--
37.2083	--	--	--	--	--	--
37.2111	--	--	--	--	--	--
37.212	--	--	--	--	--	--
37.2137	--	--	--	--	--	--
37.214	--	--	--	--	--	--
37.2146
37.2161		-0.00127
37.2168
37.2171
37.22			9.85811e-05
37.2215
37.2221
37.2258
37.2291
37.2292
37.2298
37.2316				-0.00046399
37.2318
37.239					-0.00021716
37.2411
37.2423
37.2425
37.2446						-0.000271865
37.2453
37.2491
37.2554	-0.000191566
37.2591
37.2618
37.2643
37.2647
37.2676
37.2716
37.2741
37.2744
37.2751
37.2777
37.2795
37.2802
37.2831
37.284
37.2849
37.2869
37.287
37.288
37.2881
37.291
37.2945
37.296
37.3003			-0.000136629
37.3048
37.308
37.3083
37.3084
37.3092
37.3098
37.3105		-0.00145
37.312
37.3122
37.3127
37.3133
37.3157				-0.000565839
37.3171
37.3235
37.3246
37.3247						-0.000374318
37.3281
37.3293
37.3346					-0.000320135
37.3351
37.3356	-0.000215123	--	--	--	--	--
37.3365		--	--	--	--	--
37.3379		--	--	--	--	--
37.3426		--	--	--	--	--
37.3464		--	--	--	--	--
37.3479		--	--	--	--	--
37.3483		--	--	--	--	--
37.3498		--	--	--	--	--
37.3502		--	--	--	--	--
37.3551		--	--	--	--	--
37.3588		--	--	--	--	--
37.3601		--	--	--	--	--
37.3651		--	--	--	--	--
37.367		--	--	--	--	--
37.3676		--	--	--	--	--
37.3699		--	--	--	--	--
37.3706
37.3707
37.3715
37.3731
37.3732
37.3749
37.3756
37.3785
37.3842			-0.000371839
37.3894
37.3914
37.3922
37.3927
37.3928
37.3929
37.3958
37.3972
37.3987				-0.000667689
37.4033
37.4034
37.4037
37.4046
37.406		-0.00163
37.4084						-0.000476772
37.4131
37.4146					-0.000423111
37.4151
37.4164
37.4179
37.418
37.4189
37.4195	-0.00023868
37.422
37.4229
37.4249
37.4291
37.4304
37.4308
37.4319
37.4383
37.4387
37.4487
37.4498
37.4508
37.4531
37.4533
37.4538
37.4539
37.454
37.4548
37.4556
37.4598
37.4602
37.4671			-0.000607049
37.4688
37.4713
37.4731
37.4754
37.4758
37.4766
37.4776
37.4784
37.4809
37.4827
37.4833
37.4836
37.486		-0.00181
37.4882
37.491						-0.000579225
37.4949
37.4958
37.4983					-0.000526086
37.4988
37.5
37.5015
37.5016
37.5022	-0.000262236
37.5032
37.5057
37.5092				-0.000769538
37.5167	--	--	--	--	--	--
37.5212	--	--	--	--	--	--
37.5217	--	--	--	--	--	--
37.5241	--	--	--	--	--	--
37.5256	--	--	--	--	--	--
37.5329	--	--	--	--	--	--
37.5334	--	--	--	--	--	--
37.5347	--	--	--	--	--	--
37.5359	--	--	--	--	--	--
37.5367	--	--	--	--	--	--
37.5383	--	--	--	--	--	--
37.539	--	--	--	--	--	--
37.5392	--	--	--	--	--	--
37.5403	--	--	--	--	--	--
37.5407	--	--	--	--	--	--
37.549	--	--	--	--	--	--
37.5519
37.5524
37.5547
37.5583
37.5592
37.5634
37.5635
37.5636
37.5658
37.5669
37.5671
37.5696		-0.00199
37.5707
37.5774			-0.000842259
37.5808					-0.000629062
37.5822
37.5824
37.584
37.5842
37.5854
37.5885
37.5886
37.5919
37.601						-0.000681678
37.6038
37.6061
37.6115
37.6124	-0.000285793
37.6151
37.6152
37.6158
37.6191
37.6204
37.6207
37.6217
37.6219
37.6286
37.6311
37.6339
37.6352
37.6366
37.6371
37.6423
37.6454
37.6478
37.6493
37.6495
37.6521		-0.00217
37.6549
37.6646
37.6682
37.6694
37.6736
37.6804
37.6806
37.6819
37.6831
37.6865				-0.000871387
37.687
37.6909					-0.000732037
37.691
37.6923
37.6939
37.6942
37.6998	--	--	--	--	--	--
37.7036	--	--	--	--	--	--
37.7099	--	--	--	--	--	--
37.7108	--	--	--	--	--	--
37.7117	--	--	--	--	--	--
37.7166	--	--	--	--	--	--
37.7169	--	--	--	--	--	--
37.717	--	--	--	--	--	--
37.7257	--	--	--	--	--	--
37.729	--	--	--	--	--	--
37.7305	--	--	--	--	--	--
37.7316	--	--	--	--	--	--
37.7395	--	--	--	--	--	--
37.7398	--	--	--	--	--	--
37.7432	--	--	--	--	--	--
37.7464	--	--	--	--	--	--
37.7469
37.7544			-0.00108
37.757
37.7592
37.7593
37.7617
37.762		-0.00235
37.7624
37.7652
37.7692
37.7695
37.774
37.7744
37.7774						-0.000784132
37.7829
37.7892	-0.000309349
37.7907
37.7938
37.8073
37.8098
37.8126
37.8177
37.8208
37.8259
37.8351
37.8358
37.8414				-0.000973237
37.8444
37.8453
37.8459
37.8501
37.856
37.8569						--
37.8645						--
37.8648						--
37.8672					-0.000835013	--
37.8685						--
37.8702						--
37.8705						--
37.8707						--
37.8709						--
37.8721						--
37.8786						--
37.8932						--
37.894						--
37.9019						--
37.9032						--
37.9052						--
37.9065
37.9078
37.909			-0.00131
37.9158
37.9183
37.9195
37.9229
37.9271
37.9315						-0.000886585
37.9321
37.9353
37.9354
37.9373
37.9383		-0.00253
37.9436	-0.000332906
37.9463
37.9505
37.9539
37.9613
37.9652
37.9694
37.971
37.9739
37.9741
37.9873
37.9902
37.9984
38.0002
38.0006
38.0043
38.0103
38.0109
38.0213					-0.000937988
38.0223
38.0241
38.0248
38.0351
38.0355
38.036
38.0418				-0.00108
38.0541
38.0557
38.0591
38.0603
38.0618
38.0628
38.0635
38.0699
38.0702
38.0714
38.0767
38.0785
38.0851
38.0891
38.0892
38.0921
38.0923		-0.0027
38.0936
38.1042
38.1091			-0.00155
38.1152
38.1192
38.1273
38.1311						-0.000989038
38.1372
38.1398
38.1403
38.1434	-0.000356462
38.149
38.1505
38.1531
38.1606
38.1694
38.1709
38.1725
38.1919
38.1976
38.1999
38.2039
38.2074
38.2101
38.2108
38.2155
38.2169
38.2208					-0.00104
38.2215
38.2234				-0.00118
38.2243
38.2317
38.2375
38.2438
38.2504
38.2506
38.2549
38.2583
38.2593
38.2611
38.2694
38.2713
38.2722
38.2743
38.2757
38.2831
38.2883
38.2903			-0.00178
38.2916		-0.00288
38.2932
38.2943
38.2958
38.3001
38.3018
38.3033
38.3117						-0.00109
38.3145
38.3182
38.3244	-0.000380019
38.3362
38.3374
38.341
38.349
38.3506
38.3522
38.3589
38.3611
38.3634
38.3676				-0.00128
38.3781
38.3807
38.3846						--
38.387						--
38.3902						--
38.3906						--
38.3938						--
38.394						--
38.4014					-0.00114	--
38.4019						--
38.4039						--
38.405						--
38.4059						--
38.4154						--
38.4165						--
38.418						--
38.43						--
38.4343			-0.00202			--
38.4353
38.4387
38.4394
38.4396
38.4415
38.4439
38.4488
38.4553						-0.00119
38.4559
38.4594
38.4621
38.4625
38.4683	-0.000403575
38.4686
38.4721		-0.00306
38.4819
38.4835
38.4844
38.4912
38.4918
38.495
38.4998
38.5037
38.5067
38.5133				-0.00138
38.5162
38.517
38.5215
38.5244
38.5283
38.5295
38.5317
38.5341
38.5387
38.5389
38.54
38.545					-0.00125
38.5453
38.5474
38.5486
38.5597
38.5599
38.5609
38.563
38.5787
38.5797			-0.00225
38.5821
38.5826
38.5829
38.5843
38.585
38.5856
38.5878
38.589
38.5913
38.5992
38.6003						-0.0013
38.6039
38.605
38.6073
38.6074
38.6095
38.6119
38.612
38.6135	-0.000427132				--	--
38.6141				-0.00148	--	--
38.6155		-0.00324			--	--
38.6268					--	--
38.6292					--	--
38.6317					--	--
38.6359					--	--
38.6389					--	--
38.639					--	--
38.6392					--	--
38.6479					--	--
38.6584					--	--
38.6599					--	--
38.6633					--	--
38.6663					--	--
38.6695					--	--
38.6705
38.6709
38.6717
38.6733
38.6789
38.679
38.6803			-0.00249
38.6846
38.6894
38.6899					-0.00135
38.69
38.6902
38.6922
38.6935
38.7006						-0.0014
38.7079
38.7139	-0.000450688
38.7234
38.7269
38.7275
38.7284
38.7294
38.7298
38.7343
38.7353
38.7356
38.7384
38.7389
38.7398
38.7438
38.7453				-0.00158
38.7489
38.7522						--
38.7566						--
38.7567						--
38.7604		-0.00342				--
38.762						--
38.7665						--
38.7667						--
38.7693						--
38.7695						--
38.7698						--
38.7714						--
38.7736						--
38.7791						--
38.7901						--
38.7902					-0.00145	--
38.7924						--
38.7938
38.7939
38.8019
38.806
38.8112			-0.00272
38.813
38.8151
38.8152
38.8201
38.8214
38.8236
38.827
38.8275
38.8289
38.83
38.8311						-0.0015
38.8348
38.8387
38.8439
38.8447	-0.000474245
38.848
38.8484
38.8567
38.8568
38.8598
38.8606		-0.0036
38.8654
38.8688
38.8715
38.8724
38.8726
38.882
38.8918
38.8963
38.8969
38.9005
38.9012
38.9038				-0.00169
38.9043
38.9089
38.9095
38.9145
38.9194
38.9205
38.9207					-0.00156
38.9228
38.9244
38.9269
38.9271
38.9474
38.9518
38.9539
38.9569
38.9574
38.9578
38.9604
38.9645
38.9653
38.9695			-0.00296
38.9724
38.9728
38.9741
38.978
38.9781
38.9842
38.987
38.9871
38.9889						-0.0016
38.991		-0.00378
38.996
38.9968
39.0018
39.0028	-0.000497801
39.0071
39.0174
39.0223
39.0256
39.0257
39.0258
39.0305
39.0437
39.0511
39.0524
39.0545
39.0564
39.0584
39.0621
39.0648
39.0671
39.0695
39.0754
39.0781
39.0785					-0.00166
39.0804
39.0822
39.0825				-0.00179
39.0968
39.1022
39.1046
39.1047
39.1115
39.115
39.1152
39.118
39.1211
39.1247
39.1249
39.1257
39.1296
39.1315
39.1346
39.1445
39.1446
39.1479			-0.00319
39.1487		-0.00396
39.1506
39.1518
39.1561
39.1592
39.1667						-0.00171
39.175
39.1802
39.1809	-0.000521358
39.186
39.1867
39.1943
39.195
39.1992
39.1999
39.2025
39.2031
39.2213
39.2321
39.2364
39.24
39.2448
39.2477
39.2542
39.2556
39.2563					-0.00176
39.2581
39.2592
39.26
39.2648
39.2718
39.279				-0.00189
39.2811
39.2825
39.289
39.2919
39.2926
39.2927
39.2956
39.2977
39.3
39.3089
39.3112
39.3197
39.3219
39.3221
39.3253
39.3263		-0.00413
39.3366
39.3417
39.3426
39.344			-0.00343
39.3461
39.3508
39.3519
39.3623						-0.00181
39.3627
39.3646
39.3709
39.3759
39.3768	-0.000544914
39.3825
39.3904
39.3936
39.397
39.4097
39.4104
39.4258
39.4274
39.4321
39.4337
39.4356
39.436
39.4373
39.4401
39.441				-0.00199
39.4508
39.4518					-0.00186
39.4527
39.4534
39.4555
39.4593
39.461
39.4611
39.4636
39.4804
39.4843
39.4864
39.4865
39.4878
39.4879
39.4909
39.4918
39.504
39.5041
39.5053
39.5057			-0.00366
39.5072
39.5133
39.5171
39.5173
39.519
39.5217		-0.00431
39.5235						-0.00191
39.5272
39.5317
39.5319
39.5324
39.5383	-0.000568471
39.5472
39.5514					--	--
39.5539					--	--
39.5558					--	--
39.5563					--	--
39.5573					--	--
39.5631				-0.00209	--	--
39.5695					--	--
39.574					--	--
39.5825					--	--
39.5865					--	--
39.5884					--	--
39.5934					--	--
39.5946					--	--
39.5969					--	--
39.6012					--	--
39.6017					--	--
39.6082
39.6118
39.6129					-0.00197
39.6134
39.6145
39.6167
39.6174
39.6277			-0.0039
39.6288
39.6306
39.6349
39.635
39.6451						-0.00201
39.6452
39.6486
39.6488
39.6519
39.6536
39.6542
39.6601	-0.000592027
39.6633
39.6649
39.6653
39.6728
39.6747
39.6778
39.6779
39.6783
39.6827		-0.00449
39.687
39.6925
39.6945				-0.00219
39.7045						--
39.7099						--
39.7131						--
39.7151						--
39.7159						--
39.7185						--
39.7212						--
39.7226						--
39.7291						--
39.732						--
39.7324						--
39.7332						--
39.7345					-0.00207	--
39.7359						--
39.7383						--
39.739						--
39.7552
39.7588			-0.00413
39.7595
39.7659
39.7666
39.7699
39.7702
39.7723
39.7726
39.7734
39.7758						-0.00211
39.7802
39.7852
39.786
39.7862
39.7909
39.7911	-0.000616495
39.7993
39.7996
39.8015
39.8034
39.8042		-0.00467
39.8047
39.8071
39.8083
39.8138
39.8151
39.8251
39.8327				-0.00229
39.8363
39.8405
39.8416
39.846						--
39.8493						--
39.8495						--
39.8505						--
39.8532						--
39.8637						--
39.8652					-0.00217	--
39.8665						--
39.869						--
39.8691						--
39.8731						--
39.8765						--
39.8811						--
39.8967			-0.00437			--
39.8969						--
39.8972						--
39.9004
39.9008
39.9024
39.9035
39.904
39.9054
39.9118
39.9134						-0.00221
39.9157
39.9166
39.923
39.9281
39.9288	-0.000647508
39.9298
39.9301
39.9347
39.9348		-0.00484
39.9398
39.9407
39.9415
39.9443
39.9449
39.945
39.9657
39.9667
39.9749
39.9778
39.9789
39.9836
39.9869
39.9875
39.9906
39.9938						--
39.9984						--
40.001						--
40.0017						--
40.0027					-0.00227	--
40.0039						--
40.0061				-0.00238		--
40.0066						--
40.0138						--
40.0229						--
40.0345						--
40.0376						--
40.0381						--
40.0389						--
40.0412						--
40.0414						--
40.0419
40.0429
40.0491
40.0522
40.0538
40.0602
40.0646
40.0656
40.067
40.0674
40.0694
40.0698			-0.00461
40.0722		-0.005
40.0763
40.0815
40.0821
40.0859						-0.00231
40.0871
40.0959
40.1017	-0.000673653
40.1019
40.1128
40.1131
40.1151
40.1167
40.1235
40.1245
40.1314
40.1362
40.144				-0.00248
40.1502
40.1507
40.1563						--
40.1595						--
40.1599						--
40.16						--
40.163						--
40.1733						--
40.1752					-0.00238	--
40.1763						--
40.178						--
40.1786						--
40.1791						--
40.1864						--
40.1897						--
40.2013						--
40.2066						--
40.2068						--
40.2074			-0.00486
40.2098
40.2102
40.2104
40.2137
40.2166
40.2195
40.2231						-0.00241
40.2236
40.226
40.2334
40.2392	-0.000697542
40.2397
40.2421
40.2446		-0.00515
40.2495
40.2502
40.2531
40.2537
40.2583
40.26
40.2679
40.2727
40.2859
40.2872
40.2899
40.2936
40.2968
40.3001
40.3005
40.3103
40.3124					-0.00248
40.3131					--	--
40.3134					--	--
40.3163					--	--
40.321				-0.00258	--	--
40.3259					--	--
40.3265					--	--
40.3359					--	--
40.336					--	--
40.3438					--	--
40.3465					--	--
40.3467					--	--
40.3475					--	--
40.3503					--	--
40.3508					--	--
40.3528					--	--
40.3537					--	--
40.3597
40.3626
40.3628
40.3684
40.3728
40.3762
40.3766
40.3817		-0.00528
40.3827
40.3842			-0.00513
40.3901
40.3906
40.3911
40.3994						-0.00251
40.4069
40.4086
40.41
40.4157	-0.00071816
40.4217
40.4247
40.4261
40.4284
40.4313
40.4391
40.4393
40.4489
40.4624
40.4632
40.47
40.4704				-0.00268
40.4731
40.4748
40.4761						--
40.4844						--
40.4845						--
40.4863						--
40.4868						--
40.4886					-0.00258	--
40.4894						--
40.4925						--
40.4968						--
40.5019						--
40.5092						--
40.5114						--
40.5187						--
40.5197						--
40.5214						--
40.5225						--
40.5234
40.5237
40.5268
40.5313
40.5332			-0.00538
40.5346
40.5386
40.5389
40.5413
40.548						-0.0026
40.552
40.5525
40.5569
40.5577		-0.00542
40.5589
40.5646	-0.000736051
40.5663
40.5674
40.5725
40.5746
40.5752
40.5762
40.583
40.59
40.5962
40.5987
40.6117
40.613
40.6187
40.6211				-0.00277
40.6218
40.6244
40.6246						--
40.6326						--
40.6342						--
40.6344						--
40.6347						--
40.6372					-0.00267	--
40.6379						--
40.6412						--
40.6515						--
40.6596						--
40.6614						--
40.662						--
40.6681						--
40.669						--
40.6708						--
40.6718						--
40.6741
40.6753
40.6812
40.6822
40.6837			-0.00564
40.6843
40.6869
40.6891
40.6967
40.698						-0.0027
40.7003
40.7009
40.7063		-0.00553
40.7092
40.7119
40.7147
40.7148	-0.000753472
40.7216
40.7244
40.7253
40.7302
40.7423
40.7433
40.7458
40.75
40.7536
40.7615
40.7687
40.7688
40.7718
40.7744
40.7769				-0.00287
40.7791
40.7844
40.7871					-0.00277
40.7877
40.7891
40.7893
40.7911
40.8061
40.8071
40.8099
40.8165
40.8179
40.8204
40.8216
40.8251
40.8311
40.832
40.8341
40.835
40.8363
40.8365
40.8392			-0.00591
40.8443
40.85
40.8506
40.853						-0.00279
40.8561		-0.00561
40.8575
40.8643
40.8646
40.8701	-0.000777786
40.8724
40.8758
40.8786
40.8793
40.8796
40.8898
40.8918
40.8974
40.9071
40.9139
40.9164
40.924
40.927
40.9293
40.9298
40.9382				-0.00297
40.9392
40.9422					-0.00286
40.9426
40.9462
40.9494
40.9496
40.9543
40.958
40.9591
40.9661
40.9718
40.9727
40.9751
40.9765
40.9771
40.98
40.9805
40.981
40.9813
40.985
40.9912
40.9951
40.9967
41.0002			-0.00618
41.0048
41.005
41.0054
41.011		-0.00569
41.0135						-0.00288
41.019
41.0254
41.0305
41.0309	-0.000801798
41.0322
41.0354
41.0365
41.0386
41.0392
41.0396
41.0453
41.0462
41.0531
41.0615				-0.00306
41.0617
41.072
41.0723
41.0767
41.0847
41.0875
41.0885						--
41.0897						--
41.0995						--
41.0999						--
41.1026					-0.00296	--
41.1028						--
41.1029						--
41.1067						--
41.1133						--
41.1194						--
41.1233			-0.00645			--
41.1278						--
41.1298						--
41.1312						--
41.133						--
41.1352						--
41.1353
41.1363						-0.00297
41.1367
41.1369
41.1403
41.1443
41.1484
41.1514
41.1539	-0.000824222
41.1574
41.1594
41.1613
41.1622
41.1649
41.1656
41.1714		-0.00577
41.1737
41.1791
41.1911
41.1925
41.1993
41.2
41.2042
41.2075
41.2099
41.2103
41.2122
41.2148
41.222
41.2253					-0.00304
41.2256
41.2294
41.2324
41.2398
41.2409				-0.00316
41.2504
41.2506
41.253
41.2555
41.2564
41.2577
41.2593
41.2628
41.2629
41.2661
41.2665
41.273
41.2738
41.2784
41.2834
41.2853
41.2874
41.2881
41.294		-0.00582
41.2947
41.2979
41.2993
41.3016
41.3023			-0.00674
41.3066
41.3126
41.3148						-0.00306
41.3257
41.3272
41.3327	-0.000838642
41.3349
41.3362
41.3388
41.3403
41.3405
41.3518
41.3586
41.3593
41.3652
41.3672				-0.00325
41.3759
41.3762
41.3776
41.3862
41.3889
41.3906
41.3918
41.3951
41.4003
41.4038					-0.00313
41.4039
41.4041
41.408
41.4096
41.4153
41.4167
41.4235
41.4284			-0.00702
41.4303
41.432
41.4324
41.4338
41.4359
41.4376
41.4405						-0.00315
41.4412
41.4423
41.4433
41.4457
41.4519
41.4532
41.4586	-0.000846924
41.4599
41.4638
41.4656
41.4661
41.4663
41.4724		-0.00586
41.4736
41.4797
41.481
41.4834
41.4865
41.4893
41.5024
41.5031
41.5056
41.5113
41.5119
41.5143				-0.00334
41.5146
41.5161
41.5222
41.5225
41.5258
41.5294					-0.00322
41.5336
41.5369
41.5378
41.5506
41.555
41.5592
41.5612
41.5631
41.5639
41.564
41.5667
41.5681
41.5699
41.5726
41.5753			-0.00731
41.5773
41.579
41.5864
41.5869						-0.00322
41.591
41.5918
41.5941
41.5979		-0.0059
41.5999
41.6051
41.6053	-0.000865132
41.6055
41.6094
41.6123
41.6137
41.6268
41.6382
41.6404
41.6494
41.6508
41.6581
41.6585
41.6603
41.6611
41.6624
41.665
41.6692				-0.00344
41.672
41.6757
41.6759					-0.00331
41.6761
41.6765
41.6801
41.6914
41.6976
41.7004
41.7048
41.7054
41.7073
41.7093
41.713
41.7134
41.7137
41.7173
41.719
41.7234
41.7239
41.7298			-0.00761
41.7333
41.7372
41.738
41.7397
41.7407
41.741						-0.0033
41.7442		-0.00591
41.7512
41.7528
41.7543
41.7587
41.7597	-0.000880662
41.7627
41.7663
41.7718
41.7755
41.7828
41.792
41.7932
41.8033
41.8127
41.8139
41.8153
41.8164
41.8176
41.8228				-0.00352
41.8258
41.8289
41.8293
41.8297
41.83					-0.00339
41.8342
41.8381
41.8433
41.8439
41.8534
41.8578
41.8593
41.8611
41.8632
41.8645
41.8651
41.8664
41.867
41.8744
41.8769
41.8771
41.8832			-0.0079
41.8864
41.891
41.8918
41.894						-0.00339
41.8967
41.8982		-0.00593
41.905
41.9076
41.9095
41.9108
41.9113
41.9129	-0.000898755
41.9148
41.919
41.9208
41.9244
41.928
41.9495
41.9497
41.9561
41.9658
41.9683
41.9692
41.9713
41.974
41.9786
41.9803				-0.00362
41.9825
41.9829					-0.00347
41.9831
41.9854
41.9858
41.9871
41.9966
42.0002
42.0053
42.0102
42.0121
42.0137
42.0146
42.016
42.0177
42.0182
42.0197
42.0297
42.0335
42.0404			-0.0082
42.0414
42.0433
42.0436
42.0445
42.0507						-0.00347
42.051		-0.00594
42.0576
42.0627
42.0637
42.0646
42.0666
42.0699	-0.000913041
42.0706
42.0738
42.0756
42.0758
42.0761
42.0809
42.1126
42.1161
42.1169
42.1227
42.1251
42.1257
42.135
42.1357
42.1386
42.139
42.1396					-0.00356
42.1402
42.1438
42.1478				-0.00371
42.1487
42.1519
42.1523
42.1609
42.1628
42.1664
42.1685
42.1697
42.1701
42.1725
42.1738
42.1763
42.1776
42.1813
42.1861
42.1999
42.2
42.2001
42.2009
42.2076		-0.00594	-0.0085
42.2101
42.2121
42.2139
42.2173						-0.00355
42.2179
42.2256
42.2309
42.2316
42.2323
42.2327
42.2364
42.2369	-0.000924332
42.242
42.252
42.2536
42.2752
42.2759
42.2791
42.2844				-0.0038
42.2872
42.2878
42.2882
42.2895
42.2918
42.2922
42.3014
42.3019
42.3046
42.3055
42.3062					-0.00363
42.3105
42.3142
42.3173
42.3254
42.3263
42.3299
42.3349
42.336
42.3364
42.3389
42.3392
42.3427
42.344			-0.00881
42.3463
42.3521
42.3523
42.3533						-0.00362
42.364
42.3663
42.3673
42.3676
42.3678
42.3716
42.3731	-0.000934133
42.3741		-0.00592
42.3778
42.3802
42.3811
42.3829
42.3881
42.3959
42.4037
42.4063
42.4149
42.4255
42.4274
42.4277
42.4279
42.4281
42.437				-0.0039
42.4372
42.4395
42.44
42.4413
42.4421					-0.00371
42.4424
42.4465
42.4534
42.4613
42.4693
42.4695
42.4704
42.4707
42.4712
42.472
42.4742
42.4747
42.4786
42.4879
42.488
42.4911
42.4935
42.4963			-0.00913
42.4984
42.502
42.503
42.505
42.5052						-0.0037
42.5099		-0.0059
42.5159
42.5175
42.5186
42.52
42.5227
42.5253	-0.000942712
42.5296
42.5305
42.5446
42.5465
42.548
42.5535
42.5667
42.5682
42.5693
42.5776
42.5788				-0.00399
42.5798
42.5804
42.5809
42.5889
42.5931
42.594					-0.00379
42.5941
42.5984
42.6056
42.6074
42.6104
42.6122
42.6224
42.6236
42.625
42.6262
42.6264
42.6289
42.6303
42.6343
42.6345
42.6378			-0.00944
42.6395
42.6396
42.6463						-0.00378
42.6536
42.6547
42.6565
42.6588
42.6614
42.6617		-0.00587
42.663
42.6666	-0.000964953
42.6674
42.6678
42.6679
42.6705
42.6809
42.6815
42.6884
42.7071
42.7076
42.7116
42.7188
42.7207
42.7209
42.7297
42.7305
42.7328
42.734
42.735					-0.00387
42.7394
42.7421
42.7423				-0.00408
42.743
42.7435
42.7522
42.7563
42.7567
42.7632
42.7643
42.765
42.7672
42.7692
42.7712
42.7713
42.7732
42.7772
42.7802
42.7916
42.7935
42.7944
42.7955
42.8011			-0.00975
42.8025
42.8026		-0.00584
42.8045
42.8075
42.8082
42.8091						-0.00385
42.8206
42.8244
42.8249
42.8296	-0.000970941
42.8322
42.833
[truncated: 14,385 more rows]

## Sheet: Fig2i
			pH
Temperture	6	7	7.5	8	8.5	9
36.7172
36.7406
36.7639
36.7777
36.7937
36.804
36.8095
36.8102
36.817
36.84
36.8401
36.8446						0.000136649
36.8451
36.8544
36.8667
36.8675
36.8692
36.879
36.8806
36.8861
36.8864
36.8892
36.8908
36.8914
36.9046
36.9084
36.9138
36.9148
36.9161
36.9208						2.78957e-05
36.9213
36.9284
36.9355					-0.000295633
36.943
36.9453
36.9499
36.9528
36.9545
36.9555
36.9599
36.9601
36.9622
36.9655
36.9678
36.9724
36.9726				-0.000995052
36.977
36.9809
36.9848
36.985
36.9855
36.9896
36.9912
36.9944						-8.08575e-05
36.9946
36.9948
36.997			-0.000691455
36.9979
36.9983
37.0083
37.0117					-0.000355901
37.0167
37.0187
37.0234
37.0258
37.0287
37.0294
37.0304
37.0336		-0.00015876
37.0356
37.036
37.0391
37.0415
37.0488				-0.00104
37.0494
37.0518
37.0522
37.0533				--	--	--
37.0543				--	--	--
37.0545				--	--	--
37.0551				--	--	--
37.058				--	--	--
37.0586				--	--	--
37.0612				--	--	--
37.064				--	--	--
37.0644				--	--	--
37.065				--	--	--
37.0657				--	--	--
37.0663				--	--	--
37.0709				--	--	--
37.0732			-0.000747428	--	--	--
37.0742				--	--	--
37.0745				--	--	--
37.0797	-7.9324e-05
37.0813
37.0838
37.0853					-0.000416168
37.0888						-0.000189611
37.0892
37.099
37.1019
37.1039
37.1065
37.1098		-0.000239434
37.1112
37.1118
37.1122
37.1129
37.1194
37.1224				-0.00108
37.1225
37.1232
37.1241
37.127
37.1275
37.1283
37.1336
37.1347
37.1361
37.1365
37.1382
37.1402
37.1405
37.1414
37.1425
37.1445						--
37.1454						--
37.1467			-0.000803402			--
37.1478						--
37.148						--
37.149						--
37.1498						--
37.1511						--
37.1533						--
37.1558	-0.000103192					--
37.1597						--
37.1615						--
37.1792						--
37.1797					-0.000476436	--
37.1801						--
37.1833		-0.000320109				--
37.1839
37.1843						-0.000298364
37.1847
37.1852
37.1858
37.1859
37.193
37.1959
37.1987
37.1999
37.2007
37.2018
37.2068
37.2083
37.2111
37.212
37.2137					--	--
37.214					--	--
37.2146					--	--
37.2161					--	--
37.2168				-0.00113	--	--
37.2171					--	--
37.22					--	--
37.2215					--	--
37.2221					--	--
37.2258					--	--
37.2291					--	--
37.2292	-0.000127061				--	--
37.2298					--	--
37.2316					--	--
37.2318					--	--
37.239					--	--
37.2411			-0.000859375
37.2423
37.2425
37.2446
37.2453
37.2491
37.2554
37.2591
37.2618
37.2643						-0.000407117
37.2647
37.2676
37.2716
37.2741
37.2744
37.2751					-0.000536704
37.2777		-0.000400784
37.2795
37.2802
37.2831
37.284
37.2849
37.2869
37.287
37.288
37.2881
37.291
37.2945
37.296
37.3003
37.3048
37.308
37.3083					--	--
37.3084					--	--
37.3092					--	--
37.3098					--	--
37.3105					--	--
37.312					--	--
37.3122				-0.00117	--	--
37.3127					--	--
37.3133					--	--
37.3157					--	--
37.3171					--	--
37.3235	-0.000150929				--	--
37.3246					--	--
37.3247					--	--
37.3281					--	--
37.3293					--	--
37.3346
37.3351
37.3356
37.3365			-0.000915349
37.3379
37.3426
37.3464
37.3479						-0.00051587
37.3483
37.3498
37.3502
37.3551					-0.000596972
37.3588
37.3601
37.3651
37.367
37.3676
37.3699
37.3706
37.3707
37.3715
37.3731		-0.000481459
37.3732
37.3749
37.3756
37.3785
37.3842
37.3894
37.3914
37.3922				-0.00121
37.3927
37.3928
37.3929				--	--	--
37.3958				--	--	--
37.3972				--	--	--
37.3987				--	--	--
37.4033				--	--	--
37.4034				--	--	--
37.4037				--	--	--
37.4046				--	--	--
37.406				--	--	--
37.4084				--	--	--
37.4131				--	--	--
37.4146				--	--	--
37.4151				--	--	--
37.4164			-0.000971322	--	--	--
37.4179				--	--	--
37.418				--	--	--
37.4189	-0.000174798
37.4195
37.422
37.4229
37.4249
37.4291
37.4304						-0.000624623
37.4308
37.4319
37.4383
37.4387					-0.00065724
37.4487
37.4498
37.4508
37.4531		-0.000562134
37.4533
37.4538
37.4539
37.454
37.4548
37.4556
37.4598
37.4602
37.4671
37.4688
37.4713
37.4731
37.4754
37.4758				-0.00126
37.4766
37.4776
37.4784
37.4809				--	--	--
37.4827				--	--	--
37.4833				--	--	--
37.4836				--	--	--
37.486				--	--	--
37.4882				--	--	--
37.491				--	--	--
37.4949				--	--	--
37.4958				--	--	--
37.4983				--	--	--
37.4988	-0.000198666			--	--	--
37.5			-0.00103	--	--	--
37.5015				--	--	--
37.5016				--	--	--
37.5022				--	--	--
37.5032				--	--	--
37.5057
37.5092
37.5167
37.5212					-0.000717507
37.5217
37.5241
37.5256
37.5329
37.5334
37.5347
37.5359
37.5367		-0.000642809
37.5383
37.539
37.5392
37.5403						-0.000733376
37.5407
37.549
37.5519
37.5524
37.5547
37.5583				-0.0013
37.5592
37.5634
37.5635
37.5636
37.5658
37.5669
37.5671
37.5696
37.5707
37.5774
37.5808				--	--	--
37.5822	-0.000222534			--	--	--
37.5824			-0.00108	--	--	--
37.584				--	--	--
37.5842				--	--	--
37.5854				--	--	--
37.5885				--	--	--
37.5886				--	--	--
37.5919				--	--	--
37.601				--	--	--
37.6038				--	--	--
37.6061				--	--	--
37.6115				--	--	--
37.6124				--	--	--
37.6151				--	--	--
37.6152				--	--	--
37.6158
37.6191		-0.000723483
37.6204
37.6207
37.6217
37.6219
37.6286
37.6311					-0.000777775
37.6339
37.6352
37.6366
37.6371
37.6423
37.6454
37.6478
37.6493
37.6495					--	--
37.6521					--	--
37.6549					--	--
37.6646	-0.000246403				--	--
37.6682				-0.00135	--	--
37.6694					--	--
37.6736					--	--
37.6804					--	--
37.6806					--	--
37.6819					--	--
37.6831					--	--
37.6865					--	--
37.687					--	--
37.6909					--	--
37.691					--	--
37.6923			-0.00114		--	--
37.6939
37.6942
37.6998
37.7036
37.7099
37.7108
37.7117
37.7166						-0.000842129
37.7169
37.717
37.7257
37.729		-0.000804158
37.7305
37.7316
37.7395
37.7398
37.7432		--	--	--	--	--
37.7464		--	--	--	--	--
37.7469		--	--	--	--	--
37.7544		--	--	--	--	--
37.757		--	--	--	--	--
37.7592		--	--	--	--	--
37.7593		--	--	--	--	--
37.7617		--	--	--	--	--
37.762		--	--	--	--	--
37.7624		--	--	--	--	--
37.7652		--	--	--	--	--
37.7692		--	--	--	--	--
37.7695		--	--	--	--	--
37.774		--	--	--	--	--
37.7744	-0.000270271	--	--	--	--	--
37.7774		--	--	--	--	--
37.7829
37.7892
37.7907
37.7938
37.8073					-0.000838043
37.8098
37.8126
37.8177
37.8208
37.8259
37.8351
37.8358
37.8414
37.8444				-0.00139
37.8453
37.8459
37.8501
37.856
37.8569
37.8645
37.8648
37.8672
37.8685			-0.0012
37.8702
37.8705						-0.000950883
37.8707
37.8709
37.8721
37.8786
37.8932
37.894
37.9019
37.9032			--	--	--	--
37.9052		-0.000884833	--	--	--	--
37.9065			--	--	--	--
37.9078			--	--	--	--
37.909			--	--	--	--
37.9158			--	--	--	--
37.9183			--	--	--	--
37.9195			--	--	--	--
37.9229			--	--	--	--
37.9271			--	--	--	--
37.9315			--	--	--	--
37.9321			--	--	--	--
37.9353			--	--	--	--
37.9354			--	--	--	--
37.9373			--	--	--	--
37.9383			--	--	--	--
37.9436
37.9463
37.9505	-0.000294139
37.9539
37.9613					-0.000898311
37.9652
37.9694
37.971
37.9739
37.9741
37.9873
37.9902
37.9984				-0.00143
38.0002
38.0006
38.0043
38.0103				--	--	--
38.0109				--	--	--
38.0213				--	--	--
38.0223			-0.00125	--	--	--
38.0241				--	--	--
38.0248				--	--	--
38.0351				--	--	--
38.0355				--	--	--
38.036				--	--	--
38.0418				--	--	--
38.0541				--	--	--
38.0557				--	--	--
38.0591		-0.000965508		--	--	--
38.0603				--	--	--
38.0618				--	--	--
38.0628				--	--	--
38.0635
38.0699						-0.00106
38.0702
38.0714
38.0767
38.0785
38.0851
38.0891
38.0892
38.0921
38.0923
38.0936
38.1042	-0.000318008
38.1091
38.1152
38.1192
38.1273
38.1311
38.1372
38.1398
38.1403
38.1434
38.149
38.1505
38.1531
38.1606					-0.000958578
38.1694
38.1709
38.1725
38.1919
38.1976				-0.00148
38.1999
38.2039
38.2074
38.2101
38.2108
38.2155
38.2169
38.2208
38.2215			-0.00131
38.2234
38.2243
38.2317
38.2375
38.2438
38.2504						-0.00117
38.2506
38.2549
38.2583		-0.00105
38.2593
38.2611
38.2694
38.2713
38.2722
38.2743
38.2757
38.2831
38.2883
38.2903
38.2916
38.2932
38.2943
38.2958
38.3001
38.3018
38.3033	-0.000341876
38.3117
38.3145
38.3182
38.3244
38.3362
38.3374
38.341					-0.00102
38.349
38.3506
38.3522
38.3589
38.3611
38.3634
38.3676
38.3781				-0.00152
38.3807
38.3846
38.387
38.3902
38.3906
38.3938						-0.00128
38.394
38.4014
38.4019			-0.00136
38.4039
38.405
38.4059
38.4154
38.4165
38.418
38.43			--	--	--	--
38.4343			--	--	--	--
38.4353			--	--	--	--
38.4387		-0.00113	--	--	--	--
38.4394			--	--	--	--
38.4396			--	--	--	--
38.4415			--	--	--	--
38.4439			--	--	--	--
38.4488			--	--	--	--
38.4553			--	--	--	--
38.4559			--	--	--	--
38.4594			--	--	--	--
38.4621			--	--	--	--
38.4625			--	--	--	--
38.4683			--	--	--	--
38.4686			--	--	--	--
38.4721
38.4819
38.4835	-0.000365745
38.4844					-0.00108
38.4912
38.4918
38.495
38.4998
38.5037
38.5067
38.5133
38.5162
38.517
38.5215				-0.00157
38.5244
38.5283
38.5295
38.5317
38.5341
38.5387						-0.00139
38.5389
38.54
38.545
38.5453			-0.00142
38.5474
38.5486
38.5597
38.5599
38.5609
38.563
38.5787
38.5797
38.5821		-0.00121	--	--	--	--
38.5826			--	--	--	--
38.5829			--	--	--	--
38.5843			--	--	--	--
38.585			--	--	--	--
38.5856			--	--	--	--
38.5878			--	--	--	--
38.589			--	--	--	--
38.5913			--	--	--	--
38.5992			--	--	--	--
38.6003			--	--	--	--
38.6039			--	--	--	--
38.605			--	--	--	--
38.6073			--	--	--	--
38.6074			--	--	--	--
38.6095			--	--	--	--
38.6119
38.612
38.6135
38.6141
38.6155
38.6268	-0.000389613
38.6292					-0.00114
38.6317
38.6359
38.6389						-0.00149
38.639
38.6392
38.6479
38.6584
38.6599
38.6633
38.6663				-0.00161	--	--
38.6695					--	--
38.6705					--	--
38.6709					--	--
38.6717					--	--
38.6733					--	--
38.6789					--	--
38.679					--	--
38.6803					--	--
38.6846					--	--
38.6894					--	--
38.6899					--	--
38.69			-0.00148		--	--
38.6902					--	--
38.6922					--	--
38.6935					--	--
38.7006
38.7079
38.7139
38.7234
38.7269		-0.00129
38.7275
38.7284
38.7294					-0.0012
38.7298
38.7343
38.7353
38.7356
38.7384
38.7389
38.7398
38.7438
38.7453
38.7489
38.7522
38.7566
38.7567
38.7604
38.762
38.7665				-0.00165
38.7667
38.7693						-0.0016
38.7695
38.7698
38.7714	-0.000413481
38.7736
38.7791
38.7901
38.7902			-0.00153
38.7924
38.7938
38.7939
38.8019
38.806
38.8112
38.813
38.8151
38.8152
38.8201
38.8214
38.8236
38.827		-0.00137
38.8275
38.8289
38.83
38.8311
38.8348
38.8387
38.8439
38.8447
38.848
38.8484
38.8567
38.8568
38.8598					-0.00126
38.8606
38.8654
38.8688
38.8715	-0.00043735
38.8724
38.8726
38.882
38.8918
38.8963
38.8969				-0.0017
38.9005
38.9012
38.9038
38.9043
38.9089
38.9095
38.9145
38.9194
38.9205			-0.00159
38.9207
38.9228
38.9244
38.9269						-0.00171
38.9271
38.9474
38.9518
38.9539
38.9569
38.9574		-0.00145
38.9578
38.9604
38.9645
38.9653
38.9695
38.9724
38.9728
38.9741
38.978
38.9781
38.9842
38.987
38.9871
38.9889
38.991
38.996
38.9968
39.0018	-0.000461218
39.0028
39.0071
39.0174					-0.00132
39.0223
39.0256
39.0257
39.0258
39.0305
39.0437
39.0511
39.0524
39.0545				-0.00174
39.0564
39.0584
39.0621
39.0648
39.0671
39.0695
39.0754
39.0781			-0.00164
39.0785
39.0804
39.0822
39.0825
39.0968
39.1022
39.1046						-0.00182
39.1047
39.1115
39.115		-0.00153
39.1152
39.118
39.1211
39.1247
39.1249
39.1257
39.1296
39.1315
39.1346
39.1445
39.1446
39.1479
39.1487
39.1506
39.1518
39.1561
39.1592	-0.000485087
39.1667
39.175
39.1802
39.1809
39.186
39.1867
39.1943
39.195					-0.00138
39.1992
39.1999
39.2025
39.2031
39.2213
39.2321				-0.00179
39.2364
39.24
39.2448
39.2477
39.2542
39.2556			-0.0017
39.2563
39.2581
39.2592
39.26
39.2648
39.2718
39.279
39.2811
39.2825
39.289
39.2919
39.2926		-0.00161
39.2927
39.2956
39.2977
39.3						-0.00193
39.3089
39.3112
39.3197
39.3219
39.3221
39.3253
39.3263
39.3366	-0.000508955
39.3417
39.3426
39.344
39.3461
39.3508
39.3519
39.3623
39.3627
39.3646
39.3709
39.3759
39.3768
39.3825
39.3904					-0.00144
39.3936
39.397
39.4097
39.4104
39.4258
39.4274				-0.00183
39.4321
39.4337
39.4356
39.436
39.4373
39.4401
39.441
39.4508			-0.00175
39.4518
39.4527
39.4534
39.4555
39.4593
39.461						-0.00204
39.4611
39.4636
39.4804
39.4843
39.4864
39.4865
39.4878
39.4879		-0.00169
39.4909
39.4918		--	--	--	--	--
39.504		--	--	--	--	--
39.5041		--	--	--	--	--
39.5053		--	--	--	--	--
39.5057		--	--	--	--	--
39.5072		--	--	--	--	--
39.5133		--	--	--	--	--
39.5171		--	--	--	--	--
39.5173		--	--	--	--	--
39.519		--	--	--	--	--
39.5217		--	--	--	--	--
39.5235		--	--	--	--	--
39.5272		--	--	--	--	--
39.5317	-0.000532823	--	--	--	--	--
39.5319		--	--	--	--	--
39.5324		--	--	--	--	--
39.5383
39.5472
39.5514					-0.0015
39.5539
39.5558
39.5563
39.5573
39.5631
39.5695
39.574
39.5825						-0.00215
39.5865
39.5884				-0.00187
39.5934
39.5946
39.5969
39.6012
39.6017
39.6082
39.6118			-0.00181
39.6129
39.6134
39.6145
39.6167
39.6174
39.6277
39.6288
39.6306
39.6349
39.635
39.6451
39.6452
39.6486
39.6488		-0.00177
39.6519
39.6536
39.6542
39.6601
39.6633
39.6649
39.6653
39.6728					-0.00156
39.6747
39.6778
39.6779
39.6783
39.6827
39.687
39.6925	-0.000556692
39.6945
39.7045
39.7099				-0.00192
39.7131						-0.00223
39.7151
39.7159
39.7185
39.7212
39.7226
39.7291
39.732
39.7324
39.7332			-0.00187
39.7345
39.7359
39.7383			--	--	--	--
39.739			--	--	--	--
39.7552			--	--	--	--
39.7588			--	--	--	--
39.7595			--	--	--	--
39.7659			--	--	--	--
39.7666			--	--	--	--
39.7699			--	--	--	--
39.7702		-0.00185	--	--	--	--
39.7723			--	--	--	--
39.7726			--	--	--	--
39.7734			--	--	--	--
39.7758			--	--	--	--
39.7802			--	--	--	--
39.7852			--	--	--	--
39.786			--	--	--	--
39.7862
39.7909
39.7911
39.7993
39.7996
39.8015
39.8034					-0.00162
39.8042
39.8047
39.8071
39.8083
39.8138	-0.00058056
39.8151
39.8251
39.8327
39.8363
39.8405				-0.00196
39.8416
39.846
39.8493
39.8495
39.8505						-0.00232
39.8532
39.8637			-0.00193
39.8652
39.8665
39.869
39.8691
39.8731
39.8765
39.8811
39.8967
39.8969			--	--	--	--
39.8972			--	--	--	--
39.9004			--	--	--	--
39.9008		-0.00193	--	--	--	--
39.9024			--	--	--	--
39.9035			--	--	--	--
39.904			--	--	--	--
39.9054			--	--	--	--
39.9118			--	--	--	--
39.9134			--	--	--	--
39.9157			--	--	--	--
39.9166			--	--	--	--
39.923			--	--	--	--
39.9281			--	--	--	--
39.9288			--	--	--	--
39.9298			--	--	--	--
39.9301
39.9347
39.9348
39.9398
39.9407					-0.00168
39.9415
39.9443	-0.000603561
39.9449
39.945
39.9657
39.9667
39.9749
39.9778				-0.00199
39.9789
39.9836
39.9869
39.9875
39.9906
39.9938
39.9984
40.001			-0.00198
40.0017
40.0027
40.0039
40.0061
40.0066
40.0138
40.0229						-0.00241
40.0345
40.0376
40.0381		-0.00201
40.0389
40.0412
40.0414
40.0419
40.0429
40.0491
40.0522
40.0538
40.0602
40.0646
40.0656
40.067
40.0674
40.0694
40.0698
40.0722
40.0763
40.0815	-0.000629493
40.0821
40.0859
40.0871
40.0959
40.1017
40.1019
40.1128
40.1131					-0.00174
40.1151
40.1167
40.1235
40.1245
40.1314
40.1362
40.144
40.1502				-0.00204
40.1507
40.1563
40.1595
40.1599
40.16						-0.00252
40.163
40.1733			-0.00205
40.1752
40.1763
40.178
40.1786
40.1791
40.1864
40.1897
40.2013
40.2066			--	--	--	--
40.2068			--	--	--	--
40.2074			--	--	--	--
40.2098			--	--	--	--
40.2102			--	--	--	--
40.2104		-0.00208	--	--	--	--
40.2137			--	--	--	--
40.2166			--	--	--	--
40.2195			--	--	--	--
40.2231			--	--	--	--
40.2236			--	--	--	--
40.226			--	--	--	--
40.2334			--	--	--	--
40.2392			--	--	--	--
40.2397			--	--	--	--
40.2421			--	--	--	--
40.2446
40.2495
40.2502					-0.00179
40.2531
40.2537	-0.000654074
40.2583
40.26
40.2679
40.2727
40.2859
40.2872				-0.00209
40.2899
40.2936
40.2968
40.3001
40.3005
40.3103			-0.00209
40.3124
40.3131
40.3134
40.3163
40.321
40.3259
40.3265
40.3359
40.336						-0.00261
40.3438
40.3465
40.3467
40.3475		-0.00214
40.3503
40.3508
40.3528
40.3537
40.3597
40.3626
40.3628
40.3684
40.3728
40.3762
40.3766
40.3817
40.3827
40.3842
40.3901
40.3906	-0.000672529
40.3911
40.3994
40.4069
40.4086
40.41
40.4157
40.4217
40.4247
40.4261					-0.00187
40.4284
40.4313
40.4391
40.4393
40.4489
40.4624
40.4632				-0.00212
40.47
40.4704
40.4731
40.4748
40.4761
40.4844
40.4845						-0.0027
40.4863			-0.00216
40.4868
40.4886
40.4894
40.4925
40.4968
40.5019
40.5092
40.5114
40.5187
40.5197
40.5214			--	--	--	--
40.5225			--	--	--	--
40.5234		-0.00221	--	--	--	--
40.5237			--	--	--	--
40.5268			--	--	--	--
40.5313			--	--	--	--
40.5332			--	--	--	--
40.5346			--	--	--	--
40.5386			--	--	--	--
40.5389			--	--	--	--
40.5413			--	--	--	--
40.548			--	--	--	--
40.552			--	--	--	--
40.5525			--	--	--	--
40.5569			--	--	--	--
40.5577			--	--	--	--
40.5589
40.5646
40.5663	-0.00069431
40.5674
40.5725
40.5746					-0.00192
40.5752
40.5762
40.583
40.59
40.5962
40.5987
40.6117				-0.00215
40.613
40.6187
40.6211
40.6218
40.6244
40.6246
40.6326
40.6342
40.6344						-0.00279
40.6347			-0.00221
40.6372
40.6379
40.6412
40.6515
40.6596
40.6614
40.662
40.6681
40.669
40.6708			--	--	--	--
40.6718		-0.00227	--	--	--	--
40.6741			--	--	--	--
40.6753			--	--	--	--
40.6812			--	--	--	--
40.6822			--	--	--	--
40.6837			--	--	--	--
40.6843			--	--	--	--
40.6869			--	--	--	--
40.6891			--	--	--	--
40.6967			--	--	--	--
40.698			--	--	--	--
40.7003			--	--	--	--
40.7009			--	--	--	--
40.7063			--	--	--	--
40.7092			--	--	--	--
40.7119
40.7147	-0.000712534
40.7148
40.7216
40.7244					-0.00197
40.7253
40.7302
40.7423
40.7433
40.7458
40.75
40.7536
40.7615				-0.00216
40.7687
40.7688
40.7718
40.7744
40.7769
40.7791
40.7844			-0.00224
40.7871
40.7877
40.7891
40.7893						-0.00287
40.7911
40.8061
40.8071
40.8099
40.8165
40.8179
40.8204
40.8216		-0.00234
40.8251		--	--	--	--	--
40.8311		--	--	--	--	--
40.832		--	--	--	--	--
40.8341		--	--	--	--	--
40.835		--	--	--	--	--
40.8363		--	--	--	--	--
40.8365		--	--	--	--	--
40.8392		--	--	--	--	--
40.8443		--	--	--	--	--
40.85		--	--	--	--	--
40.8506		--	--	--	--	--
40.853		--	--	--	--	--
40.8561		--	--	--	--	--
40.8575		--	--	--	--	--
40.8643	-0.000734072	--	--	--	--	--
40.8646		--	--	--	--	--
40.8701
40.8724
40.8758
40.8786
40.8793					-0.00203
40.8796
40.8898
40.8918
40.8974
40.9071
40.9139
40.9164				-0.00219
40.924
40.927
40.9293
40.9298
40.9382
40.9392			-0.00228
40.9422
40.9426
40.9462
40.9494
40.9496						-0.00296
40.9543
40.958
40.9591
40.9661
40.9718
40.9727
40.9751
40.9765		-0.0024
40.9771
40.98		--	--	--	--	--
40.9805		--	--	--	--	--
40.981		--	--	--	--	--
40.9813		--	--	--	--	--
40.985		--	--	--	--	--
40.9912		--	--	--	--	--
40.9951		--	--	--	--	--
40.9967		--	--	--	--	--
41.0002		--	--	--	--	--
41.0048		--	--	--	--	--
41.005		--	--	--	--	--
41.0054		--	--	--	--	--
41.011		--	--	--	--	--
41.0135		--	--	--	--	--
41.019	-0.000751571	--	--	--	--	--
41.0254		--	--	--	--	--
41.0305
41.0309
41.0322
41.0354
41.0365
41.0386
41.0392
41.0396					-0.00209
41.0453
41.0462
41.0531
41.0615
41.0617
41.072
41.0723						-0.00303
41.0767				-0.00223
41.0847
41.0875
41.0885
41.0897
41.0995			-0.00232
41.0999
41.1026
41.1028
41.1029
41.1067
41.1133
41.1194
41.1233
41.1278
41.1298
41.1312
41.133
41.1352
41.1353
41.1363
41.1367		-0.00247
41.1369
41.1403
41.1443
41.1484
41.1514
41.1539
41.1574
41.1594
41.1613
41.1622					-0.00214
41.1649
41.1656
41.1714
41.1737
41.1791	-0.000774394
41.1911
41.1925
41.1993				-0.00227
41.2
41.2042
41.2075
41.2099
41.2103
41.2122
41.2148
41.222			-0.00237
41.2253
41.2256
41.2294
41.2324
41.2398
41.2409
41.2504
41.2506						-0.00311
41.253
41.2555
41.2564
41.2577
41.2593		-0.00252
41.2628
41.2629
41.2661
41.2665
41.273
41.2738
41.2784
41.2834
41.2853
41.2874
41.2881
41.294
41.2947
41.2979
41.2993
41.3016	-0.000799795
41.3023
41.3066
41.3126
41.3148
41.3257
41.3272
41.3327
41.3349
41.3362
41.3388
41.3403
41.3405					-0.00219
41.3518
41.3586
41.3593
41.3652
41.3672
41.3759
41.3762						-0.00317
41.3776				-0.00229
41.3862
41.3889
41.3906
41.3918
41.3951
41.4003			-0.00239
41.4038
41.4039
41.4041
41.408
41.4096
41.4153
41.4167
41.4235
41.4284
41.4303
41.432
41.4324
41.4338
41.4359
41.4376		-0.00257
41.4405
41.4412
41.4423
41.4433
41.4457
41.4519
41.4532
41.4586
41.4599
41.4638
41.4656
41.4661					-0.00225
41.4663
41.4724
41.4736
41.4797	-0.000813166
41.481
41.4834
41.4865
41.4893
41.5024
41.5031				-0.00231
41.5056
41.5113
41.5119
41.5143
41.5146
41.5161
41.5222
41.5225						-0.00323
41.5258			-0.00242
41.5294
41.5336
41.5369
41.5378
41.5506
41.555
41.5592
41.5612
41.5631		-0.00263
41.5639
41.564
41.5667
41.5681
41.5699
41.5726
41.5753
41.5773
41.579
41.5864
41.5869
41.591
41.5918
41.5941
41.5979
41.5999
41.6051	-0.00082931
41.6053
41.6055
41.6094
41.6123					-0.00231
41.6137
41.6268
41.6382
41.6404
41.6494				-0.00233
41.6508
41.6581
41.6585
41.6603
41.6611
41.6624
41.665
41.6692
41.672			-0.00245
41.6757
41.6759
41.6761
41.6765						-0.00329
41.6801
41.6914
41.6976
41.7004
41.7048
41.7054
41.7073
41.7093		-0.00268
41.713
41.7134
41.7137
41.7173
41.719
41.7234
41.7239
41.7298
41.7333
41.7372
41.738
41.7397
41.7407
41.741
41.7442
41.7512	-0.000852526
41.7528
41.7543
41.7587
41.7597
41.7627						--
41.7663					-0.00237	--
41.7718						--
41.7755						--
41.7828						--
41.792						--
41.7932						--
41.8033				-0.00238		--
41.8127						--
41.8139						--
41.8153						--
41.8164						--
41.8176						--
41.8228						--
41.8258			-0.0025			--
41.8289						--
41.8293						-0.00335
41.8297
41.83
41.8342
41.8381
41.8433
41.8439
41.8534
41.8578
41.8593
41.8611
41.8632		-0.00272
41.8645
41.8651
41.8664
41.867
41.8744
41.8769
41.8771
41.8832
41.8864
41.891
41.8918
41.894
41.8967
41.8982
41.905	-0.000870306
41.9076
41.9095
41.9108
41.9113
41.9129
41.9148						--
41.919					-0.00244	--
41.9208						--
41.9244						--
41.928						--
41.9495						--
41.9497						--
41.9561				-0.00242		--
41.9658						--
41.9683						--
41.9692						--
41.9713						--
41.974						--
41.9786			-0.00252			--
41.9803						--
41.9825						--
41.9829
41.9831
41.9854
41.9858						-0.00342
41.9871
41.9966
42.0002
42.0053
42.0102
42.0121
42.0137
42.0146
42.016		-0.00276
42.0177
42.0182
42.0197
42.0297
42.0335
42.0404
42.0414
42.0433
42.0436
42.0445
42.0507
42.051
42.0576	-0.000889647
42.0627
42.0637
42.0646
42.0666
42.0699
42.0706
42.0738						--
42.0756					-0.00248	--
42.0758						--
42.0761						--
42.0809						--
42.1126				-0.00246		--
42.1161						--
42.1169						--
42.1227						--
42.1251						--
42.1257						--
42.135			-0.00255			--
42.1357						--
42.1386						--
42.139						--
42.1396						--
42.1402
42.1438
42.1478
42.1487
42.1519
42.1523						-0.00348
42.1609
42.1628
42.1664
42.1685
42.1697
42.1701
42.1725		-0.00282
42.1738
42.1763
42.1776
42.1813
42.1861
42.1999
42.2
42.2001
42.2009
42.2076
42.2101
42.2121
42.2139	-0.000909936
42.2173
42.2179
42.2256
42.2309
42.2316
42.2323
42.2327
42.2364
42.2369
42.242					-0.00254
42.252
42.2536
42.2752
42.2759
42.2791				-0.00249
42.2844
42.2872
42.2878
42.2882						-0.00352
42.2895
42.2918
42.2922
42.3014			-0.00259
42.3019
42.3046
42.3055
42.3062
42.3105
42.3142
42.3173
42.3254
42.3263
42.3299
42.3349
42.336
42.3364
42.3389		-0.00286
42.3392
42.3427
42.344
42.3463
42.3521
42.3523
42.3533
42.364
42.3663
42.3673
42.3676
42.3678
42.3716
42.3731
42.3741
42.3778					-0.0026
42.3802	-0.000930748
42.3811
42.3829
42.3881
42.3959
42.4037
42.4063
42.4149				-0.00253
42.4255
42.4274
42.4277
42.4279
42.4281
42.437
42.4372			-0.00261
42.4395
42.44						-0.00357
42.4413
42.4421
42.4424
42.4465
42.4534
42.4613
42.4693
42.4695
42.4704
42.4707
42.4712
42.472
42.4742
42.4747		-0.0029
42.4786
42.4879
42.488
42.4911
42.4935
42.4963
42.4984
42.502
42.503
42.505
42.5052
42.5099
42.5159	-0.000947163
42.5175
42.5186
42.52
42.5227
42.5253
42.5296					-0.00267
42.5305
42.5446
42.5465
42.548
42.5535
42.5667				-0.00256
42.5682
42.5693
42.5776
42.5788
42.5798
42.5804
42.5809						-0.00361
42.5889			-0.00264
42.5931
42.594
42.5941
42.5984
42.6056
42.6074
42.6104
42.6122
42.6224
42.6236
42.625
42.6262
42.6264		-0.00295
42.6289
42.6303
42.6343
42.6345
42.6378
42.6395
42.6396
42.6463
42.6536
42.6547
42.6565
42.6588
42.6614
42.6617
42.663
42.6666
42.6674	-0.000963426
42.6678
42.6679
42.6705					-0.00273
42.6809					--	--
42.6815					--	--
42.6884					--	--
42.7071					--	--
42.7076				-0.0026	--	--
42.7116					--	--
42.7188					--	--
42.7207					--	--
42.7209					--	--
42.7297			-0.00266		--	--
42.7305					--	--
42.7328					--	--
42.734					--	--
42.735					--	--
42.7394					--	--
42.7421					--	--
42.7423
42.743
42.7435						-0.00365
42.7522
42.7563
42.7567
42.7632
42.7643
42.765
42.7672		-0.00299
42.7692
42.7712
42.7713
42.7732
42.7772
42.7802
42.7916
42.7935
42.7944
42.7955
42.8011
42.8025
42.8026
42.8045
42.8075
42.8082	-0.000981637
42.8091
42.8206
42.8244
42.8249
42.8296
42.8322
42.833					-0.00279
[truncated: 14,385 more rows]

## Sheet: Fig 2j
			pH
Wavelength (nM)	5	6	7	8	8.5	9
190	1.56443	1.41405	1.4141	1.41822	1.64457	1.55971
191	1.52487	1.40063	1.40282	1.44988	1.66244	1.57296
192	1.48728	1.38693	1.39118	1.47574	1.67422	1.58131
193	1.45166	1.37296	1.37919	1.49582	1.67992	1.58476
194	1.41802	1.35871	1.36684	1.51011	1.67954	1.58331
195	1.38635	1.34419	1.35413	1.5186	1.67307	1.57696
196	1.35666	1.32939	1.34107	1.52131	1.66052	1.56571
197	1.32894	1.31432	1.32765	1.51823	1.64188	1.54956
198	1.3032	1.29897	1.31387	1.50935	1.61716	1.52851
199	1.27942	1.28334	1.29974	1.49469	1.58636	1.50256
200	1.25763	1.26744	1.28525	1.47424	1.54948	1.4717
201	1.20817	1.18694	1.23269	1.38716	1.42477	1.36957
202	1.1676	1.11909	1.18646	1.31052	1.32185	1.29344
203	1.13074	1.07756	1.15676	1.24089	1.21556	1.2285
204	1.11016	1.0706	1.14551	1.1851	1.1387	1.18108
205	1.11772	1.08966	1.15181	1.14194	1.09465	1.1385
206	1.13735	1.11997	1.16185	1.12383	1.08622	1.10453
207	1.16536	1.15085	1.17621	1.12822	1.09913	1.09477
208	1.19872	1.18231	1.19421	1.14564	1.10257	1.08715
209	1.2357	1.21852	1.21878	1.17122	1.11623	1.0955
210	1.26993	1.2571	1.25139	1.19241	1.1393	1.10226
211	1.30037	1.29051	1.28535	1.21769	1.16371	1.11827
212	1.32786	1.31849	1.31519	1.24199	1.18877	1.13578
213	1.34966	1.3384	1.3363	1.26192	1.2126	1.15332
214	1.36415	1.3509	1.35189	1.27911	1.23403	1.16804
215	1.37148	1.35602	1.36141	1.29082	1.2507	1.18084
216	1.37265	1.35444	1.36489	1.29618	1.26012	1.19
217	1.36905	1.34655	1.36144	1.29693	1.26354	1.1929
218	1.35996	1.33303	1.35139	1.29192	1.26113	1.19103
219	1.34474	1.31521	1.33545	1.28153	1.25307	1.18368
220	1.32376	1.2942	1.31504	1.26672	1.23904	1.17151
221	1.29861	1.27148	1.29127	1.24568	1.21914	1.15375
222	1.27572	1.24767	1.26665	1.21901	1.19453	1.13072
223	1.25431	1.22504	1.24133	1.18952	1.16697	1.10351
224	1.23466	1.2039	1.21628	1.1592	1.13655	1.07335
225	1.21428	1.18486	1.19213	1.12928	1.10445	1.0421
226	1.19443	1.16795	1.1688	1.09854	1.0713	1.01022
227	1.17914	1.15297	1.14901	1.06774	1.03905	0.97766
228	1.16574	1.14057	1.13147	1.03957	1.00788	0.94574
229	1.15489	1.13093	1.1172	1.01488	0.97891	0.91679
230	1.14639	1.12156	1.10446	0.99157	0.95296	0.8906
231	1.13906	1.11262	1.09188	0.96969	0.92874	0.8672
232	1.13264	1.104	1.08037	0.9496	0.90707	0.84559
233	1.12614	1.09609	1.06997	0.93276	0.8877	0.8275
234	1.12117	1.09019	1.06211	0.92045	0.87218	0.81361
235	1.11814	1.08529	1.05612	0.91088	0.8604	0.80278
236	1.11569	1.08126	1.05144	0.90371	0.85156	0.79491
237	1.11363	1.07788	1.04792	0.89891	0.84533	0.78989
238	1.11182	1.07513	1.04569	0.89627	0.84156	0.78741
239	1.11061	1.0729	1.04455	0.89593	0.84	0.78745
240	1.10959	1.07068	1.04382	0.89725	0.84033	0.78934
241	1.10725	1.06766	1.04295	0.89923	0.84183	0.79199
242	1.10281	1.06319	1.04097	0.90116	0.84359	0.79503
243	1.09601	1.05691	1.0371	0.90206	0.8449	0.79766
244	1.08664	1.0483	1.03071	0.90146	0.84495	0.79919
245	1.07448	1.03706	1.02158	0.89872	0.84301	0.79888
246	1.05915	1.02266	1.00948	0.89336	0.83886	0.79633
247	1.04028	1.00482	0.9944	0.88528	0.83247	0.79148
248	1.01747	0.98327	0.97627	0.87474	0.82382	0.78438
249	0.9907	0.95823	0.95534	0.86176	0.81314	0.77545
250	0.96057	0.93029	0.93182	0.84705	0.80108	0.76533
251	0.92768	0.89992	0.90572	0.83112	0.78808	0.75457
252	0.89297	0.86775	0.87786	0.8145	0.77494	0.74371
253	0.85677	0.83407	0.84874	0.79766	0.76202	0.73303
254	0.81948	0.7994	0.81876	0.78078	0.74968	0.72285
255	0.78144	0.76399	0.7881	0.76448	0.7381	0.7134
256	0.74286	0.72804	0.75712	0.74904	0.72762	0.70527
257	0.70425	0.69211	0.72639	0.73492	0.719	0.69882
258	0.66627	0.65677	0.69657	0.72238	0.71238	0.69445
259	0.62936	0.62256	0.66791	0.71176	0.70785	0.69212
260	0.59388	0.58987	0.64059	0.70289	0.7051	0.6916
261	0.56025	0.55901	0.61492	0.69549	0.70369	0.69241
262	0.52891	0.53019	0.59091	0.68911	0.70321	0.69408
263	0.50034	0.50373	0.56873	0.68332	0.70311	0.69595
264	0.47445	0.47959	0.54826	0.67799	0.70273	0.69735
265	0.45129	0.45807	0.52962	0.67281	0.70207	0.69806
266	0.43096	0.43905	0.51277	0.66746	0.70071	0.69778
267	0.41351	0.42261	0.49785	0.66175	0.69846	0.69622
268	0.39908	0.40869	0.48479	0.65553	0.69477	0.69288
269	0.3877	0.39746	0.47362	0.64852	0.68933	0.68746
270	0.37933	0.38883	0.46422	0.64049	0.68187	0.67965
271	0.37386	0.38299	0.45642	0.63119	0.6721	0.66931
272	0.37162	0.38004	0.45053	0.62047	0.66	0.65615
273	0.3724	0.3798	0.44639	0.60825	0.64558	0.64014
274	0.37625	0.3823	0.44413	0.59496	0.62905	0.62156
275	0.38298	0.38717	0.44374	0.58086	0.61068	0.60098
276	0.3922	0.39451	0.44526	0.56622	0.59108	0.5788
277	0.40402	0.40433	0.44867	0.55145	0.57086	0.55569
278	0.41817	0.41629	0.45397	0.537	0.5505	0.53229
279	0.43443	0.43031	0.46105	0.52332	0.53059	0.50929
280	0.45251	0.44598	0.46993	0.5107	0.51165	0.48737
281	0.47213	0.46304	0.48041	0.49967	0.49435	0.46699
282	0.49278	0.48127	0.49216	0.49065	0.47934	0.44889
283	0.51401	0.50032	0.50493	0.48398	0.46693	0.43345
284	0.53542	0.51963	0.51853	0.47979	0.4575	0.42113
285	0.55669	0.53891	0.53277	0.47808	0.45115	0.41228
286	0.57751	0.55772	0.54734	0.47874	0.44776	0.40668
287	0.59765	0.5758	0.56195	0.4816	0.44709	0.40408
288	0.61654	0.593	0.57619	0.48636	0.44881	0.40392
289	0.63405	0.60887	0.58957	0.49241	0.45236	0.4059
290	0.64966	0.62293	0.60183	0.49923	0.45722	0.40964
291	0.6631	0.6348	0.61251	0.50615	0.46277	0.41448
292	0.67401	0.64423	0.62123	0.51278	0.46872	0.41984
293	0.68168	0.65085	0.6275	0.51879	0.47468	0.42538
294	0.68587	0.65433	0.63097	0.52388	0.48009	0.4309
295	0.68627	0.65421	0.63126	0.52767	0.48472	0.43603
296	0.68235	0.65032	0.62809	0.52989	0.48843	0.44047
297	0.67399	0.64235	0.62122	0.53013	0.49103	0.44409
298	0.66062	0.62989	0.61054	0.52818	0.49212	0.44667
299	0.64225	0.61287	0.59578	0.52398	0.49157	0.44819
300	0.61905	0.59131	0.57699	0.51752	0.48935	0.44854
301	0.59136	0.5656	0.55432	0.50899	0.48548	0.44758
302	0.55955	0.53608	0.52824	0.49847	0.48002	0.44524
303	0.52424	0.50339	0.49928	0.48607	0.47313	0.44161
304	0.48641	0.46835	0.46834	0.47221	0.46499	0.43689
305	0.44703	0.43189	0.43611	0.45727	0.45581	0.43136
306	0.40708	0.39494	0.40341	0.44171	0.44599	0.42517
307	0.3678	0.35852	0.37123	0.42606	0.43583	0.41862
308	0.33008	0.32351	0.34039	0.41073	0.42572	0.41177
309	0.29508	0.29071	0.31153	0.39618	0.41582	0.40503
310	0.26327	0.26081	0.28544	0.38269	0.40643	0.39848
311	0.23531	0.23446	0.2624	0.37045	0.39767	0.39221
312	0.21152	0.21203	0.2427	0.35976	0.38996	0.38635
313	0.19215	0.1938	0.22658	0.3507	0.38322	0.38095
314	0.17713	0.17955	0.21394	0.34309	0.37729	0.37606
315	0.16604	0.16896	0.2045	0.33672	0.37225	0.37144
316	0.15853	0.16182	0.1979	0.33158	0.36793	0.36719
317	0.15417	0.15772	0.19388	0.32736	0.36414	0.3634
318	0.15254	0.15628	0.19212	0.32411	0.36074	0.35973
319	0.15334	0.15706	0.19218	0.32177	0.35774	0.35636
320	0.15612	0.15986	0.19382	0.32015	0.35503	0.35315
321	0.16075	0.16427	0.19682	0.31919	0.35269	0.3502
322	0.16682	0.16997	0.20109	0.31867	0.35067	0.34729
323	0.1744	0.17702	0.20654	0.31865	0.349	0.34451
324	0.18332	0.18521	0.213	0.31925	0.34763	0.34207
325	0.19327	0.1944	0.22024	0.32024	0.34635	0.34002
326	0.20409	0.20447	0.22827	0.32159	0.34524	0.33811
327	0.21602	0.21538	0.23714	0.32341	0.34448	0.33651
328	0.22916	0.22728	0.24697	0.32583	0.34435	0.33529
329	0.24349	0.24027	0.25795	0.32908	0.34481	0.33462
330	0.25871	0.25433	0.26983	0.33288	0.3458	0.33437
331	0.27511	0.26949	0.28252	0.33737	0.3473	0.3346
332	0.29274	0.28557	0.29608	0.34252	0.34953	0.33527
333	0.3117	0.30264	0.31063	0.34841	0.35246	0.33658
334	0.3318	0.32067	0.32639	0.355	0.35614	0.3385
335	0.3529	0.33994	0.34315	0.36223	0.36066	0.34119
336	0.37525	0.36053	0.36105	0.37043	0.36589	0.34462
337	0.39872	0.38218	0.38011	0.37941	0.37193	0.34874
338	0.42336	0.4049	0.40008	0.38933	0.37878	0.3534
339	0.44924	0.42895	0.4212	0.40025	0.38658	0.35902
340	0.47621	0.45454	0.44345	0.41226	0.39537	0.3656
341	0.50463	0.48142	0.46718	0.4255	0.40521	0.37324
342	0.5344	0.50937	0.49234	0.43977	0.41605	0.38164
343	0.56586	0.53832	0.51873	0.45525	0.42806	0.391
344	0.59887	0.56829	0.54636	0.47194	0.44122	0.40154
345	0.63329	0.59965	0.57531	0.48993	0.45539	0.41332
346	0.66898	0.63243	0.60551	0.50911	0.47081	0.4263
347	0.70583	0.66666	0.63721	0.52979	0.48762	0.4405
348	0.74404	0.70234	0.67026	0.55208	0.50615	0.45602
349	0.78331	0.73955	0.70447	0.57584	0.52602	0.47281
350	0.8241	0.7783	0.73962	0.60085	0.54719	0.49084
351	0.86621	0.81824	0.77595	0.62708	0.56967	0.51023
352	0.90995	0.85954	0.81392	0.65506	0.59386	0.53109
353	0.95535	0.90187	0.85339	0.6847	0.61982	0.55346
354	1.00133	0.94549	0.89444	0.71591	0.64723	0.57746
355	1.04728	0.99002	0.93666	0.74812	0.67575	0.60295
356	1.09353	1.03476	0.97993	0.78154	0.70509	0.62972
357	1.14075	1.08034	1.02352	0.81632	0.73567	0.65755
358	1.18836	1.12551	1.06722	0.85214	0.76726	0.68666
359	1.2346	1.17071	1.11074	0.88903	0.80005	0.71735
360	1.28021	1.21484	1.15403	0.92651	0.8339	0.74932
361	1.32504	1.2577	1.19693	0.96477	0.86877	0.78235
362	1.37028	1.2999	1.23949	1.0036	0.90515	0.81607
363	1.41537	1.34095	1.28245	1.04299	0.9425	0.85114
364	1.45823	1.38163	1.32515	1.08217	0.98047	0.88734
365	1.49762	1.42105	1.36639	1.12138	1.01871	0.92437
366	1.53525	1.4589	1.40619	1.16031	1.05709	0.96137
367	1.57367	1.49639	1.44454	1.19941	1.09574	0.99848
368	1.61115	1.53183	1.48117	1.23893	1.13514	1.03581
369	1.64593	1.56545	1.51658	1.27813	1.17528	1.07371
370	1.67916	1.59723	1.54985	1.31676	1.21497	1.11222
371	1.7105	1.62731	1.58139	1.35514	1.25511	1.15129
372	1.73965	1.65607	1.61202	1.3929	1.29511	1.19097
373	1.76451	1.68216	1.64036	1.42909	1.33497	1.23032
374	1.7855	1.70465	1.6676	1.46386	1.37419	1.26934
375	1.80303	1.7251	1.69144	1.49731	1.41095	1.30746
376	1.81745	1.7428	1.71123	1.53124	1.44631	1.34466
377	1.8296	1.75822	1.72912	1.56431	1.47947	1.37996
378	1.84253	1.77189	1.74606	1.59609	1.5118	1.41485
379	1.85519	1.78275	1.7629	1.62729	1.54525	1.44998
380	1.86479	1.79058	1.77789	1.65716	1.57808	1.48429
381	1.87119	1.79517	1.7888	1.68604	1.61015	1.51674
382	1.87558	1.79742	1.79734	1.71298	1.64021	1.54689
383	1.87785	1.79808	1.80495	1.7374	1.66653	1.57544
384	1.87699	1.79885	1.81051	1.7593	1.69182	1.60286
385	1.87278	1.79739	1.81469	1.77955	1.71404	1.62852
386	1.86802	1.79284	1.81604	1.79753	1.73624	1.65285
387	1.86291	1.78532	1.81457	1.81368	1.75483	1.67628
388	1.85303	1.77285	1.80954	1.8267	1.77044	1.69912
389	1.83842	1.75805	1.80174	1.83573	1.78486	1.72143
390	1.81982	1.74068	1.79077	1.84139	1.79819	1.7409
391	1.79704	1.72016	1.77717	1.84403	1.81123	1.75706
392	1.77009	1.6956	1.76022	1.84362	1.82006	1.76908
393	1.73729	1.66575	1.73869	1.83953	1.82658	1.77733
394	1.70036	1.63194	1.71319	1.83288	1.83072	1.78288
395	1.65922	1.59616	1.68234	1.8246	1.83256	1.78587
396	1.61521	1.55721	1.64909	1.81614	1.83152	1.78767
397	1.57056	1.51593	1.61562	1.80514	1.82757	1.78719
398	1.52622	1.47291	1.58105	1.79166	1.82355	1.78478
399	1.4783	1.42637	1.54403	1.77615	1.81777	1.78016
400	1.42483	1.37746	1.50247	1.75843	1.80727	1.77234
401	1.36982	1.32607	1.45763	1.73926	1.79366	1.76174
402	1.31397	1.27428	1.41211	1.71819	1.77753	1.74974
403	1.25792	1.22303	1.36675	1.69494	1.75979	1.73654
404	1.20063	1.17195	1.32073	1.67009	1.74055	1.72212
405	1.1419	1.11884	1.27391	1.64355	1.71696	1.7056
406	1.08365	1.06391	1.22475	1.61492	1.69216	1.68788
407	1.02582	1.00859	1.17484	1.58394	1.66271	1.6685
408	0.96746	0.95349	1.12418	1.5499	1.63262	1.64699
409	0.90927	0.89978	1.07412	1.514	1.60273	1.62282
410	0.85179	0.8465	1.02432	1.47689	1.57179	1.59475
411	0.79629	0.79366	0.97438	1.4389	1.53879	1.56355
412	0.74255	0.74142	0.92443	1.39989	1.50301	1.52977
413	0.68927	0.6902	0.87461	1.35924	1.46722	1.49478
414	0.63758	0.64097	0.82529	1.31808	1.43074	1.45883
415	0.58796	0.59354	0.77709	1.27685	1.39317	1.42205
416	0.5407	0.5479	0.7306	1.23529	1.35315	1.38433
417	0.49592	0.50439	0.6857	1.192	1.31252	1.34413
418	0.45343	0.46322	0.64239	1.1474	1.27082	1.30178
419	0.41356	0.42432	0.60024	1.10266	1.22698	1.25853
420	0.37614	0.38743	0.5598	1.05808	1.182	1.21453
421	0.34128	0.35282	0.52124	1.0137	1.13722	1.16992
422	0.3088	0.32068	0.48434	0.96892	1.09255	1.12451
423	0.27889	0.29071	0.44953	0.92368	1.04661	1.0776
424	0.25131	0.26288	0.41626	0.87844	0.99854	1.02938
425	0.22583	0.23695	0.38464	0.83332	0.94961	0.98049
426	0.20254	0.21317	0.35469	0.78849	0.9014	0.93142
427	0.1812	0.19149	0.32641	0.7437	0.85342	0.88229
428	0.16171	0.17163	0.29973	0.69947	0.80569	0.83315
429	0.14381	0.15353	0.27462	0.65604	0.7579	0.78466
430	0.1277	0.13723	0.25122	0.61358	0.71071	0.73661
431	0.11338	0.12258	0.22955	0.57243	0.66463	0.68905
432	0.10063	0.1093	0.20957	0.5325	0.61958	0.64258
433	0.08917	0.09728	0.1908	0.49402	0.57569	0.59741
434	0.07886	0.08635	0.1734	0.45695	0.5334	0.55375
435	0.06958	0.0766	0.15733	0.42134	0.49297	0.51168
436	0.0613	0.06792	0.14256	0.38707	0.4544	0.47128
437	0.05403	0.06046	0.12906	0.35454	0.41759	0.43264
438	0.04783	0.05379	0.11661	0.32398	0.38252	0.39587
439	0.04258	0.04787	0.10523	0.29524	0.34932	0.36109
440	0.0382	0.04265	0.09482	0.26822	0.31804	0.3282
441	0.03422	0.03808	0.08528	0.24296	0.28851	0.29722
442	0.03062	0.03398	0.07649	0.21939	0.26086	0.26815
443	0.02734	0.03015	0.06842	0.19756	0.23508	0.24113
444	0.02449	0.0267	0.06103	0.1775	0.21122	0.2162
445	0.0222	0.02372	0.05444	0.15913	0.18933	0.19325
446	0.02033	0.02111	0.0486	0.14259	0.16947	0.17236
447	0.01863	0.01882	0.04329	0.1275	0.15132	0.15327
448	0.01706	0.01676	0.03849	0.1138	0.13468	0.13602
449	0.01578	0.01496	0.03405	0.10135	0.11971	0.12063
450	0.01492	0.01354	0.0303	0.09012	0.10636	0.1068
451	0.01423	0.01238	0.02696	0.07998	0.09432	0.09433
452	0.01364	0.01148	0.02417	0.07091	0.08339	0.08308
453	0.01305	0.0107	0.02172	0.06281	0.07357	0.07293
454	0.01265	0.01007	0.01965	0.05549	0.06488	0.06387
455	0.01216	0.00967	0.01775	0.04885	0.05711	0.05569
456	0.01166	0.00938	0.01602	0.04292	0.05014	0.04847
457	0.01115	0.00918	0.01443	0.03777	0.04401	0.04188
458	0.01086	0.00891	0.01305	0.03318	0.03865	0.03596
459	0.01064	0.00856	0.01169	0.02895	0.03392	0.03066
460	0.01038	0.00811	0.01027	0.02514	0.0297	0.02601
461	0.01015	0.00767	0.00893	0.02186	0.02594	0.02185
462	0.01006	0.00727	0.00786	0.01905	0.02281	0.01821
463	0.01002	0.00679	0.00696	0.01655	0.02012	0.01501
464	0.01004	0.00597	0.00614	0.01435	0.0176	0.01214
465	0.01002	0.00511	0.00523	0.01244	0.0153	0.00963
466	0.01006	0.00433	0.00452	0.01089	0.01327	0.00763
467	0.01001	0.00378	0.00388	0.00939	0.01146	0.00584
468	0.00994	0.00328	0.00329	0.00802	0.00984	0.00429
469	0.00989	0.0028	0.00267	0.00669	0.0083	0.00288
470	0.00969	0.00242	0.00222	0.00547	0.00682	0.00161
471	0.00945	0.00207	0.00175	0.00429	0.00537	0.000403727
472	0.0093	0.00172	0.00143	0.00328	0.00404	-0.000724093
473	0.00935	0.00151	0.00124	0.00235	0.00288	-0.00168
474	0.00947	0.00156	0.0011	0.00161	0.00186	-0.0025
475	0.00939	0.00177	0.00102	0.00101	0.000944753	-0.00321
476	0.00932	0.00205	0.00103	0.000523374	0.000102321	-0.00365
477	0.00934	0.00233	0.00106	3.46518e-05	-0.000588428	-0.00415
478	0.00941	0.00263	0.00116	-0.000472703	-0.00105	-0.00453
479	0.00947	0.00291	0.00113	-0.000878719	-0.00135	-0.0049
480	0.00955	0.00308	0.00109	-0.00118	-0.00157	-0.00517
481	0.00956	0.00313	0.000964041	-0.00147	-0.00177	-0.00555
482	0.00944	0.00308	0.000756783	-0.00184	-0.00191	-0.00594
483	0.0094	0.0029	0.000490029	-0.00223	-0.00206	-0.0063
484	0.00947	0.0026	0.000315463	-0.00247	-0.00224	-0.00671
485	0.00951	0.00254	0.000111801	-0.00274	-0.00252	-0.00717
486	0.00958	0.00261	6.60347e-05	-0.00313	-0.00279	-0.00767
487	0.00947	0.00273	-9.77444e-05	-0.0036	-0.00298	-0.00817
488	0.00937	0.00271	-0.000400785	-0.00402	-0.00314	-0.00859
489	0.00922	0.00261	-0.000854855	-0.00439	-0.00339	-0.00896
490	0.00906	0.00239	-0.0013	-0.00466	-0.00355	-0.00926
491	0.00919	0.00219	-0.00158	-0.00482	-0.00369	-0.00947
492	0.00956	0.00199	-0.00176	-0.0049	-0.00387	-0.0095
493	0.01012	0.00205	-0.00171	-0.00489	-0.00406	-0.00949
494	0.01066	0.00222	-0.00151	-0.00471	-0.00424	-0.00944
495	0.01126	0.00236	-0.00111	-0.00449	-0.00419	-0.00921
496	0.01203	0.00235	-0.000753841	-0.00434	-0.00419	-0.00886
497	0.01269	0.00228	-0.000597908	-0.00427	-0.00425	-0.00865
498	0.01309	0.00224	-0.00055018	-0.00428	-0.00449	-0.00864
499	0.01325	0.00225	-0.000697614	-0.00434	-0.0049	-0.00879
500	0.01339	0.0022	-0.000763975	-0.00445	-0.00525	-0.00894
501	0.01339	0.00206	-0.000979078	-0.00454	-0.00555	-0.00899
502	0.01353	0.00197	-0.00112	-0.00449	-0.00564	-0.00888
503	0.01374	0.00185	-0.00122	-0.00448	-0.00566	-0.00893
504	0.01387	0.0017	-0.0014	-0.00457	-0.0057	-0.0092
505	0.01371	0.00152	-0.00169	-0.00481	-0.0058	-0.00944
506	0.01359	0.00138	-0.00186	-0.00492	-0.0057	-0.00937
507	0.0136	0.00137	-0.00201	-0.00481	-0.00547	-0.00904
508	0.01352	0.00123	-0.00224	-0.00465	-0.00541	-0.00884
509	0.01324	0.00109	-0.00261	-0.0046	-0.00543	-0.00888
510	0.01295	0.00101	-0.00266	-0.00449	-0.00531	-0.0089
511	0.01283	0.00104	-0.00257	-0.00432	-0.0052	-0.00883
512	0.01274	0.000956849	-0.00262	-0.00429	-0.00525	-0.00885
513	0.01257	0.000939523	-0.00262	-0.00425	-0.00527	-0.00894
514	0.0122	0.0008627	-0.00262	-0.0043	-0.00521	-0.00888
515	0.01194	0.000816607	-0.00247	-0.0043	-0.00497	-0.00873
516	0.01189	0.000763648	-0.00248	-0.00443	-0.00492	-0.00858
517	0.01184	0.000899314	-0.00251	-0.00451	-0.00493	-0.00855
518	0.01179	0.00128	-0.00251	-0.00463	-0.00504	-0.00854
519	0.01172	0.00168	-0.00239	-0.0047	-0.00509	-0.0085
520	0.0118	0.00198	-0.00229	-0.0047	-0.00507	-0.00844
521	0.01161	0.00203	-0.00247	-0.00467	-0.00505	-0.00845
522	0.01116	0.00195	-0.00268	-0.00463	-0.00489	-0.0085
523	0.01067	0.00178	-0.00292	-0.00455	-0.00466	-0.00846
524	0.01039	0.00142	-0.00316	-0.00434	-0.00437	-0.0081
525	0.01027	0.00104	-0.00322	-0.0042	-0.00431	-0.00782
526	0.01031	0.000888526	-0.0032	-0.0042	-0.00439	-0.00771
527	0.01029	0.000844067	-0.00307	-0.00419	-0.00444	-0.0077
528	0.00975	0.000645309	-0.00318	-0.00433	-0.00461	-0.00797
529	0.00899	0.000333115	-0.00348	-0.00456	-0.00468	-0.00835
530	0.0082	1.04609e-05	-0.00379	-0.00471	-0.00476	-0.00878
531	0.00765	-0.000183066	-0.00408	-0.00487	-0.00481	-0.00915
532	0.00732	-0.000266754	-0.00411	-0.00492	-0.00488	-0.00927
533	0.00708	-0.00031252	-0.00401	-0.00483	-0.00487	-0.00924
534	0.00683	-0.000264466	-0.0038	-0.00469	-0.00482	-0.00907
535	0.00682	3.00752e-05	-0.00352	-0.00442	-0.00456	-0.00888
536	0.00699	0.000354364	-0.00336	-0.00416	-0.00426	-0.00868
537	0.00722	0.000641059	-0.0033	-0.00391	-0.00396	-0.00851
538	0.00736	0.000711017	-0.00343	-0.00371	-0.00376	-0.00827
539	0.00735	0.000409611	-0.00364	-0.00352	-0.00364	-0.00816
540	0.00732	0.000203008	-0.00372	-0.00339	-0.00348	-0.008
541	0.00729	0.000273946	-0.00352	-0.00323	-0.00333	-0.00788
542	0.00737	0.000345538	-0.0033	-0.00304	-0.00314	-0.00768
543	0.00752	0.000250409	-0.00348	-0.00295	-0.003	-0.00747
544	0.00762	-0.000200392	-0.00402	-0.00301	-0.00297	-0.00749
545	0.00764	-0.000530892	-0.00457	-0.00317	-0.00308	-0.00771
546	0.00739	-0.000783916	-0.00509	-0.00323	-0.00308	-0.00792
547	0.0068	-0.00134	-0.00562	-0.0032	-0.00301	-0.00796
548	0.006	-0.00219	-0.00637	-0.00325	-0.00299	-0.00819
549	0.00529	-0.00303	-0.00703	-0.00332	-0.00293	-0.00847
550	0.00491	-0.00337	-0.00725	-0.00334	-0.00287	-0.00865
551	0.00486	-0.00319	-0.00685	-0.00319	-0.0028	-0.00846
552	0.00482	-0.00279	-0.00625	-0.00292	-0.00282	-0.00811
553	0.00455	-0.00232	-0.00583	-0.00263	-0.00273	-0.00777
554	0.00406	-0.00191	-0.00548	-0.0023	-0.00257	-0.00738
555	0.00353	-0.0015	-0.00526	-0.00205	-0.00241	-0.00707
556	0.00312	-0.00122	-0.00506	-0.00178	-0.00234	-0.00673
557	0.00279	-0.000996731	-0.00496	-0.00168	-0.00238	-0.00652
558	0.00254	-0.000819222	-0.00473	-0.00165	-0.0024	-0.00627
559	0.00228	-0.0006051	-0.00434	-0.00179	-0.00245	-0.00609
560	0.00218	-0.000217064	-0.00373	-0.00193	-0.00239	-0.00591
561	0.00228	0.00025237	-0.00317	-0.00193	-0.00236	-0.00582
562	0.00223	0.000501471	-0.0029	-0.00195	-0.00219	-0.00579
563	0.00191	0.000641059	-0.00305	-0.00204	-0.00199	-0.00567
564	0.00151	0.000648578	-0.00333	-0.00196	-0.00165	-0.00554
565	0.00126	0.000551814	-0.00373	-0.00171	-0.00123	-0.00541
566	0.0011	6.79961e-05	-0.00412	-0.00146	-0.000771494	-0.00546
567	0.000979405	-0.000471069	-0.00437	-0.00121	-0.000352076	-0.0055
568	0.0008712	-0.000708728	-0.00435	-0.00101	4.47859e-05	-0.00555
569	0.000818568	-0.000746976	-0.00417	-0.000852893	0.000325597	-0.00552
570	0.000890487	-0.000860739	-0.00412	-0.000886891	0.000487087	-0.00536
571	0.000832625	-0.00107	-0.00424	-0.00107	0.000470088	-0.0053
572	0.000676365	-0.00131	-0.00457	-0.00129	0.000448513	-0.00529
573	0.000428245	-0.00137	-0.00492	-0.00139	0.000453416	-0.00532
574	0.000216084	-0.00156	-0.00528	-0.00131	0.000282772	-0.00537
575	7.74763e-05	-0.00183	-0.00569	-0.00125	-1.40569e-05	-0.00549
576	7.1592e-05	-0.00216	-0.00606	-0.00116	-0.000300752	-0.00554
577	0.000136319	-0.00231	-0.00623	-0.00108	-0.000493625	-0.00553
578	0.000101013	-0.00247	-0.00616	-0.00106	-0.000704479	-0.00542
579	-2.77869e-05	-0.00276	-0.00601	-0.000908467	-0.000898987	-0.00525
580	-0.000100686	-0.00304	-0.00583	-0.000618176	-0.000931023	-0.00506
581	-0.000167048	-0.00303	-0.00567	-0.000385093	-0.000884276	-0.00497
582	-0.00036646	-0.00271	-0.00543	-0.000401438	-0.000895064	-0.00514
583	-0.000608696	-0.00232	-0.00535	-0.00048676	-0.00101	-0.0054
584	-0.000604773	-0.00188	-0.00522	-0.000407976	-0.00094508	-0.00562
585	-0.00055018	-0.00148	-0.00502	-0.000252043	-0.000775744	-0.00572
586	-0.00060608	-0.00113	-0.00468	-0.000102648	-0.000641059	-0.00579
587	-0.000573717	-0.00064727	-0.00425	4.67473e-05	-0.000590389	-0.0057
588	-0.000525008	-0.000193527	-0.0038	-3.36711e-05	-0.000567833	-0.00563
589	-0.000407323	8.63027e-05	-0.00366	-0.000437398	-0.000666885	-0.00575
590	-0.000332462	0.00018797	-0.00388	-0.00103	-0.000751226	-0.00607
591	-0.000247793	0.00033475	-0.00412	-0.00158	-0.000830664	-0.0065
592	-2.32102e-05	0.000592024	-0.00415	-0.00178	-0.000768879	-0.00669
593	2.12488e-05	0.000708401	-0.0042	-0.00178	-0.000771167	-0.00688
594	1.34031e-05	0.000506702	-0.00442	-0.00161	-0.000753841	-0.00687
595	8.10722e-05	9.2187e-05	-0.00468	-0.0013	-0.000633213	-0.0067
596	0.000286695	-0.000274273	-0.00477	-0.00078457	-0.000412553	-0.00623
597	0.000372671	-0.000583197	-0.00472	-0.000286041	-0.000182086	-0.00574
598	0.000168356	-0.001	-0.00466	0.000135011	-0.000143838	-0.00543
599	-0.0002017	-0.00145	-0.00474	0.000562275	-3.69402e-05	-0.00516
600	-0.000585159	-0.00166	-0.00492	0.000895718	0.000219026	-0.00503
601	-0.000901602	-0.00172	-0.00499	0.0012	0.000492972	-0.00484
602	-0.0011	-0.00153	-0.00482	0.00147	0.000653808	-0.00457
603	-0.000978097	-0.00118	-0.00439	0.0019	0.000781955	-0.00417
604	-0.000670154	-0.000661	-0.00373	0.0023	0.000992154	-0.00371
605	-0.000721151	-0.000276234	-0.0032	0.00245	0.00124	-0.00345
606	-0.000937561	-0.000198104	-0.00307	0.00242	0.00132	-0.00341
607	-0.00106	-0.000326904	-0.00323	0.0022	0.00124	-0.00349
608	-0.00124	-0.000246159	-0.00335	0.0018	0.00122	-0.0038
609	-0.00143	0.000124551	-0.00333	0.00146	0.00126	-0.00423
610	-0.00149	0.000644655	-0.00332	0.00121	0.00139	-0.00466
611	-0.00138	0.000922197	-0.00348	0.000956195	0.00142	-0.005
612	-0.0012	0.000988231	-0.00363	0.000833933	0.00145	-0.00506
613	-0.00133	0.000755476	-0.00389	0.000698267	0.00133	-0.00497
614	-0.00168	0.000506048	-0.00427	0.000695325	0.00117	-0.00464
615	-0.00205	0.000338346	-0.00453	0.000772475	0.00109	-0.00435
616	-0.00226	0.000428245	-0.00446	0.000786858	0.0012	-0.00418
617	-0.00242	0.00080255	-0.00402	0.000868585	0.00127	-0.00415
618	-0.00263	0.00121	-0.00345	0.00106	0.00132	-0.004
619	-0.00287	0.00146	-0.00305	0.00134	0.0015	-0.00385
620	-0.00311	0.00164	-0.00269	0.00152	0.0017	-0.00375
621	-0.00329	0.00178	-0.00241	0.00155	0.00169	-0.00375
622	-0.00319	0.00204	-0.00217	0.00147	0.00161	-0.00377
623	-0.00287	0.0022	-0.00195	0.00134	0.00157	-0.00405
624	-0.00258	0.0021	-0.00194	0.00117	0.00163	-0.00435
625	-0.00262	0.00165	-0.00225	0.000813992	0.00166	-0.00472
626	-0.00271	0.00103	-0.00282	0.000522066	0.00154	-0.00496
627	-0.0026	0.000588428	-0.00337	0.000151684	0.00136	-0.00526
628	-0.0023	0.000446224	-0.00375	-0.000144492	0.00132	-0.00563
629	-0.00194	0.00028408	-0.00422	-0.000409284	0.0011	-0.00609
630	-0.00164	5.91697e-05	-0.00505	-0.000828375	0.000668192	-0.00653
631	-0.00144	-0.000471069	-0.00613	-0.0013	3.46518e-05	-0.00675
632	-0.00135	-0.000943446	-0.00707	-0.00159	-0.000557699	-0.00666
633	-0.00147	-0.00132	-0.00778	-0.00176	-0.00115	-0.00646
634	-0.00155	-0.00133	-0.00815	-0.0019	-0.00166	-0.00639
635	-0.00139	-0.00112	-0.00814	-0.00192	-0.00193	-0.00636
636	-0.00101	-0.00082053	-0.0079	-0.00185	-0.00211	-0.00637
637	-0.000625368	-0.000665904	-0.00775	-0.00172	-0.00234	-0.00647
638	-0.000659039	-0.000883295	-0.00788	-0.00185	-0.00255	-0.00672
639	-0.000971559	-0.00118	-0.00825	-0.00224	-0.00269	-0.00721
640	-0.00157	-0.00133	-0.00841	-0.00275	-0.0028	-0.00764
641	-0.00185	-0.00114	-0.00827	-0.00311	-0.00281	-0.00802
642	-0.00169	-0.000747303	-0.00758	-0.00315	-0.00257	-0.0082
643	-0.00112	-0.000204642	-0.00639	-0.00293	-0.00213	-0.0082
644	-0.000483491	0.000237006	-0.00519	-0.00261	-0.00161	-0.00802
645	-1.89604e-05	0.000525008	-0.00415	-0.00236	-0.00112	-0.00785
646	0.000331154	0.00082151	-0.00348	-0.00204	-0.000619157	-0.0076
647	0.00058287	0.00111	-0.00302	-0.00167	-0.000191239	-0.00731
648	0.000602811	0.00117	-0.0028	-0.00127	1.34031e-05	-0.00711
649	0.000524027	0.00109	-0.00277	-0.00101	3.7594e-05	-0.00701
650	0.000438705	0.00106	-0.00268	-0.000687153	6.37463e-05	-0.00671
651	0.000529258	0.00106	-0.00243	-0.000209873	0.000221641	-0.00613
652	0.000863354	0.00118	-0.00211	0.000390977	0.000470415	-0.00543
653	0.00107	0.00122	-0.002	0.000798627	0.000632887	-0.00492
654	0.0011	0.00104	-0.00234	0.000929389	0.000457666	-0.00473
655	0.000918274	0.000625368	-0.00288	0.000873488	4.4459e-05	-0.00473
656	0.000694018	0.000144165	-0.0035	0.000515855	-0.000349134	-0.00485
657	0.000628964	-0.000357633	-0.00426	-1.04609e-05	-0.000590062	-0.00501
658	0.000460935	-0.000811376	-0.0048	-0.000631579	-0.000796666	-0.00515
659	0.000378882	-0.00102	-0.00497	-0.00109	-0.000850932	-0.00506
660	0.000302059	-0.00109	-0.00472	-0.00133	-0.00081203	-0.00487
661	0.000569794	-0.00106	-0.00445	-0.00143	-0.000627329	-0.00478
662	0.000971559	-0.000998692	-0.00425	-0.00142	-0.000387055	-0.00467
663	0.00137	-0.000677019	-0.00406	-0.00129	2.0595e-05	-0.00435
664	0.00146	-0.000419745	-0.00424	-0.00124	0.000331481	-0.00414
665	0.00143	-0.000339653	-0.00457	-0.00125	0.000458647	-0.00394
666	0.0013	-0.000272638	-0.0049	-0.00136	0.000489049	-0.00386
667	0.00124	-5.4593e-05	-0.00483	-0.0013	0.000562275	-0.0037
668	0.00122	0.000102648	-0.00471	-0.0012	0.00047303	-0.00372
669	0.00135	0.00036646	-0.00449	-0.000906832	0.000684211	-0.00349
670	0.00176	0.000782936	-0.00417	-0.00044982	0.00102	-0.00305
671	0.00248	0.00143	-0.00374	-5.52468e-05	0.00142	-0.00246
672	0.00299	0.00187	-0.00351	0.000102975	0.00137	-0.00233
673	0.00286	0.00194	-0.00358	-0.000124551	0.000849951	-0.0027
674	0.00261	0.00193	-0.00354	-0.000319059	0.00022491	-0.00311
675	0.00258	0.00217	-0.00321	-0.000440994	-3.53057e-05	-0.00338
676	0.00283	0.00252	-0.00288	-0.000444263	1.0134e-05	-0.00346
677	0.0032	0.00268	-0.00286	-0.000328866	-2.97483e-05	-0.00357
678	0.00331	0.00239	-0.00293	-0.000287022	-0.000256947	-0.00387
679	0.00311	0.00192	-0.00334	-0.0003305	-0.000456685	-0.0041
680	0.00286	0.00157	-0.00388	-0.000418437	-0.000451782	-0.0043
681	0.00292	0.00131	-0.00457	-0.000435763	-0.00022066	-0.00437
682	0.00318	0.00107	-0.00533	-0.000354364	2.84407e-05	-0.00419
683	0.00339	0.000660673	-0.00598	-0.000397516	0.000267735	-0.00388
684	0.00347	4.67473e-05	-0.00658	-0.000589735	0.000379209	-0.00379
685	0.00332	-0.000494279	-0.00686	-0.00095881	0.000387708	-0.00384
686	0.00305	-0.000664923	-0.00678	-0.00138	0.000442628	-0.00399
687	0.0029	-0.000450147	-0.00653	-0.00168	0.000441975	-0.00407
688	0.00289	-0.000204315	-0.00625	-0.00183	0.000339653	-0.00417
689	0.0031	0.000135011	-0.00601	-0.00185	0.000378555	-0.00418
690	0.00347	0.000521739	-0.0057	-0.002	0.000279503	-0.00427
691	0.00357	0.000785224	-0.00542	-0.00231	-7.55149e-05	-0.00455
692	0.0034	0.000937561	-0.00509	-0.00257	-0.000612292	-0.00504
693	0.00318	0.00123	-0.00461	-0.00267	-0.000989212	-0.00534
694	0.00322	0.00162	-0.00398	-0.00261	-0.00104	-0.00537
695	0.00345	0.00177	-0.00379	-0.00261	-0.00106	-0.00542
696	0.00379	0.00166	-0.0039	-0.00259	-0.00129	-0.00572
697	0.00373	0.00118	-0.00443	-0.00267	-0.00173	-0.00627
698	0.00331	0.000320366	-0.00519	-0.00298	-0.00241	-0.00686
699	0.00285	-0.000374632	-0.00595	-0.00328	-0.00282	-0.00712
700	0.00299	-0.000641386	-0.00633	-0.00324	-0.00275	-0.00706
701	0.0034	-0.00112	-0.00662	-0.00302	-0.00269	-0.00688
702	0.00368	-0.00197	-0.00695	-0.00284	-0.00278	-0.00678
703	0.00366	-0.00284	-0.00708	-0.00276	-0.00281	-0.00675
704	0.00325	-0.00319	-0.00693	-0.00253	-0.00268	-0.00683
705	0.00257	-0.00324	-0.00662	-0.00244	-0.00263	-0.00688
706	0.00217	-0.00314	-0.00626	-0.00233	-0.00262	-0.00675
707	0.00216	-0.00302	-0.00592	-0.00209	-0.00259	-0.00658
708	0.00259	-0.00288	-0.00541	-0.00158	-0.00228	-0.00634
709	0.00317	-0.00266	-0.00495	-0.00102	-0.00188	-0.00588
710	0.00346	-0.00238	-0.00428	-0.000612292	-0.00144	-0.00522
711	0.00347	-0.00215	-0.00377	-0.000306636	-0.000924812	-0.00473
712	0.00344	-0.0019	-0.00338	-6.79961e-05	-0.000538738	-0.00445
713	0.00355	-0.00172	-0.00311	0.000103629	-0.000185355	-0.00418
714	0.00385	-0.00172	-0.0031	-0.00017424	-4.18437e-05	-0.00391
715	0.00445	-0.00197	-0.00339	-0.000333442	-5.55737e-05	-0.00381
716	0.00489	-0.00202	-0.0039	-0.000638444	-0.000344884	-0.00381
717	0.00459	-0.0019	-0.00473	-0.000974501	-0.000711344	-0.00385
718	0.0041	-0.00176	-0.00559	-0.00135	-0.00103	-0.00383
719	0.00385	-0.00145	-0.00612	-0.00145	-0.000930042	-0.0038
720	0.00378	-0.000864008	-0.00637	-0.00144	-0.000761033	-0.00373
721	0.00348	-0.000266427	-0.00658	-0.00152	-0.000819876	-0.00383
722	0.00311	0.000379863	-0.00671	-0.00156	-0.00099477	-0.00402
723	0.00254	0.000882968	-0.00666	-0.00141	-0.00102	-0.00407
724	0.00188	0.000846682	-0.007	-0.00129	-0.00107	-0.00409
725	0.00153	0.000296829	-0.00757	-0.00134	-0.00125	-0.00405
726	0.00181	-0.000468127	-0.00789	-0.00137	-0.0015	-0.00408
727	0.00248	-0.00101	-0.00755	-0.00121	-0.00152	-0.00391
728	0.00343	-0.0014	-0.00703	-0.000918928	-0.00142	-0.00364
729	0.00419	-0.00179	-0.00651	-0.000601831	-0.00129	-0.00303
730	0.00459	-0.00228	-0.00608	-0.000522066	-0.00122	-0.0026
731	0.00471	-0.00269	-0.00569	-0.000700883	-0.00128	-0.00261
732	0.0048	-0.00292	-0.00546	-0.00115	-0.00157	-0.00293
733	0.00502	-0.00299	-0.00516	-0.00154	-0.00166	-0.00302
734	0.00515	-0.00297	-0.00513	-0.0021	-0.00185	-0.00322
735	0.00515	-0.00288	-0.00524	-0.0026	-0.00195	-0.00376
736	0.00502	-0.00228	-0.00529	-0.00326	-0.0022	-0.0043
737	0.0049	-0.00131	-0.00507	-0.00376	-0.00223	-0.00479
738	0.0051	-0.000291272	-0.00472	-0.00416	-0.00201	-0.00521
739	0.00549	0.000526643	-0.00439	-0.00438	-0.00159	-0.00536
740	0.00555	0.00131	-0.00412	-0.0045	-0.00131	-0.00499
741	0.00522	0.00183	-0.0039	-0.0046	-0.00129	-0.00447
742	0.00474	0.00216	-0.00339	-0.00434	-0.00117	-0.00405
743	0.00451	0.00204	-0.00276	-0.00386	-0.000681922	-0.00344
744	0.00449	0.00158	-0.00253	-0.0034	-0.000232429	-0.00286
745	0.00439	0.00112	-0.00249	-0.00312	-5.49199e-05	-0.00223
746	0.00422	0.000708075	-0.00256	-0.00262	-3.13828e-05	-0.00174
747	0.00401	0.000736515	-0.00253	-0.00195	9.9052e-05	-0.00121
748	0.00375	0.000849951	-0.00264	-0.0012	0.000221314	-0.000841451
749	0.00341	0.00112	-0.00243	-0.000516509	0.000276234	-0.000278849
750	0.00322	0.00152	-0.00211	-5.03432e-05	0.000424975	0.000105263
751	0.00287	0.00177	-0.00207	9.80713e-07	0.000452762	2.746e-05
752	0.00284	0.0018	-0.0024	2.81138e-05	0.00039392	-0.000487741
753	0.00321	0.00206	-0.00263	0.000244524	0.000317097	-0.000952926
754	0.00384	0.00257	-0.00278	0.000313828	0.000278195	-0.00161
755	0.00462	0.00293	-0.00286	0.000135992	0.000155933	-0.00243
756	0.00545	0.00302	-0.00301	2.45178e-05	-0.000192547	-0.00309
757	0.00603	0.0028	-0.00338	-0.000247466	-0.000611638	-0.00361
758	0.00631	0.00231	-0.00403	-0.000471723	-0.000746976	-0.00384
759	0.00661	0.00187	-0.00457	-0.000505394	-0.000831644	-0.00376
760	0.00667	0.00137	-0.00494	-0.000466492	-0.00115	-0.0037
761	0.00681	0.000691076	-0.00503	-0.000745995	-0.00157	-0.00385
762	0.00719	0.00021543	-0.00465	-0.00085845	-0.00137	-0.00394
763	0.00759	-0.000453089	-0.00446	-0.00091239	-0.00084799	-0.00389
764	0.00745	-0.000969925	-0.00471	-0.000864662	-0.000386074	-0.00411
765	0.00715	-0.000873161	-0.00495	-0.000849297	0.00015528	-0.00412
766	0.00746	-5.16509e-05	-0.00466	-0.000657731	0.000788166	-0.00396
767	0.00785	0.000535796	-0.00409	-0.000842105	0.00113	-0.00388
768	0.00782	0.000605754	-0.00372	-0.000982347	0.00104	-0.00414
769	0.00739	0.000265446	-0.00363	-0.00122	0.000741092	-0.00439
770	0.00743	1.50376e-05	-0.0038	-0.00158	0.000567833	-0.00462
771	0.00802	4.21706e-05	-0.0037	-0.0019	0.000410265	-0.0046
772	0.00963	0.000922524	-0.00268	-0.0017	0.000434783	-0.00428
773	0.01137	0.00233	-0.000907813	-0.0013	0.000590716	-0.00379
774	0.01236	0.00328	0.000358614	-0.00105	0.000756456	-0.00348
775	0.01288	0.00364	0.00107	-0.000704805	0.000943772	-0.00277
776	0.01278	0.00353	0.00112	-0.000410265	0.00115	-0.00205
777	0.01203	0.00334	0.000849951	-0.000326577	0.00121	-0.00143
778	0.01091	0.00312	0.000190258	-0.000455704	0.00112	-0.00125
779	0.00982	0.00296	-0.000572082	-0.000734227	0.000654135	-0.00131
780	0.00877	0.00251	-0.00152	-0.00121	0.000398169	-0.00126
781	0.00789	0.00171	-0.00249	-0.00186	0.000505067	-0.00107
782	0.00705	0.000718535	-0.00353	-0.00216	0.00107	-0.000892775
783	0.00605	-0.000363191	-0.00507	-0.00232	0.00152	-0.00107
784	0.00529	-0.00079307	-0.00633	-0.00223	0.00197	-0.00113
785	0.00534	-0.000424975	-0.00666	-0.00234	0.00251	-0.000716247
786	0.00523	-0.000322001	-0.00704	-0.0029	0.00234	-0.000771821
787	0.00408	-0.00109	-0.00826	-0.00386	0.00149	-0.00202
788	0.00271	-0.00214	-0.0096	-0.00456	0.000317424	-0.00375
789	0.00229	-0.00253	-0.00999	-0.00476	-0.000275907	-0.00462
790	0.00307	-0.002	-0.00958	-0.00467	-0.000402746	-0.0047
791	0.00453	-0.000988885	-0.00859	-0.00426	-0.000242236	-0.00443
792	0.00591	0.000126512	-0.00744	-0.00387	-0.000308598	-0.00466
793	0.00657	0.00103	-0.00636	-0.00389	-0.000488722	-0.00546
794	0.00677	0.00155	-0.00576	-0.00402	-0.000713632	-0.00643
795	0.00732	0.00228	-0.0048	-0.0036	-0.000572736	-0.00655
796	0.00793	0.00307	-0.00375	-0.00307	-0.000420072	-0.00658
797	0.00816	0.00377	-0.0027	-0.00265	-0.000528931	-0.00651
798	0.00781	0.00382	-0.00232	-0.00266	-0.0012	-0.00682
799	0.00734	0.00335	-0.00228	-0.00273	-0.00205	-0.00661
800	0.00728	0.00258	-0.00239	-0.00272	-0.00243	-0.00611
801	0.00747	0.00151	-0.00263	-0.00252	-0.00261	-0.00578
802	0.00802	0.000536777	-0.00298	-0.00233	-0.00264	-0.00559
803	0.00841	-0.000130435	-0.00333	-0.00232	-0.00264	-0.00525
804	0.00891	-0.000219353	-0.00284	-0.00202	-0.0024	-0.00452
805	0.00956	0.000130108	-0.00204	-0.00174	-0.00276	-0.00409
806	0.01	0.000541026	-0.00155	-0.00172	-0.0035	-0.00416
807	0.01081	0.00143	-0.00104	-0.00156	-0.00388	-0.00457
808	0.01178	0.00204	-0.000540046	-0.00143	-0.00385	-0.00452
809	0.01288	0.00272	-0.000270677	-0.00134	-0.00352	-0.00429
810	0.01336	0.00279	-0.000879699	-0.00194	-0.00364	-0.00479
811	0.01326	0.00292	-0.0017	-0.00263	-0.00402	-0.00581
812	0.01209	0.00279	-0.00245	-0.00358	-0.00457	-0.00704
813	0.01074	0.00277	-0.00259	-0.00412	-0.00458	-0.00793
814	0.01004	0.00299	-0.00213	-0.00359	-0.00372	-0.00796
815	0.00986	0.00343	-0.00132	-0.00239	-0.00233	-0.00707
816	0.00976	0.00357	-0.000828702	-0.00158	-0.00122	-0.00631
817	0.00944	0.00306	-0.000879699	-0.00142	-0.000825106	-0.00592
818	0.00912	0.00224	-0.00126	-0.00139	-0.000757437	-0.00555
819	0.00871	0.00158	-0.00139	-0.00135	-0.000548218	-0.00474
820	0.00816	0.00104	-0.00121	-0.00139	-0.000168356	-0.0042
821	0.0075	0.000422033	-0.00121	-0.00157	-2.58254e-05	-0.00417
822	0.00707	-0.000361229	-0.00141	-0.00192	-0.000162144	-0.00431
823	0.00642	-0.00094083	-0.00191	-0.00255	-0.000753187	-0.00439
824	0.00608	-0.000909774	-0.00224	-0.00296	-0.00179	-0.00443
825	0.00624	-0.00010036	-0.00225	-0.00314	-0.00318	-0.00442
826	0.00691	0.000965675	-0.00193	-0.00339	-0.004	-0.0045
827	0.00759	0.00211	-0.00202	-0.00389	-0.00472	-0.00512
828	0.00777	0.00282	-0.00248	-0.00466	-0.00528	-0.00569
829	0.00749	0.00324	-0.00296	-0.00542	-0.00601	-0.00647
830	0.00691	0.00342	-0.0031	-0.00636	-0.0067	-0.00739
831	0.00683	0.00315	-0.00348	-0.00674	-0.00686	-0.00772
832	0.00676	0.00274	-0.00385	-0.00699	-0.00682	-0.00793
833	0.0067	0.00218	-0.0042	-0.00712	-0.00658	-0.00803
834	0.00665	0.00148	-0.00454	-0.00711	-0.00614	-0.00803
835	0.00661	0.000626854	-0.00486	-0.00698	-0.0055	-0.00791
836	0.00658	-0.000366406	-0.00517	-0.00672	-0.00465	-0.00769
837	0.00656	-0.0015	-0.00546	-0.00632	-0.0036	-0.00735
838	0.00655	-0.00279	-0.00573	-0.00581	-0.00235	-0.00691
839	0.00655	-0.00422	-0.00599	-0.00516	-0.000900395	-0.00635
840	0.00656	-0.00579	-0.00624	-0.00438	0.000752682	-0.00569

## Sheet: Fig 2k
			pH
Wavelength (nM)	5	6	7	8	8.5	9
190	0.46341	0.50968	0.63418	0.63014	0.63872	0.60599
191	0.74465	0.77301	0.68481	0.74413	0.76189	0.72756
192	0.88449	0.89877	0.70507	0.80615	0.82855	0.79877
193	0.92237	0.92611	0.70181	0.82728	0.85082	0.82941
194	0.89103	0.88743	0.68102	0.81724	0.8393	0.82824
195	0.81704	0.80889	0.64786	0.78439	0.80312	0.80294
196	0.72135	0.71102	0.60671	0.73588	0.75008	0.76025
197	0.61989	0.60929	0.56121	0.67771	0.68671	0.70595
198	0.52406	0.51466	0.51433	0.61479	0.61838	0.64495
199	0.44134	0.43413	0.46841	0.55108	0.54938	0.58134
200	0.37582	0.37136	0.42525	0.48961	0.48301	0.51843
201	0.32876	0.3272	0.38608	0.43261	0.42168	0.45879
202	0.29912	0.30026	0.35172	0.38158	0.36702	0.40432
203	0.27909	0.28345	0.32209	0.33594	0.31728	0.3539
204	0.27263	0.27751	0.29851	0.29956	0.27938	0.31371
205	0.27158	0.27655	0.28048	0.27194	0.25126	0.28374
206	0.27067	0.27366	0.26556	0.24853	0.22742	0.26058
207	0.268	0.26805	0.25394	0.22793	0.20706	0.23986
208	0.26349	0.26243	0.24481	0.21168	0.19073	0.22162
209	0.2584	0.2575	0.23665	0.19889	0.17824	0.20625
210	0.2525	0.25218	0.22845	0.18836	0.16822	0.19387
211	0.24678	0.24625	0.22095	0.17854	0.15918	0.18338
212	0.24067	0.23953	0.2134	0.1694	0.15098	0.1733
213	0.23359	0.23225	0.20563	0.16052	0.14373	0.16393
214	0.22545	0.22462	0.19765	0.15179	0.13683	0.15528
215	0.2164	0.21636	0.1895	0.14354	0.13046	0.14762
216	0.20671	0.20756	0.18132	0.13569	0.12449	0.14034
217	0.19707	0.19844	0.17293	0.12867	0.11908	0.13351
218	0.18791	0.18952	0.16462	0.12237	0.11425	0.12726
219	0.17934	0.18086	0.15654	0.11628	0.1097	0.12125
220	0.17181	0.17294	0.14929	0.11073	0.10553	0.11577
221	0.1651	0.16583	0.14282	0.10553	0.10146	0.11062
222	0.15909	0.1595	0.13705	0.10058	0.0974	0.10558
223	0.15347	0.15388	0.13181	0.09598	0.0932	0.10075
224	0.14868	0.14895	0.12702	0.09153	0.089	0.09602
225	0.14474	0.14488	0.12276	0.08737	0.08495	0.0916
226	0.14169	0.14156	0.11919	0.08356	0.08133	0.08784
227	0.13925	0.13897	0.11639	0.08006	0.07813	0.08474
228	0.13729	0.13696	0.11421	0.077	0.07529	0.08206
229	0.13574	0.13537	0.11254	0.07443	0.07288	0.07965
230	0.13446	0.13412	0.11112	0.07222	0.07079	0.07766
231	0.13346	0.13297	0.10991	0.07024	0.06921	0.07611
232	0.1328	0.13228	0.109	0.06881	0.06808	0.075
233	0.13259	0.13182	0.1084	0.06792	0.06736	0.07425
234	0.13262	0.13158	0.10804	0.06751	0.06673	0.07387
235	0.13298	0.13183	0.10808	0.06743	0.06643	0.07394
236	0.13424	0.13259	0.10862	0.06789	0.06694	0.07469
237	0.13597	0.13382	0.1095	0.06895	0.06814	0.07593
238	0.13802	0.13524	0.11074	0.07045	0.06967	0.07757
239	0.13971	0.1367	0.11216	0.07247	0.07093	0.07954
240	0.14102	0.13814	0.11374	0.0749	0.07183	0.08165
241	0.14225	0.1396	0.1155	0.07767	0.07292	0.08415
242	0.14356	0.14116	0.11728	0.08083	0.07434	0.08701
243	0.14482	0.14281	0.11911	0.08428	0.07611	0.0901
244	0.14612	0.1444	0.12107	0.08796	0.07817	0.09346
245	0.1473	0.14601	0.12304	0.09163	0.08026	0.09682
246	0.14832	0.1474	0.12481	0.09508	0.08246	0.10012
247	0.14907	0.14853	0.1263	0.09831	0.0845	0.10335
248	0.14977	0.14942	0.12748	0.10128	0.0866	0.10635
249	0.15021	0.15011	0.12845	0.10404	0.08876	0.10914
250	0.15061	0.1507	0.12927	0.10644	0.09096	0.11171
251	0.1508	0.15102	0.1298	0.1083	0.09309	0.1138
252	0.15068	0.15099	0.12995	0.10962	0.09498	0.11537
253	0.15015	0.15042	0.1296	0.11041	0.09656	0.11635
254	0.14906	0.14923	0.12871	0.11054	0.09775	0.11667
255	0.14752	0.14752	0.12747	0.11018	0.09846	0.11657
256	0.14547	0.14549	0.12592	0.10956	0.09875	0.11593
257	0.14284	0.14305	0.1241	0.10856	0.09848	0.11484
258	0.13946	0.13998	0.12186	0.10702	0.09722	0.11321
259	0.13554	0.13649	0.11921	0.10492	0.09537	0.11085
260	0.13162	0.13281	0.11634	0.10253	0.09342	0.10826
261	0.12774	0.12914	0.11336	0.09996	0.09158	0.10534
262	0.12396	0.12531	0.11026	0.09723	0.08971	0.10227
263	0.11975	0.12133	0.10682	0.09425	0.08721	0.09902
264	0.11523	0.11701	0.10297	0.09082	0.08434	0.09545
265	0.11061	0.11247	0.09885	0.08717	0.08148	0.09189
266	0.10591	0.10787	0.09457	0.08339	0.07856	0.08825
267	0.10114	0.10322	0.09015	0.07961	0.07554	0.08453
268	0.09638	0.09859	0.08571	0.07588	0.07248	0.0808
269	0.09154	0.0939	0.08123	0.07203	0.06933	0.07692
270	0.0866	0.08903	0.07658	0.06805	0.06609	0.07289
271	0.08163	0.08412	0.07187	0.06414	0.06276	0.06875
272	0.07678	0.07923	0.06712	0.06019	0.05937	0.06452
273	0.07209	0.07453	0.06266	0.05628	0.05598	0.0603
274	0.0676	0.07006	0.05834	0.05234	0.05261	0.05601
275	0.06343	0.06586	0.05428	0.04848	0.04936	0.05166
276	0.05955	0.06195	0.05037	0.04465	0.04616	0.04723
277	0.05579	0.05819	0.04659	0.04071	0.04274	0.04276
278	0.05221	0.05449	0.04297	0.03657	0.03917	0.03825
279	0.04894	0.05111	0.03964	0.03252	0.03558	0.03391
280	0.04596	0.04818	0.03659	0.0286	0.03218	0.02975
281	0.04332	0.04555	0.03386	0.02469	0.02884	0.02589
282	0.0409	0.04317	0.03131	0.02073	0.02534	0.02217
283	0.03864	0.0409	0.02891	0.01666	0.02188	0.01834
284	0.03668	0.03901	0.02701	0.01276	0.01858	0.01464
285	0.03516	0.03752	0.02541	0.00908	0.01542	0.01088
286	0.03413	0.03642	0.02419	0.00571	0.01243	0.00724
287	0.03331	0.03558	0.02305	0.00247	0.00942	0.0036
288	0.03272	0.03485	0.02189	-0.000836348	0.0065	5.76378e-05
289	0.03229	0.03431	0.02101	-0.00398	0.00379	-0.00316
290	0.03194	0.03392	0.02029	-0.00699	0.00133	-0.00609
291	0.03178	0.03377	0.01984	-0.00951	-0.000844611	-0.00861
292	0.03162	0.03366	0.01952	-0.01176	-0.00289	-0.01087
293	0.0313	0.03342	0.01919	-0.01379	-0.00477	-0.01289
294	0.03087	0.03309	0.01882	-0.01556	-0.00637	-0.01462
295	0.03035	0.03268	0.01842	-0.0169	-0.00762	-0.01603
296	0.02982	0.03222	0.01795	-0.018	-0.00852	-0.01707
297	0.02919	0.03167	0.01746	-0.01896	-0.00924	-0.01791
298	0.02837	0.03086	0.01681	-0.01987	-0.00982	-0.01858
299	0.02736	0.0299	0.01607	-0.02054	-0.01027	-0.0192
300	0.02616	0.02868	0.01505	-0.02109	-0.01055	-0.01973
301	0.02474	0.02721	0.01378	-0.02153	-0.01086	-0.02025
302	0.02313	0.02539	0.0123	-0.02192	-0.01117	-0.02077
303	0.02135	0.02349	0.01057	-0.02233	-0.01132	-0.02131
304	0.01945	0.02126	0.00875	-0.02278	-0.01133	-0.02188
305	0.01722	0.01876	0.0067	-0.02331	-0.01144	-0.0224
306	0.01478	0.01615	0.00446	-0.0239	-0.01181	-0.02294
307	0.01197	0.01338	0.00213	-0.02462	-0.01237	-0.02351
308	0.00894	0.01056	-0.000166217	-0.02535	-0.01289	-0.02403
309	0.006	0.00775	-0.00245	-0.02597	-0.01346	-0.02458
310	0.00321	0.00503	-0.00462	-0.02647	-0.01399	-0.0251
311	0.000559154	0.0025	-0.00661	-0.02682	-0.01453	-0.0257
312	-0.00179	0.000131401	-0.00848	-0.02732	-0.01496	-0.02629
313	-0.004	-0.002	-0.01003	-0.02775	-0.01528	-0.02659
314	-0.00587	-0.00383	-0.01139	-0.02809	-0.01549	-0.02672
315	-0.00737	-0.00534	-0.0125	-0.02817	-0.01562	-0.02659
316	-0.00863	-0.00669	-0.01346	-0.0283	-0.0158	-0.02646
317	-0.00962	-0.00775	-0.01432	-0.02842	-0.01589	-0.02643
318	-0.01041	-0.00863	-0.01497	-0.02835	-0.01595	-0.02642
319	-0.01087	-0.00918	-0.01548	-0.02816	-0.01591	-0.02634
320	-0.01095	-0.00934	-0.01573	-0.02785	-0.01573	-0.02626
321	-0.01087	-0.00932	-0.01578	-0.0277	-0.01541	-0.02621
322	-0.01064	-0.00921	-0.0156	-0.02764	-0.01516	-0.02614
323	-0.01039	-0.00901	-0.01535	-0.02767	-0.01508	-0.0262
324	-0.01009	-0.00867	-0.01499	-0.02784	-0.01505	-0.0263
325	-0.00967	-0.00815	-0.01449	-0.0279	-0.01514	-0.02648
326	-0.00903	-0.00747	-0.01377	-0.0278	-0.01519	-0.02642
327	-0.00817	-0.0065	-0.01291	-0.02767	-0.01517	-0.02617
328	-0.00719	-0.00561	-0.01193	-0.02752	-0.01502	-0.02583
329	-0.00616	-0.0046	-0.01093	-0.02728	-0.01483	-0.02543
330	-0.00486	-0.00338	-0.0099	-0.0269	-0.01451	-0.02496
331	-0.00343	-0.00185	-0.00865	-0.02636	-0.01402	-0.02424
332	-0.00188	-0.000173413	-0.0074	-0.02577	-0.01346	-0.02333
333	-0.000238981	0.00158	-0.00615	-0.02522	-0.01314	-0.02237
334	0.00147	0.00332	-0.00505	-0.02465	-0.01284	-0.02167
335	0.0033	0.00519	-0.0039	-0.02405	-0.01248	-0.02118
336	0.0053	0.00728	-0.00253	-0.02352	-0.0119	-0.02079
337	0.00746	0.0095	-0.000937465	-0.02289	-0.01134	-0.02026
338	0.0099	0.01191	0.000860936	-0.02207	-0.01086	-0.01967
339	0.01235	0.01434	0.00274	-0.02128	-0.01031	-0.01897
340	0.01487	0.01687	0.00479	-0.02059	-0.00974	-0.01828
341	0.01745	0.01961	0.00702	-0.01997	-0.00911	-0.01759
342	0.0201	0.02241	0.00937	-0.01914	-0.00856	-0.0167
343	0.02302	0.02549	0.01192	-0.01818	-0.00798	-0.01571
344	0.02615	0.02869	0.01473	-0.01707	-0.00721	-0.01462
345	0.02935	0.03196	0.01773	-0.01584	-0.00623	-0.0134
346	0.03272	0.03529	0.02086	-0.01433	-0.00516	-0.01201
347	0.03631	0.0388	0.0241	-0.01275	-0.00386	-0.01052
348	0.04012	0.04252	0.02768	-0.01113	-0.00244	-0.00904
349	0.04403	0.04633	0.03132	-0.00944	-0.000989372	-0.00757
350	0.04815	0.05027	0.03502	-0.00763	0.000475129	-0.00605
351	0.05231	0.05433	0.0387	-0.00577	0.00195	-0.00444
352	0.05639	0.05836	0.04227	-0.00385	0.00346	-0.00271
353	0.06053	0.06249	0.04585	-0.00182	0.00503	-0.000933367
354	0.06472	0.06668	0.04929	0.000401966	0.00688	0.00104
355	0.069	0.071	0.05279	0.00272	0.00892	0.00317
356	0.07309	0.07536	0.05625	0.00506	0.01089	0.00557
357	0.07706	0.07974	0.05978	0.00748	0.01275	0.00827
358	0.08099	0.08404	0.06331	0.01003	0.01479	0.01111
359	0.08505	0.08834	0.06687	0.01274	0.01712	0.01413
360	0.08922	0.09256	0.07059	0.01563	0.01968	0.01735
361	0.09334	0.09645	0.07437	0.01878	0.02235	0.02067
362	0.09741	0.10012	0.07811	0.02227	0.02516	0.02421
363	0.1012	0.10357	0.08164	0.02583	0.02822	0.02771
364	0.10465	0.10703	0.08515	0.0295	0.0314	0.03123
365	0.1079	0.11026	0.08857	0.03329	0.03464	0.03478
366	0.11091	0.11325	0.09181	0.03716	0.03787	0.03846
367	0.11371	0.11607	0.09491	0.04111	0.04112	0.04232
368	0.11626	0.11875	0.09773	0.04504	0.04453	0.04637
369	0.1184	0.12121	0.10027	0.04896	0.04784	0.05045
370	0.12009	0.12331	0.10236	0.05296	0.05121	0.05452
371	0.12152	0.12513	0.10418	0.05706	0.05475	0.05869
372	0.12287	0.12668	0.10591	0.06113	0.05841	0.06309
373	0.12389	0.12792	0.10733	0.06524	0.06211	0.06761
374	0.12458	0.12875	0.10837	0.06917	0.06571	0.07206
375	0.12496	0.12922	0.10909	0.07322	0.06935	0.07662
376	0.12506	0.12926	0.10957	0.07735	0.07306	0.08127
377	0.12521	0.12908	0.11005	0.0816	0.07674	0.08591
378	0.12522	0.12854	0.11025	0.08587	0.08041	0.09048
379	0.12487	0.12765	0.11006	0.08991	0.08392	0.0946
380	0.12403	0.12657	0.10972	0.09373	0.08724	0.09851
381	0.12278	0.12535	0.10918	0.09729	0.09032	0.10209
382	0.12134	0.12404	0.10848	0.10067	0.09312	0.10544
383	0.11991	0.12266	0.10748	0.10377	0.09568	0.10855
384	0.1184	0.12104	0.10639	0.10659	0.09806	0.11145
385	0.11681	0.11924	0.10529	0.10919	0.10029	0.11423
386	0.1151	0.11728	0.1039	0.11146	0.10212	0.1168
387	0.11319	0.11535	0.10235	0.11355	0.10367	0.11911
388	0.11117	0.11343	0.10065	0.11538	0.1049	0.12102
389	0.10905	0.11132	0.09871	0.11683	0.10583	0.12249
390	0.1066	0.10904	0.09666	0.11786	0.10654	0.12367
391	0.10408	0.10672	0.09456	0.11854	0.10707	0.12482
392	0.10153	0.10445	0.09248	0.1189	0.10744	0.12569
393	0.09884	0.10205	0.09036	0.11883	0.10746	0.12612
394	0.09612	0.09957	0.08815	0.11845	0.10729	0.126
395	0.09325	0.09685	0.08577	0.11773	0.1069	0.12547
396	0.09034	0.094	0.08336	0.11661	0.10634	0.12449
397	0.08724	0.09092	0.0808	0.1152	0.10552	0.12302
398	0.08385	0.08766	0.07789	0.11321	0.10417	0.12101
399	0.08043	0.08427	0.07488	0.11114	0.10262	0.11885
400	0.07699	0.08072	0.07184	0.10881	0.10082	0.11652
401	0.07361	0.07699	0.06886	0.10647	0.09888	0.1141
402	0.07021	0.07304	0.06581	0.10414	0.0968	0.11172
403	0.06663	0.06894	0.06263	0.10171	0.09453	0.10911
404	0.06295	0.0649	0.0595	0.09919	0.09216	0.10665
405	0.05908	0.06092	0.05627	0.09644	0.08956	0.10396
406	0.05516	0.05708	0.05296	0.09366	0.08691	0.10143
407	0.05118	0.05326	0.04951	0.09075	0.08413	0.09894
408	0.0472	0.04962	0.04626	0.08785	0.08157	0.09644
409	0.04324	0.04598	0.04311	0.08502	0.07915	0.0941
410	0.03932	0.04252	0.03997	0.08227	0.07685	0.09173
411	0.03549	0.03902	0.03682	0.0797	0.07467	0.08927
412	0.03191	0.03541	0.03349	0.07702	0.07233	0.08641
413	0.02831	0.0316	0.03007	0.07415	0.06986	0.0833
414	0.02479	0.02794	0.02673	0.07139	0.06733	0.08015
415	0.0214	0.02444	0.0236	0.06867	0.06492	0.07707
416	0.0181	0.0211	0.02063	0.066	0.06254	0.0739
417	0.0149	0.01771	0.01764	0.06323	0.05997	0.0706
418	0.01185	0.01434	0.01471	0.06043	0.05729	0.06721
419	0.00877	0.01102	0.0119	0.05748	0.05465	0.06402
420	0.00576	0.00787	0.00928	0.05446	0.05215	0.06081
421	0.00283	0.00477	0.00677	0.0513	0.04968	0.05764
422	-1.51258e-05	0.00199	0.00433	0.04788	0.04696	0.05439
423	-0.00254	-0.000316575	0.00202	0.04447	0.04425	0.05117
424	-0.00473	-0.00234	-0.000113177	0.04099	0.04143	0.04796
425	-0.0067	-0.00408	-0.00209	0.03773	0.03879	0.0448
426	-0.00846	-0.00567	-0.00391	0.03458	0.03612	0.04156
427	-0.01002	-0.00714	-0.00556	0.03154	0.0334	0.03822
428	-0.01137	-0.00856	-0.00715	0.02845	0.03056	0.03491
429	-0.01251	-0.00992	-0.00864	0.02538	0.02777	0.03151
430	-0.01345	-0.0111	-0.01007	0.02226	0.02511	0.02812
431	-0.0144	-0.01218	-0.01149	0.01895	0.02225	0.02463
432	-0.0153	-0.01322	-0.01279	0.01565	0.0194	0.02108
433	-0.01622	-0.01429	-0.01407	0.01234	0.01652	0.01768
434	-0.01706	-0.01516	-0.0151	0.00939	0.01394	0.01451
435	-0.0179	-0.01597	-0.01602	0.00649	0.01145	0.01137
436	-0.01867	-0.01677	-0.01693	0.00356	0.00889	0.00829
437	-0.01928	-0.01763	-0.01767	0.00065917	0.00645	0.00524
438	-0.0197	-0.01818	-0.01824	-0.00209	0.00425	0.00232
439	-0.02012	-0.01867	-0.01876	-0.00478	0.00216	-0.000514176
440	-0.02056	-0.01909	-0.01947	-0.00741	8.67233e-05	-0.00334
441	-0.02096	-0.01952	-0.02022	-0.00979	-0.00213	-0.00601
442	-0.02116	-0.01991	-0.0209	-0.01207	-0.00433	-0.00842
443	-0.02141	-0.0203	-0.02137	-0.01433	-0.00654	-0.0105
444	-0.02169	-0.02055	-0.02179	-0.01642	-0.00868	-0.01234
445	-0.02199	-0.02092	-0.02231	-0.01839	-0.01072	-0.01408
446	-0.02226	-0.02129	-0.02277	-0.0203	-0.01265	-0.01571
447	-0.02266	-0.02151	-0.02336	-0.02219	-0.01455	-0.01727
448	-0.02286	-0.02164	-0.02381	-0.0239	-0.01626	-0.01884
449	-0.02287	-0.0215	-0.02418	-0.02524	-0.01748	-0.02038
450	-0.02282	-0.02129	-0.02438	-0.02619	-0.0183	-0.02188
451	-0.02274	-0.02108	-0.02453	-0.02697	-0.01891	-0.02325
452	-0.02264	-0.02106	-0.02472	-0.02782	-0.01955	-0.02459
453	-0.02249	-0.02096	-0.02493	-0.0286	-0.02008	-0.02578
454	-0.02239	-0.0208	-0.02504	-0.02934	-0.02049	-0.02696
455	-0.02239	-0.02069	-0.0252	-0.03016	-0.02105	-0.0281
456	-0.02251	-0.02079	-0.02535	-0.03095	-0.0215	-0.02917
457	-0.02258	-0.02092	-0.02555	-0.03174	-0.02197	-0.0299
458	-0.02261	-0.02095	-0.02549	-0.03232	-0.02223	-0.03016
459	-0.02256	-0.02085	-0.02518	-0.03268	-0.02241	-0.03024
460	-0.02233	-0.02067	-0.02483	-0.03272	-0.02255	-0.03005
461	-0.02193	-0.02038	-0.0243	-0.03274	-0.02242	-0.02975
462	-0.02159	-0.02003	-0.02385	-0.03275	-0.02226	-0.02946
463	-0.02138	-0.0198	-0.02363	-0.03275	-0.02239	-0.02934
464	-0.02125	-0.0197	-0.02354	-0.03273	-0.02267	-0.02949
465	-0.02106	-0.01951	-0.0234	-0.03252	-0.02275	-0.02965
466	-0.02083	-0.01926	-0.02328	-0.03246	-0.02262	-0.0298
467	-0.02068	-0.01902	-0.02318	-0.03252	-0.02239	-0.0299
468	-0.02059	-0.0189	-0.02319	-0.03268	-0.02242	-0.03005
469	-0.02052	-0.01893	-0.02337	-0.03282	-0.02246	-0.03013
470	-0.02038	-0.01909	-0.02362	-0.03302	-0.02266	-0.03019
471	-0.02045	-0.01929	-0.02386	-0.03339	-0.02316	-0.03023
472	-0.02054	-0.01944	-0.02402	-0.03364	-0.02368	-0.03018
473	-0.02052	-0.01945	-0.02401	-0.03367	-0.02411	-0.03002
474	-0.02038	-0.01933	-0.02373	-0.03321	-0.02409	-0.02953
475	-0.02028	-0.01929	-0.02349	-0.03284	-0.0239	-0.0291
476	-0.02011	-0.01926	-0.02329	-0.03251	-0.02359	-0.0288
477	-0.02004	-0.01914	-0.02325	-0.03233	-0.02334	-0.02862
478	-0.02006	-0.01894	-0.02312	-0.03204	-0.023	-0.02857
479	-0.02017	-0.01885	-0.02319	-0.03184	-0.02281	-0.02864
480	-0.02061	-0.01891	-0.02334	-0.0319	-0.02268	-0.02892
481	-0.02105	-0.01911	-0.02359	-0.0322	-0.0227	-0.0293
482	-0.0215	-0.01934	-0.02377	-0.03262	-0.02276	-0.02966
483	-0.02181	-0.01956	-0.024	-0.03282	-0.02263	-0.03007
484	-0.02199	-0.01976	-0.02426	-0.03286	-0.02227	-0.0303
485	-0.02197	-0.01978	-0.02437	-0.03286	-0.02162	-0.03045
486	-0.02183	-0.01974	-0.02445	-0.03263	-0.02114	-0.03045
487	-0.0215	-0.01969	-0.02444	-0.03226	-0.02107	-0.03035
488	-0.02111	-0.01969	-0.02434	-0.03181	-0.0213	-0.03016
489	-0.02072	-0.01964	-0.02416	-0.0314	-0.0214	-0.02993
490	-0.02045	-0.01954	-0.02403	-0.03105	-0.02143	-0.02973
491	-0.01997	-0.0192	-0.0238	-0.03059	-0.02121	-0.02941
492	-0.01955	-0.01891	-0.02351	-0.03026	-0.02118	-0.02907
493	-0.01937	-0.01874	-0.02343	-0.03008	-0.02123	-0.02878
494	-0.01921	-0.01862	-0.02349	-0.02999	-0.02123	-0.02875
495	-0.01928	-0.01854	-0.02352	-0.02998	-0.0211	-0.02881
496	-0.01943	-0.01838	-0.02347	-0.03002	-0.02094	-0.02872
497	-0.01954	-0.0182	-0.02332	-0.03019	-0.02091	-0.02854
498	-0.01962	-0.01804	-0.02315	-0.03033	-0.02067	-0.02823
499	-0.0197	-0.01802	-0.02308	-0.03054	-0.02032	-0.028
500	-0.01977	-0.01797	-0.02313	-0.03053	-0.01981	-0.02783
501	-0.01982	-0.018	-0.02328	-0.03047	-0.01936	-0.02766
502	-0.01977	-0.01794	-0.02326	-0.03016	-0.01885	-0.02753
503	-0.01986	-0.01795	-0.02326	-0.02996	-0.01851	-0.02733
504	-0.01997	-0.01785	-0.02306	-0.02983	-0.01847	-0.02731
505	-0.01977	-0.01771	-0.02263	-0.02955	-0.01858	-0.0273
506	-0.01945	-0.0176	-0.02221	-0.02921	-0.01868	-0.02723
507	-0.0191	-0.01765	-0.02195	-0.02884	-0.0187	-0.02701
508	-0.0189	-0.01785	-0.02191	-0.02867	-0.01872	-0.02681
509	-0.01869	-0.01793	-0.02184	-0.02855	-0.01859	-0.02666
510	-0.01843	-0.01779	-0.02168	-0.02825	-0.01853	-0.02635
511	-0.01817	-0.01757	-0.02138	-0.02797	-0.01849	-0.02607
512	-0.01797	-0.0175	-0.02123	-0.02778	-0.01852	-0.02583
513	-0.01798	-0.01771	-0.0212	-0.02794	-0.01867	-0.02584
514	-0.01817	-0.01801	-0.02142	-0.02824	-0.01882	-0.02588
515	-0.01829	-0.01815	-0.02152	-0.02849	-0.01902	-0.02587
516	-0.01847	-0.0183	-0.02163	-0.02872	-0.01931	-0.02567
517	-0.0187	-0.01848	-0.02171	-0.02886	-0.01949	-0.02565
518	-0.01893	-0.01848	-0.02165	-0.02888	-0.01947	-0.02573
519	-0.01916	-0.01841	-0.02162	-0.02877	-0.01935	-0.02578
520	-0.01923	-0.0183	-0.02158	-0.02857	-0.01931	-0.02573
521	-0.01922	-0.01835	-0.02165	-0.02842	-0.01926	-0.02572
522	-0.01912	-0.01834	-0.02167	-0.02835	-0.0191	-0.02575
523	-0.0189	-0.01823	-0.02163	-0.0282	-0.01887	-0.02569
524	-0.01871	-0.01795	-0.02159	-0.02792	-0.01853	-0.02558
525	-0.01847	-0.01771	-0.02151	-0.02769	-0.01822	-0.02533
526	-0.0183	-0.01745	-0.02139	-0.02759	-0.01808	-0.02506
527	-0.01824	-0.01724	-0.0213	-0.0276	-0.01816	-0.02471
528	-0.01811	-0.01704	-0.021	-0.02768	-0.01846	-0.02452
529	-0.01782	-0.01673	-0.02057	-0.02758	-0.01873	-0.02427
530	-0.01747	-0.01637	-0.02007	-0.02737	-0.0189	-0.02404
531	-0.01705	-0.01597	-0.01942	-0.0271	-0.01908	-0.02371
532	-0.01675	-0.01559	-0.01896	-0.02688	-0.01925	-0.02342
533	-0.01656	-0.01524	-0.01854	-0.02674	-0.01932	-0.023
534	-0.01632	-0.01482	-0.01815	-0.02649	-0.01922	-0.02245
535	-0.01611	-0.01437	-0.01765	-0.02619	-0.01884	-0.02198
536	-0.01581	-0.01401	-0.01726	-0.02585	-0.01835	-0.0216
537	-0.01576	-0.01384	-0.01708	-0.02577	-0.01791	-0.02146
538	-0.01578	-0.01381	-0.01718	-0.02574	-0.01756	-0.02138
539	-0.01581	-0.01376	-0.01729	-0.0255	-0.01712	-0.02138
540	-0.01569	-0.01372	-0.01733	-0.02501	-0.01651	-0.02116
541	-0.01545	-0.0136	-0.01717	-0.02446	-0.01569	-0.02095
542	-0.01557	-0.01346	-0.01703	-0.02431	-0.01521	-0.02094
543	-0.0156	-0.01338	-0.01706	-0.02428	-0.01501	-0.02097
544	-0.01541	-0.01333	-0.01707	-0.02422	-0.015	-0.02096
545	-0.01522	-0.0135	-0.01723	-0.02437	-0.01507	-0.02115
546	-0.01506	-0.01374	-0.01746	-0.02464	-0.01527	-0.02132
547	-0.01493	-0.0139	-0.01773	-0.02494	-0.01566	-0.02148
548	-0.0147	-0.01373	-0.01773	-0.02499	-0.01602	-0.02131
549	-0.01434	-0.01348	-0.01744	-0.02503	-0.01621	-0.02092
550	-0.01406	-0.01305	-0.01706	-0.02513	-0.01614	-0.02045
551	-0.01386	-0.01279	-0.01675	-0.02512	-0.01586	-0.02011
552	-0.01372	-0.01276	-0.01647	-0.02522	-0.0156	-0.01984
553	-0.01358	-0.01265	-0.01627	-0.02518	-0.01549	-0.01952
554	-0.01343	-0.01253	-0.01608	-0.02509	-0.01557	-0.01928
555	-0.0133	-0.01231	-0.01577	-0.02484	-0.01566	-0.01925
556	-0.01321	-0.01216	-0.01546	-0.02455	-0.01562	-0.01922
557	-0.01299	-0.01206	-0.0152	-0.02421	-0.01547	-0.01909
558	-0.01257	-0.01198	-0.01498	-0.02378	-0.01533	-0.0189
559	-0.01215	-0.01178	-0.01471	-0.02342	-0.01544	-0.01869
560	-0.01191	-0.01168	-0.01455	-0.02335	-0.01569	-0.01861
561	-0.01181	-0.01162	-0.01458	-0.02364	-0.01612	-0.0185
562	-0.01159	-0.01151	-0.01458	-0.02386	-0.01655	-0.01833
563	-0.01117	-0.01113	-0.01429	-0.02368	-0.0165	-0.01798
564	-0.01055	-0.01042	-0.0137	-0.02323	-0.01618	-0.01746
565	-0.00996	-0.00965	-0.01306	-0.02282	-0.01573	-0.01706
566	-0.00983	-0.0091	-0.01267	-0.02276	-0.01549	-0.01708
567	-0.00981	-0.00874	-0.01254	-0.02269	-0.01508	-0.01727
568	-0.0099	-0.00849	-0.01241	-0.02261	-0.01455	-0.0175
569	-0.01004	-0.0084	-0.01245	-0.02277	-0.01423	-0.01784
570	-0.01035	-0.00872	-0.01274	-0.0231	-0.01444	-0.01829
571	-0.01068	-0.0092	-0.01328	-0.02361	-0.01493	-0.01888
572	-0.01096	-0.00973	-0.01372	-0.02401	-0.01561	-0.01922
573	-0.01132	-0.01044	-0.01414	-0.02445	-0.01628	-0.01941
574	-0.0117	-0.01096	-0.01439	-0.02474	-0.0168	-0.01946
575	-0.01192	-0.01148	-0.01446	-0.02478	-0.01709	-0.01938
576	-0.01184	-0.01157	-0.01419	-0.02455	-0.01698	-0.01892
577	-0.01152	-0.0113	-0.01374	-0.02402	-0.01656	-0.01827
578	-0.01102	-0.01081	-0.01331	-0.02334	-0.01587	-0.01771
579	-0.01062	-0.01023	-0.01282	-0.02261	-0.01506	-0.01716
580	-0.01009	-0.00964	-0.01209	-0.02181	-0.01408	-0.01622
581	-0.00934	-0.0089	-0.01119	-0.0208	-0.01294	-0.01504
582	-0.0085	-0.00824	-0.01045	-0.01981	-0.01193	-0.01392
583	-0.00771	-0.00763	-0.00989	-0.01902	-0.01124	-0.01297
584	-0.00724	-0.00711	-0.00956	-0.01856	-0.0111	-0.01236
585	-0.00686	-0.00662	-0.00942	-0.01832	-0.01128	-0.01184
586	-0.00669	-0.00632	-0.00931	-0.01826	-0.01158	-0.0116
587	-0.00655	-0.00603	-0.00915	-0.01832	-0.012	-0.01139
588	-0.00634	-0.00582	-0.00887	-0.01845	-0.01272	-0.01135
589	-0.00613	-0.00566	-0.00853	-0.01869	-0.01363	-0.01155
590	-0.00605	-0.00563	-0.00822	-0.01902	-0.01445	-0.012
591	-0.00606	-0.00572	-0.00803	-0.01922	-0.01489	-0.01242
592	-0.00631	-0.00584	-0.00796	-0.01935	-0.01522	-0.01276
593	-0.00663	-0.00597	-0.00802	-0.01941	-0.01558	-0.01313
594	-0.00699	-0.00615	-0.00814	-0.01943	-0.0158	-0.01341
595	-0.00695	-0.00603	-0.00806	-0.01934	-0.01536	-0.0134
596	-0.00677	-0.00579	-0.0079	-0.0191	-0.01463	-0.01307
597	-0.00664	-0.00574	-0.00786	-0.01896	-0.01406	-0.01279
598	-0.00636	-0.00573	-0.00787	-0.01873	-0.01392	-0.01246
599	-0.00583	-0.0056	-0.00776	-0.01845	-0.01396	-0.01198
600	-0.00514	-0.00505	-0.00733	-0.018	-0.01368	-0.01138
601	-0.00456	-0.00443	-0.00689	-0.01749	-0.01315	-0.01099
602	-0.00405	-0.00373	-0.00654	-0.01693	-0.01244	-0.01075
603	-0.0038	-0.00308	-0.00623	-0.01653	-0.01196	-0.01055
604	-0.00355	-0.00255	-0.00576	-0.01621	-0.01152	-0.01026
605	-0.00338	-0.00216	-0.00516	-0.01595	-0.01114	-0.01004
606	-0.00338	-0.00211	-0.00491	-0.01594	-0.01089	-0.00992
607	-0.00359	-0.00247	-0.00512	-0.01612	-0.01093	-0.00977
608	-0.004	-0.00313	-0.00576	-0.01645	-0.01143	-0.00964
609	-0.00437	-0.00383	-0.00656	-0.01671	-0.0118	-0.0096
610	-0.00478	-0.00435	-0.00725	-0.01682	-0.01188	-0.00962
611	-0.00503	-0.00457	-0.0077	-0.01692	-0.01176	-0.00962
612	-0.00502	-0.00459	-0.00785	-0.01665	-0.01171	-0.00953
613	-0.00479	-0.00429	-0.00776	-0.01608	-0.01158	-0.00938
614	-0.00443	-0.00384	-0.00751	-0.01531	-0.01105	-0.00911
615	-0.00395	-0.00339	-0.00713	-0.0145	-0.01032	-0.00887
616	-0.00362	-0.00294	-0.00687	-0.01395	-0.00968	-0.00869
617	-0.00345	-0.00267	-0.00668	-0.01355	-0.00928	-0.00873
618	-0.00347	-0.0025	-0.00645	-0.01341	-0.00902	-0.00865
619	-0.00345	-0.00218	-0.00588	-0.01342	-0.00881	-0.0084
620	-0.00356	-0.00194	-0.00528	-0.01356	-0.00879	-0.00818
621	-0.0038	-0.00198	-0.00479	-0.01406	-0.00935	-0.0083
622	-0.00404	-0.0023	-0.00454	-0.01468	-0.01034	-0.00865
623	-0.00427	-0.00263	-0.00448	-0.01542	-0.01145	-0.00927
624	-0.00448	-0.0029	-0.00445	-0.01608	-0.01219	-0.00996
625	-0.00468	-0.00321	-0.00466	-0.01659	-0.01274	-0.01069
626	-0.00467	-0.00348	-0.00488	-0.01673	-0.01297	-0.01113
627	-0.00455	-0.0035	-0.00497	-0.01661	-0.01292	-0.01141
628	-0.00417	-0.00334	-0.00477	-0.01619	-0.01223	-0.01138
629	-0.00386	-0.003	-0.00451	-0.01558	-0.01116	-0.01114
630	-0.00367	-0.00245	-0.0044	-0.01484	-0.00977	-0.01072
631	-0.00368	-0.00202	-0.00442	-0.01419	-0.00854	-0.01011
632	-0.00386	-0.0019	-0.0048	-0.01383	-0.00793	-0.00955
633	-0.00399	-0.00204	-0.00539	-0.01369	-0.00776	-0.00911
634	-0.0041	-0.00232	-0.00576	-0.01363	-0.00793	-0.00887
635	-0.00396	-0.00253	-0.00561	-0.01373	-0.00824	-0.00863
636	-0.00369	-0.00249	-0.00513	-0.01361	-0.00876	-0.00837
637	-0.00348	-0.0024	-0.00474	-0.01347	-0.0094	-0.00824
638	-0.00357	-0.0026	-0.00455	-0.01347	-0.01019	-0.00831
639	-0.00383	-0.00293	-0.0044	-0.0137	-0.01091	-0.00852
640	-0.00388	-0.00314	-0.00419	-0.01398	-0.01114	-0.00859
641	-0.00373	-0.00337	-0.00406	-0.01413	-0.01124	-0.00865
642	-0.00354	-0.00375	-0.00395	-0.01426	-0.01139	-0.00863
643	-0.00342	-0.004	-0.00378	-0.01438	-0.01147	-0.00858
644	-0.00331	-0.004	-0.00354	-0.01428	-0.0111	-0.00836
645	-0.00329	-0.00369	-0.00325	-0.01412	-0.01069	-0.00802
646	-0.00302	-0.00331	-0.00294	-0.01365	-0.01021	-0.00745
647	-0.00265	-0.00285	-0.00259	-0.013	-0.00952	-0.00695
648	-0.0023	-0.00226	-0.00231	-0.01225	-0.00861	-0.0065
649	-0.00198	-0.00157	-0.00223	-0.01161	-0.00796	-0.00632
650	-0.00156	-0.000963785	-0.00208	-0.01102	-0.00772	-0.00625
651	-0.00119	-0.000374379	-0.00186	-0.01062	-0.00794	-0.00649
652	-0.000885457	-0.000135466	-0.00167	-0.01037	-0.00827	-0.00662
653	-0.000625887	0.000133633	-0.0016	-0.01001	-0.00834	-0.00658
654	-0.000358421	0.000565317	-0.00143	-0.00958	-0.00807	-0.00624
655	-0.000256039	0.00104	-0.00119	-0.00923	-0.00768	-0.00584
656	-0.000359187	0.00119	-0.00122	-0.00907	-0.00751	-0.0056
657	-0.000436049	0.00113	-0.00133	-0.009	-0.00746	-0.00534
658	-0.000460936	0.000840746	-0.0014	-0.0089	-0.00749	-0.00508
659	-0.00039377	0.000497218	-0.00131	-0.00876	-0.00739	-0.00466
660	-0.000342762	0.000186207	-0.00131	-0.0086	-0.00707	-0.00426
661	-0.000416592	-0.000101116	-0.0015	-0.00838	-0.00659	-0.00392
662	-0.000462935	-0.000229918	-0.00156	-0.00805	-0.00617	-0.00361
663	-0.000399767	-0.000116775	-0.00151	-0.00785	-0.00555	-0.00332
664	-0.000289289	1.75246e-05	-0.00135	-0.0076	-0.00473	-0.00305
665	-0.000295186	-1.31601e-05	-0.00132	-0.00754	-0.00436	-0.0031
666	-0.000530801	-0.000362019	-0.00158	-0.00777	-0.00466	-0.00358
667	-0.00077398	-0.00075279	-0.00196	-0.00835	-0.00537	-0.00428
668	-0.000947859	-0.00086067	-0.00228	-0.00878	-0.00599	-0.00476
669	-0.0011	-0.000610128	-0.00245	-0.009	-0.00652	-0.00501
670	-0.0011	-0.000356788	-0.00255	-0.00898	-0.0071	-0.00514
671	-0.00108	-0.000155056	-0.00254	-0.0088	-0.00747	-0.0051
672	-0.00111	1.15609e-05	-0.00252	-0.00857	-0.0074	-0.00488
673	-0.00128	0.000100017	-0.00257	-0.00834	-0.00699	-0.00461
674	-0.00153	0.000107613	-0.0027	-0.00825	-0.00643	-0.00451
675	-0.00183	2.98517e-05	-0.00288	-0.00822	-0.0059	-0.0046
676	-0.00211	-0.00014766	-0.00314	-0.0083	-0.00532	-0.00465
677	-0.00214	-0.000238581	-0.00323	-0.00818	-0.0045	-0.0047
678	-0.00189	-0.000197501	-0.00308	-0.00807	-0.00383	-0.00452
679	-0.00158	-0.000142395	-0.00277	-0.00791	-0.00344	-0.00415
680	-0.00129	-0.000127203	-0.00233	-0.0078	-0.00335	-0.00387
681	-0.00107	-2.23888e-05	-0.00174	-0.00774	-0.00349	-0.00359
682	-0.00085244	4.35116e-05	-0.00136	-0.00769	-0.00399	-0.00338
683	-0.000843478	4.75429e-05	-0.00106	-0.00766	-0.00491	-0.00315
684	-0.000798767	2.14893e-05	-0.000910345	-0.00762	-0.00614	-0.00291
685	-0.000749492	-1.45594e-05	-0.000896252	-0.00747	-0.00745	-0.00276
686	-0.000607496	2.7986e-05	-0.000972647	-0.00719	-0.00842	-0.00278
687	-0.000283525	0.000237615	-0.00101	-0.00669	-0.00863	-0.00277
688	-0.000291454	0.000278561	-0.00104	-0.00618	-0.00831	-0.00254
689	-0.000525837	0.000171714	-0.00112	-0.00593	-0.00779	-0.00247
690	-0.00106	-0.000287756	-0.00147	-0.00607	-0.00757	-0.00283
691	-0.00134	-0.000744894	-0.00187	-0.00645	-0.00727	-0.00322
692	-0.00147	-0.000897385	-0.00211	-0.00659	-0.00667	-0.00336
693	-0.00143	-0.000705081	-0.00196	-0.00655	-0.00571	-0.00322
694	-0.00126	-0.000463302	-0.0017	-0.0064	-0.00494	-0.00313
695	-0.00106	-0.000318041	-0.00146	-0.00629	-0.00454	-0.00296
696	-0.000701616	-0.000268866	-0.0012	-0.00615	-0.00447	-0.0025
697	-0.000242779	-0.000173513	-0.000874796	-0.006	-0.00487	-0.00183
698	4.4711e-05	5.87373e-05	-0.000644145	-0.00597	-0.00563	-0.00133
699	7.01649e-05	0.000182509	-0.000524838	-0.00606	-0.00654	-0.000982076
700	-0.000118407	8.96219e-05	-0.000705447	-0.00633	-0.00725	-0.001
701	-0.000463535	-0.000272797	-0.00107	-0.0065	-0.00773	-0.0015
702	-0.000719907	-0.000673696	-0.00164	-0.00671	-0.00818	-0.00219
703	-0.001	-0.00102	-0.00216	-0.00688	-0.00848	-0.00266
704	-0.00109	-0.00101	-0.00229	-0.00697	-0.00833	-0.00318
705	-0.00109	-0.000962952	-0.00229	-0.00711	-0.00767	-0.00366
706	-0.000891421	-0.000829752	-0.00211	-0.0071	-0.00678	-0.00404
707	-0.000546294	-0.000574413	-0.00153	-0.00675	-0.00585	-0.00392
708	1.83242e-05	4.69432e-05	-0.000628286	-0.00613	-0.00499	-0.00334
709	0.000376712	0.000670998	5.62385e-05	-0.00554	-0.00441	-0.0029
710	0.000760153	0.00133	0.000545027	-0.00488	-0.00383	-0.00276
711	0.0013	0.00203	0.000992337	-0.00385	-0.00292	-0.00261
712	0.00142	0.00232	0.00123	-0.00312	-0.00216	-0.0023
713	0.00104	0.00197	0.000998901	-0.00297	-0.00206	-0.00215
714	0.0003998	0.00119	0.000389872	-0.0033	-0.00296	-0.00226
715	-0.000364351	0.000298917	-0.000409529	-0.00392	-0.00433	-0.00266
716	-0.00125	-0.000507713	-0.00118	-0.00464	-0.00555	-0.00318
717	-0.00214	-0.00119	-0.00173	-0.00543	-0.00621	-0.00329
718	-0.00301	-0.00179	-0.00233	-0.00619	-0.00648	-0.00349
719	-0.00389	-0.00246	-0.00304	-0.0071	-0.00653	-0.0039
720	-0.00419	-0.00278	-0.00351	-0.00767	-0.00639	-0.00429
721	-0.00368	-0.00229	-0.00329	-0.00758	-0.00603	-0.00424
722	-0.00265	-0.00119	-0.00258	-0.00693	-0.00525	-0.00397
723	-0.00153	4.46443e-06	-0.00159	-0.00624	-0.00448	-0.00362
724	-0.000562485	0.00106	-0.000675162	-0.00563	-0.00372	-0.00322
725	0.000468466	0.00198	0.000463768	-0.00476	-0.00307	-0.00263
726	0.00162	0.00283	0.0016	-0.00369	-0.00257	-0.00201
727	0.00261	0.00351	0.00286	-0.00247	-0.00218	-0.0014
728	0.00339	0.00419	0.00404	-0.00137	-0.00174	-0.00077911
729	0.00357	0.00431	0.0046	-0.000881593	-0.00147	-0.000808329
730	0.00344	0.00399	0.00476	-0.000761819	-0.00137	-0.00104
731	0.00293	0.00323	0.00445	-0.00109	-0.00169	-0.00118
732	0.00233	0.00265	0.00418	-0.00158	-0.00228	-0.000791871
733	0.00171	0.00218	0.00381	-0.00206	-0.00311	-0.000460603
734	0.00171	0.00224	0.00377	-0.00189	-0.00326	-5.15742e-05
735	0.00187	0.00238	0.00351	-0.0016	-0.00289	9.28869e-05
736	0.00201	0.00237	0.00309	-0.00139	-0.00229	0.000291121
737	0.002	0.00194	0.00228	-0.00152	-0.00209	0.000496652
738	0.00232	0.00186	0.00156	-0.0015	-0.00217	0.00102
739	0.00262	0.00214	0.00112	-0.00151	-0.00276	0.00136
740	0.00307	0.00264	0.00108	-0.00145	-0.00342	0.00162
741	0.0035	0.00305	0.00133	-0.0014	-0.00411	0.00192
742	0.00349	0.00322	0.00166	-0.00143	-0.00456	0.00191
743	0.00305	0.00331	0.0019	-0.0017	-0.00462	0.00151
744	0.00247	0.0033	0.00196	-0.00188	-0.00444	0.00102
745	0.00228	0.00344	0.00215	-0.00147	-0.00412	0.00105
746	0.00221	0.00348	0.00213	-0.000964784	-0.00351	0.00134
747	0.00164	0.00332	0.00168	-0.000883991	-0.00333	0.00147
748	0.000583275	0.00275	0.000857838	-0.00116	-0.00335	0.00139
749	-0.000167216	0.00194	0.000306847	-0.00144	-0.00368	0.00148
750	-0.000196135	0.00134	0.000330768	-0.00137	-0.00367	0.00184
751	0.000246144	0.00126	0.000985541	-0.00103	-0.00338	0.00249
752	0.000718308	0.00138	0.00155	-0.000814226	-0.00293	0.00294
753	0.000784841	0.00112	0.00164	-0.000793003	-0.00292	0.00276
754	0.000867333	0.000801233	0.00164	-0.00077971	-0.00282	0.00268
755	0.000765217	0.000636548	0.00161	-0.00114	-0.00271	0.00285
756	0.000322905	0.000611894	0.00156	-0.00188	-0.00263	0.00335
757	-0.00030015	0.000330768	0.00137	-0.00254	-0.00288	0.00356
758	-0.000575079	0.000565317	0.00165	-0.00262	-0.00267	0.00434
759	-0.000528702	0.00124	0.00193	-0.00252	-0.00235	0.00529
760	-0.000363818	0.00195	0.00191	-0.00224	-0.00184	0.0061
761	-0.000136632	0.00224	0.00157	-0.00205	-0.00179	0.00622
762	0.000324138	0.00237	0.00108	-0.00157	-0.00176	0.00639
763	0.000759387	0.0023	0.000831817	-0.000911144	-0.00205	0.00663
764	0.00118	0.00186	0.000557854	-0.000488356	-0.00255	0.00662
765	0.00154	0.00125	0.000352957	-0.00046057	-0.00304	0.00607
766	0.00197	0.000746493	0.000441346	-0.000403465	-0.00294	0.00548
767	0.00246	0.000551191	0.000837814	-0.000302615	-0.00241	0.00462
768	0.00297	0.000288756	0.00126	-0.000110745	-0.00189	0.00363
769	0.00359	0.000240513	0.00177	0.000342362	-0.00149	0.00281
770	0.00428	0.000665434	0.00245	0.000791871	-0.000929702	0.00253
771	0.00458	0.00144	0.00287	0.00116	-0.000654173	0.00246
772	0.00445	0.00182	0.00297	0.00126	-0.000726004	0.00216
773	0.00417	0.00193	0.00301	0.00132	-0.00116	0.00206
774	0.0041	0.0023	0.00355	0.00155	-0.00114	0.00259
775	0.00431	0.00337	0.00427	0.002	-0.000987873	0.00366
776	0.00459	0.0043	0.00466	0.00231	-0.00115	0.00448
777	0.00499	0.00494	0.00467	0.00271	-0.00155	0.00497
778	0.00574	0.00545	0.00481	0.00347	-0.0017	0.00539
779	0.00665	0.00597	0.00489	0.00407	-0.00191	0.00593
780	0.00685	0.00598	0.00449	0.00385	-0.0025	0.00614
781	0.00637	0.00496	0.00364	0.00298	-0.00359	0.00571
782	0.00595	0.00386	0.00318	0.00188	-0.00467	0.00555
783	0.00559	0.003	0.00283	0.000765417	-0.00577	0.00579
784	0.00516	0.00248	0.00239	-0.00019307	-0.00647	0.00628
785	0.00512	0.00231	0.00217	-0.000458771	-0.0068	0.00643
786	0.00516	0.00233	0.00207	-7.28303e-05	-0.00668	0.0065
787	0.00497	0.00229	0.00205	0.000470698	-0.0064	0.00655
788	0.00427	0.00201	0.00171	0.000433683	-0.00647	0.00613
789	0.00342	0.00186	0.00127	1.41263e-05	-0.00655	0.00553
790	0.00283	0.0019	0.00115	-0.000344295	-0.00628	0.0052
791	0.00259	0.00207	0.00136	-0.00064028	-0.00538	0.00498
792	0.00219	0.00179	0.00125	-0.00124	-0.00451	0.00465
793	0.00189	0.00157	0.000835216	-0.00176	-0.00355	0.0045
794	0.00196	0.0016	0.000367616	-0.00215	-0.0028	0.00439
795	0.00194	0.0017	-0.000179777	-0.00262	-0.00281	0.00391
796	0.00176	0.00151	-0.000749892	-0.00362	-0.00327	0.00327
797	0.00157	0.00137	-0.00117	-0.00424	-0.00368	0.00295
798	0.00141	0.0012	-0.00133	-0.00457	-0.00356	0.00271
799	0.00131	0.00124	-0.00122	-0.00451	-0.00327	0.00251
800	0.00181	0.00145	-0.000141996	-0.00396	-0.00255	0.00239
801	0.00281	0.0018	0.00136	-0.00256	-0.00111	0.0025
802	0.00409	0.00252	0.00286	-0.00033943	0.00112	0.00271
803	0.00504	0.00338	0.00377	0.00175	0.00282	0.00311
804	0.00546	0.00386	0.00421	0.00334	0.00397	0.00338
805	0.00558	0.0036	0.00465	0.00457	0.00458	0.00387
806	0.00588	0.0032	0.00525	0.00538	0.005	0.00481
807	0.00569	0.00281	0.00552	0.0053	0.00444	0.00568
808	0.00557	0.00272	0.00561	0.00502	0.00355	0.00652
809	0.00593	0.00303	0.00574	0.00525	0.00265	0.00719
810	0.00631	0.00336	0.00585	0.00546	0.00198	0.00795
811	0.00632	0.00339	0.0056	0.00489	0.000861969	0.0082
812	0.00588	0.0031	0.00499	0.00388	-0.000687689	0.00784
813	0.0054	0.00281	0.00433	0.00305	-0.00195	0.00726
814	0.00549	0.00336	0.00471	0.003	-0.00202	0.00723
815	0.00623	0.00473	0.00588	0.00356	-0.00111	0.0078
816	0.00666	0.00557	0.00658	0.00387	-0.000216092	0.00815
817	0.00634	0.00532	0.00616	0.00385	0.00069422	0.00776
818	0.00548	0.00443	0.00498	0.00357	0.0014	0.0066
819	0.00485	0.00397	0.00433	0.00363	0.00216	0.00574
820	0.00432	0.00401	0.00399	0.00369	0.00319	0.0057
821	0.00358	0.00428	0.00335	0.00394	0.00387	0.00624
822	0.00236	0.00394	0.00191	0.00357	0.00387	0.00667
823	0.00113	0.00315	0.000476362	0.00303	0.00303	0.0073
824	0.000415526	0.00231	-3.74813e-05	0.00257	0.00175	0.00786
825	8.77561e-05	0.00148	-0.000121139	0.00242	0.000104581	0.00841
826	0.000348526	0.00119	0.000200566	0.00241	-0.000850175	0.00863
827	0.000951191	0.00132	0.000864601	0.00256	-0.00171	0.00878
828	0.00154	0.00138	0.00163	0.00259	-0.00238	0.00872
829	0.00145	0.00133	0.00193	0.00215	-0.00294	0.00843
830	0.00133	0.00136	0.00228	0.00167	-0.00332	0.00806
831	0.00123	0.00146	0.00268	0.00122	-0.00351	0.00764
832	0.0012	0.00165	0.00313	0.000843236	-0.00351	0.0072
833	0.00129	0.00194	0.00361	0.000612277	-0.0033	0.00679
834	0.00157	0.00236	0.00413	0.000604678	-0.00288	0.00646
835	0.00215	0.00293	0.00465	0.000908728	-0.00225	0.00625
836	0.00311	0.00367	0.00518	0.00162	-0.00137	0.00621
837	0.00457	0.0046	0.00571	0.00286	-0.000196618	0.00642
838	0.00667	0.00576	0.00622	0.00473	0.00132	0.00694
839	0.00956	0.00718	0.00669	0.00738	0.00326	0.00785
840	0.01338	0.00888	0.00712	0.01094	0.00572	0.00921

## Sheet: Fig 2l
			pH
Wavelength (nM)	6	7	8	8.5	9
500	-0.0017	-0.03511	-0.14969	-0.01986	-0.05325
499	0.02119	-0.01283	-0.02917	-0.00174	0.01275
498	0.0235	-0.00964	0.02488	0.000827915	0.05848
497	-0.000553758	-0.03039	-0.00373	-0.02177	0.08326
496	-0.02915	-0.06006	-0.05169	-0.02993	0.08634
495	-0.03637	-0.07198	-0.05994	-0.00506	0.07299
494	-0.01873	-0.07625	-0.04655	0.01606	0.0427
493	0.00485	-0.05333	-0.04798	0.02168	0.02379
492	0.01513	-0.02321	-0.05425	0.02965	0.00749
491	0.00673	-0.000354367	-0.03971	0.04776	-0.00704
490	-0.01692	-0.0246	-0.0271	0.03188	-0.02261
489	-0.05013	-0.05422	-0.05724	-0.0268	-0.02342
488	-0.07998	-0.07968	-0.11574	-0.09644	-0.02474
487	-0.08649	-0.08988	-0.14504	-0.11722	-0.02084
486	-0.06143	-0.07936	-0.10637	-0.07986	-0.000433245
485	-0.02267	-0.0394	-0.0428	-0.02627	0.0175
484	0.00349	-0.00986	-0.01567	0.00239	0.00977
483	0.01173	-0.01064	-0.0401	0.0026	0.00911
482	0.01538	-0.00447	-0.07251	-0.000593107	0.03544
481	0.01719	0.02122	-0.07777	-0.00937	0.04871
480	0.00184	0.02791	-0.05967	-0.01326	0.01601
479	-0.03716	-0.01666	-0.04626	-0.02741	-0.01235
478	-0.08036	-0.07578	-0.04924	-0.03921	-0.01457
477	-0.10323	-0.09753	-0.05412	-0.04134	-0.01789
476	-0.10344	-0.07677	-0.05712	-0.02807	-0.05121
475	-0.09695	-0.05268	-0.06166	-0.03606	-0.07671
474	-0.09366	-0.05496	-0.05938	-0.06327	-0.07846
473	-0.08734	-0.05437	-0.03352	-0.05758	-0.06023
472	-0.06826	-0.026	-0.00617	-0.01171	-0.04236
471	-0.03933	0.02342	-0.00418	0.01678	-0.03289
470	-0.01801	0.03509	-0.03309	-0.01442	-0.04989
469	-0.02304	0.00293	-0.063	-0.05301	-0.0789
468	-0.05536	-0.05151	-0.08019	-0.05409	-0.08633
467	-0.09158	-0.06416	-0.07653	-0.02308	-0.06503
466	-0.10146	-0.04397	-0.05995	-0.000577204	-0.03851
465	-0.07725	-0.00711	-0.02123	0.01398	-0.01085
464	-0.04144	0.01585	0.01715	0.02425	0.02233
463	-0.02102	0.04631	0.03981	0.02827	0.02735
462	-0.01726	0.06846	0.03395	0.02666	0.00456
461	-0.00977	0.07635	0.04141	0.05568	0.00457
460	0.01223	0.06357	0.06546	0.10868	0.05838
459	0.03257	0.0516	0.10532	0.14904	0.10682
458	0.02808	0.03894	0.12513	0.16129	0.12099
457	-0.00096516	0.03052	0.136	0.16749	0.11199
456	-0.02606	0.03205	0.13755	0.16927	0.11312
455	-0.01637	0.0514	0.17545	0.18356	0.15593
454	0.03369	0.09633	0.2428	0.23463	0.25432
453	0.0984	0.17326	0.34343	0.32469	0.38095
452	0.13835	0.27186	0.43688	0.42205	0.46859
451	0.12662	0.33497	0.5133	0.51482	0.51204
450	0.06805	0.33548	0.53168	0.57888	0.5105
449	-0.00403	0.29522	0.52868	0.5992	0.51695
448	-0.05199	0.29339	0.55418	0.59402	0.55306
447	-0.06016	0.34088	0.64698	0.61982	0.62931
446	-0.03995	0.4081	0.75801	0.71689	0.70884
445	-0.01463	0.45715	0.86223	0.86616	0.81458
444	0.00151	0.51429	0.96085	1.01187	0.95788
443	0.01213	0.59595	1.08649	1.11638	1.11846
442	0.02981	0.69833	1.2344	1.21648	1.25385
441	0.05674	0.81061	1.40017	1.34849	1.37585
440	0.07999	0.90086	1.54639	1.50417	1.48622
439	0.0882	0.96532	1.69314	1.65968	1.60729
438	0.08768	1.02081	1.85309	1.81891	1.7545
437	0.0926	1.12762	2.05054	1.9909	1.95362
436	0.10576	1.23177	2.22143	2.14655	2.13885
435	0.11628	1.31788	2.38753	2.29995	2.28611
434	0.11647	1.3644	2.53347	2.45826	2.39175
433	0.1121	1.4462	2.68703	2.6454	2.52822
432	0.11567	1.53887	2.80505	2.83219	2.69608
431	0.13099	1.6708	2.96303	3.0313	2.90859
430	0.14929	1.78824	3.14017	3.19866	3.11376
429	0.16042	1.90189	3.31781	3.3209	3.28865
428	0.16604	1.97442	3.43155	3.412	3.39597
427	0.17525	2.03841	3.54714	3.53973	3.47253
426	0.19072	2.09362	3.68047	3.70461	3.55976
425	0.20725	2.17189	3.83694	3.84915	3.67278
424	0.22428	2.2599	3.98207	3.93661	3.79003
423	0.24814	2.34966	4.12878	4.00454	3.89701
422	0.2787	2.4246	4.24408	4.09932	3.99255
421	0.30448	2.47597	4.30961	4.20619	4.04645
420	0.31796	2.49699	4.33073	4.27296	4.07564
419	0.32824	2.51609	4.37134	4.30202	4.12429
418	0.3505	2.55262	4.43275	4.31772	4.1965
417	0.3863	2.59093	4.49814	4.34024	4.2308
416	0.42025	2.60212	4.52773	4.3345	4.21006
415	0.43558	2.6042	4.51331	4.31734	4.18727
414	0.43067	2.59286	4.43183	4.29613	4.18111
413	0.42102	2.56656	4.33831	4.29735	4.17478
412	0.42642	2.51808	4.28834	4.28736	4.12316
411	0.4544	2.48751	4.27991	4.26954	4.04527
410	0.49245	2.45696	4.21986	4.1924	3.9452
409	0.51896	2.42967	4.08129	4.04479	3.8556
408	0.52284	2.38253	3.8977	3.83754	3.73328
407	0.51054	2.31759	3.72962	3.64083	3.57034
406	0.48951	2.20275	3.55701	3.44359	3.33706
405	0.46217	2.05984	3.333	3.20908	3.06893
404	0.43744	1.91362	3.0364	2.93025	2.77507
403	0.43215	1.76191	2.71828	2.64656	2.4858
402	0.44809	1.57239	2.39951	2.35185	2.19365
401	0.46807	1.36478	2.05178	2.02922	1.89517
400	0.47612	1.19279	1.6554	1.67673	1.57086
399	0.46861	1.03525	1.23508	1.30106	1.18874
398	0.44778	0.81305	0.81671	0.8749	0.75282
397	0.41833	0.5441	0.41562	0.42883	0.33626
396	0.3862	0.30724	0.02773	-0.01885	-0.02612
395	0.35423	0.11449	-0.36655	-0.44722	-0.39106
394	0.32463	-0.10644	-0.77564	-0.86493	-0.81734
393	0.30064	-0.33948	-1.18197	-1.23385	-1.236
392	0.27847	-0.55843	-1.56541	-1.58972	-1.61318
391	0.24556	-0.78806	-1.95774	-1.96922	-1.95806
390	0.19563	-1.06907	-2.37237	-2.38338	-2.31985
389	0.13629	-1.34358	-2.78324	-2.75422	-2.65845
388	0.07374	-1.54286	-3.11713	-3.04198	-2.98572
387	0.000483726	-1.68829	-3.39625	-3.28089	-3.29807
386	-0.09331	-1.87415	-3.67791	-3.55742	-3.61618
385	-0.20187	-2.138	-3.97453	-3.87742	-3.87983
384	-0.30591	-2.41154	-4.22426	-4.15686	-4.08108
383	-0.39042	-2.59397	-4.39337	-4.32625	-4.20884
382	-0.45789	-2.68361	-4.5121	-4.4195	-4.31652
381	-0.5247	-2.73872	-4.61144	-4.51817	-4.39302
380	-0.60707	-2.82522	-4.72277	-4.62213	-4.45914
379	-0.70938	-2.92897	-4.82715	-4.67461	-4.49742
378	-0.82415	-3.04859	-4.89609	-4.67047	-4.52626
377	-0.93761	-3.15701	-4.89956	-4.68686	-4.51451
376	-1.03369	-3.23391	-4.85544	-4.72763	-4.48875
375	-1.10112	-3.21998	-4.77857	-4.71102	-4.44759
374	-1.14726	-3.16162	-4.67924	-4.58233	-4.39146
373	-1.20019	-3.1159	-4.56931	-4.40386	-4.27518
372	-1.28555	-3.11376	-4.44376	-4.2474	-4.14113
371	-1.39977	-3.09511	-4.29995	-4.13562	-4.0328
370	-1.5121	-3.0592	-4.1567	-4.05801	-3.97322
369	-1.59116	-3.01409	-4.04113	-3.98539	-3.89201
368	-1.62623	-2.96749	-3.91575	-3.86436	-3.75076
367	-1.62804	-2.88425	-3.74208	-3.65663	-3.54418
366	-1.61618	-2.76481	-3.54304	-3.41286	-3.3322
365	-1.60266	-2.64115	-3.37864	-3.20483	-3.1408
364	-1.58328	-2.54596	-3.25167	-3.06315	-2.98002
363	-1.54568	-2.46758	-3.12626	-2.94173	-2.84142
362	-1.48851	-2.3665	-2.96176	-2.80009	-2.72211
361	-1.42925	-2.2304	-2.76338	-2.62648	-2.5649
360	-1.39038	-2.09314	-2.56814	-2.45876	-2.36287
359	-1.37668	-2.00248	-2.43139	-2.33571	-2.18968
358	-1.36884	-1.95647	-2.33421	-2.24317	-2.11217
357	-1.3412	-1.90521	-2.22745	-2.13065	-2.05442
356	-1.28634	-1.81934	-2.08288	-1.98061	-1.93806
355	-1.21791	-1.7148	-1.94631	-1.83029	-1.7766
354	-1.1505	-1.60949	-1.83414	-1.69724	-1.63319
353	-1.08517	-1.4929	-1.72479	-1.5749	-1.52523
352	-1.01965	-1.36558	-1.56992	-1.4694	-1.43666
351	-0.96195	-1.2584	-1.41428	-1.39383	-1.35674
350	-0.92181	-1.19894	-1.32581	-1.341	-1.28242
349	-0.89067	-1.16579	-1.32464	-1.29038	-1.23133
348	-0.84365	-1.10621	-1.31026	-1.22212	-1.18335
347	-0.76666	-1.01397	-1.23947	-1.13015	-1.11012
346	-0.67594	-0.93141	-1.1445	-1.02992	-1.01396
345	-0.60282	-0.88471	-1.08383	-0.9523	-0.95034
344	-0.56009	-0.84459	-1.03485	-0.90328	-0.92574
343	-0.52843	-0.79546	-0.98198	-0.88733	-0.90218
342	-0.47968	-0.74267	-0.91586	-0.87516	-0.85335
341	-0.40916	-0.69151	-0.85448	-0.83027	-0.80027
340	-0.34035	-0.63068	-0.79822	-0.75177	-0.75542
339	-0.29731	-0.59485	-0.77449	-0.71978	-0.73387
338	-0.27845	-0.60418	-0.77646	-0.75089	-0.7434
337	-0.26043	-0.63045	-0.7993	-0.76786	-0.75511
336	-0.22406	-0.59743	-0.79931	-0.71276	-0.72958
335	-0.17002	-0.51861	-0.77664	-0.65109	-0.66999
334	-0.11186	-0.44983	-0.72941	-0.65048	-0.62169
333	-0.0621	-0.42246	-0.68571	-0.67947	-0.57212
332	-0.028	-0.41819	-0.66493	-0.69105	-0.54332
331	-0.01252	-0.42475	-0.68388	-0.6753	-0.54576
330	-0.0116	-0.4302	-0.69885	-0.65012	-0.58721
329	-0.01246	-0.40173	-0.67949	-0.61041	-0.59935
328	-0.000450939	-0.36054	-0.66665	-0.59162	-0.60212
327	0.0288	-0.31768	-0.68257	-0.59049	-0.6118
326	0.06395	-0.29296	-0.67603	-0.58415	-0.62854
325	0.08774	-0.27225	-0.62316	-0.55444	-0.60549
324	0.09744	-0.27614	-0.58171	-0.55496	-0.56729
323	0.11357	-0.27296	-0.58232	-0.6043	-0.55102
322	0.15933	-0.24725	-0.58423	-0.66128	-0.55647
321	0.22936	-0.19791	-0.57781	-0.66294	-0.55062
320	0.29017	-0.1587	-0.57179	-0.60436	-0.54325
319	0.3187	-0.15819	-0.59047	-0.55414	-0.58634
318	0.3307	-0.17844	-0.60447	-0.55263	-0.64979
317	0.36173	-0.1821	-0.63026	-0.58311	-0.663
316	0.42665	-0.13533	-0.63646	-0.58645	-0.58534
315	0.50938	-0.0735	-0.62894	-0.57048	-0.51066
314	0.58548	-0.02177	-0.58357	-0.55075	-0.49536
313	0.64239	-0.000383016	-0.54982	-0.54137	-0.54282
312	0.67986	0.00355	-0.52114	-0.53097	-0.55672
311	0.70759	0.01721	-0.50023	-0.52611	-0.51528
310	0.74403	0.05612	-0.47669	-0.51938	-0.43891
309	0.80381	0.10906	-0.46777	-0.47962	-0.38107
308	0.87852	0.14688	-0.44575	-0.39216	-0.33385
307	0.94252	0.19217	-0.38913	-0.29932	-0.28923
306	0.9835	0.26654	-0.32276	-0.25331	-0.24635
305	1.017	0.36611	-0.25945	-0.23061	-0.20924
304	1.06232	0.44221	-0.1896	-0.18527	-0.16987
303	1.11555	0.47122	-0.10652	-0.11026	-0.11584
302	1.15513	0.48251	-0.0401	-0.02852	-0.04488
301	1.16623	0.50153	0.0068	0.04526	0.02246
300	1.15215	0.54252	0.04164	0.08776	0.06119
299	1.12913	0.57992	0.07766	0.1001	0.06633
298	1.11481	0.60592	0.11879	0.12047	0.06709
297	1.11403	0.60033	0.17009	0.17527	0.08906
296	1.11276	0.59404	0.23064	0.24584	0.1403
295	1.09374	0.61052	0.30159	0.31056	0.2038
294	1.05956	0.65409	0.35783	0.36105	0.26126
293	1.03091	0.70489	0.39581	0.40487	0.31431
292	1.02043	0.74	0.42112	0.45559	0.37687
291	1.01726	0.75076	0.48017	0.52166	0.45413
290	1.00164	0.73214	0.55725	0.58132	0.52521
289	0.9679	0.73393	0.62741	0.61778	0.5785
288	0.9302	0.77831	0.6346	0.63396	0.60401
287	0.90806	0.85871	0.6169	0.64552	0.61945
286	0.90713	0.90839	0.61906	0.66191	0.64382
285	0.91132	0.9055	0.65384	0.67586	0.67175
284	0.89751	0.85169	0.66352	0.66491	0.64732
283	0.86249	0.80635	0.64131	0.63266	0.58395
282	0.83094	0.80053	0.6409	0.63107	0.56498
281	0.82825	0.85011	0.69897	0.69078	0.63848
280	0.85019	0.92033	0.79289	0.77185	0.74616
279	0.86964	1.01175	0.88633	0.84079	0.83206
278	0.87057	1.09373	0.96934	0.90728	0.89357
277	0.86365	1.13485	1.03128	0.97127	0.93333
276	0.86884	1.11962	1.05724	0.99059	0.95581
275	0.89343	1.10772	1.06684	0.9684	0.97083
274	0.9294	1.1327	1.0848	0.955	1.02427
273	0.96574	1.16449	1.10994	0.99461	1.10473
272	0.99926	1.16899	1.13258	1.07957	1.17384
271	1.0337	1.15841	1.18336	1.18582	1.18163
270	1.06737	1.18623	1.27229	1.27809	1.18188
269	1.08566	1.23991	1.35247	1.33896	1.21143
268	1.071	1.28827	1.38027	1.35626	1.26111
267	1.01994	1.31473	1.38304	1.36659	1.29386
266	0.94622	1.34107	1.40133	1.36983	1.3047
265	0.86877	1.3287	1.40456	1.36069	1.27539
264	0.79951	1.25426	1.35547	1.29227	1.20379
263	0.73862	1.14363	1.25789	1.20615	1.13645
262	0.67688	1.02002	1.13395	1.09747	1.07178
261	0.60426	0.88289	0.97067	0.9841	0.94177
260	0.51911	0.7468	0.78364	0.82091	0.73857
259	0.42726	0.64247	0.6035	0.6486	0.53247
258	0.33558	0.51778	0.43997	0.44613	0.36367
257	0.25143	0.33778	0.28086	0.24177	0.18599
256	0.18393	0.13332	0.11249	0.02566	0.01531
255	0.13157	-0.0224	-0.08101	-0.16878	-0.142
254	0.06921	-0.1401	-0.31813	-0.36699	-0.29279
253	-0.03426	-0.28875	-0.58579	-0.57431	-0.49738
252	-0.17405	-0.47468	-0.83457	-0.77167	-0.69754
251	-0.29945	-0.63581	-0.99734	-0.92268	-0.8519
250	-0.36217	-0.69842	-1.05539	-0.99405	-0.93566
249	-0.36862	-0.70817	-1.07682	-1.02171	-0.99086
248	-0.3668	-0.72644	-1.12049	-1.04978	-1.02335
247	-0.38308	-0.77643	-1.15605	-1.09632	-1.03781
246	-0.39222	-0.80062	-1.13252	-1.09629	-1.01917
245	-0.3579	-0.78522	-1.06686	-1.02129	-0.9422
244	-0.28604	-0.734	-0.98753	-0.91069	-0.83198
243	-0.2207	-0.66626	-0.88653	-0.80162	-0.74347
242	-0.19404	-0.5896	-0.77295	-0.70287	-0.69581
241	-0.19573	-0.52311	-0.65679	-0.58261	-0.61104
240	-0.19154	-0.44553	-0.53262	-0.44246	-0.45968
239	-0.15607	-0.34297	-0.37275	-0.27939	-0.27892
238	-0.08425	-0.21829	-0.1874	-0.12026	-0.10228
237	0.01726	-0.07347	0.04186	0.05294	0.11274
236	0.13831	0.08952	0.26639	0.23494	0.32813
235	0.26816	0.24872	0.44424	0.41076	0.47317
234	0.39502	0.36817	0.55212	0.5514	0.53699
233	0.50295	0.46095	0.66391	0.68345	0.62588
232	0.57327	0.53736	0.79044	0.81454	0.77189
231	0.59993	0.61497	0.91167	0.9435	0.91773
230	0.60741	0.70102	0.98476	1.05333	0.98182
229	0.64018	0.82151	1.0172	1.15282	0.98348
228	0.72262	0.95812	1.04129	1.20131	1.00936
227	0.8338	1.05533	1.08105	1.18722	1.09339
226	0.93478	1.05146	1.10315	1.12784	1.15654
225	1.01761	0.97733	1.0636	1.06665	1.1108
224	1.11204	0.90488	0.97622	0.97152	0.98209
223	1.23864	0.89218	0.87771	0.83958	0.85297
222	1.3728	0.8864	0.75848	0.69674	0.73089
221	1.46953	0.83369	0.59423	0.58289	0.58236
220	1.5108	0.72023	0.40763	0.44845	0.41903
219	1.50839	0.627	0.23617	0.27605	0.28533
218	1.46665	0.55697	0.08815	0.09842	0.16115
217	1.36869	0.47082	-0.04829	-0.01643	0.03953
216	1.20254	0.3301	-0.14778	-0.08649	-0.04651
215	0.9823	0.17705	-0.19045	-0.13887	-0.07952
214	0.73619	0.03222	-0.1789	-0.16758	-0.09562
213	0.48508	-0.03492	-0.12897	-0.09049	-0.05822
212	0.23425	0.02671	0.00941	0.12455	0.09256
211	-0.02326	0.17903	0.28566	0.43178	0.35469
210	-0.29383	0.25757	0.61467	0.68851	0.61505
209	-0.56259	0.25904	0.87168	0.8678	0.82578
208	-0.78479	0.27708	1.03443	1.01698	0.99264
207	-0.90912	0.42381	1.26842	1.28495	1.2127
206	-0.91521	0.60332	1.59018	1.63754	1.51478
205	-0.82782	0.75439	1.92776	1.95551	1.86082
204	-0.69353	0.86593	2.16918	2.11019	2.12187
203	-0.54744	1.05098	2.38551	2.21502	2.26499
202	-0.40005	1.25257	2.58978	2.35184	2.33971
201	-0.24886	1.36041	2.76628	2.51975	2.41312
200	-0.09379	1.40358	2.92062	2.71876	2.46956
--	--	--	--	--	--
--	--	--	--	--	--
History:	--	--	--	--	--
User : USER	--	--	--	--	--
--	--	--	--	--	--
Version : Chirascan v.4.5.1825.0 Build : Feb 13 2017 14:36:02	--	--	--	--	--
--	--	--	--	--	--
DataStore created and initialized for data acquisition.	--	--	--	--	--
--	--	--	--	--	--
Time Stamp : Tue Oct 26 15:54:53 2021	--	--	--	--	--
--	--	--	--	--	--
--	--	--	--	--	--
----------------------------------------------------	--	--	--	--	--
--	--	--	--	--	--
--	--	--	--	--	--
User : USER	--	--	--	--	--
--	--	--	--	--	--
Version : Chirascan v.4.5.1825.0 Build : Feb 13 2017 14:36:02	--	--	--	--	--
--	--	--	--	--	--
DataStore created and initialized for data acquisition.	--	--	--	--	--
--	--	--	--	--	--
Time Stamp : Tue Oct 26 16:02:02 2021	--	--	--	--	--
--	--	--	--	--	--
--	--	--	--	--	--
----------------------------------------------------	--	--	--	--	--

## Sheet: Fig 2m
	pH
Wavelength (nM)	6	8
500	-0.02001	0.04207
499	0.01569	0.06379
498	0.02924	0.07319
497	0.02867	0.0741
496	0.02065	0.06976
495	0.01048	0.06282
494	0.00211	0.05534
493	-0.00184	0.04876
492	0.00161	0.04564
491	0.01012	0.04355
490	0.02088	0.04125
489	0.0304	0.03803
488	0.03564	0.03415
487	0.03506	0.03088
486	0.02929	0.0302
485	0.0209	0.03394
484	0.01317	0.04199
483	0.00908	0.0526
482	0.01023	0.06291
481	0.01619	0.07006
480	0.02498	0.07216
479	0.03388	0.0691
478	0.04051	0.06238
477	0.04352	0.05396
476	0.04282	0.0458
475	0.03923	0.03917
474	0.03394	0.03441
473	0.0281	0.0311
472	0.02261	0.02904
471	0.01795	0.02851
470	0.01448	0.03005
469	0.01248	0.03397
468	0.01208	0.03995
467	0.01315	0.04681
466	0.01523	0.05297
465	0.01765	0.05719
464	0.01974	0.05896
463	0.02106	0.05828
462	0.02167	0.05564
461	0.02192	0.05173
460	0.02223	0.04706
459	0.02276	0.04175
458	0.02321	0.03579
457	0.02289	0.02935
456	0.02115	0.02301
455	0.01771	0.01775
454	0.01278	0.01461
453	0.0072	0.01402
452	0.00214	0.01563
451	-0.00128	0.01846
450	-0.00246	0.0213
449	-0.0014	0.02301
448	0.00133	0.02295
447	0.00482	0.02108
446	0.00817	0.01806
445	0.01071	0.01513
444	0.01202	0.01373
443	0.01201	0.01497
442	0.01098	0.0192
441	0.0094	0.02587
440	0.00778	0.03374
439	0.00669	0.04125
438	0.00669	0.04703
437	0.00804	0.05043
436	0.01065	0.05168
435	0.01404	0.05185
434	0.01739	0.05233
433	0.01977	0.05409
432	0.02063	0.05698
431	0.01984	0.05978
430	0.01765	0.06067
429	0.01464	0.05806
428	0.01153	0.05138
427	0.00899	0.04142
426	0.00722	0.03016
425	0.00613	0.02002
424	0.00545	0.01295
423	0.00477	0.0097
422	0.00377	0.00952
421	0.00226	0.01064
420	0.000152815	0.01122
419	-0.0026	0.01036
418	-0.0057	0.00846
417	-0.00853	0.00692
416	-0.01026	0.0074
415	-0.01009	0.01099
414	-0.00738	0.01752
413	-0.00198	0.02566
412	0.00544	0.03343
411	0.01347	0.039
410	0.02036	0.04121
409	0.02437	0.03992
408	0.02453	0.03581
407	0.0211	0.02982
406	0.01553	0.02268
405	0.00986	0.01501
404	0.00611	0.00739
403	0.00543	0.000552518
402	0.00762	-0.00446
401	0.01128	-0.00649
400	0.01443	-0.00482
399	0.01549	0.000398923
398	0.01403	0.00804
397	0.01092	0.01623
396	0.00795	0.02279
395	0.00687	0.02604
394	0.00854	0.02543
393	0.0126	0.02172
392	0.01764	0.01664
391	0.02203	0.01221
390	0.02473	0.00991
389	0.02558	0.01014
388	0.02537	0.01213
387	0.02521	0.01454
386	0.02583	0.01606
385	0.02736	0.01604
384	0.02941	0.01464
383	0.03146	0.01268
382	0.03335	0.01099
381	0.03556	0.0099
380	0.03884	0.00892
379	0.04361	0.00705
378	0.04945	0.00351
377	0.0551	-0.00153
376	0.0588	-0.00667
375	0.05894	-0.0097
374	0.05485	-0.00851
373	0.04692	-0.00209
372	0.03651	0.00893
371	0.02561	0.0223
370	0.01619	0.03479
369	0.00966	0.0433
368	0.00667	0.04605
367	0.00731	0.04324
366	0.01123	0.03688
365	0.01763	0.02999
364	0.0253	0.02533
363	0.0327	0.02444
362	0.03812	0.02706
361	0.04019	0.03145
360	0.03847	0.035
359	0.03351	0.03532
358	0.02677	0.03126
357	0.02028	0.02333
356	0.0159	0.01341
355	0.01467	0.00395
354	0.01641	-0.0031
353	0.0199	-0.0069
352	0.02339	-0.00777
351	0.02527	-0.0067
350	0.02465	-0.00456
349	0.02162	-0.00153
348	0.01689	0.00302
347	0.0115	0.01008
346	0.00631	0.02013
345	0.00156	0.03233
344	-0.00324	0.04441
343	-0.00894	0.05322
342	-0.01616	0.05583
341	-0.02467	0.05064
340	-0.03305	0.03806
339	-0.03899	0.02042
338	-0.04012	0.0012
337	-0.03513	-0.01613
336	-0.0247	-0.02915
335	-0.01164	-0.03714
334	-0.000206638	-0.04091
333	0.00559	-0.04218
332	0.00366	-0.04262
331	-0.00505	-0.04318
330	-0.01679	-0.04363
329	-0.02649	-0.0428
328	-0.02977	-0.03889
327	-0.02484	-0.03038
326	-0.01314	-0.01689
325	0.00128	0.000433192
324	0.01354	0.01875
323	0.01996	0.03445
322	0.01937	0.0442
321	0.01328	0.0457
320	0.00489	0.0384
319	-0.00238	0.02377
318	-0.0062	0.00512
317	-0.00594	-0.01334
316	-0.00237	-0.02772
315	0.00307	-0.0357
314	0.00926	-0.03669
313	0.01601	-0.03193
312	0.02423	-0.02401
311	0.03564	-0.01589
310	0.05239	-0.01084
309	0.07664	-0.01076
308	0.11021	-0.01513
307	0.15424	-0.02159
306	0.20888	-0.02697
305	0.27308	-0.02864
304	0.34454	-0.0254
303	0.42013	-0.01782
302	0.49653	-0.0079
301	0.57108	0.0015
300	0.64244	0.00837
299	0.71077	0.01257
298	0.77733	0.01639
297	0.84348	0.02416
296	0.90974	0.03971
295	0.97506	0.06524
294	1.03695	0.10099
293	1.09207	0.14501
292	1.13721	0.1938
291	1.16996	0.24315
290	1.18906	0.28915
289	1.19427	0.32906
288	1.18607	0.36172
287	1.16538	0.38754
286	1.13368	0.40825
285	1.09317	0.42639
284	1.04697	0.44481
283	0.99873	0.46614
282	0.95173	0.49164
281	0.90771	0.52069
280	0.86603	0.55079
279	0.82372	0.57828
278	0.77644	0.5996
277	0.72019	0.61268
276	0.65275	0.61772
275	0.57455	0.61708
274	0.4884	0.61417
273	0.39828	0.61177
272	0.30781	0.61048
271	0.21903	0.60802
270	0.13202	0.59973
269	0.04554	0.58034
268	-0.04186	0.54621
267	-0.13074	0.49705
266	-0.22027	0.43633
265	-0.3083	0.37015
264	-0.39191	0.30507
263	-0.4681	0.24599
262	-0.53426	0.19473
261	-0.58855	0.14998
260	-0.62999	0.10837
259	-0.65846	0.06623
258	-0.67465	0.02102
257	-0.68008	-0.02795
256	-0.67692	-0.07984
255	-0.6678	-0.13305
254	-0.65533	-0.18598
253	-0.6416	-0.23715
252	-0.62763	-0.28475
251	-0.61309	-0.32609
250	-0.5963	-0.35753
249	-0.5746	-0.37507
248	-0.54494	-0.37568
247	-0.50483	-0.35881
246	-0.45329	-0.32733
245	-0.39162	-0.2873
244	-0.32337	-0.24643
243	-0.25358	-0.21153
242	-0.1872	-0.18617
241	-0.12738	-0.16942
240	-0.0743	-0.1564
239	-0.02519	-0.14033
238	0.0245	-0.11539
237	0.07898	-0.0791
236	0.14019	-0.03318
235	0.20679	0.01739
234	0.27474	0.06673
233	0.33918	0.11068
232	0.39662	0.14852
231	0.44658	0.18301
230	0.49175	0.21889
229	0.53681	0.26062
228	0.58631	0.31047
227	0.64267	0.36768
226	0.70505	0.42906
225	0.76934	0.49036
224	0.82925	0.54784
223	0.87785	0.59892
222	0.90906	0.64201
221	0.91883	0.67552
220	0.90591	0.697
219	0.87181	0.7028
218	0.82068	0.68883
217	0.75806	0.65188
216	0.68902	0.59106
215	0.6166	0.509
214	0.54118	0.41218
213	0.46154	0.31061
212	0.37454	0.21605
211	0.281	0.14144
210	0.18672	0.09903
209	0.10181	0.09838
208	0.03839	0.14469
207	0.00711	0.23741
206	0.02004	0.37113
205	0.06311	0.52756
204	0.12493	0.68478
203	0.18846	0.81429
202	0.23097	0.88108
201	0.22405	0.84359
200	0.13362	0.65372
--	--	--
--	--	--
History:	--	--
User : USER	--	--
--	--	--
Version : Chirascan v.4.5.1825.0 Build : Feb 13 2017 14:36:02	--	--
--	--	--
DataStore created and initialized for data acquisition.	--	--
--	--	--
Time Stamp : Tue Oct 26 17:30:44 2021	--	--
--	--	--
--	--	--
----------------------------------------------------	--	--
--	--	--
--	--	--
User : USER	--	--
--	--	--
Version : Chirascan v.4.5.1825.0 Build : Feb 13 2017 14:36:02	--	--
--	--	--
DataStore created and initialized for data acquisition.	--	--
--	--	--
Time Stamp : Tue Oct 26 17:36:50 2021	--	--
--	--	--
--	--	--
----------------------------------------------------	--	--
