# Supplementary material for: A folding motif formed with an expanded genetic alphabet
Source: Nat Chem. 2024 Jun 10;16(10):1715–22. doi: 10.1038/s41557-024-01552-7 (PMC11446821; doi:10.1038/s41557-024-01552-7)
Supplement: Supplementary file 4 — Statistical source data for Fig. 4. [file 41557_2024_1552_MOESM4_ESM.xls]

## Sheet: Fig. 4b
		Fluorescence internsity
1	Ag+	0.3
2	Li+	0.42
3	Ba2+	0.51
4	Fe3+	0.31
5	Cu2+	0.41
6	K+	0.36
7	Ca2+	0.55
8	Sr2+	0.38
9	Mn2+	5.2
10	Co2+	0.68
11	Fe2+	0.62
12	Zn2+	6.1
13	Cs+	0.48
14	Mg2+	0.33
15	Hg2+	0.42
16	Pb2+	4.8
17	Ni2+	0.41
18	pH 8.5	0.42
19	pH7.0	5.3

## Sheet: Fig. 4c
	pH
Wavelength (nM)	8.5	7
500	8.825	147.6
501	8.725	163.1
502	8.696	177.4
503	8.513	193.5
504	8.184	207.7
505	8.403	219.6
506	8.893	235.8
507	9.041	248
508	8.891	258.3
509	8.988	269.7
510	8.455	279
511	8.933	284.5
512	8.908	291
513	8.879	296.7
514	8.487	298.4
515	8.672	302.4
516	8.961	302.7
517	9.678	300.2
518	8.88	300.6
519	8.194	299.1
520	8.305	297.1
521	8.714	292.1
522	8.79	287.9
523	8.665	281.3
524	8.399	277.1
525	8.005	272.1
526	8.49	266.5
527	8.722	257.3
528	8.681	250
529	8.601	244
530	8.842	237.3
531	8.402	226.4
532	8.746	218.8
533	8.656	211.8
534	8.589	206.1
535	8.592	200.7
536	8.892	194.9
537	8.608	188.8
538	8.399	184.4
539	8.66	176.2
540	8.755	170.9
541	7.825	166.5
542	8.086	159.1
543	8.673	155.1
544	8.668	150.9
545	8.987	147
546	8.587	140.9
547	8.479	138.7
548	8.834	134.7
549	8.924	130.1
550	8.492	127.6
551	8.091	121.5
552	8.068	118.4
553	8.212	116.6
554	8.099	113.3
555	8.748	108.1
556	8.472	105.9
557	8.49	102.7
558	9.149	98.11
559	8.601	94.81
560	7.822	90.96
561	8.049	86.62
562	8.364	83.55
563	8.459	79.85
564	9.574	76.17
565	9.194	73.15
566	9.143	70.45
567	8.729	65.93
568	8.736	62.92
569	9.191	60.48
570	8.881	56.59
571	8.365	54.04
572	8.278	50.53
573	8.537	48.25
574	8.525	44.96
575	8.367	42.4
576	8.878	40.42
577	9.343	37.34
578	8.934	36.58
579	8.393	34.73
580	8.654	32.15
581	8.868	29.78
582	9.083	29.03
583	8.976	27.15
584	8.84	25.88
585	9.238	24.49
586	8.157	24.03
587	7.948	21.62
588	8.56	21.32
589	8.618	20.57
590	7.993	19.34
591	8.135	18.32
592	8.765	18.18
593	8.681	17.01
594	8.896	16.97
595	8.511	16.4
596	8.483	15.99
597	8.853	15.9
598	8.695	15.54
599	8.548	15.04

## Sheet: Fig. 4d
Time	Fluorescence Intensity
5	8.1
10	291
15	8.4
20	298
25	9
30	300
35	8.8
40	288
45	8.9
50	302
55	8.9
60	280
65	22
70	307
75	9
80	280
85	12
90	270
